# Supplementary material for: An integrated analysis based on transcriptome and proteome reveals deastringency-related genes in CPCNA persimmon
Source: Sci Rep. 2017 Mar 17;7:44671. doi: 10.1038/srep44671 (PMC5356345; doi:10.1038/srep44671)
Supplement: Supplementary Dataset S1 [file srep44671-s2.xls]

## Sheet: Sheet 1
An integrated analysis based on transcriptome and proteome reveals deastringency-related genes in CPCNA persimmon
Wenxing Chen, Yalou Xiong, Liqing Xu, Qinglin Zhang, Zhengrong Luo
Supplementary Dataset S1. GO classifications of ‘Eshi 1’ persimmon unigenes.
Gene Ontology	Class	Number_of_All-Unigene	Genes_of_All-Unigene
Biological_Process	Biological adhesion	832	Unigene36207_All	Unigene65659_All	CL6727.Contig1_All	CL6727.Contig2_All	CL6727.Contig3_All	CL6727.Contig4_All	CL6727.Contig5_All	Unigene14907_All	Unigene27876_All	Unigene34332_All	Unigene37518_All	Unigene43302_All	Unigene47513_All	Unigene50174_All	CL4108.Contig10_All	CL4108.Contig11_All	CL4108.Contig12_All	CL4108.Contig13_All	CL4108.Contig14_All	CL4108.Contig15_All	CL4108.Contig1_All	CL4108.Contig3_All	CL4108.Contig4_All	CL4108.Contig5_All	CL4108.Contig6_All	CL4108.Contig7_All	CL4108.Contig8_All	CL4108.Contig9_All	Unigene30977_All	Unigene58306_All	CL6399.Contig1_All	CL6399.Contig2_All	CL7069.Contig1_All	CL7069.Contig2_All	Unigene20370_All	Unigene31616_All	Unigene6467_All	CL10072.Contig1_All	CL10072.Contig2_All	CL10072.Contig3_All	CL10280.Contig1_All	CL10280.Contig2_All	CL10280.Contig3_All	CL10280.Contig4_All	CL10280.Contig5_All	CL10280.Contig6_All	CL10280.Contig7_All
Biological_Process	Biological regulation	16850	CL8567.Contig1_All	CL8567.Contig2_All	CL8567.Contig3_All	Unigene10057_All	Unigene13517_All	Unigene14524_All	CL2275.Contig10_All	CL2275.Contig11_All	CL2275.Contig12_All	CL2275.Contig1_All	CL2275.Contig2_All	CL2275.Contig3_All	CL2275.Contig4_All	CL2275.Contig5_All	CL2275.Contig6_All	CL2275.Contig7_All	CL2275.Contig8_All	CL2275.Contig9_All	CL8244.Contig3_All	CL12178.Contig10_All	CL12178.Contig1_All	CL12178.Contig2_All	CL12178.Contig3_All	CL12178.Contig4_All	CL12178.Contig5_All	CL12178.Contig6_All	CL12178.Contig7_All	CL12178.Contig8_All	CL12178.Contig9_All	CL3895.Contig1_All	CL3895.Contig2_All	CL3895.Contig3_All	CL3895.Contig4_All	CL3895.Contig5_All	CL3895.Contig6_All	CL3895.Contig7_All	CL7073.Contig1_All	CL7073.Contig2_All	CL7170.Contig1_All	CL7170.Contig2_All	CL7170.Contig3_All	Unigene20390_All	Unigene20391_All	Unigene24723_All	Unigene54865_All	CL12348.Contig1_All	CL12348.Contig2_All
Biological_Process	Cellular component organization or biogenesis	13195	CL12178.Contig10_All	CL12178.Contig1_All	CL12178.Contig2_All	CL12178.Contig3_All	CL12178.Contig4_All	CL12178.Contig5_All	CL12178.Contig6_All	CL12178.Contig7_All	CL12178.Contig8_All	CL12178.Contig9_All	CL3895.Contig1_All	CL3895.Contig2_All	CL3895.Contig3_All	CL3895.Contig4_All	CL3895.Contig5_All	CL3895.Contig6_All	CL3895.Contig7_All	CL7073.Contig1_All	CL7073.Contig2_All	CL7170.Contig1_All	CL7170.Contig2_All	CL7170.Contig3_All	Unigene20390_All	Unigene20391_All	Unigene24723_All	Unigene54865_All	CL11668.Contig1_All	CL11668.Contig2_All	CL11668.Contig3_All	CL12430.Contig1_All	CL12430.Contig2_All	CL14192.Contig10_All	CL14192.Contig12_All	CL14192.Contig15_All	CL14192.Contig16_All	CL14192.Contig1_All	CL14192.Contig20_All	CL14192.Contig21_All	CL14192.Contig22_All	CL14192.Contig23_All	CL14192.Contig24_All	CL14192.Contig25_All	CL14192.Contig2_All	CL14192.Contig3_All	CL14192.Contig4_All	CL14192.Contig5_All	CL14192.Contig6_All
Biological_Process	Cellular process	42563	CL7481.Contig1_All	CL7481.Contig2_All	CL7481.Contig3_All	CL7481.Contig4_All	CL12178.Contig10_All	CL12178.Contig1_All	CL12178.Contig2_All	CL12178.Contig3_All	CL12178.Contig4_All	CL12178.Contig5_All	CL12178.Contig6_All	CL12178.Contig7_All	CL12178.Contig8_All	CL12178.Contig9_All	CL3895.Contig1_All	CL3895.Contig2_All	CL3895.Contig3_All	CL3895.Contig4_All	CL3895.Contig5_All	CL3895.Contig6_All	CL3895.Contig7_All	CL7073.Contig1_All	CL7073.Contig2_All	CL7170.Contig1_All	CL7170.Contig2_All	CL7170.Contig3_All	Unigene20390_All	Unigene20391_All	Unigene24723_All	Unigene54865_All	CL14241.Contig1_All	CL1716.Contig10_All	CL1716.Contig11_All	CL1716.Contig1_All	CL1716.Contig2_All	CL1716.Contig3_All	CL1716.Contig4_All	CL1716.Contig5_All	CL1716.Contig6_All	CL1716.Contig7_All	CL1716.Contig8_All	CL1716.Contig9_All	CL2581.Contig1_All	CL2581.Contig2_All	CL2581.Contig3_All	CL2581.Contig4_All	CL2581.Contig5_All
Biological_Process	Developmental process	13093	CL2275.Contig10_All	CL2275.Contig11_All	CL2275.Contig12_All	CL2275.Contig1_All	CL2275.Contig2_All	CL2275.Contig3_All	CL2275.Contig4_All	CL2275.Contig5_All	CL2275.Contig6_All	CL2275.Contig7_All	CL2275.Contig8_All	CL2275.Contig9_All	CL8244.Contig3_All	CL12113.Contig2_All	CL8174.Contig10_All	CL8174.Contig1_All	CL8174.Contig2_All	CL8174.Contig3_All	CL8174.Contig4_All	CL8174.Contig5_All	CL8174.Contig6_All	CL8174.Contig7_All	CL8174.Contig8_All	CL8174.Contig9_All	CL9930.Contig1_All	Unigene16561_All	Unigene25315_All	Unigene36187_All	Unigene36188_All	Unigene39990_All	Unigene54662_All	Unigene54663_All	Unigene8350_All	CL2285.Contig10_All	CL2285.Contig1_All	CL2285.Contig2_All	CL2285.Contig3_All	CL2285.Contig4_All	CL2285.Contig5_All	CL2285.Contig6_All	CL2285.Contig7_All	CL2285.Contig8_All	CL2285.Contig9_All	CL5381.Contig10_All	CL5381.Contig11_All	CL5381.Contig12_All	CL5381.Contig13_All
Biological_Process	Establishment of localization	10660	CL1009.Contig2_All	CL1009.Contig4_All	CL1009.Contig5_All	CL10107.Contig1_All	CL10116.Contig1_All	CL10116.Contig4_All	CL10189.Contig1_All	CL10189.Contig3_All	CL10304.Contig1_All	CL10304.Contig2_All	CL10472.Contig1_All	CL10472.Contig2_All	CL106.Contig16_All	CL106.Contig18_All	CL106.Contig21_All	CL106.Contig25_All	CL106.Contig35_All	CL106.Contig36_All	CL1061.Contig1_All	CL1061.Contig2_All	CL1061.Contig3_All	CL1061.Contig4_All	CL1061.Contig5_All	CL1061.Contig6_All	CL10734.Contig1_All	CL10734.Contig2_All	CL10738.Contig1_All	CL10738.Contig2_All	CL10738.Contig3_All	CL10738.Contig4_All	CL10828.Contig1_All	CL10828.Contig2_All	CL11107.Contig1_All	CL11107.Contig2_All	CL1112.Contig1_All	CL11265.Contig1_All	CL11265.Contig2_All	CL11759.Contig1_All	CL11759.Contig2_All	CL11759.Contig3_All	CL11759.Contig4_All	CL11759.Contig5_All	CL11759.Contig6_All	CL12506.Contig2_All	CL1259.Contig2_All	CL1259.Contig3_All	CL1259.Contig4_All
Biological_Process	Growth	3076	Unigene10453_All	Unigene49305_All	Unigene32866_All	CL14065.Contig1_All	CL2454.Contig10_All	CL2454.Contig1_All	CL2454.Contig2_All	CL2454.Contig3_All	CL2454.Contig4_All	CL2454.Contig5_All	CL2454.Contig6_All	CL2454.Contig7_All	CL2454.Contig8_All	CL2454.Contig9_All	CL5803.Contig1_All	CL5803.Contig2_All	CL5803.Contig3_All	CL5803.Contig4_All	CL6645.Contig1_All	CL6645.Contig2_All	CL6739.Contig2_All	CL9583.Contig1_All	CL9583.Contig2_All	CL9583.Contig3_All	Unigene1804_All	Unigene23464_All	Unigene25572_All	Unigene29437_All	Unigene40630_All	Unigene53605_All	Unigene56726_All	Unigene9164_All	CL4598.Contig1_All	CL4598.Contig2_All	CL4598.Contig3_All	CL4598.Contig5_All	CL4598.Contig7_All	CL4598.Contig8_All	Unigene33006_All	Unigene69394_All	CL10528.Contig1_All	CL10528.Contig2_All	CL11088.Contig2_All	CL5084.Contig2_All	CL5084.Contig3_All	Unigene18338_All	CL543.Contig1_All
Biological_Process	Immune system process	2938	CL10625.Contig1_All	CL10625.Contig2_All	CL10625.Contig3_All	CL10967.Contig1_All	CL10967.Contig2_All	CL10967.Contig3_All	CL10967.Contig6_All	CL12226.Contig1_All	CL12226.Contig2_All	CL12226.Contig3_All	CL12226.Contig4_All	CL12226.Contig5_All	CL12226.Contig6_All	CL12226.Contig7_All	CL12226.Contig8_All	CL12251.Contig1_All	CL12251.Contig2_All	CL12458.Contig1_All	CL12458.Contig2_All	CL1295.Contig5_All	CL1295.Contig6_All	CL1295.Contig7_All	CL1295.Contig8_All	CL1316.Contig10_All	CL1316.Contig1_All	CL1316.Contig4_All	CL1316.Contig5_All	CL1316.Contig6_All	CL1316.Contig7_All	CL1316.Contig8_All	CL1316.Contig9_All	CL13240.Contig1_All	CL13975.Contig2_All	CL14232.Contig1_All	CL14232.Contig4_All	CL14232.Contig6_All	CL14232.Contig8_All	CL1939.Contig10_All	CL1939.Contig1_All	CL1939.Contig2_All	CL1939.Contig3_All	CL1939.Contig4_All	CL1939.Contig5_All	CL1939.Contig6_All	CL1939.Contig7_All	CL1939.Contig8_All	CL1939.Contig9_All
Biological_Process	Localization	11556	CL1009.Contig2_All	CL1009.Contig4_All	CL1009.Contig5_All	CL10107.Contig1_All	CL10116.Contig1_All	CL10116.Contig4_All	CL10189.Contig1_All	CL10189.Contig3_All	CL10304.Contig1_All	CL10304.Contig2_All	CL10472.Contig1_All	CL10472.Contig2_All	CL106.Contig16_All	CL106.Contig18_All	CL106.Contig21_All	CL106.Contig25_All	CL106.Contig35_All	CL106.Contig36_All	CL1061.Contig1_All	CL1061.Contig2_All	CL1061.Contig3_All	CL1061.Contig4_All	CL1061.Contig5_All	CL1061.Contig6_All	CL10734.Contig1_All	CL10734.Contig2_All	CL10738.Contig1_All	CL10738.Contig2_All	CL10738.Contig3_All	CL10738.Contig4_All	CL10828.Contig1_All	CL10828.Contig2_All	CL11107.Contig1_All	CL11107.Contig2_All	CL1112.Contig1_All	CL11265.Contig1_All	CL11265.Contig2_All	CL11759.Contig1_All	CL11759.Contig2_All	CL11759.Contig3_All	CL11759.Contig4_All	CL11759.Contig5_All	CL11759.Contig6_All	CL12506.Contig2_All	CL1259.Contig2_All	CL1259.Contig3_All	CL1259.Contig4_All
Biological_Process	Locomotion	80	CL7299.Contig1_All	CL7299.Contig2_All	CL7299.Contig3_All	CL7299.Contig4_All	CL7299.Contig5_All	CL7299.Contig6_All	CL7299.Contig7_All	CL7299.Contig8_All	CL7299.Contig9_All	CL9274.Contig1_All	CL9274.Contig2_All	CL9274.Contig3_All	Unigene17928_All	Unigene54058_All	Unigene6064_All	CL3368.Contig1_All	Unigene40699_All	Unigene5632_All	CL1819.Contig2_All	CL1819.Contig4_All	CL1819.Contig5_All	CL1819.Contig6_All	CL321.Contig11_All	CL321.Contig13_All	CL321.Contig14_All	CL321.Contig2_All	CL321.Contig3_All	CL321.Contig4_All	CL321.Contig5_All	CL321.Contig6_All	CL321.Contig7_All	CL321.Contig8_All	CL321.Contig9_All	CL3257.Contig1_All	CL3257.Contig2_All	CL3257.Contig3_All	CL4108.Contig10_All	CL4108.Contig11_All	CL4108.Contig12_All	CL4108.Contig13_All	CL4108.Contig14_All	CL4108.Contig15_All	CL4108.Contig1_All	CL4108.Contig3_All	CL4108.Contig4_All	CL4108.Contig5_All	CL4108.Contig6_All
Biological_Process	Metabolic process	40795	CL14241.Contig1_All	CL1716.Contig10_All	CL1716.Contig11_All	CL1716.Contig1_All	CL1716.Contig2_All	CL1716.Contig3_All	CL1716.Contig4_All	CL1716.Contig5_All	CL1716.Contig6_All	CL1716.Contig7_All	CL1716.Contig8_All	CL1716.Contig9_All	CL2581.Contig1_All	CL2581.Contig2_All	CL2581.Contig3_All	CL2581.Contig4_All	CL2581.Contig5_All	CL2581.Contig6_All	CL2581.Contig7_All	CL2581.Contig8_All	CL542.Contig2_All	CL542.Contig3_All	CL542.Contig4_All	CL542.Contig5_All	CL542.Contig6_All	CL542.Contig7_All	CL542.Contig8_All	CL573.Contig15_All	Unigene10346_All	Unigene10347_All	Unigene11151_All	Unigene11867_All	Unigene12164_All	Unigene14637_All	Unigene15070_All	Unigene15396_All	Unigene16030_All	Unigene18644_All	Unigene18703_All	Unigene19608_All	Unigene20873_All	Unigene22138_All	Unigene22139_All	Unigene23728_All	Unigene23761_All	Unigene2445_All	Unigene2484_All
Biological_Process	Multi-organism process	5621	CL2947.Contig10_All	CL2947.Contig11_All	CL2947.Contig15_All	CL2947.Contig16_All	CL2947.Contig17_All	CL2947.Contig18_All	CL2947.Contig1_All	CL2947.Contig20_All	CL2947.Contig23_All	CL2947.Contig25_All	CL2947.Contig26_All	CL2947.Contig27_All	CL2947.Contig29_All	CL2947.Contig2_All	CL2947.Contig31_All	CL2947.Contig32_All	CL2947.Contig36_All	CL2947.Contig37_All	CL2947.Contig3_All	CL2947.Contig4_All	CL2947.Contig5_All	CL2947.Contig9_All	CL10625.Contig1_All	CL10625.Contig2_All	CL10625.Contig3_All	CL10967.Contig1_All	CL10967.Contig2_All	CL10967.Contig3_All	CL10967.Contig6_All	CL12226.Contig1_All	CL12226.Contig2_All	CL12226.Contig3_All	CL12226.Contig4_All	CL12226.Contig5_All	CL12226.Contig6_All	CL12226.Contig7_All	CL12226.Contig8_All	CL12251.Contig1_All	CL12251.Contig2_All	CL12458.Contig1_All	CL12458.Contig2_All	CL1295.Contig5_All	CL1295.Contig6_All	CL1295.Contig7_All	CL1295.Contig8_All	CL1316.Contig10_All	CL1316.Contig1_All
Biological_Process	Multicellular organismal process	13241	CL2275.Contig10_All	CL2275.Contig11_All	CL2275.Contig12_All	CL2275.Contig1_All	CL2275.Contig2_All	CL2275.Contig3_All	CL2275.Contig4_All	CL2275.Contig5_All	CL2275.Contig6_All	CL2275.Contig7_All	CL2275.Contig8_All	CL2275.Contig9_All	CL8244.Contig3_All	CL12113.Contig2_All	CL8174.Contig10_All	CL8174.Contig1_All	CL8174.Contig2_All	CL8174.Contig3_All	CL8174.Contig4_All	CL8174.Contig5_All	CL8174.Contig6_All	CL8174.Contig7_All	CL8174.Contig8_All	CL8174.Contig9_All	CL9930.Contig1_All	Unigene16561_All	Unigene25315_All	Unigene36187_All	Unigene36188_All	Unigene39990_All	Unigene54662_All	Unigene54663_All	Unigene8350_All	CL2285.Contig10_All	CL2285.Contig1_All	CL2285.Contig2_All	CL2285.Contig3_All	CL2285.Contig4_All	CL2285.Contig5_All	CL2285.Contig6_All	CL2285.Contig7_All	CL2285.Contig8_All	CL2285.Contig9_All	CL5381.Contig10_All	CL5381.Contig11_All	CL5381.Contig12_All	CL5381.Contig13_All
Biological_Process	Negative regulation of biological process	4224	CL5509.Contig1_All	CL5509.Contig2_All	CL5509.Contig3_All	CL5509.Contig4_All	CL5509.Contig5_All	Unigene1000_All	Unigene1548_All	Unigene54087_All	CL13395.Contig1_All	CL13395.Contig2_All	Unigene16101_All	Unigene45868_All	Unigene46995_All	CL12772.Contig1_All	CL12772.Contig2_All	CL12772.Contig3_All	Unigene2100_All	Unigene27872_All	Unigene45962_All	Unigene47789_All	Unigene51999_All	CL11280.Contig1_All	CL11280.Contig2_All	CL12007.Contig1_All	CL13412.Contig2_All	CL13784.Contig1_All	CL13784.Contig2_All	CL13784.Contig3_All	CL13784.Contig4_All	CL13784.Contig5_All	CL13784.Contig6_All	CL13784.Contig7_All	CL14179.Contig10_All	CL14179.Contig11_All	CL14179.Contig12_All	CL14179.Contig13_All	CL14179.Contig14_All	CL14179.Contig15_All	CL14179.Contig16_All	CL14179.Contig8_All	CL14179.Contig9_All	CL1863.Contig1_All	CL1863.Contig2_All	CL1863.Contig3_All	CL2489.Contig3_All	CL3000.Contig1_All	CL3000.Contig2_All
Biological_Process	Positive regulation of biological process	4252	CL12178.Contig10_All	CL12178.Contig1_All	CL12178.Contig2_All	CL12178.Contig3_All	CL12178.Contig4_All	CL12178.Contig5_All	CL12178.Contig6_All	CL12178.Contig7_All	CL12178.Contig8_All	CL12178.Contig9_All	CL3895.Contig1_All	CL3895.Contig2_All	CL3895.Contig3_All	CL3895.Contig4_All	CL3895.Contig5_All	CL3895.Contig6_All	CL3895.Contig7_All	CL7073.Contig1_All	CL7073.Contig2_All	CL7170.Contig1_All	CL7170.Contig2_All	CL7170.Contig3_All	Unigene20390_All	Unigene20391_All	Unigene24723_All	Unigene54865_All	CL11486.Contig1_All	CL11486.Contig2_All	Unigene28729_All	Unigene6195_All	CL2947.Contig10_All	CL2947.Contig11_All	CL2947.Contig15_All	CL2947.Contig16_All	CL2947.Contig17_All	CL2947.Contig18_All	CL2947.Contig1_All	CL2947.Contig20_All	CL2947.Contig23_All	CL2947.Contig25_All	CL2947.Contig26_All	CL2947.Contig27_All	CL2947.Contig29_All	CL2947.Contig2_All	CL2947.Contig31_All	CL2947.Contig32_All	CL2947.Contig36_All
Biological_Process	Regulation of biological process	15548	CL2275.Contig10_All	CL2275.Contig11_All	CL2275.Contig12_All	CL2275.Contig1_All	CL2275.Contig2_All	CL2275.Contig3_All	CL2275.Contig4_All	CL2275.Contig5_All	CL2275.Contig6_All	CL2275.Contig7_All	CL2275.Contig8_All	CL2275.Contig9_All	CL8244.Contig3_All	CL12178.Contig10_All	CL12178.Contig1_All	CL12178.Contig2_All	CL12178.Contig3_All	CL12178.Contig4_All	CL12178.Contig5_All	CL12178.Contig6_All	CL12178.Contig7_All	CL12178.Contig8_All	CL12178.Contig9_All	CL3895.Contig1_All	CL3895.Contig2_All	CL3895.Contig3_All	CL3895.Contig4_All	CL3895.Contig5_All	CL3895.Contig6_All	CL3895.Contig7_All	CL7073.Contig1_All	CL7073.Contig2_All	CL7170.Contig1_All	CL7170.Contig2_All	CL7170.Contig3_All	Unigene20390_All	Unigene20391_All	Unigene24723_All	Unigene54865_All	CL12348.Contig1_All	CL12348.Contig2_All	CL2714.Contig1_All	CL2714.Contig2_All	CL2714.Contig3_All	CL298.Contig1_All	CL4281.Contig1_All	CL4281.Contig2_All
Biological_Process	Reproduction	8193	CL2275.Contig10_All	CL2275.Contig11_All	CL2275.Contig12_All	CL2275.Contig1_All	CL2275.Contig2_All	CL2275.Contig3_All	CL2275.Contig4_All	CL2275.Contig5_All	CL2275.Contig6_All	CL2275.Contig7_All	CL2275.Contig8_All	CL2275.Contig9_All	CL8244.Contig3_All	CL12113.Contig2_All	CL8174.Contig10_All	CL8174.Contig1_All	CL8174.Contig2_All	CL8174.Contig3_All	CL8174.Contig4_All	CL8174.Contig5_All	CL8174.Contig6_All	CL8174.Contig7_All	CL8174.Contig8_All	CL8174.Contig9_All	CL9930.Contig1_All	Unigene16561_All	Unigene25315_All	Unigene36187_All	Unigene36188_All	Unigene39990_All	Unigene54662_All	Unigene54663_All	Unigene8350_All	CL12195.Contig2_All	CL1576.Contig3_All	CL1576.Contig5_All	CL1576.Contig6_All	CL10183.Contig1_All	CL10198.Contig2_All	CL10264.Contig1_All	CL10264.Contig2_All	CL10286.Contig1_All	CL10286.Contig2_All	CL10587.Contig1_All	CL10587.Contig2_All	CL10770.Contig1_All	CL1087.Contig1_All
Biological_Process	Reproductive process	7505	CL2275.Contig10_All	CL2275.Contig11_All	CL2275.Contig12_All	CL2275.Contig1_All	CL2275.Contig2_All	CL2275.Contig3_All	CL2275.Contig4_All	CL2275.Contig5_All	CL2275.Contig6_All	CL2275.Contig7_All	CL2275.Contig8_All	CL2275.Contig9_All	CL8244.Contig3_All	CL12113.Contig2_All	CL8174.Contig10_All	CL8174.Contig1_All	CL8174.Contig2_All	CL8174.Contig3_All	CL8174.Contig4_All	CL8174.Contig5_All	CL8174.Contig6_All	CL8174.Contig7_All	CL8174.Contig8_All	CL8174.Contig9_All	CL9930.Contig1_All	Unigene16561_All	Unigene25315_All	Unigene36187_All	Unigene36188_All	Unigene39990_All	Unigene54662_All	Unigene54663_All	Unigene8350_All	CL12195.Contig2_All	CL1576.Contig3_All	CL1576.Contig5_All	CL1576.Contig6_All	CL10183.Contig1_All	CL10198.Contig2_All	CL10264.Contig1_All	CL10264.Contig2_All	CL10286.Contig1_All	CL10286.Contig2_All	CL10587.Contig1_All	CL10587.Contig2_All	CL10770.Contig1_All	CL1087.Contig1_All
Biological_Process	Response to stimulus	20518	CL2275.Contig10_All	CL2275.Contig11_All	CL2275.Contig12_All	CL2275.Contig1_All	CL2275.Contig2_All	CL2275.Contig3_All	CL2275.Contig4_All	CL2275.Contig5_All	CL2275.Contig6_All	CL2275.Contig7_All	CL2275.Contig8_All	CL2275.Contig9_All	CL8244.Contig3_All	CL105.Contig1_All	CL105.Contig2_All	CL105.Contig3_All	CL105.Contig5_All	CL13760.Contig4_All	CL13760.Contig5_All	CL1469.Contig20_All	CL1469.Contig21_All	CL1469.Contig22_All	CL1469.Contig38_All	CL147.Contig10_All	CL147.Contig1_All	CL147.Contig2_All	CL147.Contig3_All	CL147.Contig4_All	CL147.Contig5_All	CL147.Contig6_All	CL147.Contig7_All	CL147.Contig8_All	CL147.Contig9_All	CL1706.Contig1_All	CL1706.Contig2_All	CL2131.Contig1_All	CL2131.Contig2_All	CL2368.Contig1_All	CL31.Contig18_All	CL310.Contig1_All	CL310.Contig2_All	CL310.Contig3_All	CL310.Contig4_All	CL310.Contig5_All	CL3383.Contig1_All	CL3383.Contig2_All	CL3383.Contig3_All
Biological_Process	Rhythmic process	438	CL10194.Contig1_All	CL10194.Contig2_All	CL10194.Contig3_All	CL10194.Contig4_All	CL11107.Contig1_All	CL11107.Contig2_All	CL116.Contig3_All	CL11718.Contig1_All	CL11718.Contig4_All	CL12221.Contig3_All	CL12221.Contig4_All	CL12583.Contig1_All	CL12583.Contig2_All	CL12738.Contig1_All	CL12738.Contig2_All	CL12738.Contig3_All	CL12771.Contig1_All	CL13404.Contig1_All	CL13404.Contig2_All	CL13715.Contig1_All	CL1403.Contig10_All	CL1403.Contig11_All	CL14390.Contig1_All	CL14390.Contig2_All	CL1583.Contig10_All	CL1583.Contig11_All	CL1583.Contig12_All	CL1583.Contig13_All	CL1583.Contig14_All	CL1583.Contig15_All	CL1583.Contig16_All	CL1583.Contig17_All	CL1583.Contig18_All	CL1583.Contig19_All	CL1583.Contig1_All	CL1583.Contig20_All	CL1583.Contig21_All	CL1583.Contig22_All	CL1583.Contig23_All	CL1583.Contig24_All	CL1583.Contig25_All	CL1583.Contig26_All	CL1583.Contig27_All	CL1583.Contig28_All	CL1583.Contig29_All	CL1583.Contig2_All	CL1583.Contig3_All
Biological_Process	Signaling	5767	CL12726.Contig2_All	CL8179.Contig2_All	Unigene36205_All	CL10017.Contig3_All	CL10182.Contig1_All	CL10182.Contig3_All	CL10182.Contig4_All	CL10255.Contig1_All	CL10255.Contig2_All	CL104.Contig15_All	CL104.Contig20_All	CL104.Contig21_All	CL104.Contig22_All	CL104.Contig3_All	CL104.Contig5_All	CL104.Contig9_All	CL10641.Contig1_All	CL10705.Contig2_All	CL10911.Contig1_All	CL10911.Contig2_All	CL10911.Contig3_All	CL10988.Contig1_All	CL10988.Contig2_All	CL11157.Contig1_All	CL11157.Contig2_All	CL11157.Contig3_All	CL11565.Contig1_All	CL11565.Contig2_All	CL11637.Contig1_All	CL11739.Contig1_All	CL11739.Contig2_All	CL1194.Contig1_All	CL1194.Contig2_All	CL12152.Contig2_All	CL12519.Contig9_All	CL12593.Contig1_All	CL12625.Contig2_All	CL12628.Contig1_All	CL12628.Contig2_All	CL12855.Contig2_All	CL12948.Contig1_All	CL12948.Contig3_All	CL12967.Contig1_All	CL12967.Contig2_All	CL13160.Contig1_All	CL13160.Contig2_All	CL13687.Contig2_All
Biological_Process	Single-organism process	29381	CL2275.Contig10_All	CL2275.Contig11_All	CL2275.Contig12_All	CL2275.Contig1_All	CL2275.Contig2_All	CL2275.Contig3_All	CL2275.Contig4_All	CL2275.Contig5_All	CL2275.Contig6_All	CL2275.Contig7_All	CL2275.Contig8_All	CL2275.Contig9_All	CL8244.Contig3_All	CL7481.Contig1_All	CL7481.Contig2_All	CL7481.Contig3_All	CL7481.Contig4_All	CL12178.Contig10_All	CL12178.Contig1_All	CL12178.Contig2_All	CL12178.Contig3_All	CL12178.Contig4_All	CL12178.Contig5_All	CL12178.Contig6_All	CL12178.Contig7_All	CL12178.Contig8_All	CL12178.Contig9_All	CL3895.Contig1_All	CL3895.Contig2_All	CL3895.Contig3_All	CL3895.Contig4_All	CL3895.Contig5_All	CL3895.Contig6_All	CL3895.Contig7_All	CL7073.Contig1_All	CL7073.Contig2_All	CL7170.Contig1_All	CL7170.Contig2_All	CL7170.Contig3_All	Unigene20390_All	Unigene20391_All	Unigene24723_All	Unigene54865_All	CL1009.Contig2_All	CL1009.Contig4_All	CL1009.Contig5_All	CL10107.Contig1_All
Cellular_Component	Cell	49987	CL4143.Contig1_All	CL4143.Contig2_All	Unigene35044_All	CL1020.Contig10_All	CL1020.Contig11_All	CL1020.Contig12_All	CL1020.Contig13_All	CL1020.Contig14_All	CL1020.Contig15_All	CL1020.Contig16_All	CL1020.Contig17_All	CL1020.Contig18_All	CL1020.Contig19_All	CL1020.Contig20_All	CL1020.Contig21_All	CL1020.Contig22_All	CL1020.Contig4_All	CL1020.Contig5_All	CL1020.Contig6_All	CL1020.Contig9_All	CL10250.Contig1_All	CL10250.Contig2_All	CL11335.Contig1_All	CL11335.Contig2_All	CL1146.Contig4_All	CL1146.Contig6_All	CL1146.Contig7_All	CL1146.Contig8_All	CL11583.Contig3_All	CL12674.Contig1_All	CL12674.Contig2_All	CL12689.Contig1_All	CL12917.Contig1_All	CL12917.Contig2_All	CL12917.Contig3_All	CL13284.Contig2_All	CL13503.Contig1_All	CL13503.Contig2_All	CL13747.Contig2_All	CL13747.Contig4_All	CL13747.Contig5_All	CL13747.Contig7_All	CL13747.Contig8_All	CL13777.Contig1_All	CL13777.Contig2_All	CL13894.Contig1_All	CL13894.Contig2_All
Cellular_Component	Cell junction	2846	CL100.Contig3_All	CL10151.Contig1_All	CL10151.Contig2_All	CL10151.Contig3_All	CL1016.Contig1_All	CL1016.Contig2_All	CL1016.Contig3_All	CL1016.Contig5_All	CL1016.Contig6_All	CL10187.Contig1_All	CL10187.Contig2_All	CL10189.Contig1_All	CL10189.Contig3_All	CL10189.Contig5_All	CL10193.Contig1_All	CL10193.Contig2_All	CL103.Contig1_All	CL103.Contig3_All	CL103.Contig4_All	CL10310.Contig3_All	CL10312.Contig2_All	CL10322.Contig1_All	CL10322.Contig2_All	CL10363.Contig1_All	CL10363.Contig2_All	CL10363.Contig3_All	CL10405.Contig1_All	CL10405.Contig2_All	CL10421.Contig1_All	CL10421.Contig2_All	CL10421.Contig3_All	CL10426.Contig1_All	CL10426.Contig2_All	CL10464.Contig1_All	CL10464.Contig2_All	CL1047.Contig10_All	CL1047.Contig1_All	CL1047.Contig2_All	CL1047.Contig3_All	CL1047.Contig4_All	CL1047.Contig5_All	CL1047.Contig6_All	CL1047.Contig7_All	CL1047.Contig8_All	CL1047.Contig9_All	CL10474.Contig1_All	CL10474.Contig2_All
Cellular_Component	Cell part	49985	CL4143.Contig1_All	CL4143.Contig2_All	Unigene35044_All	CL1020.Contig10_All	CL1020.Contig11_All	CL1020.Contig12_All	CL1020.Contig13_All	CL1020.Contig14_All	CL1020.Contig15_All	CL1020.Contig16_All	CL1020.Contig17_All	CL1020.Contig18_All	CL1020.Contig19_All	CL1020.Contig20_All	CL1020.Contig21_All	CL1020.Contig22_All	CL1020.Contig4_All	CL1020.Contig5_All	CL1020.Contig6_All	CL1020.Contig9_All	CL10250.Contig1_All	CL10250.Contig2_All	CL11335.Contig1_All	CL11335.Contig2_All	CL1146.Contig4_All	CL1146.Contig6_All	CL1146.Contig7_All	CL1146.Contig8_All	CL11583.Contig3_All	CL12674.Contig1_All	CL12674.Contig2_All	CL12689.Contig1_All	CL12917.Contig1_All	CL12917.Contig2_All	CL12917.Contig3_All	CL13284.Contig2_All	CL13503.Contig1_All	CL13503.Contig2_All	CL13747.Contig2_All	CL13747.Contig4_All	CL13747.Contig5_All	CL13747.Contig7_All	CL13747.Contig8_All	CL13777.Contig1_All	CL13777.Contig2_All	CL13894.Contig1_All	CL13894.Contig2_All
Cellular_Component	Extracellular matrix	29	CL13393.Contig2_All	CL1912.Contig1_All	CL1912.Contig2_All	CL1912.Contig3_All	Unigene16976_All	Unigene18221_All	CL13215.Contig2_All	Unigene33405_All	Unigene34048_All	Unigene36909_All	Unigene68657_All	CL5065.Contig12_All	Unigene54092_All	CL1116.Contig6_All	CL1741.Contig1_All	CL1741.Contig2_All	CL1741.Contig3_All	CL1741.Contig4_All	CL1741.Contig5_All	CL1741.Contig6_All	CL1741.Contig7_All	CL1741.Contig8_All	CL1741.Contig9_All	CL8567.Contig1_All	CL8567.Contig2_All	CL8567.Contig3_All	Unigene10057_All	Unigene14524_All	Unigene6244_All
Cellular_Component	Extracellular matrix part	16	CL1116.Contig6_All	CL1741.Contig1_All	CL1741.Contig2_All	CL1741.Contig3_All	CL1741.Contig4_All	CL1741.Contig5_All	CL1741.Contig6_All	CL1741.Contig7_All	CL1741.Contig8_All	CL1741.Contig9_All	CL8567.Contig1_All	CL8567.Contig2_All	CL8567.Contig3_All	Unigene10057_All	Unigene14524_All	Unigene6244_All
Cellular_Component	Extracellular region	3155	CL12052.Contig1_All	CL325.Contig1_All	CL325.Contig2_All	CL339.Contig1_All	CL339.Contig2_All	CL339.Contig3_All	CL339.Contig4_All	CL339.Contig5_All	CL4049.Contig1_All	CL4119.Contig2_All	CL4119.Contig4_All	Unigene1208_All	Unigene20787_All	Unigene27223_All	Unigene4622_All	Unigene69632_All	Unigene71292_All	Unigene71492_All	Unigene72921_All	CL6247.Contig1_All	CL6247.Contig2_All	CL6247.Contig3_All	CL6247.Contig4_All	CL7005.Contig1_All	Unigene30305_All	Unigene37355_All	Unigene72006_All	CL10069.Contig1_All	CL10069.Contig2_All	CL10151.Contig1_All	CL10151.Contig2_All	CL10151.Contig3_All	CL10230.Contig1_All	CL10230.Contig2_All	CL10239.Contig3_All	CL1024.Contig10_All	CL1024.Contig11_All	CL1024.Contig12_All	CL1024.Contig14_All	CL1024.Contig15_All	CL1024.Contig16_All	CL1024.Contig17_All	CL1024.Contig18_All	CL1024.Contig19_All	CL1024.Contig1_All	CL1024.Contig20_All	CL1024.Contig21_All
Cellular_Component	Extracellular region part	29	CL12052.Contig1_All	CL325.Contig1_All	CL325.Contig2_All	CL339.Contig1_All	CL339.Contig2_All	CL339.Contig3_All	CL339.Contig4_All	CL339.Contig5_All	CL4049.Contig1_All	CL4119.Contig2_All	CL4119.Contig4_All	Unigene1208_All	Unigene20787_All	Unigene27223_All	Unigene4622_All	Unigene69632_All	Unigene71292_All	Unigene71492_All	Unigene72921_All	CL6247.Contig1_All	CL6247.Contig2_All	CL6247.Contig3_All	CL6247.Contig4_All	CL7005.Contig1_All	Unigene30305_All	Unigene37355_All	Unigene72006_All	CL5065.Contig12_All	Unigene54092_All
Cellular_Component	Macromolecular complex	7476	CL4143.Contig1_All	CL4143.Contig2_All	Unigene35044_All	CL4326.Contig10_All	CL4326.Contig11_All	CL4326.Contig12_All	CL4326.Contig13_All	CL4326.Contig14_All	CL4326.Contig1_All	CL4326.Contig3_All	CL4326.Contig4_All	CL4326.Contig5_All	CL4326.Contig6_All	CL4326.Contig7_All	CL4326.Contig8_All	CL4326.Contig9_All	Unigene54908_All	CL1020.Contig10_All	CL1020.Contig11_All	CL1020.Contig12_All	CL1020.Contig13_All	CL1020.Contig14_All	CL1020.Contig15_All	CL1020.Contig16_All	CL1020.Contig17_All	CL1020.Contig18_All	CL1020.Contig19_All	CL1020.Contig20_All	CL1020.Contig21_All	CL1020.Contig22_All	CL1020.Contig4_All	CL1020.Contig5_All	CL1020.Contig6_All	CL1020.Contig9_All	CL10250.Contig1_All	CL10250.Contig2_All	CL11335.Contig1_All	CL11335.Contig2_All	CL1146.Contig4_All	CL1146.Contig6_All	CL1146.Contig7_All	CL1146.Contig8_All	CL11583.Contig3_All	CL12674.Contig1_All	CL12674.Contig2_All	CL12689.Contig1_All	CL12917.Contig1_All
Cellular_Component	Membrane	21022	CL5947.Contig1_All	CL5947.Contig2_All	CL5947.Contig3_All	CL5947.Contig4_All	CL5947.Contig5_All	CL5947.Contig6_All	CL5947.Contig7_All	CL5947.Contig8_All	CL9339.Contig1_All	Unigene21627_All	Unigene28828_All	Unigene58645_All	CL1971.Contig10_All	CL1971.Contig11_All	CL1971.Contig1_All	CL1971.Contig2_All	CL1971.Contig3_All	CL1971.Contig4_All	CL1971.Contig6_All	CL1971.Contig7_All	CL5533.Contig10_All	CL5533.Contig11_All	CL5533.Contig12_All	CL5533.Contig13_All	CL5533.Contig14_All	CL5533.Contig15_All	CL5533.Contig16_All	CL5533.Contig18_All	CL5533.Contig19_All	CL5533.Contig20_All	CL5533.Contig21_All	CL5533.Contig22_All	CL5533.Contig2_All	CL5533.Contig3_All	CL5533.Contig4_All	CL5533.Contig5_All	CL5533.Contig6_All	CL5533.Contig7_All	CL5533.Contig8_All	CL5533.Contig9_All	CL6277.Contig1_All	CL6277.Contig2_All	Unigene34189_All	Unigene54497_All	Unigene58229_All	Unigene59195_All	Unigene17402_All
Cellular_Component	Membrane part	7391	CL1971.Contig10_All	CL1971.Contig11_All	CL1971.Contig1_All	CL1971.Contig2_All	CL1971.Contig3_All	CL1971.Contig4_All	CL1971.Contig6_All	CL1971.Contig7_All	CL5533.Contig10_All	CL5533.Contig11_All	CL5533.Contig12_All	CL5533.Contig13_All	CL5533.Contig14_All	CL5533.Contig15_All	CL5533.Contig16_All	CL5533.Contig18_All	CL5533.Contig19_All	CL5533.Contig20_All	CL5533.Contig21_All	CL5533.Contig22_All	CL5533.Contig2_All	CL5533.Contig3_All	CL5533.Contig4_All	CL5533.Contig5_All	CL5533.Contig6_All	CL5533.Contig7_All	CL5533.Contig8_All	CL5533.Contig9_All	CL6277.Contig1_All	CL6277.Contig2_All	Unigene34189_All	Unigene54497_All	Unigene58229_All	Unigene59195_All	Unigene17402_All	Unigene24459_All	Unigene25860_All	Unigene34183_All	CL6727.Contig1_All	CL6727.Contig2_All	CL6727.Contig3_All	CL6727.Contig4_All	CL6727.Contig5_All	Unigene14907_All	CL1021.Contig1_All	CL1021.Contig2_All	CL1021.Contig3_All
Cellular_Component	Membrane-enclosed lumen	2780	CL6544.Contig1_All	CL6544.Contig2_All	CL6544.Contig3_All	CL6544.Contig4_All	CL6544.Contig5_All	CL8835.Contig1_All	CL8835.Contig2_All	CL8835.Contig3_All	CL8835.Contig4_All	CL8835.Contig5_All	Unigene52082_All	CL5169.Contig10_All	CL5169.Contig11_All	CL5169.Contig12_All	CL5169.Contig13_All	CL5169.Contig14_All	CL5169.Contig15_All	CL5169.Contig16_All	CL5169.Contig19_All	CL5169.Contig1_All	CL5169.Contig20_All	CL5169.Contig21_All	CL5169.Contig22_All	CL5169.Contig23_All	CL5169.Contig24_All	CL5169.Contig2_All	CL5169.Contig3_All	CL5169.Contig4_All	CL5169.Contig5_All	CL5169.Contig6_All	CL5169.Contig7_All	CL5169.Contig8_All	CL5169.Contig9_All	Unigene55180_All	Unigene9404_All	CL10361.Contig2_All	CL11722.Contig1_All	CL11722.Contig2_All	CL11957.Contig1_All	CL11957.Contig2_All	CL11957.Contig3_All	CL13449.Contig1_All	CL2629.Contig7_All	CL4944.Contig1_All	CL4944.Contig2_All	CL5078.Contig1_All	CL5078.Contig2_All
Cellular_Component	Nucleoid	138	Unigene26103_All	Unigene35833_All	CL10446.Contig1_All	CL10446.Contig2_All	CL1392.Contig1_All	CL1392.Contig2_All	CL1838.Contig2_All	CL1838.Contig3_All	CL1838.Contig4_All	CL1838.Contig6_All	CL1838.Contig9_All	CL2664.Contig10_All	CL2664.Contig11_All	CL2664.Contig12_All	CL2664.Contig13_All	CL2664.Contig14_All	CL2664.Contig15_All	CL2664.Contig16_All	CL2664.Contig17_All	CL2664.Contig18_All	CL2664.Contig19_All	CL2664.Contig1_All	CL2664.Contig2_All	CL2664.Contig3_All	CL2664.Contig4_All	CL2664.Contig5_All	CL2664.Contig6_All	CL2664.Contig7_All	CL2664.Contig8_All	CL2664.Contig9_All	CL8095.Contig1_All	CL8095.Contig2_All	Unigene21364_All	Unigene22280_All	Unigene2370_All	Unigene29416_All	Unigene31329_All	Unigene32408_All	Unigene32921_All	Unigene33394_All	Unigene49352_All	Unigene49476_All	Unigene50325_All	CL11218.Contig1_All	CL11218.Contig2_All	CL4802.Contig3_All	CL518.Contig1_All
Cellular_Component	Organelle	40429	CL4143.Contig1_All	CL4143.Contig2_All	Unigene35044_All	CL10004.Contig1_All	CL10004.Contig2_All	CL1002.Contig10_All	CL1002.Contig11_All	CL1002.Contig12_All	CL1002.Contig13_All	CL1002.Contig14_All	CL1002.Contig15_All	CL1002.Contig16_All	CL1002.Contig17_All	CL1002.Contig18_All	CL1002.Contig19_All	CL1002.Contig1_All	CL1002.Contig20_All	CL1002.Contig2_All	CL1002.Contig3_All	CL1002.Contig4_All	CL1002.Contig5_All	CL1002.Contig6_All	CL1002.Contig7_All	CL1002.Contig8_All	CL1002.Contig9_All	CL10127.Contig1_All	CL10127.Contig2_All	CL10146.Contig1_All	CL10146.Contig2_All	CL10157.Contig1_All	CL10178.Contig1_All	CL10204.Contig1_All	CL10204.Contig2_All	CL10239.Contig2_All	CL10239.Contig3_All	CL1024.Contig10_All	CL1024.Contig11_All	CL1024.Contig12_All	CL1024.Contig14_All	CL1024.Contig15_All	CL1024.Contig16_All	CL1024.Contig17_All	CL1024.Contig18_All	CL1024.Contig19_All	CL1024.Contig1_All	CL1024.Contig20_All	CL1024.Contig21_All
Cellular_Component	Organelle part	13259	CL4143.Contig1_All	CL4143.Contig2_All	Unigene35044_All	CL10004.Contig1_All	CL10004.Contig2_All	CL1002.Contig10_All	CL1002.Contig11_All	CL1002.Contig12_All	CL1002.Contig13_All	CL1002.Contig14_All	CL1002.Contig15_All	CL1002.Contig16_All	CL1002.Contig17_All	CL1002.Contig18_All	CL1002.Contig19_All	CL1002.Contig1_All	CL1002.Contig20_All	CL1002.Contig2_All	CL1002.Contig3_All	CL1002.Contig4_All	CL1002.Contig5_All	CL1002.Contig6_All	CL1002.Contig7_All	CL1002.Contig8_All	CL1002.Contig9_All	CL10127.Contig1_All	CL10127.Contig2_All	CL10146.Contig1_All	CL10146.Contig2_All	CL10157.Contig1_All	CL10178.Contig1_All	CL10204.Contig1_All	CL10204.Contig2_All	CL10239.Contig2_All	CL10239.Contig3_All	CL1024.Contig10_All	CL1024.Contig11_All	CL1024.Contig12_All	CL1024.Contig14_All	CL1024.Contig15_All	CL1024.Contig16_All	CL1024.Contig17_All	CL1024.Contig18_All	CL1024.Contig19_All	CL1024.Contig1_All	CL1024.Contig20_All	CL1024.Contig21_All
Cellular_Component	Symplast	2846	CL100.Contig3_All	CL10151.Contig1_All	CL10151.Contig2_All	CL10151.Contig3_All	CL1016.Contig1_All	CL1016.Contig2_All	CL1016.Contig3_All	CL1016.Contig5_All	CL1016.Contig6_All	CL10187.Contig1_All	CL10187.Contig2_All	CL10189.Contig1_All	CL10189.Contig3_All	CL10189.Contig5_All	CL10193.Contig1_All	CL10193.Contig2_All	CL103.Contig1_All	CL103.Contig3_All	CL103.Contig4_All	CL10310.Contig3_All	CL10312.Contig2_All	CL10322.Contig1_All	CL10322.Contig2_All	CL10363.Contig1_All	CL10363.Contig2_All	CL10363.Contig3_All	CL10405.Contig1_All	CL10405.Contig2_All	CL10421.Contig1_All	CL10421.Contig2_All	CL10421.Contig3_All	CL10426.Contig1_All	CL10426.Contig2_All	CL10464.Contig1_All	CL10464.Contig2_All	CL1047.Contig10_All	CL1047.Contig1_All	CL1047.Contig2_All	CL1047.Contig3_All	CL1047.Contig4_All	CL1047.Contig5_All	CL1047.Contig6_All	CL1047.Contig7_All	CL1047.Contig8_All	CL1047.Contig9_All	CL10474.Contig1_All	CL10474.Contig2_All
Cellular_Component	Virion	16	CL10291.Contig1_All	CL10291.Contig2_All	CL2822.Contig1_All	CL2822.Contig2_All	CL2822.Contig3_All	CL2822.Contig4_All	CL3211.Contig1_All	CL3211.Contig2_All	CL3559.Contig1_All	CL3559.Contig2_All	CL3559.Contig3_All	CL6842.Contig2_All	CL6842.Contig4_All	CL6842.Contig5_All	CL6842.Contig6_All	Unigene14236_All
Cellular_Component	Virion part	16	CL10291.Contig1_All	CL10291.Contig2_All	CL2822.Contig1_All	CL2822.Contig2_All	CL2822.Contig3_All	CL2822.Contig4_All	CL3211.Contig1_All	CL3211.Contig2_All	CL3559.Contig1_All	CL3559.Contig2_All	CL3559.Contig3_All	CL6842.Contig2_All	CL6842.Contig4_All	CL6842.Contig5_All	CL6842.Contig6_All	Unigene14236_All
Molecular_Function	Antioxidant activity	378	CL1071.Contig3_All	CL1957.Contig10_All	CL1957.Contig11_All	CL1957.Contig12_All	CL1957.Contig13_All	CL1957.Contig1_All	CL1957.Contig2_All	CL1957.Contig3_All	CL1957.Contig4_All	CL1957.Contig5_All	CL1957.Contig6_All	CL1957.Contig7_All	CL1957.Contig8_All	CL1957.Contig9_All	CL3665.Contig10_All	CL3665.Contig11_All	CL3665.Contig12_All	CL3665.Contig13_All	CL3665.Contig14_All	CL3665.Contig15_All	CL3665.Contig16_All	CL3665.Contig17_All	CL3665.Contig18_All	CL3665.Contig19_All	CL3665.Contig1_All	CL3665.Contig2_All	CL3665.Contig3_All	CL3665.Contig4_All	CL3665.Contig5_All	CL3665.Contig6_All	CL3665.Contig7_All	CL3665.Contig8_All	CL3665.Contig9_All	CL9796.Contig1_All	CL9796.Contig2_All	Unigene20622_All	Unigene34720_All	Unigene36346_All	Unigene36347_All	Unigene52898_All	Unigene52899_All	Unigene5855_All	Unigene59133_All	Unigene6281_All	Unigene8763_All	Unigene8764_All	CL1401.Contig2_All
Molecular_Function	Binding	32852	CL254.Contig1_All	CL254.Contig2_All	Unigene18112_All	Unigene26734_All	CL351.Contig5_All	CL351.Contig6_All	CL7110.Contig1_All	CL7110.Contig2_All	Unigene13810_All	Unigene55315_All	CL7082.Contig1_All	CL7082.Contig2_All	CL7082.Contig3_All	CL10714.Contig2_All	CL1368.Contig1_All	CL1368.Contig5_All	CL1368.Contig7_All	CL3443.Contig3_All	CL4295.Contig2_All	CL4295.Contig3_All	CL5089.Contig1_All	CL5089.Contig2_All	CL5089.Contig3_All	CL6670.Contig1_All	CL6670.Contig2_All	CL6670.Contig3_All	Unigene11298_All	Unigene13208_All	Unigene17751_All	Unigene20669_All	Unigene21403_All	Unigene25798_All	Unigene25878_All	Unigene28539_All	Unigene29722_All	Unigene29971_All	Unigene44939_All	Unigene56245_All	CL11094.Contig1_All	CL11094.Contig2_All	CL12993.Contig10_All	CL12993.Contig11_All	CL12993.Contig12_All	CL12993.Contig13_All	CL12993.Contig1_All	CL12993.Contig2_All	CL12993.Contig3_All
Molecular_Function	Catalytic activity	32851	CL12766.Contig1_All	CL12766.Contig2_All	CL12766.Contig3_All	CL5201.Contig1_All	CL5201.Contig2_All	CL7008.Contig1_All	CL7008.Contig2_All	CL7008.Contig3_All	CL7008.Contig4_All	CL7008.Contig5_All	CL7008.Contig6_All	CL7008.Contig7_All	CL7008.Contig8_All	CL9905.Contig2_All	Unigene10122_All	Unigene30273_All	Unigene62934_All	CL13182.Contig1_All	CL13182.Contig2_All	CL1465.Contig1_All	CL1465.Contig2_All	Unigene24987_All	Unigene25286_All	CL12874.Contig1_All	CL12874.Contig2_All	CL2130.Contig10_All	CL2130.Contig11_All	CL2130.Contig1_All	CL2130.Contig2_All	CL2130.Contig3_All	CL2130.Contig4_All	CL2130.Contig5_All	CL2130.Contig6_All	CL2130.Contig7_All	CL2130.Contig8_All	CL2130.Contig9_All	CL9460.Contig1_All	CL9460.Contig2_All	CL9460.Contig3_All	Unigene17078_All	Unigene21583_All	Unigene27382_All	Unigene50838_All	Unigene57416_All	Unigene60029_All	Unigene72309_All	Unigene72922_All
Molecular_Function	Channel regulator activity	2	CL5676.Contig1_All	CL5676.Contig2_All
Molecular_Function	Electron carrier activity	766	CL10334.Contig1_All	CL10334.Contig2_All	CL10334.Contig3_All	CL10334.Contig4_All	CL13943.Contig1_All	CL1809.Contig1_All	CL1809.Contig2_All	CL1809.Contig3_All	CL1809.Contig4_All	CL7558.Contig2_All	CL7558.Contig3_All	CL7558.Contig4_All	CL7558.Contig5_All	CL7558.Contig6_All	Unigene21318_All	Unigene21410_All	Unigene60222_All	CL6569.Contig1_All	Unigene13225_All	Unigene37984_All	CL2197.Contig1_All	CL2197.Contig2_All	Unigene30041_All	Unigene33307_All	CL1.Contig10_All	CL1.Contig11_All	CL1.Contig12_All	CL1.Contig13_All	CL1.Contig15_All	CL1.Contig16_All	CL1.Contig17_All	CL1.Contig18_All	CL1.Contig19_All	CL1.Contig1_All	CL1.Contig20_All	CL1.Contig21_All	CL1.Contig23_All	CL1.Contig24_All	CL1.Contig25_All	CL1.Contig26_All	CL1.Contig28_All	CL1.Contig29_All	CL1.Contig2_All	CL1.Contig30_All	CL1.Contig31_All	CL1.Contig32_All	CL1.Contig33_All
Molecular_Function	Enzyme regulator activity	720	CL10700.Contig1_All	CL10700.Contig2_All	CL13290.Contig1_All	CL13290.Contig2_All	CL5523.Contig1_All	CL5523.Contig2_All	Unigene10218_All	Unigene26303_All	CL11486.Contig1_All	CL11486.Contig2_All	CL12086.Contig1_All	CL12086.Contig2_All	CL12343.Contig1_All	CL6045.Contig3_All	CL699.Contig10_All	CL699.Contig11_All	CL699.Contig12_All	CL699.Contig13_All	CL699.Contig14_All	CL699.Contig15_All	CL699.Contig16_All	CL699.Contig17_All	CL699.Contig18_All	CL699.Contig19_All	CL699.Contig1_All	CL699.Contig20_All	CL699.Contig21_All	CL699.Contig22_All	CL699.Contig23_All	CL699.Contig2_All	CL699.Contig3_All	CL699.Contig4_All	CL699.Contig5_All	CL699.Contig6_All	CL699.Contig7_All	CL699.Contig8_All	CL699.Contig9_All	Unigene11644_All	Unigene12318_All	Unigene12321_All	Unigene17364_All	Unigene21695_All	Unigene23445_All	Unigene25909_All	Unigene26002_All	Unigene26305_All	Unigene28149_All
Molecular_Function	Metallochaperone activity	22	CL1263.Contig1_All	CL1263.Contig2_All	Unigene21601_All	CL13834.Contig10_All	CL13834.Contig11_All	CL13834.Contig12_All	CL13834.Contig2_All	CL13834.Contig6_All	CL13834.Contig7_All	CL13834.Contig9_All	CL7498.Contig1_All	CL7498.Contig2_All	Unigene53015_All	Unigene53016_All	Unigene53017_All	Unigene53018_All	Unigene31333_All	Unigene4507_All	Unigene4508_All	Unigene54386_All	Unigene8585_All	Unigene8586_All
Molecular_Function	Molecular transducer activity	986	CL11718.Contig1_All	CL11718.Contig4_All	CL11775.Contig1_All	CL11775.Contig2_All	CL12625.Contig1_All	CL13313.Contig1_All	CL13313.Contig2_All	CL13313.Contig3_All	CL13313.Contig4_All	CL13313.Contig5_All	CL14315.Contig1_All	CL14315.Contig2_All	CL1507.Contig15_All	CL1507.Contig16_All	CL1507.Contig2_All	CL1507.Contig3_All	CL1507.Contig6_All	CL1507.Contig7_All	CL1712.Contig1_All	CL1712.Contig2_All	CL1712.Contig3_All	CL1712.Contig4_All	CL1712.Contig5_All	CL2220.Contig5_All	CL2513.Contig1_All	CL3248.Contig1_All	CL3248.Contig2_All	CL3248.Contig3_All	CL3248.Contig4_All	CL3248.Contig5_All	CL3248.Contig6_All	CL3471.Contig1_All	CL3471.Contig2_All	CL3582.Contig4_All	CL3790.Contig1_All	CL3869.Contig1_All	CL3869.Contig2_All	CL3869.Contig3_All	CL3869.Contig4_All	CL3869.Contig5_All	CL3869.Contig6_All	CL4426.Contig1_All	CL4426.Contig3_All	CL5548.Contig1_All	CL5548.Contig2_All	CL5548.Contig3_All	CL5548.Contig4_All
Molecular_Function	Nucleic acid binding transcription factor activity	1247	CL1001.Contig10_All	CL1001.Contig12_All	CL1001.Contig13_All	CL1001.Contig15_All	CL1001.Contig16_All	CL1001.Contig18_All	CL1001.Contig19_All	CL1001.Contig20_All	CL1001.Contig21_All	CL1001.Contig22_All	CL1001.Contig23_All	CL1001.Contig24_All	CL1001.Contig25_All	CL1001.Contig26_All	CL1001.Contig27_All	CL1001.Contig33_All	CL1001.Contig7_All	CL1001.Contig9_All	CL10087.Contig1_All	CL101.Contig11_All	CL101.Contig15_All	CL101.Contig16_All	CL101.Contig18_All	CL101.Contig19_All	CL101.Contig20_All	CL101.Contig2_All	CL10143.Contig3_All	CL10152.Contig1_All	CL10152.Contig2_All	CL10152.Contig3_All	CL10174.Contig2_All	CL10211.Contig2_All	CL10238.Contig1_All	CL10238.Contig2_All	CL10242.Contig1_All	CL10242.Contig3_All	CL10352.Contig3_All	CL10352.Contig4_All	CL10352.Contig5_All	CL1036.Contig3_All	CL10424.Contig1_All	CL10424.Contig2_All	CL10570.Contig3_All	CL10692.Contig1_All	CL10732.Contig1_All	CL10732.Contig2_All	CL10732.Contig3_All
Molecular_Function	Nutrient reservoir activity	30	CL11107.Contig1_All	CL11107.Contig2_All	CL14246.Contig1_All	CL14246.Contig2_All	CL207.Contig11_All	CL207.Contig1_All	CL207.Contig6_All	CL5413.Contig10_All	CL5413.Contig3_All	CL5413.Contig4_All	CL5413.Contig6_All	CL5413.Contig7_All	CL5413.Contig8_All	CL5413.Contig9_All	CL9033.Contig1_All	CL9033.Contig2_All	CL9520.Contig1_All	CL9520.Contig2_All	Unigene10801_All	Unigene13713_All	Unigene14243_All	Unigene20811_All	Unigene26512_All	Unigene31379_All	Unigene34048_All	Unigene46839_All	Unigene5058_All	Unigene68657_All	Unigene69513_All	Unigene71843_All
Molecular_Function	Protein binding transcription factor activity	188	CL1355.Contig2_All	CL1355.Contig3_All	CL1355.Contig5_All	CL1813.Contig2_All	CL215.Contig4_All	CL215.Contig5_All	CL3226.Contig10_All	CL3226.Contig12_All	CL3226.Contig14_All	CL3226.Contig15_All	CL3226.Contig1_All	CL3226.Contig4_All	CL3226.Contig7_All	CL3226.Contig9_All	CL3238.Contig2_All	CL3922.Contig10_All	CL3922.Contig13_All	CL3922.Contig15_All	CL3922.Contig16_All	CL3922.Contig5_All	CL3922.Contig8_All	CL3922.Contig9_All	CL6175.Contig1_All	CL6175.Contig2_All	CL6175.Contig3_All	CL6175.Contig4_All	CL6175.Contig5_All	CL7035.Contig1_All	CL7035.Contig2_All	CL7035.Contig3_All	CL8713.Contig2_All	CL8713.Contig3_All	CL912.Contig1_All	CL912.Contig2_All	CL912.Contig3_All	CL9706.Contig1_All	CL9706.Contig2_All	CL9706.Contig3_All	CL9706.Contig4_All	Unigene1346_All	Unigene13758_All	Unigene25253_All	Unigene29089_All	Unigene29615_All	Unigene29743_All	Unigene36602_All	Unigene37973_All
Molecular_Function	Protein tag	3	CL9532.Contig1_All	CL9532.Contig2_All	Unigene6058_All
Molecular_Function	Receptor activity	353	CL10137.Contig1_All	CL10137.Contig2_All	CL11467.Contig1_All	CL11467.Contig2_All	CL13982.Contig1_All	CL13982.Contig2_All	CL3115.Contig5_All	CL3115.Contig6_All	CL3115.Contig7_All	CL3475.Contig10_All	CL3475.Contig11_All	CL3475.Contig1_All	CL3475.Contig3_All	CL3475.Contig4_All	CL3475.Contig5_All	CL3475.Contig6_All	CL3475.Contig7_All	CL3475.Contig8_All	CL3475.Contig9_All	CL3531.Contig10_All	CL3531.Contig1_All	CL3531.Contig2_All	CL3531.Contig3_All	CL3531.Contig4_All	CL3531.Contig5_All	CL3531.Contig6_All	CL3531.Contig7_All	CL3531.Contig8_All	CL3531.Contig9_All	CL4917.Contig10_All	CL4917.Contig11_All	CL4917.Contig12_All	CL4917.Contig13_All	CL4917.Contig1_All	CL4917.Contig2_All	CL4917.Contig3_All	CL4917.Contig4_All	CL4917.Contig5_All	CL4917.Contig6_All	CL4917.Contig7_All	CL4917.Contig8_All	CL4917.Contig9_All	CL8401.Contig1_All	Unigene16785_All	Unigene17205_All	Unigene18981_All	Unigene27779_All
Molecular_Function	Structural molecule activity	1201	CL12458.Contig1_All	CL12458.Contig2_All	CL4277.Contig2_All	CL4923.Contig1_All	CL4923.Contig2_All	Unigene26319_All	Unigene38120_All	CL10293.Contig2_All	CL10310.Contig1_All	CL10310.Contig3_All	CL10355.Contig1_All	CL10355.Contig2_All	CL10355.Contig3_All	CL10355.Contig4_All	CL10374.Contig1_All	CL10374.Contig2_All	CL10374.Contig3_All	CL10374.Contig4_All	CL10473.Contig1_All	CL10473.Contig2_All	CL10497.Contig1_All	CL10497.Contig2_All	CL10646.Contig1_All	CL10646.Contig2_All	CL10729.Contig1_All	CL10729.Contig3_All	CL10737.Contig1_All	CL10737.Contig2_All	CL10958.Contig1_All	CL10958.Contig2_All	CL11086.Contig1_All	CL11090.Contig1_All	CL11090.Contig2_All	CL11183.Contig4_All	CL11211.Contig1_All	CL11346.Contig2_All	CL11346.Contig3_All	CL11360.Contig1_All	CL11360.Contig2_All	CL11383.Contig1_All	CL11383.Contig2_All	CL11432.Contig1_All	CL11432.Contig2_All	CL1145.Contig1_All	CL1145.Contig2_All	CL11454.Contig1_All	CL11454.Contig2_All
Molecular_Function	Translation regulator activity	6	CL10771.Contig1_All	CL10771.Contig2_All	Unigene25946_All	Unigene29327_All	Unigene53771_All	Unigene66382_All
Molecular_Function	Transporter activity	4448	CL10527.Contig1_All	CL10527.Contig2_All	CL10527.Contig3_All	CL12123.Contig1_All	CL12123.Contig2_All	CL12637.Contig1_All	CL12637.Contig2_All	CL13572.Contig2_All	CL2514.Contig1_All	CL5063.Contig1_All	CL5063.Contig2_All	CL5106.Contig1_All	CL5106.Contig3_All	CL5340.Contig5_All	CL5340.Contig6_All	CL6408.Contig3_All	CL6408.Contig4_All	CL6408.Contig5_All	CL6408.Contig6_All	CL6408.Contig8_All	CL8285.Contig1_All	CL8285.Contig2_All	CL9773.Contig1_All	CL9773.Contig2_All	CL9773.Contig3_All	Unigene10333_All	Unigene14110_All	Unigene14195_All	Unigene15573_All	Unigene25285_All	Unigene29815_All	Unigene33904_All	Unigene34049_All	Unigene40190_All	Unigene43943_All	Unigene53943_All	Unigene54000_All	Unigene54403_All	Unigene55108_All	Unigene60487_All	Unigene611_All	Unigene61323_All	Unigene61390_All	Unigene61772_All	Unigene63193_All	CL11900.Contig1_All	CL11900.Contig2_All
[truncated: 206 more columns]
