# Supplementary material for: An integrated analysis based on transcriptome and proteome reveals deastringency-related genes in CPCNA persimmon
Source: Sci Rep. 2017 Mar 17;7:44671. doi: 10.1038/srep44671 (PMC5356345; doi:10.1038/srep44671)
Supplement: Supplementary Dataset S2 [file srep44671-s3.xls]

## Sheet: Sheet 1
An integrated analysis based on transcriptome and proteome reveals deastringency-related genes in CPCNA persimmon
Wenxing Chen, Yalou Xiong, Liqing Xu, Qinglin Zhang, Zhengrong Luo
Supplementary Dataset S2. Differential expressed unigenes in 10W-vs-20W.
Unigene	20W1_Count	20W2_Count	20W3_Count	10W1_Count	10W2_Count	10W3_Count	20W1_FPKM	20W2_FPKM	20W3_FPKM	10W1_FPKM	10W2_FPKM	10W3_FPKM	FDR	log2FC	regulated
CL1000.Contig11_All	43	49	26	159	242	171	0.71	0.91	0.56	3.34	4.32	3.28	2.92e-06	-2.15849	down
CL1000.Contig2_All	0	0	0	27	34	13	0	0	0	0.85	0.91	0.38	0.00170213	#VALUE!	down
CL10001.Contig2_All	589	654	605	1745	2005	1845	17.39	21.95	23.46	66.28	64.59	63.68	2.45e-09	-1.47639	down
CL10001.Contig3_All	26	52	30	173	175	232	0.8	1.83	1.23	6.81	5.86	8.3	5.07e-07	-2.29491	down
CL10040.Contig1_All	244	291	269	769	853	793	2.48	3.36	3.6	10.07	9.46	9.44	2.25e-07	-1.46401	down
CL10053.Contig1_All	129	129	148	312	306	329	3.63	4.12	5.47	11.29	9.39	10.82	0.00404799	-1.10419	down
CL1009.Contig2_All	393	556	391	1283	1372	1529	11.59	18.6	15.13	48.59	44.07	52.62	2.73e-09	-1.5206	down
CL1009.Contig4_All	22	28	29	495	497	561	0.62	0.89	1.06	17.28	14.7	17.78	2.27e-31	-4.16964	down
CL1009.Contig5_All	97	91	98	504	481	459	2.44	2.61	3.22	16.25	13.14	13.44	1.11e-11	-2.22885	down
CL1009.Contig6_All	51	90	91	435	595	584	2.57	5.09	5.96	27.66	32.15	33.76	1.08e-16	-2.64095	down
CL1009.Contig7_All	0	0	5	24	57	33	0	0	0.39	1.87	3.66	2.25	0.000416442	-4.2368	down
CL10096.Contig1_All	4127	1468	1349	10	23	17	164.18	66.3	70.34	0.51	1	0.79	1.1e-06	7.21991	up
CL10096.Contig2_All	69	97	45	3	5	2	3.39	5.4	2.89	0.19	0.27	0.11	9.04e-08	4.5229	up
CL101.Contig5_All	2	0	0	195	124	294	0.04	0	0	4.15	2.23	5.7	1.7e-11	-8.30468	down
CL10133.Contig1_All	615	823	986	404	325	214	21.24	32.27	44.64	17.94	12.26	8.63	0.00848836	1.46759	up
CL10137.Contig1_All	1303	986	550	245	228	245	54.93	47.17	30.41	13.26	10.48	12.06	0.000100699	2.05703	up
CL10146.Contig1_All	897	970	1042	303	493	553	18.6	22.87	28.41	8.11	11.17	13.44	6.45e-06	1.26117	up
CL10146.Contig2_All	370	538	565	228	226	251	14.58	24.06	29.16	11.54	9.73	11.56	0.00929526	1.19525	up
CL10151.Contig2_All	271	191	170	449	480	495	5.85	4.68	4.81	12.46	11.27	12.48	0.00180365	-1.07697	down
CL10151.Contig3_All	904	636	548	1748	1834	2039	13.59	10.9	10.86	33.91	30.13	35.96	1.68e-07	-1.33459	down
CL10152.Contig1_All	2035	2379	1029	450	581	526	79.09	104.94	52.46	22.5	24.61	23.88	0.00200007	1.91285	up
CL10152.Contig3_All	229	313	145	103	56	48	8.05	12.5	6.69	4.69	2.17	1.99	0.00754487	1.77986	up
CL10159.Contig1_All	106	208	150	470	585	492	1.81	4.02	3.34	10.27	10.83	9.77	3.3e-07	-1.59687	down
CL10160.Contig3_All	171	133	171	38	80	75	3.27	2.89	4.3	0.94	1.67	1.68	0.00343327	1.45525	up
CL10174.Contig1_All	2652	1817	1404	97	155	113	61.25	47.73	42.61	2.89	3.93	3.07	7.7e-21	4.11736	up
CL10174.Contig2_All	115	97	66	4	7	7	6.28	5.99	4.74	0.34	0.45	0.46	2.56e-09	4.07481	up
CL10176.Contig1_All	37	69	72	122	189	189	1.17	2.45	2.96	4.87	6.41	6.86	0.00550338	-1.32124	down
CL10176.Contig2_All	68	111	125	364	493	461	0.96	1.77	2.3	6.56	7.52	7.56	2.34e-09	-1.95918	down
CL10187.Contig1_All	3	4	0	74	137	82	0.11	0.17	0	3.42	5.36	3.46	8.54e-12	-5.28988	down
CL10187.Contig2_All	0	2	2	91	49	60	0	0.1	0.08	3.57	1.63	2.13	4.4e-06	-5.50297	down
CL10193.Contig1_All	119	187	228	445	465	345	1.5	2.69	3.78	7.23	6.4	5.09	0.00824287	-1.09724	down
CL10193.Contig2_All	110	196	262	569	836	532	1.32	2.66	4.1	8.73	10.85	7.43	1.11e-05	-1.60417	down
CL10197.Contig1_All	0	0	64	170	142	123	0	0	1.13	2.91	2.05	1.92	0.000708823	-2.55632	down
CL10197.Contig2_All	45	106	41	274	333	195	0.58	1.53	0.68	4.47	4.61	2.89	0.000120503	-1.94148	down
CL1020.Contig14_All	69	24	9	0	0	0	1.22	0.5	0.23	0	0	0	0.00659473	#NAME?	up
CL1020.Contig5_All	242	148	122	67	70	68	4.96	3.45	3.29	1.79	1.57	1.64	0.00213817	1.40201	up
CL10231.Contig3_All	189	114	99	33	61	74	7.17	4.93	4.94	1.64	2.54	3.32	0.00907118	1.38134	up
CL10235.Contig2_All	583	519	417	1131	1272	1211	27.57	27.86	25.82	68.54	65.48	66.67	2.5e-05	-1.14547	down
CL10245.Contig2_All	299	350	266	728	866	803	6.37	8.48	7.43	19.95	20.1	19.98	9.44e-06	-1.26978	down
CL10278.Contig2_All	10	89	95	245	355	615	0.24	2.47	3.04	7.67	9.4	17.49	0.00220686	-2.4386	down
CL10280.Contig8_All	246	265	200	113	114	113	1.9	2.32	2.03	1.12	0.96	1.02	0.00418149	1.16954	up
CL10281.Contig2_All	5	4	0	111	81	87	0.29	0.28	0	7.67	4.77	5.5	1.09e-10	-4.93434	down
CL10281.Contig3_All	6	11	10	366	258	240	0.32	0.65	0.63	22.77	13.62	13.53	3.99e-09	-4.8945	down
CL10281.Contig4_All	1	8	4	124	69	59	0.1	0.51	0.27	8.34	3.97	3.62	0.00149611	-4.17402	down
CL10313.Contig1_All	345	266	164	49	121	70	10.29	9	6.41	1.89	3.93	2.45	8.87e-05	1.82319	up
CL10313.Contig2_All	385	238	205	91	135	90	10.52	7.39	7.39	3.21	4.02	2.9	7.72e-05	1.49109	up
CL10338.Contig1_All	7734	3484	2494	393	470	439	209.48	107.27	88.73	13.7	13.91	13.94	0.00111065	3.46549	up
CL10338.Contig2_All	564	272	162	30	57	54	14.49	7.93	5.48	1.02	1.61	1.62	0.00769027	2.91958	up
CL10353.Contig1_All	55	69	107	124	246	248	0.74	1.05	1.88	2.12	3.57	3.85	0.00608789	-1.2362	down
CL10356.Contig3_All	13	13	11	74	91	77	0.41	0.49	0.49	3.04	3.17	2.87	0.000177052	-2.59288	down
CL10366.Contig5_All	6	17	23	82	77	63	0.28	0.84	1.33	4.52	3.62	3.18	0.00235951	-2.11946	down
CL10375.Contig1_All	51	36	19	8	0	0	2.57	2.04	1.26	0.51	0	0	0.000950581	3.59739	up
CL1038.Contig9_All	73	64	36	0	0	0	1.15	1.16	0.76	0	0	0	1.44e-11	#NAME?	up
CL10389.Contig2_All	1712	1304	1180	671	833	710	35.49	30.75	32.15	17.93	18.85	17.25	7.46e-05	1.02852	up
CL10395.Contig2_All	16	20	32	106	137	110	0.72	1.05	1.91	6.12	6.71	5.79	8.6e-05	-2.22155	down
CL104.Contig19_All	728	699	640	2321	2626	2425	11.85	12.95	13.71	48.68	46.66	46.26	1.13e-12	-1.72108	down
CL104.Contig20_All	33	36	54	251	417	382	0.5	0.62	1.07	4.85	6.81	6.72	3.76e-15	-2.92885	down
CL104.Contig21_All	111	201	240	682	966	955	1.7	3.52	4.86	13.5	16.19	17.19	3.78e-14	-2.07057	down
CL104.Contig22_All	0	42	5	297	284	262	0	0.69	0.1	5.47	4.43	4.4	2.97e-20	-4.02332	down
CL104.Contig23_All	126	318	341	1313	1871	1496	1.93	5.51	6.83	25.74	31.08	26.68	4.28e-22	-2.40551	down
CL104.Contig24_All	72	85	79	213	244	278	1.44	1.92	2.05	5.43	5.28	6.45	0.000232236	-1.50971	down
CL1040.Contig12_All	110	60	60	20	27	12	0.7	0.44	0.51	0.16	0.19	0.09	0.00209872	2.05055	up
CL10402.Contig1_All	31	51	65	150	168	164	1.64	3	4.45	9.98	9.54	9.93	0.00124124	-1.56336	down
CL10451.Contig3_All	1795	1464	1156	647	911	745	43.84	40.64	37.11	20.34	24.28	21.29	4.97e-05	1.05139	up
CL10458.Contig1_All	41	20	26	135	164	141	1.87	1.01	1.52	7.73	8.01	7.35	1.86e-05	-2.24281	down
CL10465.Contig1_All	10	17	33	51	114	146	0.09	0.17	0.37	0.56	1.08	1.47	0.00418993	-2.16216	down
CL10466.Contig1_All	13	26	9	114	132	165	0.35	0.79	0.32	3.94	3.89	5.19	7.8e-08	-2.97384	down
CL10488.Contig1_All	155	157	81	35	24	81	4.23	4.87	2.9	1.23	0.71	2.59	0.00561008	1.59083	up
CL10494.Contig2_All	245	663	552	1218	1085	1184	8.25	25.3	24.31	52.58	39.72	46.42	0.00867364	-1.11863	down
CL10495.Contig2_All	84	162	219	485	591	435	1.63	3.56	5.58	12.1	12.49	9.86	3.97e-06	-1.54243	down
CL10495.Contig3_All	3	45	22	158	119	128	0.15	2.09	1.22	8.3	5.32	6.11	5.54e-05	-2.39326	down
CL10509.Contig1_All	349	280	301	93	204	104	11.47	10.45	13.01	3.95	7.31	4.01	0.000290973	1.36026	up
CL10509.Contig2_All	128	123	116	14	41	27	3.29	3.6	3.91	0.47	1.17	0.82	2.66e-05	2.33019	up
CL1051.Contig15_All	37	46	66	127	209	188	1.41	1.99	3.32	6.22	8.65	8.34	0.000381361	-1.64661	down
CL1051.Contig16_All	131	139	144	429	582	622	5.68	6.88	8.19	23.86	27.47	31.41	2.83e-09	-1.84152	down
CL1051.Contig1_All	539	566	628	1526	2076	2284	7.29	8.72	11.18	26.61	30.65	36.21	2.21e-11	-1.62272	down
CL10513.Contig2_All	2	1	5	153	110	113	0.06	0.03	0.16	4.74	2.89	3.18	1.14e-11	-5.42623	down
CL10517.Contig1_All	370	236	258	72	178	97	4.94	3.6	4.53	1.26	2.61	1.53	0.000137676	1.45894	up
CL10517.Contig2_All	206	193	183	50	64	67	2.71	2.89	3.17	0.85	0.92	1.04	3.78e-05	1.80969	up
CL10523.Contig3_All	24	54	17	113	94	105	0.87	2.21	0.8	5.23	3.69	4.42	0.00893112	-1.6151	down
CL10528.Contig2_All	205	251	206	584	602	533	4.93	6.84	6.51	18.02	15.75	14.97	5.33e-05	-1.26353	down
CL10529.Contig1_All	156	282	169	26	40	20	4.58	9.44	6.55	0.98	1.3	0.69	3.45e-05	2.95766	up
CL10532.Contig2_All	79110	60335	35812	5373	6805	6218	1319.82	1145.61	785.79	115.58	124	121.61	4.44e-10	3.34617	up
CL10532.Contig4_All	38122	22202	18518	2689	3736	3059	561.78	372.46	359.01	51.12	60.15	52.88	5.13e-09	3.15118	up
CL1054.Contig10_All	12	40	42	119	211	171	0.26	0.96	1.17	3.21	4.83	4.2	2.95e-06	-2.22304	down
CL1054.Contig11_All	64	16	33	145	109	160	1.35	0.4	0.92	3.92	2.49	3.93	0.000922468	-1.81546	down
CL1054.Contig4_All	12	12	22	46	93	71	0.25	0.28	0.59	1.18	2.01	1.63	0.00487744	-2.01167	down
CL1054.Contig6_All	11	5	2	102	143	136	0.24	0.14	0.08	2.67	3.17	3.25	1.15e-11	-4.339	down
CL10555.Contig3_All	432	349	347	154	198	220	6.45	5.93	6.81	2.96	3.23	3.85	0.0017842	1.10026	up
CL1056.Contig2_All	118	59	78	13	16	20	8.69	4.96	7.55	1.22	1.28	1.77	0.000117878	2.48608	up
CL10573.Contig1_All	46	33	52	157	129	177	1.14	0.92	1.71	4.97	3.46	5.09	0.000680454	-1.71243	down
CL10573.Contig2_All	251	199	152	477	517	471	6.67	6.03	5.3	16.29	14.99	14.63	0.000415421	-1.18942	down
CL10575.Contig4_All	1	29	19	169	179	148	0.02	0.54	0.41	3.59	3.24	2.87	3.87e-10	-3.17091	down
CL10586.Contig1_All	175	183	206	498	491	518	3.38	4.04	5.25	12.42	10.38	11.75	5.54e-05	-1.29898	down
CL10586.Contig2_All	504	959	909	2326	2123	2425	8.13	17.58	19.26	48.28	37.34	45.79	6.5e-06	-1.40162	down
CL10588.Contig1_All	14	36	36	0	0	0	0.98	2.69	3.14	0	0	0	3.81e-05	#NAME?	up
CL10588.Contig3_All	644	667	519	209	218	193	40.97	47.96	43.1	17.04	15.07	14.25	1.39e-08	1.66577	up
CL10592.Contig1_All	2824	1959	1200	507	462	465	128	100.68	71.25	29.49	22.82	24.6	6.01e-05	2.1297	up
CL10592.Contig2_All	563	294	513	77	133	90	35.34	20.93	42.1	6.26	9.14	6.56	7.27e-06	2.32417	up
CL10598.Contig2_All	1321	1152	539	381	261	326	50.85	50.35	27.24	18.84	10.95	14.64	0.00368096	1.69497	up
CL106.Contig11_All	52	16	12	72	139	116	0.91	0.33	0.29	1.62	2.64	2.37	0.001507	-1.95183	down
CL10619.Contig1_All	467	284	291	166	179	189	36.56	25.08	29.71	16.55	15.27	17.17	0.00279292	1.05822	up
CL10619.Contig2_All	139	59	78	13	9	10	10.54	5.11	7.74	1.34	0.74	0.88	8.5e-06	3.16168	up
CL10633.Contig2_All	167	293	319	928	1042	1126	5.03	9.98	12.58	35.76	34.06	39.46	3.19e-12	-1.84196	down
CL10635.Contig1_All	718	619	454	283	297	286	9.9	9.73	8.24	5.05	4.49	4.64	0.000124355	1.14375	up
CL10638.Contig2_All	5583	4111	3050	1601	1472	1817	105.88	88.71	76.06	39.12	30.49	40.39	1.18e-06	1.46634	up
CL10643.Contig1_All	7	17	3	161	222	185	0.13	0.35	0.08	3.75	4.37	3.91	4.95e-16	-4.27242	down
CL10643.Contig2_All	21	42	104	795	1025	957	0.42	0.93	2.64	19.68	21.51	21.55	7.28e-39	-3.86673	down
CL10645.Contig1_All	547	272	317	785	1174	1039	11.93	6.75	9.09	22.04	27.93	26.53	3.09e-06	-1.29351	down
CL1065.Contig10_All	50	69	61	207	248	264	1.35	2.13	2.18	7.18	7.3	8.33	6.19e-06	-1.86225	down
CL1065.Contig11_All	1139	821	684	184	207	170	18.2	14.94	14.38	3.8	3.63	3.2	1.32e-17	2.32899	up
CL1065.Contig4_All	64	49	108	164	223	174	2.53	2.21	5.62	8.34	9.61	8.05	0.00971511	-1.1938	down
CL10651.Contig1_All	5807	6168	4218	803	1118	1155	83.24	100.65	79.55	14.85	17.51	19.43	3.24e-22	2.52026	up
CL10651.Contig2_All	9544	9213	5818	1161	1403	1359	281.54	308.8	225.3	44.05	45.15	46.87	6.78e-17	2.75321	up
CL10651.Contig3_All	30469	31411	19260	2794	3483	3320	942.86	1104.13	782.23	111.19	117.56	120.06	3.3e-18	3.18986	up
CL10654.Contig1_All	7	5	10	72	97	102	0.14	0.12	0.26	1.83	2.08	2.34	3.82e-07	-3.47562	down
CL10659.Contig1_All	176	287	251	1556	1559	1663	5.29	9.82	9.93	60.14	51.11	58.44	7.3e-25	-2.61261	down
CL10659.Contig2_All	91	138	126	939	959	871	2.85	4.89	5.14	37.4	32.41	31.53	1.02e-23	-2.83743	down
CL10688.Contig2_All	183	172	170	8	19	8	7.01	7.48	8.56	0.39	0.79	0.36	4e-15	4.06166	up
CL10694.Contig1_All	52	56	38	4	3	3	2.85	3.52	2.72	0.28	0.18	0.19	1.66e-05	3.94743	up
CL10694.Contig2_All	46	43	24	3	2	1	12.94	13.13	8.62	1.02	0.59	0.31	0.000148204	4.27567	up
CL107.Contig28_All	26	0	11	60	92	37	0.28	0	0.16	0.81	1.05	0.45	0.00871991	-2.29246	down
CL107.Contig31_All	187	206	84	367	423	419	1.16	1.45	0.69	2.94	2.86	3.05	0.000460153	-1.24485	down
CL10700.Contig1_All	186	86	60	490	446	430	18.4	9.57	7.74	61.37	47.66	48.92	3.08e-07	-1.9903	down
CL10700.Contig2_All	138	87	70	398	358	309	10.4	7.45	6.92	38.21	29.22	26.88	1.59e-05	-1.78374	down
CL10705.Contig1_All	58	50	39	409	332	489	0.83	0.81	0.73	7.49	5.15	8.15	3.3e-12	-2.97417	down
CL1071.Contig1_All	2	14	9	68	54	60	0.2	1.62	1.2	8.89	6.04	7.08	0.000493266	-2.72175	down
CL1071.Contig7_All	0	2	2	37	33	31	0	0.2	0.24	4.35	3.3	3.24	0.000879063	-4.48623	down
CL10717.Contig1_All	483	261	217	24	29	40	19.82	12.2	11.67	1.26	1.3	1.91	2.34e-07	3.46219	up
CL10752.Contig2_All	4660	3943	3252	1773	2456	2152	284.18	272.02	259.11	138.27	162.85	152.32	6.84e-05	1.00973	up
CL10774.Contig1_All	203	176	171	29	51	46	4.02	3.97	4.45	0.74	1.1	1.07	7.01e-07	2.26517	up
CL10793.Contig1_All	2	11	16	161	85	91	0.15	0.94	1.61	15.53	6.96	7.96	0.00255556	-3.41016	down
CL10802.Contig1_All	13	45	66	564	597	633	0.48	1.77	2.95	24.69	22.17	25.18	3.5e-29	-3.68145	down
CL10802.Contig2_All	6	21	24	110	128	132	0.14	0.55	0.75	3.25	3.19	3.54	1.7e-06	-2.68732	down
CL10807.Contig1_All	112	272	173	817	789	602	6.1	16.75	12.32	56.78	46.6	38.02	3.18e-05	-1.86388	down
CL10807.Contig2_All	54	22	80	622	621	465	3.02	1.41	5.83	44.17	37.47	29.98	2.82e-13	-3.33313	down
CL1083.Contig7_All	218	124	13	418	452	434	1.8	1.16	0.14	4.45	4.07	4.19	6.02e-06	-1.8377	down
CL10831.Contig1_All	839	1009	887	393	540	563	31.65	43.21	43.89	19.07	22.2	24.79	0.000481919	1.00852	up
CL10831.Contig2_All	2023	2421	1957	1079	1086	1065	66.74	90.71	84.72	45.77	39.09	41.07	1.1e-05	1.09893	up
CL10836.Contig1_All	0	0	5	35	35	47	0	0	0.58	3.35	2.9	4.11	0.000219137	-4.31546	down
CL10836.Contig2_All	34	49	60	123	171	171	1.85	3.02	4.28	8.64	10.14	10.87	0.00170586	-1.54281	down
CL1084.Contig41_All	1481	1024	894	513	664	588	44.22	34.73	35.03	19.72	21.63	20.52	7.95e-05	1.04875	up
CL10844.Contig2_All	27	22	27	125	152	221	0.7	0.65	0.93	4.2	4.36	6.75	1.99e-07	-2.58004	down
CL10847.Contig3_All	196	211	25	6	0	1	15.04	18.28	2.54	0.6	0	0.09	0.00157084	5.84653	up
CL10862.Contig1_All	0	0	0	24	21	25	0	0	0	1.25	0.94	1.18	0.00317088	#VALUE!	down
CL10866.Contig2_All	0	6	1	42	59	34	0	0.31	0.06	2.48	2.98	1.82	8.16e-05	-4.10534	down
CL10878.Contig2_All	509	928	1061	3380	3912	3707	9.89	20.48	27.08	84.49	82.87	84.26	1.65e-17	-1.98741	down
CL10881.Contig2_All	732	657	421	190	218	220	8.26	8.44	6.25	2.78	2.7	2.92	3.11e-08	1.62735	up
CL10881.Contig3_All	223	231	263	94	109	100	2.14	2.52	3.32	1.17	1.14	1.13	0.000775906	1.36998	up
CL10885.Contig1_All	874	1097	684	523	324	391	39.84	56.72	40.84	30.61	16.1	20.8	0.00429942	1.17544	up
CL10892.Contig3_All	73	57	69	177	161	206	1.21	1.07	1.49	3.76	2.9	3.98	0.00502499	-1.34391	down
CL10895.Contig1_All	779	891	754	1960	2352	2067	8.92	11.61	11.35	28.91	29.38	27.73	2.71e-07	-1.27401	down
CL10901.Contig3_All	189	167	150	56	34	0	7.44	7.44	7.72	2.82	1.48	0	3.82e-08	2.51453	up
CL1092.Contig18_All	61	133	65	0	0	1	0.66	1.64	0.93	0	0	0.02	1.16e-07	8.21126	up
CL1093.Contig3_All	3920	2470	2211	1117	1749	1516	56.28	40.37	41.76	20.69	27.43	25.53	0.000535844	1.08442	up
CL10931.Contig1_All	1100	727	572	304	401	348	34.51	25.91	23.55	12.27	13.72	12.77	0.000179647	1.28589	up
CL10931.Contig2_All	4754	2943	2733	1365	1574	1277	171.74	120.68	129.47	63.35	61.99	53.85	1.07e-05	1.39669	up
CL10968.Contig2_All	796	395	221	68	53	65	31.97	18.02	11.67	3.51	2.34	3.05	0.00629706	2.96681	up
CL1097.Contig3_All	392	261	223	134	168	83	10.03	7.61	7.5	4.41	4.69	2.49	0.000536913	1.27429	up
CL10992.Contig2_All	0	0	0	126	88	85	0	0	0	5.82	3.43	3.55	5.58e-13	#VALUE!	down
CL10995.Contig3_All	1603	1192	922	511	652	584	72.42	61.08	54.54	29.61	32.07	30.74	3.99e-06	1.19116	up
CL10996.Contig1_All	255	150	141	17	14	40	3.16	2.13	2.3	0.28	0.2	0.59	1.09e-10	3.04215	up
CL10996.Contig2_All	365	300	113	30	31	54	5.71	5.34	2.33	0.61	0.53	0.99	0.00112819	2.84525	up
CL11003.Contig2_All	48	114	128	341	705	550	1.27	3.43	4.45	11.58	20.31	16.99	2.99e-08	-2.26737	down
CL11006.Contig2_All	52	53	21	5	13	0	1.28	1.48	0.67	0.16	0.34	0	0.00239037	2.93528	up
CL11010.Contig1_All	170	273	169	59	49	44	8.54	15.51	11.11	3.81	2.71	2.61	0.000117437	2.10877	up
CL11016.Contig1_All	79	83	71	12	38	25	3.13	3.73	3.69	0.63	1.63	1.16	0.00953111	1.80782	up
CL11024.Contig2_All	99	77	65	34	0	0	2.6	2.28	2.24	1.16	0	0	1.17e-05	2.71563	up
CL11041.Contig1_All	23	32	22	247	260	244	0.45	0.7	0.57	6.14	5.47	5.5	2.53e-13	-3.17042	down
CL11044.Contig2_All	238	177	214	121	60	35	3.76	3.19	4.44	2.46	1.04	0.65	0.000109328	1.57876	up
CL11050.Contig1_All	215	356	194	676	882	1116	1.17	2.22	1.4	4.76	5.26	7.15	1.07e-07	-1.66901	down
CL11061.Contig1_All	16	56	56	152	162	138	0.58	2.23	2.59	6.89	6.23	5.66	0.000777311	-1.66313	down
CL11084.Contig1_All	93	57	46	9	5	8	1.93	1.36	1.28	0.26	0.13	0.22	1.4e-05	3.20423	up
CL11099.Contig1_All	197	277	207	65	56	27	6.91	11.02	9.54	2.93	2.14	1.1	2.54e-08	2.29152	up
CL11099.Contig3_All	65	63	32	1	0	2	4.91	5.41	3.16	0.18	0	0.17	1.66e-08	5.79953	up
CL1110.Contig1_All	166	301	272	727	743	617	1.9	3.93	4.1	10.74	9.29	8.29	2.48e-05	-1.36719	down
CL1110.Contig2_All	41	77	113	328	522	344	0.45	0.95	1.6	4.53	6.11	4.33	1.58e-10	-2.19294	down
CL11105.Contig2_All	54	56	65	207	234	243	0.88	1.04	1.38	4.29	4.11	4.58	1.3e-05	-1.83757	down
CL1112.Contig1_All	9279	6097	5706	1115	1236	1095	131.79	98.6	106.63	20.44	19.18	18.25	8.29e-20	2.70541	up
CL1112.Contig2_All	195	88	71	29	20	0	3.5	1.79	1.68	0.68	0.4	0	0.00273441	2.84701	up
CL11121.Contig1_All	770	1105	798	2482	2631	2286	25.26	41.18	34.39	104.69	94.13	87.61	3.43e-08	-1.35163	down
CL11129.Contig1_All	3226	1417	357	28	30	13	76.87	38.41	11.2	0.89	0.79	0.36	0.00399859	6.15943	up
CL11138.Contig1_All	746	549	406	297	276	253	52.85	43.98	37.53	26.92	21.25	20.79	0.000266637	1.1196	up
CL11138.Contig2_All	114	68	91	20	43	28	7.03	4.78	7.39	1.6	2.9	2.06	0.00668197	1.72616	up
CL11157.Contig1_All	45	77	46	389	347	305	1.03	2	1.39	11.44	8.65	8.15	4.68e-09	-2.52572	down
CL11159.Contig5_All	71	0	62	171	231	148	0.56	0	0.64	1.72	1.96	1.35	9.54e-05	-1.94505	down
CL1116.Contig5_All	1984	3931	4895	8740	10862	9840	16.86	38.06	54.78	95.89	100.9	98.2	1.61e-06	-1.28447	down
CL1116.Contig6_All	198	433	480	1062	1397	1040	2.12	5.26	6.75	14.62	16.29	13.03	3.17e-07	-1.49475	down
CL11163.Contig1_All	57	54	84	165	225	228	2.96	3.19	5.7	10.92	12.61	13.66	0.000516363	-1.51481	down
CL11163.Contig2_All	1467	1572	1498	3029	3657	3210	47.39	57.66	63.46	125.7	128.75	121.09	7.16e-05	-1.00133	down
CL1117.Contig9_All	6	12	8	47	40	59	0.13	0.28	0.23	1.2	0.85	1.37	0.00786603	-2.36374	down
CL11199.Contig18_All	79	80	56	14	10	29	0.89	1.04	0.84	0.21	0.13	0.4	0.0020919	2.12888	up
CL11214.Contig1_All	1319	789	673	133	97	156	53.48	36.33	35.8	6.97	4.33	7.38	1.23e-09	2.91877	up
CL11215.Contig1_All	315	179	181	76	107	94	7.39	4.78	5.58	2.3	2.74	2.58	0.000752374	1.38898	up
CL1122.Contig2_All	657	1101	715	1657	2355	2490	26.59	50.49	37.91	85.96	103.73	117.38	2.75e-07	-1.25046	down
CL11269.Contig1_All	133	79	34	2	9	3	8.09	5.43	2.7	0.15	0.59	0.26	0.000479522	4.27274	up
CL11295.Contig2_All	1242	1177	996	2190	2612	2712	14.13	15.24	14.91	32.12	32.45	36.18	6.03e-05	-1.02171	down
CL11300.Contig11_All	9858	12660	9932	4327	4950	4375	1119.71	1615.36	1462.67	622.25	607.76	570.26	3.28e-07	1.37027	up
CL11300.Contig4_All	12026	14621	10308	3764	3839	3655	297.26	410.86	334.7	119.77	103.56	105.74	3.49e-11	1.82317	up
CL11300.Contig5_All	3158	2563	2296	862	944	1022	56.17	51.88	53.7	19.77	18.34	21.3	1.43e-11	1.6087	up
CL11300.Contig7_All	8733	8719	7059	2732	2872	2610	136.04	154.61	144.65	54.88	48.87	47.69	1.36e-11	1.68236	up
CL11309.Contig1_All	147	65	133	282	252	329	1.73	0.88	2.06	4.27	3.24	4.53	0.00222707	-1.22299	down
CL1132.Contig1_All	90	74	49	15	13	27	3.7	3.46	2.63	0.83	0.58	1.31	0.00307773	2.05068	up
CL1132.Contig2_All	8672	6479	6393	2505	3729	3192	214.75	182.41	207.95	79.85	100.78	92.52	2.56e-07	1.3135	up
CL1132.Contig3_All	672	691	660	248	319	229	10.03	11.73	12.95	4.78	5.2	4.01	4.34e-07	1.46829	up
CL1132.Contig4_All	2598	2104	2086	552	809	595	73.09	67.25	77.05	20	24.83	19.59	1.78e-15	1.91689	up
CL1132.Contig6_All	147	80	107	31	19	32	4.39	2.72	4.21	1.21	0.63	1.13	0.000150113	2.09828	up
CL11339.Contig7_All	79	34	20	123	151	139	3.29	1.63	1.13	6.58	6.86	6.75	0.00487969	-1.57268	down
CL11340.Contig1_All	592	1718	2187	6346	7921	7488	17.54	57.75	84.97	241.48	255.61	258.97	6.19e-19	-2.10057	down
CL11344.Contig1_All	571	731	611	1300	1513	1507	18.52	26.93	26	54.16	53.47	57.07	6.33e-05	-1.04814	down
CL11347.Contig1_All	55	78	118	320	474	435	2.97	4.73	8.28	21.94	27.59	27.02	2.68e-10	-2.12306	down
CL11363.Contig1_All	82	67	55	20	18	18	4.35	4	3.79	1.39	1.03	1.1	0.00542358	1.95148	up
CL11372.Contig1_All	276	292	307	669	769	886	11.42	13.7	16.69	35.55	34.66	42.74	7.71e-06	-1.27977	down
CL11373.Contig2_All	14	21	28	164	219	141	0.33	0.54	0.83	4.74	5.37	3.71	3.01e-09	-2.90334	down
CL11379.Contig2_All	843	1116	771	323	499	419	10.48	15.8	12.61	5.19	6.78	6.12	7.03e-05	1.27504	up
CL11406.Contig1_All	240	153	143	35	44	37	8.45	6.14	6.62	1.6	1.7	1.53	4.21e-07	2.3067	up
CL11406.Contig2_All	449	396	257	110	116	121	17.62	17.63	13.25	5.56	4.98	5.57	2.04e-07	1.7617	up
CL11407.Contig3_All	27	52	32	206	167	249	0.75	1.61	1.16	7.17	4.94	7.88	1.1e-07	-2.36767	down
CL1141.Contig3_All	48	22	53	144	174	104	0.69	0.36	0.99	2.64	2.7	1.74	0.00159221	-1.66383	down
CL11413.Contig1_All	55	99	55	608	641	608	1.07	2.17	1.38	15	13.38	13.62	7.56e-22	-3.03167	down
CL11413.Contig2_All	3	6	3	76	80	58	0.09	0.17	0.11	2.21	1.95	1.52	3.27e-07	-4.04169	down
CL11413.Contig3_All	1	1	0	23	21	43	0.09	0.1	0	1.72	1.32	2.83	0.00189866	-5.37834	down
CL11440.Contig2_All	2	4	3	27	34	38	0.2	0.46	0.4	3.52	3.75	4.45	0.00952669	-3.31056	down
CL11456.Contig2_All	16	7	7	64	49	39	1.07	0.51	0.66	5.33	3.5	2.99	0.00996131	-2.29899	down
CL11460.Contig1_All	266	166	132	85	94	39	7.47	5.31	4.86	3.09	2.9	1.28	0.00258457	1.44101	up
CL11481.Contig3_All	16	32	61	154	206	209	0.21	0.46	1	2.46	2.79	3.04	9.59e-07	-2.20024	down
CL11481.Contig4_All	46	99	90	260	322	306	0.94	2.3	2.43	6.85	7.19	7.32	2.36e-06	-1.76452	down
CL1149.Contig6_All	0	4	21	144	93	74	0	0.13	0.74	4.84	2.66	2.28	0.00109705	-3.46463	down
CL1149.Contig9_All	28	18	62	159	185	142	0.96	0.7	2.71	6.8	6.71	5.52	2.93e-05	-2.01835	down
CL11498.Contig2_All	8	30	39	147	134	253	0.39	1.49	2.3	8.27	6.4	12.99	4.75e-05	-2.61742	down
CL11516.Contig1_All	21	41	55	155	141	150	0.5	1.1	1.67	4.64	3.58	4.08	0.000363743	-1.78585	down
CL11516.Contig2_All	5	7	0	49	78	32	0.13	0.19	0	1.47	1.98	0.87	7.03e-05	-3.64298	down
CL11531.Contig1_All	954	1542	1227	193	287	283	22.6	41.53	38.17	5.9	7.44	7.84	1.08e-06	2.4378	up
CL1154.Contig1_All	2337	1367	1144	573	780	667	140.4	92.95	89.81	44.01	50.99	46.56	0.00191452	1.35856	up
CL11548.Contig1_All	99	123	93	308	305	263	1.31	1.85	1.62	5.22	4.37	4.05	0.000440878	-1.36828	down
CL11548.Contig2_All	20	30	26	97	101	119	0.28	0.49	0.48	1.77	1.57	1.98	0.00128375	-1.92913	down
CL11562.Contig1_All	1764	1165	952	520	562	535	26	19.56	18.47	9.9	9.06	9.25	2.73e-05	1.35037	up
CL1157.Contig76_All	252	515	494	1401	1385	1428	2.15	5	5.54	15.4	12.89	14.28	2.66e-09	-1.60116	down
CL11573.Contig1_All	12	122	82	205	231	223	0.32	3.43	2.68	6.53	6.23	6.46	0.00103048	-1.43929	down
CL11575.Contig2_All	2489	4476	4156	9601	9651	8641	39.27	80.36	86.22	195.25	166.28	159.8	0.000112742	-1.19491	down
CL11578.Contig2_All	65	32	28	3	1	2	1.83	1.01	1.04	0.13	0.05	0.08	3.27e-05	4.39102	up
CL11578.Contig3_All	2575	1667	995	177	227	209	81.14	59.66	41.16	7.2	7.8	7.72	3.86e-06	3.18158	up
CL11580.Contig1_All	496	790	489	1839	1930	1744	11.99	21.7	15.54	57.19	50.89	49.32	9.5e-10	-1.51832	down
CL11581.Contig1_All	5	22	10	68	70	157	0.14	0.62	0.34	2.13	1.87	4.45	0.00369837	-2.83303	down
CL11590.Contig2_All	61	17	36	0	13	0	0.97	0.31	0.75	0	0.23	0	0.00693167	3.36128	up
CL11599.Contig1_All	133	79	74	29	32	29	8.97	6.05	6.57	2.49	2.41	2.3	0.00354605	1.75514	up
CL11599.Contig2_All	110	67	57	7	7	10	6.85	4.7	4.66	0.55	0.5	0.75	1.25e-06	3.37438	up
CL11613.Contig3_All	555	447	517	1327	1846	1856	5.65	5.18	6.92	17.41	20.51	22.16	1.28e-10	-1.59738	down
CL11615.Contig1_All	1531	1430	1056	3411	4290	4371	46.28	49.14	41.92	132.59	141.45	154.45	1.2e-09	-1.47399	down
CL11615.Contig2_All	14703	8863	4497	785	410	576	471.62	322.9	189.31	32.37	14.35	21.6	2.8e-05	4.0099	up
CL11615.Contig3_All	3340	2067	1197	243	218	323	117.62	82.64	55.29	11.02	8.4	13.31	3.95e-05	3.14493	up
CL1163.Contig3_All	79	84	66	131	224	267	0.48	0.58	0.52	1.02	1.47	1.88	0.00343098	-1.29798	down
CL11649.Contig1_All	21	110	101	229	260	226	0.48	2.75	2.92	6.48	6.23	5.83	0.000293624	-1.45629	down
CL11649.Contig2_All	54	114	88	12	3	7	1.12	2.68	2.38	0.34	0.08	0.19	1.45e-05	3.59999	up
CL1165.Contig10_All	0	49	0	62	246	169	0	0.28	0	0.4	1.32	0.98	0.00567339	-3.07202	down
CL11677.Contig2_All	12	45	28	150	179	154	0.41	1.71	1.21	6.38	6.46	5.97	1.65e-06	-2.35352	down
CL11699.Contig1_All	39	52	54	9	8	14	0.87	1.33	1.59	0.26	0.21	0.36	0.00551974	2.3589	up
CL11699.Contig2_All	358	221	228	36	38	11	7	4.93	5.86	0.92	0.83	0.27	3.71e-16	3.31762	up
CL11699.Contig3_All	98	77	60	14	18	32	1.92	1.7	1.53	0.35	0.38	0.73	0.00292153	1.99636	up
CL11701.Contig2_All	13	21	16	103	149	153	0.15	0.28	0.24	1.54	1.89	2.08	1.95e-07	-2.86937	down
CL11702.Contig1_All	346	362	326	723	877	789	8.09	9.64	10.04	21.76	22.37	21.61	0.000193308	-1.08686	down
CL11706.Contig2_All	559	903	1027	1820	1770	1998	6.38	11.75	15.44	26.82	22.09	26.78	0.000774091	-1.02843	down
CL1172.Contig6_All	803	515	473	276	267	282	48.67	35.32	37.46	21.39	17.59	19.84	4.31e-05	1.20289	up
CL11723.Contig1_All	2344	2187	1493	18956	18421	20690	49.87	52.92	41.74	519.29	427.69	515.36	4.46e-30	-3.17381	down
CL11726.Contig2_All	89	196	256	351	548	464	1.26	3.15	4.77	6.41	8.46	7.69	0.00120047	-1.15306	down
CL1173.Contig9_All	133	0	146	0	0	0	3.34	0	4.8	0	0	0	0.00259876	#NAME?	up
CL11735.Contig3_All	30	11	14	85	103	90	0.54	0.22	0.33	1.91	1.97	1.86	0.000590754	-2.25893	down
CL11735.Contig4_All	0	14	8	73	63	67	0	0.31	0.2	1.76	1.28	1.46	4.71e-05	-3.04531	down
CL11750.Contig1_All	636	402	368	164	138	187	11.38	8.19	8.66	3.8	2.7	3.93	6.3e-07	1.60409	up
CL11757.Contig1_All	558	452	434	144	143	161	15.86	14.6	16.2	5.26	4.44	5.37	1.08e-08	1.79062	up
CL11757.Contig2_All	466	448	361	173	217	203	12.83	14.01	13.06	6.12	6.51	6.55	0.000243979	1.22055	up
CL11767.Contig2_All	233	178	139	58	36	80	7.56	6.55	5.93	2.42	1.31	3.06	7.46e-05	1.73992	up
CL11795.Contig3_All	42	41	29	132	136	169	1.84	2.05	1.67	7.39	6.45	8.61	0.000354962	-1.85893	down
CL11834.Contig1_All	501	583	334	110	110	109	26.68	35.13	23.25	7.53	6.38	6.8	5.45e-08	2.20675	up
CL11862.Contig1_All	8	16	13	145	129	66	0.19	0.44	0.41	4.5	3.39	1.86	0.000882001	-3.09016	down
CL11863.Contig3_All	383	720	964	1542	1835	2279	3.24	6.93	10.72	16.82	16.94	22.61	0.000204264	-1.28649	down
CL11866.Contig1_All	36	55	46	238	208	204	0.87	1.5	1.46	7.33	5.45	5.72	9.12e-07	-2.13278	down
CL11866.Contig2_All	27	44	27	209	170	153	0.89	1.65	1.18	8.77	6.05	5.83	8.46e-06	-2.34248	down
CL11875.Contig1_All	1249	944	958	470	531	561	51.61	44.24	51.84	24.92	23.89	27.05	2.94e-05	1.12066	up
CL11877.Contig4_All	9910	8561	6785	3899	4267	4181	144.36	141.97	130.02	73.26	67.91	71.44	1.43e-05	1.13416	up
CL11889.Contig1_All	35	123	138	321	418	378	0.95	3.8	4.95	11.22	12.4	12.01	3.01e-07	-1.73982	down
CL11895.Contig1_All	0	0	0	26	23	14	0	0	0	1.84	1.37	0.93	0.00901839	#VALUE!	down
CL11895.Contig2_All	18	31	25	215	165	154	0.82	1.61	1.5	12.62	8.25	8.21	3.71e-06	-2.74553	down
CL11914.Contig1_All	1957	957	204	37	20	24	59.87	33.26	8.19	1.46	0.67	0.86	0.00865877	5.26017	up
CL11940.Contig1_All	2779	1237	1210	231	214	379	50.09	25.37	28.69	5.39	4.23	8.01	0.00044838	2.74304	up
CL11953.Contig3_All	690	1013	951	1951	2423	2337	13.74	22.96	24.89	50.05	52.66	54.5	9.28e-07	-1.19746	down
CL11967.Contig2_All	3135	4107	3399	1514	2284	2040	84.92	126.45	120.91	52.76	67.51	64.63	0.000205846	1.00903	up
CL12005.Contig2_All	2862	3499	3001	6614	7169	7091	58.49	81.33	80.61	174.08	159.91	169.7	7.58e-05	-1.03601	down
CL12077.Contig1_All	663	1022	755	84	97	94	12.35	21.64	18.47	2.02	1.97	2.06	5.59e-11	3.27888	up
CL12077.Contig2_All	1648	2118	1577	248	256	255	32.12	46.96	40.41	6.25	5.46	5.83	4.84e-19	2.93014	up
CL12081.Contig1_All	1957	2660	2557	5675	5808	5240	54.74	84.57	93.92	204.19	177.22	171.4	1.45e-05	-1.09756	down
CL12081.Contig2_All	1443	2084	1858	4694	4996	4491	47.82	78.4	80.78	199.88	180.46	173.8	2.09e-07	-1.27097	down
CL12081.Contig4_All	940	1501	1683	3228	4046	3903	26.62	48.27	62.57	117.51	124.92	129.18	6.14e-08	-1.28697	down
CL12082.Contig1_All	320	269	152	30	24	51	23.08	21.95	14.31	2.78	1.94	4.27	1.06e-08	2.90809	up
CL12082.Contig2_All	377	312	214	76	91	60	27.96	26.12	20.74	7.25	7.34	5.21	1.26e-08	2.08499	up
CL12086.Contig1_All	289	188	168	47	99	75	15.14	11.19	11.56	3.16	5.67	4.58	7.84e-05	1.67461	up
CL12091.Contig1_All	186	185	165	53	53	53	4.34	4.9	5.08	1.59	1.37	1.45	3.59e-05	1.86031	up
CL12102.Contig2_All	8	11	18	69	71	68	0.44	0.69	1.29	4.86	4.25	4.35	0.00120539	-2.34447	down
CL12113.Contig2_All	38	77	54	172	206	129	0.31	0.72	0.59	1.81	1.83	1.23	0.00251425	-1.45253	down
CL12116.Contig10_All	67	24	59	12	5	0	1.56	0.64	1.81	0.37	0.14	0	0.000735936	3.13288	up
CL12119.Contig2_All	293	191	211	90	120	136	8.21	6.09	7.76	3.24	3.66	4.45	0.00758032	1.12257	up
CL1213.Contig1_All	0	1	0	115	60	39	0	0.03	0	3.64	1.6	1.13	0.000456051	-7.66603	down
CL1213.Contig4_All	4	6	0	24	39	42	0.23	0.41	0	1.67	2.3	2.63	0.00768523	-3.28993	down
CL1213.Contig5_All	28	34	32	301	345	258	0.75	1.03	1.14	10.2	9.88	7.94	4.95e-15	-3.14348	down
CL1213.Contig7_All	20	28	35	261	329	350	0.53	0.84	1.22	8.91	9.49	10.83	4.79e-17	-3.34859	down
CL12135.Contig1_All	42	44	160	259	293	300	0.48	0.58	2.42	3.84	3.68	4.04	0.000348695	-1.6152	down
CL12140.Contig1_All	11	17	13	97	97	74	0.25	0.44	0.37	2.69	2.3	1.86	8.15e-05	-2.59343	down
CL1215.Contig4_All	108	407	356	909	908	934	2.58	11.05	11.16	27.93	23.66	26.09	1.74e-05	-1.50498	down
CL1215.Contig5_All	41	86	95	339	580	464	0.93	2.2	2.81	9.72	14.1	12.09	7.04e-14	-2.46161	down
CL1215.Contig6_All	328	627	643	1810	1627	1652	7.78	16.87	20	55.16	42.03	45.77	9.74e-06	-1.53893	down
CL1215.Contig7_All	19	24	13	91	84	71	0.42	0.59	0.39	2.55	2	1.81	0.00294726	-2.04376	down
CL12164.Contig1_All	90	85	48	4	1	4	3.77	4.04	2.64	0.26	0.06	0.23	1.89e-09	4.67205	up
CL12167.Contig1_All	23	37	31	161	152	120	0.52	0.94	0.91	4.68	3.74	3.15	3.78e-05	-2.13418	down
CL12173.Contig2_All	196	256	248	560	635	445	8.39	12.44	13.91	30.76	29.62	22.26	0.000581899	-1.10393	down
CL12173.Contig4_All	37	42	28	2	3	3	4.94	6.28	4.83	0.34	0.43	0.46	0.000785645	3.8719	up
CL12180.Contig1_All	377	350	103	1117	1455	1055	25.15	26.44	8.97	95.23	105.45	81.66	3.44e-12	-2.04389	down
CL12200.Contig1_All	212	203	158	74	88	96	2.79	3.04	2.75	1.27	1.27	1.49	0.00481404	1.26545	up
CL12202.Contig1_All	483	382	314	140	183	259	12.49	11.21	10.64	4.65	5.15	7.82	0.000985759	1.13667	up
CL12217.Contig1_All	41	39	38	4	3	2	4.52	4.83	5.43	0.56	0.36	0.25	0.000291602	3.78928	up
CL12217.Contig4_All	172	222	176	22	15	12	4.62	6.78	6.21	0.76	0.44	0.38	2.89e-14	3.61994	up
CL12217.Contig5_All	28	47	29	3	4	4	3.22	6.19	4.32	0.44	0.5	0.53	0.00294908	3.37848	up
CL1222.Contig11_All	275	194	128	59	43	36	7.36	5.92	4.51	2.04	1.27	1.13	5.59e-06	2.16332	up
CL1222.Contig3_All	918	547	442	249	310	286	26.54	17.98	16.79	9.29	9.8	9.67	0.00357374	1.26487	up
CL1222.Contig5_All	372	197	171	71	88	69	8.92	5.37	5.41	2.2	2.31	1.96	0.00146719	1.78185	up
CL12243.Contig2_All	38	59	61	179	223	126	1.03	1.82	2.17	6.25	6.6	4	0.000613737	-1.60344	down
CL12259.Contig1_All	179	99	79	30	48	35	7.78	4.88	4.5	1.67	2.27	1.77	0.00221835	1.75859	up
CL12265.Contig1_All	25	15	5	110	119	91	0.98	0.67	0.27	5.48	5.02	4.11	9.51e-06	-2.77794	down
CL12265.Contig2_All	69	30	54	283	533	405	2.36	1.18	2.43	12.34	19.68	16.03	8.53e-16	-2.86543	down
CL12278.Contig14_All	142	216	183	18	88	0	2.57	4.44	4.36	0.42	1.74	0	4.74e-05	2.5621	up
CL1231.Contig2_All	139	94	176	246	355	318	2.84	2.18	4.72	6.46	7.89	7.57	0.0076486	-1.02521	down
CL12323.Contig1_All	143	154	154	388	426	434	5.71	6.97	8.06	19.87	18.55	20.21	7.61e-05	-1.34602	down
CL1233.Contig5_All	191	76	121	19	62	42	4.67	2.12	3.88	0.61	1.66	1.21	0.00982569	1.80576	up
CL12334.Contig3_All	0	1	0	28	34	20	0	0.16	0	3.6	3.76	2.41	0.00159612	-6.21691	down
CL12344.Contig1_All	331	273	184	88	138	92	10.45	9.78	7.64	3.59	4.75	3.4	0.00025267	1.42077	up
CL12352.Contig2_All	417	192	83	9	22	8	7.18	3.77	1.87	0.21	0.43	0.18	0.00663497	4.24147	up
CL12359.Contig1_All	731	1218	1051	3858	3510	4062	28.41	53.71	53.54	192.53	148.66	184.17	1.08e-10	-1.80447	down
CL12429.Contig1_All	10363	7276	6449	3085	3683	3320	164.15	131.19	134.38	63.01	63.73	61.66	7.8e-08	1.35513	up
CL12460.Contig1_All	6	9	11	65	69	62	0.22	0.37	0.52	3.03	2.76	2.65	0.000253326	-2.77513	down
CL12478.Contig1_All	169	167	99	54	85	45	6.05	6.79	4.65	2.48	3.32	1.88	0.00735234	1.35494	up
CL12493.Contig1_All	1889	1624	630	226	237	233	57.08	55.73	24.98	8.78	7.81	8.23	0.000874067	2.65024	up
CL12500.Contig1_All	0	1	2	34	61	32	0	0.1	0.14	2.07	3.11	1.75	1.64e-05	-5.17697	down
CL12500.Contig2_All	98	149	219	931	1046	1054	5.22	8.99	15.26	63.53	60.65	65.31	5.48e-21	-2.54799	down
CL12513.Contig1_All	123	173	145	313	336	315	3.84	6.14	5.95	12.6	11.48	11.52	0.00908813	-1.00407	down
CL12535.Contig1_All	129	85	81	188	249	268	5.53	4.17	4.56	10.38	11.63	13.42	0.00884201	-1.14746	down
CL12535.Contig4_All	63	50	65	105	201	201	2.32	2.1	3.13	4.95	8	8.57	0.00475696	-1.35709	down
CL12541.Contig1_All	7	32	21	76	107	67	0.39	1.92	1.47	5.16	6.18	4.19	0.00409248	-1.89384	down
CL12544.Contig1_All	261	247	275	118	138	59	5.59	6.03	7.75	3.28	3.23	1.48	0.000233804	1.42289	up
CL12548.Contig3_All	871	636	505	291	316	330	27.15	22.49	20.65	11.66	10.76	12.03	3.3e-05	1.19648	up
CL1255.Contig11_All	6	0	0	52	64	118	0.09	0	0	0.95	1	1.95	2.12e-07	-5.29711	down
CL1255.Contig1_All	877	539	435	237	243	279	9.83	6.88	6.42	3.43	2.98	3.67	0.000794499	1.36977	up
CL1255.Contig7_All	570	488	446	223	266	291	6.96	6.77	7.16	3.52	3.55	4.16	0.000963886	1.06222	up
CL1255.Contig9_All	201	0	146	0	0	0	3.39	0	3.26	0	0	0	0.00141522	#NAME?	up
CL12567.Contig10_All	37	31	18	0	0	6	0.93	0.91	0.61	0	0	0.2	0.00562411	3.99868	up
CL12567.Contig17_All	365	203	141	54	54	60	4.67	2.96	2.38	0.9	0.76	0.91	0.00174272	2.14782	up
CL12569.Contig2_All	313	377	297	122	165	111	13.08	17.87	16.27	6.54	7.51	5.41	6.42e-05	1.4356	up
CL12578.Contig1_All	763	1036	962	523	458	441	38.45	59.13	63.43	33.76	25.13	25.87	0.0024815	1.06932	up
CL12580.Contig3_All	0	0	6	30	24	52	0	0	0.08	0.36	0.24	0.57	0.00140176	-3.91066	down
CL12580.Contig9_All	12	0	0	16	61	67	0.28	0	0	0.45	1.46	1.71	0.00552976	-3.55197	down
CL12583.Contig1_All	221	163	121	43	98	80	9.43	7.87	6.75	2.34	4.56	3.97	0.00597872	1.32648	up
CL1259.Contig1_All	396	434	414	96	180	143	6.35	7.91	8.73	2	3.16	2.69	3.12e-07	1.72196	up
CL12598.Contig1_All	141	70	90	19	46	19	3.76	2.13	3.16	0.67	1.35	0.6	0.00102493	1.97431	up
CL12608.Contig1_All	46	35	54	137	150	142	0.85	0.74	1.32	3.3	3.04	3.09	0.00309085	-1.54603	down
CL12618.Contig1_All	181	254	177	940	790	790	4.54	7.27	5.83	30.35	21.63	23.21	8.24e-07	-1.94064	down
CL12625.Contig1_All	24	37	33	458	415	468	0.45	0.78	0.8	10.95	8.4	10.17	1.4e-24	-3.71205	down
CL1264.Contig11_All	0	0	0	0	121	154	0	0	0	0	3.95	5.36	0.00351703	#VALUE!	down
CL12642.Contig2_All	1323	845	658	433	539	433	34.64	25.15	22.63	14.61	15.4	13.28	0.00407603	1.09848	up
CL12664.Contig1_All	572	545	347	1035	1503	1315	7	7.59	5.58	16.33	20.07	18.86	1.18e-06	-1.27998	down
CL12675.Contig2_All	11	27	11	77	86	59	0.37	1.01	0.5	3.28	3.09	2.3	0.00375432	-2.05956	down
CL1269.Contig1_All	1454	1453	1073	4352	3479	3692	7.19	8.19	6.99	27.81	18.82	21.46	0.000268719	-1.44832	down
CL1269.Contig5_All	762	1170	1293	2350	3540	2554	4.34	7.59	9.7	17.28	22.04	17.09	3.09e-06	-1.23189	down
CL1269.Contig8_All	417	619	716	1319	1862	1413	3.26	5.51	7.37	13.31	15.9	12.97	6.87e-07	-1.23721	down
CL12691.Contig1_All	6	65	17	115	110	110	0.1	1.23	0.38	2.45	1.99	2.13	0.0020244	-1.78852	down
CL12691.Contig2_All	287	309	350	806	1040	986	5.47	6.7	8.77	19.78	21.63	22.01	9.81e-08	-1.44498	down
CL12696.Contig7_All	140	142	140	382	381	349	3.19	3.68	4.17	11.17	9.45	9.28	0.000323	-1.28819	down
CL12730.Contig1_All	642	424	438	229	198	339	23.18	17.37	20.71	10.6	7.78	14.27	0.000691763	1.06976	up
CL12734.Contig2_All	4889	3374	2596	742	936	1228	62.05	48.76	43.37	12.15	12.99	18.29	2.13e-08	2.00665	up
CL1275.Contig4_All	209	49	141	20	2	0	3.31	0.88	2.95	0.43	0.05	0	0.000800731	4.08842	up
CL12771.Contig2_All	136	45	0	1051	1103	905	2	0.76	0	19.75	17.57	15.48	3.71e-29	-4.07368	down
CL12779.Contig1_All	39	55	61	300	270	243	0.73	1.16	1.49	7.13	5.45	5.26	1.15e-08	-2.27026	down
CL12795.Contig1_All	222	176	134	383	474	481	10.83	9.71	8.57	23.92	25.13	27.28	0.000340124	-1.22549	down
CL128.Contig1_All	80	105	95	255	298	292	0.75	1.12	1.17	3.06	3.04	3.19	0.000157062	-1.46255	down
CL12808.Contig1_All	355	247	152	63	33	49	27.99	21.93	15.68	6.41	2.82	4.53	1.32e-05	2.41779	up
CL12840.Contig2_All	33	31	51	0	1	0	2.07	2.2	4.19	0	0.07	0	1.08e-06	7.12853	up
CL12867.Contig1_All	133	198	128	5	15	6	21.14	35.12	26.29	1.07	2.61	1.15	5.31e-13	4.31594	up
CL12867.Contig2_All	301	265	222	9	11	13	40.18	39.62	38.44	1.62	1.7	2.07	1.77e-24	4.694	up
CL12874.Contig1_All	59	41	20	345	403	391	1.32	1.06	0.59	9.9	9.8	10.2	2.65e-17	-3.16744	down
CL12926.Contig1_All	1135	425	381	85	84	93	38.54	16.38	16.96	3.71	3.11	3.72	0.00989515	2.94622	up
CL12934.Contig1_All	74	98	88	221	289	194	1.36	2.04	2.12	5.22	5.79	4.18	0.0019078	-1.30524	down
CL1296.Contig2_All	16	0	9	127	158	137	0.15	0	0.11	1.45	1.52	1.42	1.45e-11	-4.0033	down
CL1296.Contig4_All	68	33	22	0	0	3	0.77	0.43	0.33	0	0	0.05	2.8e-05	5.49068	up
CL1296.Contig5_All	0	0	0	36	35	75	0	0	0	0.5	0.41	0.94	2.57e-08	#VALUE!	down
CL1296.Contig7_All	58	111	67	1216	1374	1206	0.54	1.17	0.82	14.44	13.82	13.03	2.57e-43	-3.87976	down
CL12982.Contig6_All	23	79	123	585	657	606	0.45	1.76	3.17	14.8	14.07	13.93	1.39e-20	-2.86189	down
CL13026.Contig1_All	44	49	58	4	9	10	0.81	1.03	1.4	0.09	0.18	0.22	0.000736059	2.88969	up
CL13039.Contig1_All	4890	3817	2838	1784	2099	1969	233.39	206.47	177.36	109.16	109.06	109.41	1.12e-05	1.0786	up
CL13039.Contig2_All	982	833	563	341	401	350	45.63	43.89	34.27	20.32	20.29	18.96	1.14e-05	1.22055	up
CL1304.Contig15_All	0	0	0	0	141	96	0	0	0	0	1.18	0.86	0.00472102	#VALUE!	down
CL13041.Contig2_All	75	118	100	351	382	307	2.75	4.88	4.78	16.33	15.09	12.99	1.91e-06	-1.70075	down
CL1305.Contig14_All	0	0	0	49	0	67	0	0	0	1.19	0	1.47	0.00968967	#VALUE!	down
CL1306.Contig2_All	11	14	15	38	69	79	0.29	0.42	0.52	1.32	2	2.46	0.00724112	-2.05109	down
CL13067.Contig1_All	2	6	4	40	52	45	0.07	0.24	0.19	1.82	2.01	1.86	0.000580733	-3.35789	down
CL13106.Contig1_All	2271	1794	1039	205	257	219	60.15	54.02	36.14	7.01	7.44	6.81	6.13e-09	2.99905	up
CL13108.Contig2_All	73	123	170	397	434	279	2.16	4.13	6.6	15.1	14	9.65	0.00258527	-1.4572	down
CL13120.Contig2_All	722	516	336	152	183	138	17.02	13.83	10.41	4.62	4.73	3.81	3.52e-05	1.82101	up
CL13131.Contig2_All	12	11	8	118	89	80	0.34	0.37	0.31	4.12	2.65	2.54	4.33e-06	-3.13911	down
CL13139.Contig1_All	2898	2528	1729	176	223	225	57.28	56.85	44.93	4.48	4.81	5.23	1.36e-29	3.62702	up
CL13192.Contig3_All	1467	1020	947	555	614	574	26.31	20.82	22.34	12.83	12.04	12.08	4.3e-05	1.07444	up
CL13193.Contig1_All	875	422	248	2419	1971	2113	60.75	33.1	22.53	214.19	148.49	169.82	1.14e-05	-2.03164	down
CL13193.Contig2_All	43	26	17	191	155	227	3.22	2.26	1.66	18.28	12.6	19.66	2.19e-08	-2.67035	down
CL13209.Contig1_All	72	153	319	4384	2369	2942	3.95	9.47	22.81	306.19	140.62	186.62	3.44e-05	-4.02769	down
CL13215.Contig1_All	120	156	31	0	3	10	3.11	4.57	1.06	0	0.11	0.31	0.00264553	4.73351	up
CL13215.Contig2_All	972	486	453	178	207	246	28.02	15.93	17.16	6.6	6.51	8.32	0.00373206	1.68577	up
CL13226.Contig1_All	39	91	95	411	394	384	0.69	1.82	2.19	9.33	7.57	7.92	4.9e-11	-2.25874	down
CL13232.Contig1_All	9	30	21	150	151	195	0.44	1.65	1.34	9.35	7.99	11.04	7.36e-09	-2.89645	down
CL13237.Contig1_All	887	784	601	264	287	366	57.48	57.44	50.88	21.92	20.21	27.51	4.45e-07	1.41632	up
CL13237.Contig2_All	227	250	175	71	114	119	6.81	8.52	6.89	2.74	3.75	4.19	0.00435288	1.23631	up
CL13252.Contig2_All	15	19	15	81	82	42	0.79	1.18	1.04	5.53	4.76	2.58	0.00830518	-1.96381	down
CL13265.Contig2_All	34	69	44	148	240	127	1.29	3.01	2.19	7.24	9.93	5.63	0.000650458	-1.65969	down
CL13280.Contig1_All	9	21	5	64	83	73	0.25	0.68	0.18	2.26	2.49	2.36	0.00043811	-2.52951	down
CL13281.Contig3_All	422	329	307	766	914	792	4.18	3.71	4	9.78	9.88	9.21	0.000134078	-1.11823	down
CL13290.Contig1_All	93	30	20	144	150	134	6.13	2.25	1.77	12.16	10.75	10.3	0.0057424	-1.54293	down
CL13290.Contig2_All	99	57	39	303	281	249	7.91	5.19	4.09	30.75	24.33	22.92	4.59e-07	-2.03405	down
CL13298.Contig10_All	215	142	148	52	0	19	4.49	3.38	4.07	1.42	0	0.48	1.12e-09	2.78913	up
CL13298.Contig1_All	795	509	522	79	126	103	82.85	59.66	70.63	10.44	14.21	12.34	1.3e-18	2.6857	up
CL13298.Contig27_All	82	76	66	9	23	17	23.24	23.67	23.68	3.13	6.93	5.34	0.000724682	2.34957	up
CL133.Contig1_All	103	147	136	308	371	344	3.97	6.39	6.86	15.16	15.47	15.38	0.00044838	-1.26984	down
CL13331.Contig1_All	280	409	296	702	845	625	5.44	9.04	7.56	17.57	17.92	14.25	0.000691703	-1.01674	down
CL13342.Contig1_All	122	56	53	8	11	22	3.26	1.7	1.86	0.28	0.32	0.69	0.00100611	2.59836	up
CL13348.Contig6_All	165	226	215	393	592	525	1.35	2.11	2.32	4.15	5.28	5.04	0.000237756	-1.16741	down
CL13348.Contig7_All	85	183	212	455	470	478	0.31	0.77	1.03	2.16	1.89	2.06	1.22e-05	-1.39681	down
CL13349.Contig2_All	4	9	12	54	55	63	0.07	0.16	0.26	1.1	0.94	1.16	0.00106207	-2.62365	down
CL1335.Contig2_All	2461	1663	1285	797	1092	908	68.26	52.42	46.82	28.47	33.06	29.47	0.00134287	1.05179	up
CL1336.Contig9_All	0	0	13	34	51	32	0	0	0.75	1.81	2.31	1.55	0.0049436	-2.9243	down
CL1337.Contig6_All	453	313	259	151	176	178	35.43	27.63	26.5	15.05	14.93	16.1	0.00162589	1.11804	up
CL13376.Contig4_All	0	70	77	163	280	213	0	1.21	1.54	3.16	4.61	3.77	4.78e-06	-1.94203	down
CL13393.Contig2_All	145	157	161	572	618	546	3.77	4.66	5.51	19.13	17.51	16.6	5.6e-09	-1.78736	down
CL13400.Contig2_All	1013	557	409	168	249	234	28.1	17.57	14.9	6.02	7.54	7.61	0.00724112	1.69883	up
CL13401.Contig2_All	33	133	68	271	403	338	2.04	9.09	5.34	20.84	26.36	23.6	4.87e-08	-1.9486	down
CL1341.Contig3_All	374	296	238	153	142	169	27.3	24.38	22.69	14.27	11.26	14.33	0.00420772	1.05934	up
CL13428.Contig11_All	12	17	0	143	157	166	0.1	0.15	0	1.42	1.31	1.49	3.03e-12	-3.93177	down
CL13428.Contig3_All	7	28	18	56	115	73	0.11	0.45	0.33	1.01	1.74	1.2	0.00241251	-2.01603	down
CL13428.Contig5_All	3071	2663	1661	594	788	683	22.26	22	15.87	5.57	6.25	5.82	1.51e-08	1.94489	up
CL13428.Contig9_All	76	134	135	300	404	345	0.83	1.66	1.93	4.19	4.78	4.38	3.63e-05	-1.45062	down
CL13430.Contig6_All	23	24	60	0	0	0	0.32	0.38	1.08	0	0	0	0.000399403	#NAME?	up
CL13435.Contig1_All	16	12	24	185	97	159	0.67	0.57	1.31	9.9	4.44	7.73	0.000361674	-2.98911	down
CL13437.Contig1_All	35	69	49	131	148	163	0.52	1.14	0.94	2.47	2.35	2.78	0.00664886	-1.39148	down
CL13437.Contig2_All	35	4	10	62	125	141	0.41	0.06	0.16	0.93	1.58	1.92	2.04e-05	-2.66367	down
CL1345.Contig4_All	23	39	26	118	101	141	0.47	0.88	0.67	2.99	2.19	3.25	0.000710796	-1.91426	down
CL1348.Contig3_All	112	145	60	11	35	19	6.31	9.24	4.47	0.79	2.14	1.24	0.0015386	2.44484	up
CL1349.Contig8_All	20	11	0	55	73	40	0.37	0.25	0	1.35	1.49	0.9	0.00487969	-2.40343	down
CL1350.Contig2_All	308	256	220	142	142	118	13.35	12.58	12.52	7.9	6.73	5.96	0.00714651	1.05611	up
CL13501.Contig21_All	184	168	202	443	463	547	1.3	1.35	1.88	4.03	3.57	4.53	9.87e-05	-1.269	down
CL1353.Contig2_All	34	28	15	131	144	211	0.37	0.35	0.23	1.85	1.72	2.69	4.37e-07	-2.56195	down
CL13536.Contig2_All	38	18	15	93	121	94	2.2	1.21	1.12	6.75	7.44	6.23	0.00115523	-2.03798	down
CL13537.Contig2_All	298	283	301	876	1021	1057	8.87	9.57	11.77	33.49	33.1	36.71	2.12e-09	-1.62046	down
CL13537.Contig3_All	25	23	20	68	136	119	0.42	0.44	0.43	1.44	2.44	2.3	0.000429086	-2.10302	down
CL13544.Contig1_All	879	992	720	67	63	43	22.05	28.28	23.72	2.16	1.74	1.29	1.67e-40	3.99702	up
CL13544.Contig2_All	414	336	287	33	44	23	13.8	12.73	12.54	1.45	1.61	0.9	3.33e-20	3.47846	up
CL13552.Contig6_All	24	22	14	98	95	94	1.13	1.19	0.86	5.88	4.87	5.14	0.00072401	-2.16947	down
CL13559.Contig25_All	121	126	102	448	549	399	1.5	1.79	1.67	7.16	7.43	5.8	9.29e-09	-1.88628	down
CL1358.Contig1_All	300	480	313	1575	1246	1062	7.14	13	9.8	48.2	32.35	29.56	0.00255039	-1.73315	down
CL13592.Contig1_All	111	159	168	364	395	326	6.23	10.11	12.33	26.15	24.12	21.27	0.000989975	-1.17718	down
CL13600.Contig3_All	2	9	3	46	40	42	0.18	0.83	0.37	4.63	3.47	3.88	0.00225337	-3.06886	down
CL13628.Contig12_All	2537	1474	1222	617	820	833	46.2	30.56	29.28	14.48	16.32	17.79	0.00386659	1.30138	up
CL13628.Contig6_All	675	358	326	162	192	178	45.89	27.52	28.94	14.06	14.2	14.05	0.00418993	1.43844	up
CL13638.Contig1_All	134	329	253	1866	1597	1310	3.26	9.09	8.08	58.37	42.37	37.28	8.82e-07	-2.61518	down
CL13638.Contig2_All	98	109	69	235	303	205	1.95	2.47	1.81	6.03	6.59	4.78	0.00163727	-1.31793	down
CL13662.Contig3_All	3314	1864	1252	315	293	329	49.98	31.99	24.84	6.13	4.84	5.82	0.000119584	2.84378	up
CL13663.Contig1_All	386	495	399	139	133	142	18.82	27.3	25.42	8.72	7.05	8.04	8.95e-08	1.74202	up
CL13663.Contig2_All	697	879	626	285	315	298	33.75	48.2	39.64	17.69	16.62	16.82	6.88e-07	1.41002	up
CL13691.Contig1_All	81	208	130	394	476	300	1.84	5.36	3.88	11.49	11.77	7.97	0.00339893	-1.34387	down
CL1371.Contig10_All	898	722	655	1811	2317	2175	10.42	9.54	10.01	27.1	29.37	29.62	4.71e-08	-1.35715	down
CL1371.Contig8_All	174	107	96	273	293	309	1.57	1.1	1.15	3.18	2.89	3.27	0.00590623	-1.12593	down
CL13724.Contig1_All	172	110	104	13	19	28	17.36	12.48	13.66	1.66	2.16	3.25	2.58e-07	2.8051	up
CL138.Contig10_All	567	734	597	159	291	449	10.13	14.91	14.03	3.68	5.68	9.41	0.00183478	1.23924	up
CL138.Contig11_All	1224	1242	1112	239	522	541	21.66	25	25.86	5.45	10.09	11.23	1.11e-09	1.61576	up
CL1380.Contig4_All	55	18	52	0	0	0	0.88	0.33	1.1	0	0	0	6.34e-07	#NAME?	up
CL1380.Contig8_All	99	82	121	25	34	46	1.68	1.59	2.72	0.56	0.64	0.93	0.00580722	1.67023	up
CL13809.Contig10_All	749	853	840	2324	2708	2823	11.37	14.74	16.77	45.48	44.89	50.24	8.71e-11	-1.55654	down
CL13809.Contig8_All	101	124	141	329	340	344	1.74	2.42	3.17	7.27	6.36	6.9	0.000223195	-1.33981	down
CL13813.Contig1_All	419	215	79	7	11	18	28.39	16.48	6.98	0.61	0.81	1.41	0.00405945	4.39309	up
CL13818.Contig2_All	503	466	262	123	132	174	14.59	15.38	9.99	4.61	4.18	5.93	4.91e-05	1.62008	up
CL13822.Contig1_All	101	125	147	0	18	19	1.59	2.23	3.03	0	0.32	0.35	1.46e-09	3.57343	up
CL13822.Contig2_All	3110	4379	3558	1215	2349	1575	62.06	99.41	93.36	31.24	51.18	36.82	0.000628219	1.26121	up
CL13849.Contig1_All	29	64	71	374	435	283	0.56	1.37	1.76	9.03	8.91	6.23	4.07e-10	-2.58596	down
CL1385.Contig4_All	453	305	362	0	38	0	5.72	4.39	6.01	0	0.52	0	1.1e-33	5.13338	up
CL13853.Contig1_All	888	242	126	0	0	2	68.3	21.07	12.63	0	0	0.18	0.00127107	9.39269	up
CL13853.Contig2_All	51	36	13	0	1	0	14.6	11.26	4.66	0	0.3	0	2.73e-05	6.85927	up
CL1387.Contig1_All	0	0	0	164	80	115	0	0	0	5.75	2.38	3.67	5.44e-09	#VALUE!	down
CL1387.Contig3_All	19	36	59	145	241	131	0.47	1	1.89	4.51	6.35	3.71	7e-05	-1.99942	down
CL13888.Contig1_All	8	9	12	47	64	53	0.13	0.17	0.26	1.02	1.17	1.04	0.00428072	-2.35285	down
CL1390.Contig1_All	3	7	8	79	94	79	0.11	0.3	0.41	3.8	3.79	3.41	2.81e-07	-3.64884	down
CL13907.Contig1_All	139	159	115	419	512	337	2.31	3	2.53	8.97	9.29	6.55	8.89e-06	-1.50618	down
CL13907.Contig2_All	257	469	561	881	987	1148	4.33	8.96	12.4	19.09	18.11	22.62	0.000542159	-1.0735	down
CL1391.Contig3_All	198	116	108	0	40	57	2.97	1.98	2.13	0	0.67	1.01	4.16e-05	2.3085	up
CL13918.Contig17_All	71	49	23	7	10	9	1.24	0.97	0.54	0.16	0.2	0.18	0.00313109	2.54939	up
CL13918.Contig6_All	24	34	28	0	2	0	0.48	0.79	0.74	0	0.06	0	0.000534501	5.69977	up
CL1393.Contig1_All	1	4	3	239	300	315	0.05	0.13	0.12	8.83	9.41	10.61	1.82e-33	-6.57079	down
CL1393.Contig2_All	5	0	2	162	115	119	0.14	0	0.11	5.79	3.51	3.87	7.5e-12	-5.80567	down
CL1395.Contig12_All	204	264	171	415	473	536	2.56	3.78	2.83	6.74	6.5	7.91	0.00216	-1.03591	down
CL1395.Contig33_All	51	72	35	172	242	205	0.7	1.13	0.65	3.05	3.64	3.3	2.99e-05	-1.84643	down
CL13956.Contig1_All	356	586	571	1062	1567	1188	10.62	19.86	22.34	40.71	50.95	41.39	4.09e-06	-1.18091	down
CL13992.Contig2_All	103	131	133	290	275	266	3.38	4.87	5.7	12.17	9.77	10.13	0.00898197	-1.06039	down
CL14018.Contig2_All	11	38	38	279	246	226	0.37	1.44	1.67	11.96	8.95	8.84	2.13e-11	-2.96539	down
CL14034.Contig1_All	47	59	35	162	197	216	0.6	0.86	0.58	2.63	2.71	3.19	2.98e-05	-1.90831	down
CL14037.Contig2_All	108	177	149	575	631	580	6.03	11.15	10.83	40.98	38.18	37.51	2.87e-10	-1.90925	down
CL14051.Contig9_All	437	345	306	137	168	140	10.14	9.11	9.34	4.11	4.27	3.82	4.87e-05	1.39575	up
CL14065.Contig2_All	4079	3759	3607	8074	7524	9454	157.49	164.68	182.56	400.15	316.5	425.77	0.000177142	-1.02324	down
CL14078.Contig5_All	0	0	0	113	0	138	0	0	0	3.23	0	3.56	0.00279758	#VALUE!	down
CL14100.Contig4_All	500	518	312	127	80	179	5.13	6.06	4.22	1.69	0.9	2.16	4.49e-07	1.87208	up
CL14154.Contig4_All	29	161	86	210	245	286	0.15	0.95	0.59	1.4	1.38	1.73	0.008953	-1.26253	down
CL14166.Contig1_All	98	163	136	260	322	309	9.57	18.01	17.39	32.25	34.14	34.76	0.00832315	-1.02493	down
CL1419.Contig4_All	86	111	65	0	56	22	2.23	3.27	2.24	0	1.59	0.68	0.00512131	1.98314	up
CL14203.Contig3_All	1193	861	844	391	599	428	36.38	29.82	33.78	15.33	19.91	15.27	2.75e-05	1.14912	up
CL14205.Contig1_All	242	199	176	574	818	759	2.05	1.93	1.97	6.29	7.58	7.56	7.59e-09	-1.68152	down
CL14215.Contig1_All	8	4	4	163	135	111	0.18	0.1	0.12	4.72	3.31	2.92	5.86e-11	-4.61955	down
CL14221.Contig3_All	874	686	684	1726	2315	2049	65.14	57.71	66.48	163.93	187.16	176.59	1.06e-07	-1.32279	down
CL14225.Contig1_All	6	5	3	41	33	39	0.53	0.5	0.34	4.58	3.14	3.96	0.00855072	-2.93999	down
CL14238.Contig29_All	221	124	124	1055	1612	1491	6.5	4.15	4.81	39.85	51.66	51.22	3.59e-30	-3.03921	down
CL14246.Contig1_All	16	4	19	55	69	53	0.34	0.1	0.52	1.46	1.54	1.28	0.00954945	-2.0584	down
CL14256.Contig5_All	751	476	423	178	90	142	13.54	9.76	10.04	4.14	1.78	3.01	4.85e-08	2.05548	up
CL14263.Contig1_All	200	184	155	333	430	463	0.82	0.86	0.84	1.76	1.93	2.23	0.0025897	-1.06522	down
CL14284.Contig1_All	99	82	62	15	5	11	3.65	3.42	2.98	0.72	0.23	0.49	5.01e-06	3.00735	up
CL14284.Contig2_All	247	190	233	32	76	57	10.47	9.14	12.92	1.74	3.53	2.83	2.72e-07	2.1794	up
CL14298.Contig22_All	0	0	0	53	63	0	0	0	0	1.41	1.44	0	0.00939323	#VALUE!	down
CL14309.Contig13_All	482	481	475	1528	2021	1937	5.69	6.47	7.38	23.27	26.06	26.83	2.17e-13	-1.80194	down
CL14309.Contig17_All	0	0	0	32	57	53	0	0	0	0.69	1.03	1.03	2.98e-08	#VALUE!	down
CL14309.Contig8_All	304	296	424	1184	1472	1548	3.48	3.86	6.38	17.43	18.35	20.73	5.75e-14	-1.89586	down
CL14311.Contig4_All	511	503	248	141	201	166	10.27	11.5	6.55	3.67	4.42	3.91	0.00316687	1.42042	up
CL14314.Contig2_All	21	62	55	0	0	7	0.42	1.39	1.43	0	0	0.18	0.000550327	4.52302	up
CL14325.Contig2_All	178	269	192	449	501	505	2.95	5.06	4.18	9.56	9.02	9.77	0.00137289	-1.06114	down
CL14326.Contig2_All	20	15	17	90	78	111	0.74	0.63	0.83	4.21	3.09	4.74	0.000332598	-2.32203	down
CL14335.Contig3_All	171	249	243	488	666	692	1.17	1.95	2.2	4.32	4.99	5.57	8.08e-06	-1.32762	down
CL14340.Contig1_All	4353	2714	2178	1389	1816	1586	81.44	57.78	53.58	33.5	37.11	34.77	0.00621661	1.04342	up
CL14349.Contig5_All	0	0	0	0	170	198	0	0	0	0	2.81	3.51	0.00185949	#VALUE!	down
CL14355.Contig19_All	312	264	275	143	124	154	3.73	3.59	4.32	2.21	1.62	2.16	0.00334552	1.11587	up
CL14359.Contig1_All	2169	1903	1381	728	903	771	52.98	52.83	44.31	22.89	24.08	22.05	1.76e-07	1.28808	up
CL14359.Contig2_All	759	548	494	268	310	234	29.25	23.98	24.96	13.26	13.04	10.52	2.55e-05	1.24502	up
CL14370.Contig1_All	140	258	276	748	770	741	1.63	3.44	4.24	11.25	9.81	10.15	1.38e-08	-1.6038	down
CL14381.Contig1_All	18	34	21	67	111	106	0.47	0.97	0.71	2.16	3.04	3.11	0.00409701	-1.80495	down
CL144.Contig1_All	1307	1213	977	408	431	403	26.57	28.04	26.12	10.7	9.57	9.6	5.17e-10	1.59575	up
CL1440.Contig4_All	103	132	205	325	523	354	1.65	2.39	4.3	6.67	9.09	6.59	0.000277329	-1.28331	down
CL1445.Contig2_All	11	1	0	60	52	69	0.99	0.11	0	6.5	4.78	6.8	7.4e-06	-3.94187	down
CL1446.Contig1_All	0	36	0	41	133	89	0	0.52	0	0.67	1.8	1.3	0.00844266	-2.66652	down
CL1446.Contig2_All	87	42	57	24	0	26	1.08	0.59	0.93	0.4	0	0.38	0.00674498	1.91622	up
CL1446.Contig8_All	0	0	3	54	55	34	0	0	0.05	0.87	0.75	0.51	1.31e-06	-5.35834	down
CL1448.Contig23_All	126	63	109	16	38	48	1.43	0.83	1.64	0.25	0.47	0.65	0.00567339	1.70132	up
CL1454.Contig3_All	0	1	0	64	36	17	0	0.03	0	2.37	1.14	0.57	0.00407787	-6.79567	down
CL1457.Contig1_All	32	32	32	209	190	184	1.52	1.73	2.02	12.75	9.87	10.21	6.73e-08	-2.49839	down
CL1469.Contig27_All	26	18	39	103	107	153	0.61	0.47	1.21	3.05	2.7	4.13	0.00037373	-1.98943	down
CL1469.Contig3_All	766	1212	1208	2697	3466	3337	20.87	37.51	43.2	94.52	102.98	106.29	1.59e-09	-1.42782	down
CL1469.Contig4_All	666	1116	1021	2696	3389	2878	15.87	30.26	31.97	82.7	88.14	80.26	9.23e-11	-1.5335	down
CL1469.Contig7_All	25	47	66	124	153	135	0.79	1.66	2.72	4.95	5.19	4.92	0.0064581	-1.41526	down
CL1502.Contig13_All	44	43	35	110	151	205	0.98	1.08	1	3.1	3.59	5.24	0.000314115	-1.8029	down
CL1508.Contig5_All	26	51	11	0	0	0	1.76	3.9	1	0	0	0	0.00133054	#NAME?	up
CL1509.Contig31_All	171	138	122	0	87	49	4.01	3.7	3.77	0	2.23	1.37	0.000395713	1.88451	up
CL1514.Contig1_All	7815	5309	4743	2436	3564	3147	195.81	151.22	156.1	78.57	97.46	92.26	2.51e-05	1.07732	up
CL1518.Contig2_All	463	965	1105	2049	2184	2168	6.2	14.7	19.45	35.35	31.91	34.01	0.000113013	-1.18661	down
CL1518.Contig9_All	58	0	124	214	333	519	0.69	0	1.92	3.22	4.26	7.11	0.00237695	-2.3667	down
CL1523.Contig2_All	192	153	154	254	395	473	1.57	1.42	1.65	2.67	3.52	4.52	0.00420099	-1.03553	down
CL1523.Contig3_All	7	11	9	26	80	59	0.14	0.26	0.25	0.65	1.69	1.33	0.00320355	-2.42381	down
CL153.Contig11_All	0	0	0	77	0	142	0	0	0	2.69	0	4.54	0.00663256	#VALUE!	down
CL153.Contig4_All	0	0	0	57	72	48	0	0	0	1.89	2.02	1.44	1.1e-10	#VALUE!	down
CL1542.Contig57_All	37	48	50	0	0	0	0.2	0.3	0.36	0	0	0	5.18e-09	#NAME?	up
CL1557.Contig2_All	490	559	353	191	219	220	13.91	18.02	13.18	6.97	6.78	7.31	7.93e-05	1.26531	up
CL1557.Contig3_All	242	172	176	107	79	79	6.34	5.12	6.05	3.62	2.26	2.42	0.00410511	1.22738	up
CL1559.Contig1_All	23	36	5	112	144	195	0.4	0.71	0.13	2.48	2.69	3.9	2.75e-07	-2.70984	down
CL1559.Contig4_All	7	10	0	74	81	88	0.1	0.17	0	1.33	1.24	1.43	3.77e-07	-3.76215	down
CL157.Contig14_All	58	40	7	1	0	0	2.01	1.59	0.36	0.06	0	0	0.00192589	6.56037	up
CL1570.Contig3_All	84	104	59	258	315	190	1	1.4	0.92	3.95	4.08	2.65	0.000220366	-1.52087	down
CL1571.Contig1_All	2141	1658	1204	4329	3889	4180	45.88	40.42	33.92	119.48	90.97	104.9	1.7e-05	-1.2283	down
CL1571.Contig2_All	35	95	60	174	202	150	1.17	3.58	2.63	7.45	7.34	5.83	0.00496611	-1.32938	down
CL1571.Contig3_All	31	63	84	412	413	462	2.31	5.26	8.1	38.92	33.16	39.53	2.69e-15	-2.70007	down
CL1571.Contig4_All	365	473	386	2100	1975	2038	8.42	12.41	11.7	62.28	49.65	54.95	2.29e-17	-2.20791	down
CL1579.Contig11_All	429	987	885	2042	2129	2000	4.66	12.22	12.67	28.63	25.28	25.5	2.35e-05	-1.28055	down
CL1579.Contig15_All	33	30	155	362	300	359	1.13	1.15	6.83	15.55	10.96	14.01	0.000148565	-2.06035	down
CL1579.Contig1_All	4150	1913	1533	207	304	145	73.04	38.32	35.5	4.71	5.86	3.01	0.000119645	3.61094	up
CL1579.Contig5_All	191	146	115	0	0	90	2.64	2.3	2.1	0	0	1.47	9.05e-05	2.49129	up
CL1579.Contig9_All	150	126	80	19	20	11	1.82	1.74	1.28	0.31	0.27	0.16	2.12e-07	2.90989	up
CL1587.Contig23_All	615	412	410	1185	1353	1378	11.56	8.82	10.14	28.68	27.75	30.33	3.72e-07	-1.34534	down
CL1587.Contig30_All	278	238	225	601	659	712	22.74	22.01	24.02	62.52	58.4	67.28	1.64e-05	-1.30184	down
CL1587.Contig32_All	1251	975	648	2380	2577	2512	22.22	19.7	15.12	54.46	49.96	52.26	3.29e-07	-1.28849	down
CL1587.Contig6_All	95	72	59	220	200	226	11.36	9.67	9.14	33.28	25.84	30.98	0.00143807	-1.42885	down
CL1590.Contig3_All	14	21	14	148	122	122	0.47	0.81	0.65	6.3	4.42	4.75	2.59e-07	-2.89891	down
CL1593.Contig28_All	314	161	200	112	97	116	4.71	2.75	3.96	2.17	1.59	2.05	0.00562411	1.13444	up
CL1595.Contig2_All	167	206	190	35	62	41	14.22	19.84	21.07	3.81	5.79	4.08	1.45e-06	2.17878	up
CL1595.Contig4_All	994	1004	939	166	272	197	25.22	28.97	31.29	5.44	7.53	5.85	5.61e-18	2.34724	up
CL1596.Contig1_All	3162	1806	1036	300	529	484	52.13	33.9	22.48	6.38	9.54	9.37	0.00573763	2.29226	up
CL16.Contig2_All	104	103	21	0	6	0	3.18	3.56	0.84	0	0.2	0	0.000596927	5.46912	up
CL1600.Contig21_All	223	310	217	0	0	0	2.15	3.39	2.74	0	0	0.01	3.4e-35	#NAME?	up
CL1600.Contig4_All	272	309	286	129	213	63	2.49	3.22	3.46	1.53	2.14	0.68	0.00137107	1.23146	up
CL1604.Contig17_All	25	33	55	338	185	299	0.26	0.39	0.74	4.46	2.06	3.58	0.000349417	-2.74832	down
CL1604.Contig18_All	0	0	0	42	18	28	0	0	0	0.6	0.22	0.36	0.000109771	#VALUE!	down
CL1604.Contig22_All	148	103	155	265	403	420	1.6	1.27	2.2	3.68	4.74	5.3	0.000293908	-1.28213	down
CL1604.Contig28_All	151	94	57	217	349	409	2.03	1.43	1.02	3.76	5.11	6.42	4.35e-05	-1.58707	down
CL1616.Contig2_All	1828	1229	941	459	655	576	65.63	50.11	44.33	21.16	25.64	24.17	0.000118819	1.34567	up
CL1616.Contig4_All	1319	707	627	304	340	288	33.98	20.72	21.23	10.08	9.57	8.7	0.00207697	1.58818	up
CL1617.Contig4_All	0	0	0	57	60	15	0	0	0	2.1	1.85	0.5	7e-05	#VALUE!	down
CL162.Contig6_All	1545	947	880	2593	3653	3205	30.2	21.05	22.61	65.3	77.96	73.38	1.85e-08	-1.38208	down
CL162.Contig7_All	8281	6009	5075	16005	20980	20895	254.5	209.79	204.74	632.47	703.18	750.51	5.18e-07	-1.47188	down
CL1634.Contig1_All	158	271	178	0	0	28	3.83	7.47	5.68	0	0	0.8	4.1e-10	4.63239	up
CL1635.Contig19_All	5	11	1	104	84	138	0.08	0.2	0.02	2.09	1.43	2.53	4.58e-10	-4.16989	down
CL1635.Contig2_All	26	41	33	124	160	110	0.74	1.32	1.23	4.52	4.94	3.64	0.00061101	-1.84357	down
CL1637.Contig24_All	84	79	28	11	8	12	2.72	2.9	1.2	0.5	0.3	0.48	0.00193298	2.68751	up
CL1637.Contig2_All	2379	1494	949	101	105	127	115.31	82.1	60.24	6.32	5.55	7.17	3e-08	3.93488	up
CL1639.Contig1_All	9	9	0	98	54	79	0.42	0.46	0	5.44	2.57	4	5.64e-05	-3.6637	down
CL1639.Contig2_All	0	9	22	67	157	94	0	0.41	1.09	3.28	6.49	4.18	3.23e-06	-3.11021	down
CL1639.Contig3_All	2	3	0	44	33	17	0.11	0.24	0	3.06	1.92	1.1	0.00315215	-4.20095	down
CL1640.Contig1_All	532	246	343	40	0	154	6.77	3.57	5.75	0.66	0	2.31	6.75e-05	2.6281	up
CL1648.Contig27_All	0	0	0	132	266	0	0	0	0	4.48	7.62	0	0.00318819	#VALUE!	down
CL1652.Contig2_All	3	7	17	46	97	75	0.14	0.36	0.91	2.45	4.35	3.6	8.34e-05	-2.79351	down
CL1657.Contig3_All	332	232	207	109	60	136	3.45	2.74	2.83	1.47	0.69	1.66	0.000205266	1.41016	up
CL1657.Contig5_All	294	166	205	121	39	71	2.9	1.87	2.67	1.55	0.43	0.83	0.000912837	1.5507	up
CL1658.Contig4_All	67	56	0	0	0	0	1.13	1.09	0	0	0	0	0.00663957	#NAME?	up
CL1662.Contig1_All	2	10	14	92	75	62	0.12	0.47	0.75	4.66	3.26	2.9	2.3e-05	-2.98589	down
CL1674.Contig1_All	109	97	95	196	285	280	3.41	3.44	3.91	7.87	9.68	10.22	0.00341758	-1.20771	down
CL1677.Contig4_All	1144	993	958	364	570	536	17.41	17.21	19.19	7.14	9.49	9.57	9.91e-06	1.20663	up
CL1686.Contig20_All	22	15	0	57	54	66	0.34	0.27	0	1.14	0.91	1.2	0.00731975	-2.2224	down
CL1690.Contig1_All	1907	1156	1203	288	487	413	39	26.9	32.34	7.6	10.89	9.9	4.03e-10	1.96421	up
CL1690.Contig2_All	133	57	62	23	30	22	2.84	1.39	1.75	0.64	0.71	0.56	0.00997642	1.8313	up
CL1690.Contig4_All	546	303	271	0	122	35	12.84	8.1	8.38	0	3.14	0.96	2.24e-06	3.04661	up
CL1690.Contig5_All	413	210	280	130	88	107	9.09	5.27	8.1	3.69	2.13	2.78	0.00037727	1.53906	up
CL1691.Contig10_All	300	245	122	36	2	44	3.88	3.61	2.07	0.61	0.03	0.67	3.47e-06	3.04939	up
CL1698.Contig11_All	6	20	11	81	87	93	0.14	0.51	0.32	2.27	2.05	2.35	5.49e-05	-2.67459	down
CL1698.Contig21_All	13	23	43	116	101	125	0.19	0.4	0.84	2.22	1.63	2.17	0.000556639	-1.95936	down
CL1698.Contig28_All	7	38	12	126	117	124	0.11	0.67	0.24	2.52	1.97	2.25	6.26e-06	-2.55488	down
CL170.Contig4_All	35	9	31	0	0	3	0.89	0.27	1.05	0	0	0.12	0.00621342	4.81422	up
CL1704.Contig1_All	97	53	115	13	17	28	3.28	2.03	5.09	0.58	0.63	1.12	0.00209121	2.3364	up
CL1704.Contig2_All	944	571	689	125	202	264	35.57	24.41	34.05	6.07	8.32	11.62	4.99e-11	2.02889	up
CL1708.Contig3_All	145	136	53	16	0	0	1.53	1.63	0.73	0.23	0	0	1.4e-06	4.25938	up
CL1713.Contig1_All	876	1145	833	287	231	240	11.24	16.72	14.06	4.75	3.24	3.61	7.17e-10	2.01001	up
CL1725.Contig2_All	77	63	64	249	194	221	4.58	4.24	4.98	19.03	12.62	15.34	0.000216059	-1.61513	down
CL1730.Contig1_All	37	54	63	337	211	257	0.35	0.56	0.76	3.98	2.11	2.75	0.000873243	-2.28124	down
CL1730.Contig2_All	2	2	4	40	28	26	0.01	0.01	0.04	0.29	0.17	0.17	0.00965131	-3.44247	down
CL1740.Contig13_All	0	0	50	104	120	75	0	0	1.75	3.53	3.46	2.32	0.00191358	-2.35376	down
CL1740.Contig15_All	110	144	36	207	437	291	1.62	2.43	0.7	3.94	7.05	5.04	0.0030167	-1.56174	down
CL1740.Contig17_All	79	209	0	229	539	447	1.24	3.73	0	4.64	9.22	8.2	0.0086077	-1.93527	down
CL1740.Contig9_All	61	80	101	187	256	176	0.94	1.39	2.03	3.67	4.26	3.15	0.00629095	-1.20672	down
CL1741.Contig1_All	852	1943	2098	5004	5209	3994	13.12	34.04	42.47	99.3	87.57	72.08	0.000568864	-1.39364	down
CL1741.Contig3_All	11	7	0	202	210	170	0.19	0.14	0	4.48	3.96	3.45	3.43e-19	-4.9853	down
CL1741.Contig8_All	1905	4091	5418	10426	13532	10078	24.65	60.25	92.23	173.96	191.24	152.94	2.34e-05	-1.41114	down
CL1743.Contig14_All	85	163	144	442	371	415	1.37	2.98	3.05	9.15	6.52	7.81	4.73e-05	-1.52284	down
CL1745.Contig2_All	1113	1286	1484	2574	3260	2950	11.31	14.88	19.84	33.74	36.19	35.17	2.5e-05	-1.03901	down
CL1750.Contig7_All	34	14	0	95	80	118	0.37	0.17	0	1.33	0.96	1.51	8.33e-05	-2.59749	down
CL1751.Contig2_All	621	509	230	83	104	86	21.98	20.45	10.67	3.81	4.02	3.57	0.000398822	2.40386	up
CL1751.Contig3_All	2070	1800	593	128	144	145	51.25	50.64	19.29	4.1	3.91	4.21	0.000397991	3.49892	up
CL1754.Contig1_All	59	55	11	197	157	133	2.24	2.39	0.56	9.58	6.48	5.9	0.0037571	-1.91847	down
CL1776.Contig1_All	361	277	264	128	85	63	10.45	9.1	10.05	4.76	2.69	2.16	6.55e-07	1.76602	up
CL1778.Contig1_All	199	115	68	32	20	21	36.98	23.92	16.33	7.43	3.98	4.4	0.00239044	2.41812	up
CL1786.Contig1_All	1151	867	680	387	458	372	36.05	30.85	27.94	15.61	15.64	13.63	4.11e-06	1.24444	up
CL1795.Contig15_All	210	99	108	60	0	0	3.19	1.72	2.17	1.19	0	0	0.000605731	2.67019	up
CL181.Contig7_All	1089	964	908	342	345	604	11.52	11.62	12.64	4.67	4	7.5	1.04e-06	1.31607	up
CL1822.Contig2_All	115	150	130	336	376	286	1.25	1.84	1.85	4.68	4.44	3.63	0.00104103	-1.21643	down
CL1824.Contig3_All	165	211	220	553	588	633	3.12	4.56	5.49	13.49	12.15	14.02	1.93e-06	-1.44287	down
CL1828.Contig3_All	30	19	24	86	91	106	0.59	0.44	0.63	2.19	1.95	2.45	0.00409248	-1.84899	down
CL1831.Contig1_All	106	117	57	21	30	0	3.99	5.01	2.84	1.02	1.24	0	4.87e-05	2.54485	up
CL1832.Contig2_All	2588	1924	1594	786	985	914	59.27	50.1	47.98	23.19	24.64	24.5	1.29e-07	1.28917	up
CL1832.Contig4_All	196	201	173	69	129	61	2.8	3.26	3.25	1.27	2.01	1.03	0.00544181	1.27706	up
CL1838.Contig2_All	267	280	228	82	110	101	4.81	5.73	5.39	1.92	2.17	2.14	9.54e-05	1.52823	up
CL1838.Contig4_All	2219	2795	2185	900	1223	1031	78.4	112.11	101.25	40.86	47.13	42.52	9.08e-08	1.32188	up
CL1840.Contig4_All	218	294	238	534	729	553	2.62	4.02	3.76	8.26	9.55	7.78	0.000193107	-1.14182	down
CL1850.Contig2_All	945	706	548	251	331	416	16.19	13.77	12.36	5.56	6.19	8.36	1.2e-05	1.25093	up
CL1854.Contig4_All	1410	1482	1495	499	777	534	22.79	27.26	31.78	10.41	13.71	10.12	3.57e-08	1.41567	up
CL1865.Contig4_All	0	0	33	190	159	268	0	0.01	0.91	5.12	3.63	6.55	1.89e-11	-3.99736	down
CL1873.Contig2_All	248	236	197	139	90	101	4.32	4.67	4.51	3.11	1.72	2.06	0.00570674	1.11808	up
CL1873.Contig4_All	598	555	484	237	154	227	13.48	14.24	14.35	6.9	3.8	6	5.87e-07	1.48769	up
CL1884.Contig5_All	60	42	51	23	0	0	1.9	1.51	2.14	0.97	0	0	0.00059116	2.63319	up
CL1893.Contig3_All	14	41	20	0	3	0	0.53	1.7	1	0	0.14	0	0.00531717	4.92743	up
CL1907.Contig1_All	35	53	53	280	354	394	1.5	2.58	2.98	15.4	16.53	19.68	2.51e-13	-2.71747	down
CL1907.Contig2_All	2681	2203	1640	669	902	787	91.98	85.83	73.81	29.5	33.74	31.56	6.04e-11	1.57717	up
CL1907.Contig5_All	3613	2930	2238	1157	1392	1375	114.53	105.51	93.13	47.18	48.13	50.94	1.59e-07	1.26595	up
CL1912.Contig1_All	2776	2982	2403	5886	7707	6832	44.64	54.58	50.84	122.03	135.36	128.81	2.22e-06	-1.20011	down
CL1922.Contig2_All	285	160	263	113	125	65	3.25	2.08	3.94	1.67	1.56	0.87	0.00429867	1.32241	up
CL1926.Contig11_All	0	0	16	93	34	123	0	0	0.3	1.64	0.51	1.98	0.00340222	-3.76566	down
CL1932.Contig2_All	17	55	32	146	134	134	0.3	1.06	0.72	3.17	2.47	2.64	0.000374594	-1.8614	down
CL1932.Contig3_All	46	99	165	352	319	263	0.81	1.97	3.79	7.93	6.1	5.39	0.0091274	-1.44234	down
CL1934.Contig6_All	346	323	393	189	215	167	8.22	8.71	12.25	5.79	5.56	4.65	0.00521518	1.01556	up
CL1940.Contig42_All	77	5	46	0	0	0	1.58	0.13	1.25	0	0	0	0.00248889	#NAME?	up
CL1940.Contig44_All	16	92	102	217	202	186	0.27	1.72	2.2	4.59	3.62	3.58	0.00905893	-1.36545	down
CL1941.Contig4_All	0	0	0	23	26	17	0	0	0	0.39	0.38	0.26	0.00627596	#VALUE!	down
CL1942.Contig9_All	0	26	0	134	69	110	0	0.26	0	1.5	0.66	1.12	0.000339775	-3.48784	down
CL1943.Contig1_All	0	0	0	26	28	20	0	0	0	0.75	0.66	0.52	0.00168332	#VALUE!	down
CL1943.Contig2_All	13	56	63	111	279	187	0.12	0.57	0.75	1.28	2.71	1.96	0.00193379	-1.91129	down
CL1945.Contig1_All	508	353	342	1690	1828	1693	23.37	18.4	20.61	99.54	91.47	90.61	8.69e-16	-2.01898	down
CL1945.Contig2_All	21	11	9	62	72	61	0.81	0.48	0.48	3.01	2.96	2.71	0.00497151	-2.17232	down
CL1951.Contig1_All	2	91	49	173	191	154	0.03	1.16	0.73	2.51	2.34	2.03	0.000893458	-1.69874	down
CL1951.Contig3_All	29	8	0	74	61	90	0.24	0.08	0	0.8	0.56	0.88	0.000483888	-2.60724	down
CL1951.Contig4_All	172	230	215	615	791	620	2.92	4.45	4.79	13.45	14.65	12.33	6.19e-08	-1.58002	down
CL1951.Contig7_All	49	54	55	143	208	162	0.47	0.59	0.69	1.74	2.14	1.79	0.00105891	-1.5607	down
CL1978.Contig22_All	0	1	0	67	72	50	0	0.03	0	1.76	1.61	1.2	1.67e-10	-7.42784	down
CL1978.Contig23_All	54	37	61	5	0	29	1.07	0.85	1.61	0.15	0	0.67	0.00567339	2.30456	up
CL198.Contig1_All	195	74	78	10	9	33	6.92	2.98	3.62	0.49	0.35	1.39	0.00584317	2.82983	up
CL1986.Contig1_All	646	668	392	223	320	323	12.48	14.67	9.97	5.57	6.75	7.31	0.00081957	1.09738	up
CL1988.Contig1_All	1168	996	1455	536	620	550	31.04	30.09	50.78	18.34	17.99	17.11	0.00161525	1.2127	up
CL199.Contig12_All	0	6	16	86	54	49	0	0.09	0.25	1.29	0.69	0.67	0.00293138	-2.93904	down
CL199.Contig29_All	1	39	121	161	272	227	0.01	0.43	1.52	1.98	2.83	2.53	0.0016089	-1.80031	down
CL199.Contig48_All	172	206	117	403	643	449	2.15	2.93	1.92	6.48	8.74	6.55	4.67e-06	-1.46851	down
CL1990.Contig1_All	133	164	164	1195	1194	1223	2.99	4.21	4.84	34.55	29.26	32.15	2.86e-26	-2.848	down
CL1990.Contig2_All	77	81	134	600	642	848	1.58	1.89	3.65	15.92	14.42	20.44	1.62e-19	-2.69289	down
CL1990.Contig3_All	0	38	30	185	181	134	0	0.86	0.79	4.63	3.85	3.06	1.12e-07	-2.71003	down
CL1990.Contig4_All	657	739	806	2587	3025	2728	12.49	15.99	20.14	63.34	62.76	60.73	5.07e-14	-1.79162	down
CL2005.Contig2_All	311	345	305	812	958	1049	3.74	4.72	4.83	12.6	12.58	14.79	1.87e-07	-1.42697	down
CL2006.Contig15_All	49	121	70	242	204	232	0.63	1.74	1.16	3.95	2.81	3.44	0.0013669	-1.37775	down
CL2009.Contig21_All	710	446	341	195	158	214	10.77	7.71	6.81	3.82	2.62	3.82	0.000786618	1.47132	up
CL2009.Contig7_All	0	39	14	92	93	79	0	0.79	0.34	2.13	1.83	1.67	0.000802114	-2.15852	down
CL2018.Contig1_All	363	229	191	135	115	121	6.94	4.99	4.81	3.32	2.41	2.71	0.00260291	1.14819	up
CL2031.Contig11_All	13	9	0	52	45	42	0.5	0.39	0	2.53	1.88	1.85	0.00621661	-2.63674	down
CL2036.Contig1_All	430	532	339	16	17	24	5.12	7.2	5.3	0.25	0.23	0.34	3.83e-24	4.63072	up
CL2036.Contig2_All	98	93	82	11	21	11	2.12	2.3	2.34	0.33	0.51	0.28	1.14e-05	2.80508	up
CL2038.Contig1_All	3328	1146	1045	18	40	40	65.97	25.86	27.25	0.46	0.87	0.93	6.63e-05	5.91664	up
CL2039.Contig3_All	358	234	242	94	26	118	6.96	5.18	6.2	2.37	0.55	2.69	3.73e-07	1.8666	up
CL204.Contig2_All	74	41	51	8	0	5	0.78	0.5	0.72	0.12	0	0.07	7.25e-06	3.66242	up
CL2040.Contig1_All	136	224	219	422	435	414	5.25	9.82	11.09	20.91	18.27	18.63	0.00375157	-1.00081	down
CL2040.Contig4_All	129	145	187	438	591	532	4.56	5.81	8.64	19.83	22.69	21.87	2.19e-07	-1.61344	down
CL2052.Contig3_All	206	212	229	465	564	502	2.55	3	3.73	7.42	7.62	7.29	0.000581653	-1.11522	down
CL2057.Contig1_All	406	286	243	134	200	155	13.65	10.93	10.74	5.78	7.34	6.09	0.00534694	1.04572	up
CL2066.Contig1_All	568	391	380	174	234	190	20.72	16.19	18.21	8.17	9.32	8.11	8.88e-05	1.27122	up
CL2066.Contig4_All	724	637	441	229	348	288	27.77	27.7	22.17	11.3	14.56	12.88	0.00010442	1.17579	up
CL207.Contig6_All	74	45	76	192	203	248	2.87	2.02	3.86	9.59	8.6	11.25	0.000237459	-1.60334	down
CL2076.Contig1_All	116	133	82	20	60	33	7.03	9.05	6.48	1.58	3.93	2.35	0.00348045	1.71243	up
CL2076.Contig2_All	118	131	107	22	32	29	7.35	9.25	8.7	1.77	2.21	2.1	5.29e-05	2.23354	up
CL2096.Contig8_All	319	167	157	67	81	44	5.5	3.29	3.56	1.5	1.53	0.9	0.000767095	1.8212	up
CL2112.Contig14_All	570	658	503	51	64	51	40.85	53.19	46.96	4.66	4.97	4.23	2.76e-27	3.50229	up
CL2112.Contig15_All	817	754	768	47	94	81	38.03	39.76	46.81	2.8	4.76	4.39	8.92e-32	3.54831	up
CL2113.Contig7_All	799	592	421	165	208	238	19.08	16.1	13.23	5.08	5.43	6.66	5.36e-07	1.67122	up
CL2113.Contig8_All	402	228	262	129	185	104	7.7	4.98	6.6	3.19	3.87	2.35	0.00131519	1.19686	up
CL2118.Contig12_All	604	582	538	3151	2898	3082	11.57	12.68	13.56	77.7	60.55	69.1	1.27e-17	-2.30264	down
CL2118.Contig6_All	792	939	807	3853	3826	3423	16.13	21.75	21.6	101.01	85	81.59	2.62e-14	-2.01822	down
CL2119.Contig3_All	67	88	0	134	217	187	1.55	2.31	0	3.96	5.45	5.02	0.000639456	-1.70225	down
CL2119.Contig6_All	726	550	535	261	319	194	19.31	16.63	18.69	8.96	9.27	6.04	7.01e-06	1.32782	up
CL213.Contig2_All	0	3	0	25	24	38	0	0.22	0	1.97	1.61	2.69	0.00347985	-4.71186	down
CL213.Contig4_All	6	25	0	255	120	197	0.19	0.9	0	10.27	4.09	7.19	0.000106483	-4.14224	down
CL2130.Contig11_All	0	0	0	67	103	152	0	0	0	1.52	1.96	3.1	2.58e-15	#VALUE!	down
CL2130.Contig5_All	118	154	95	498	441	441	3.36	4.95	3.54	18.11	13.62	14.6	7.91e-08	-1.8129	down
CL2130.Contig6_All	1	4	33	66	91	77	0.02	0.07	0.57	1.11	1.28	1.17	0.000331302	-2.39331	down
CL2130.Contig8_All	35	42	20	360	322	290	0.65	0.87	0.49	8.45	6.39	6.18	1.6e-13	-3.24049	down
CL2133.Contig3_All	168	164	125	33	36	109	9.26	10.26	9.03	2.38	2.21	7.02	0.0026207	1.49426	up
CL215.Contig1_All	137	132	156	17	25	53	3.05	3.34	4.56	0.49	0.61	1.37	6.58e-06	2.3183	up
CL2153.Contig1_All	127	75	72	299	385	345	5.71	3.83	4.27	17.16	18.76	18.01	7.75e-07	-1.81063	down
CL2155.Contig1_All	0	0	0	14	69	23	0	0	0	0.82	3.2	1.16	0.0025159	#VALUE!	down
CL2162.Contig20_All	64	71	22	251	393	181	0.67	0.85	0.31	3.38	4.48	2.22	0.000261495	-2.29365	down
CL2162.Contig21_All	383	348	328	97	22	119	5.17	5.34	5.81	1.7	0.33	1.88	1.02e-10	2.21981	up
CL217.Contig3_All	303	191	105	521	435	505	7.89	5.65	3.6	17.46	12.37	15.38	0.00499237	-1.22842	down
CL2170.Contig1_All	485	339	360	150	212	216	7.34	5.84	7.16	2.94	3.52	3.84	0.000802114	1.15461	up
CL2171.Contig1_All	35	84	51	3	3	3	0.86	2.36	1.66	0.11	0.1	0.11	7.48e-05	4.36962	up
CL2171.Contig2_All	0	80	117	0	0	0	0	2.25	3.78	0	0	0	0.00664886	#NAME?	up
CL2176.Contig5_All	88	77	68	10	13	20	0.77	0.76	0.78	0.12	0.13	0.21	0.000151168	2.56544	up
CL2176.Contig7_All	111	131	81	23	31	59	1.04	1.4	1.01	0.29	0.32	0.66	0.00469433	1.65116	up
CL2176.Contig8_All	95	91	114	16	20	14	0.85	0.92	1.33	0.19	0.2	0.15	7.51e-06	2.71268	up
CL2178.Contig10_All	0	0	13	66	97	94	0	0	0.39	1.86	2.31	2.38	1.61e-08	-4.054	down
CL2178.Contig1_All	91	52	61	20	13	14	2.5	1.62	2.2	0.73	0.41	0.47	0.00168478	2.17667	up
CL2178.Contig5_All	7	0	0	35	23	34	0.1	0	0	0.65	0.37	0.58	0.00961848	-3.77554	down
CL2179.Contig1_All	1779	2092	2201	870	1137	883	125.1	166.24	201.94	78.12	86.88	71.99	1.66e-05	1.20623	up
CL2179.Contig2_All	179	244	232	64	100	82	11.05	16.99	18.68	5.05	6.7	5.89	0.000242241	1.56348	up
CL218.Contig12_All	48	75	49	179	170	149	0.52	0.93	0.7	2.49	1.99	1.88	0.00387176	-1.42421	down
CL218.Contig13_All	0	0	0	72	128	84	0	0	0	1.33	1.98	1.4	3.24e-16	#VALUE!	down
CL218.Contig22_All	15	2	12	63	82	75	0.67	0.14	0.68	3.49	3.82	3.74	0.000114826	-2.81885	down
CL2180.Contig10_All	36	34	6	69	111	116	0.65	0.7	0.15	1.57	2.14	2.4	0.00351951	-1.86551	down
CL2181.Contig37_All	703	505	346	143	158	139	19.33	15.78	12.5	5.05	4.76	4.48	1.57e-06	1.90575	up
CL2184.Contig4_All	28	63	72	148	259	333	0.4	1.01	1.32	2.66	3.93	5.43	0.000190474	-1.99356	down
CL2186.Contig3_All	0	0	0	53	32	46	0	0	0	2.26	1.19	1.8	8.83e-08	#VALUE!	down
CL2189.Contig16_All	145	123	152	28	74	51	1.6	1.55	2.21	0.4	0.9	0.67	0.00195102	1.62488	up
CL2189.Contig26_All	0	0	59	97	95	119	0	0	1.15	1.84	1.52	2.05	0.00255134	-2.16838	down
CL2189.Contig7_All	264	188	117	0	57	13	4.19	3.41	2.44	0	1	0.25	5.91e-07	3.23858	up
CL2217.Contig2_All	256	391	340	974	1057	1051	2.43	4.22	4.24	11.91	10.94	11.69	1.51e-08	-1.51173	down
CL2232.Contig6_All	8	0	0	39	60	23	0.2	0	0	1.25	1.64	0.69	0.000626699	-3.95478	down
CL2236.Contig10_All	1711	2084	908	229	190	414	29.55	40.96	20.63	5.11	3.6	8.39	0.000120529	2.59988	up
CL2236.Contig12_All	798	983	1208	138	204	210	9.1	12.77	18.13	2.04	2.55	2.82	5.1e-07	2.59345	up
CL2236.Contig15_All	3626	4140	3906	606	1058	562	59.81	77.72	84.74	12.89	19.07	10.87	1.15e-25	2.53466	up
CL2236.Contig16_All	768	892	759	129	63	197	9.26	12.24	12.03	2	0.84	2.79	4.48e-22	2.73719	up
CL2236.Contig2_All	294	341	408	107	0	173	5.93	7.81	10.81	2.78	0	4.1	0.000406432	1.98496	up
CL2236.Contig5_All	712	850	944	137	154	238	12.1	16.45	21.1	3.01	2.87	4.75	6.55e-10	2.38668	up
CL2238.Contig7_All	161	525	373	809	882	945	4.95	18.34	15.07	31.97	29.56	33.97	0.00131719	-1.164	down
CL2241.Contig15_All	47	86	97	268	351	278	0.58	1.18	1.54	4.16	4.61	3.92	1.2e-06	-1.80761	down
CL2254.Contig15_All	45	10	33	97	152	137	0.51	0.14	0.5	1.42	1.88	1.82	0.000265341	-2.01928	down
CL2255.Contig3_All	66	115	64	219	321	199	1.02	2.03	1.3	4.35	5.41	3.59	0.000360369	-1.45864	down
CL2266.Contig4_All	64	57	42	10	6	0	1.54	1.56	1.34	0.33	0.18	0	3.23e-05	3.36426	up
CL228.Contig1_All	274	270	283	119	150	171	21.37	23.77	28.69	11.88	12.73	15.38	0.00952562	1.04222	up
CL2283.Contig4_All	991	541	376	172	194	227	20.99	13.05	10.49	4.71	4.5	5.65	0.00992668	1.76502	up
CL2296.Contig2_All	877	567	433	240	326	271	22.89	16.82	14.84	8.08	9.3	8.27	0.00113291	1.26207	up
CL2298.Contig3_All	246	252	209	75	151	86	10.47	12.15	11.64	4.11	7	4.29	0.00154684	1.32443	up
CL2300.Contig1_All	212	231	214	448	580	427	2.49	3.1	3.32	6.81	7.45	5.89	0.00223005	-1.02195	down
CL2311.Contig16_All	100	12	94	0	0	0	4.89	0.71	6.07	0	0	0	0.000220366	#NAME?	up
CL2324.Contig2_All	231	158	101	24	25	35	9.68	7.5	5.53	1.33	1.14	1.71	1.71e-06	2.63168	up
CL2324.Contig3_All	1251	828	659	259	442	332	19.44	14.65	13.47	5.2	7.51	6.06	2.17e-05	1.51942	up
CL2333.Contig12_All	48	25	68	118	129	160	1.04	0.62	1.92	3.26	3.04	4.02	0.00926431	-1.39355	down
CL2333.Contig1_All	99	77	58	0	0	0	1.98	1.74	1.51	0	0	0	3.05e-15	#NAME?	up
CL2336.Contig17_All	11	29	40	0	0	0	0.41	1.16	1.86	0	0	0.01	0.000226468	#NAME?	up
CL2337.Contig1_All	5466	4324	2520	1288	1392	1408	586.23	521.43	350.81	175.13	161.53	173.53	0.000127776	1.67696	up
CL2340.Contig1_All	112	86	59	0	45	41	1.76	1.55	1.23	0	0.78	0.77	0.00911931	1.77874	up
CL235.Contig35_All	724	904	436	177	0	107	13.69	19.45	10.84	4.33	0	2.37	7.1e-06	2.85443	up
CL235.Contig36_All	12	2	157	256	409	374	0.19	0.05	3.11	4.96	6.7	6.58	8.74e-06	-2.36578	down
CL235.Contig7_All	63	74	3	0	0	0	0.92	1.24	0.07	0	0	0	0.00343396	#NAME?	up
CL2359.Contig6_All	379	237	200	139	170	109	5.92	4.21	4.11	2.81	2.91	2.01	0.00627137	1.05177	up
CL2365.Contig14_All	0	0	0	61	124	0	0	0	0	2.34	4.04	0	0.00933063	#VALUE!	down
CL2365.Contig1_All	123	55	99	314	327	424	2.11	1.09	2.22	6.92	6.1	8.49	3.34e-07	-1.83846	down
CL2365.Contig2_All	2509	1718	1351	6754	6266	5550	73.44	57.15	51.93	254.21	200.01	189.88	1.99e-06	-1.66028	down
CL2365.Contig3_All	1848	1269	934	5233	5184	4929	55.3	43.14	36.7	201.31	169.15	172.35	1.83e-13	-1.84227	down
CL2370.Contig11_All	137	77	71	178	208	312	1.98	1.27	1.35	3.3	3.27	5.26	0.00699731	-1.19342	down
CL2371.Contig3_All	6	28	14	73	85	83	0.29	1.39	0.81	4.01	3.96	4.14	0.00127849	-2.17481	down
CL2371.Contig4_All	26	48	28	153	175	130	1.1	2.28	1.55	8.22	7.94	6.33	5.01e-05	-2.04382	down
CL2373.Contig1_All	267	196	197	914	1209	1277	3.23	2.69	3.12	14.23	15.93	18.07	3.13e-17	-2.24813	down
CL2383.Contig2_All	119	221	165	312	464	361	3.26	6.85	5.92	10.95	13.81	11.51	0.00379175	-1.02053	down
CL2386.Contig26_All	803	786	634	156	329	262	13.74	15.32	14.28	3.45	6.17	5.27	2.24e-09	1.72046	up
CL2398.Contig32_All	304	310	270	140	109	110	4.66	5.4	5.44	2.78	1.82	1.98	0.000134865	1.38903	up
CL2399.Contig11_All	634	500	429	214	288	272	17.71	15.87	15.73	7.69	8.77	8.88	0.000350936	1.12731	up
CL2399.Contig1_All	70	60	53	9	19	8	0.82	0.81	0.82	0.15	0.25	0.12	0.00104303	2.48404	up
CL2399.Contig5_All	215	227	155	32	52	32	3.56	4.28	3.38	0.7	0.95	0.62	1.98e-08	2.48926	up
CL241.Contig3_All	38	62	74	160	184	159	3.12	5.73	7.8	16.48	16.19	14.88	0.00381718	-1.38513	down
CL2423.Contig2_All	34	20	54	90	148	135	0.32	0.22	0.68	1.09	1.52	1.49	0.0029706	-1.62621	down
CL2433.Contig1_All	1642	2213	2372	709	1102	924	23.17	35.56	44.04	12.91	16.99	15.3	0.00123078	1.34171	up
CL2433.Contig2_All	2143	2746	2977	482	846	680	28.09	40.99	51.35	8.16	12.13	10.46	2.41e-07	2.12994	up
CL2433.Contig3_All	193	366	307	55	118	93	9.77	20.97	20.31	3.58	6.5	5.52	0.00369432	1.88068	up
CL2434.Contig4_All	27	81	45	274	295	232	0.68	2.26	1.45	8.65	7.89	6.65	1.56e-08	-2.2537	down
CL2434.Contig5_All	32	22	13	130	151	126	0.9	0.7	0.49	4.59	4.52	4.03	4.7e-06	-2.52205	down
CL2434.Contig6_All	80	82	116	492	607	519	2.07	2.42	3.94	16.36	17.12	15.71	3.01e-14	-2.40224	down
CL2446.Contig1_All	1345	1437	1412	8783	8125	8756	9.25	11.26	12.8	78.02	61.09	70.75	7.7e-21	-2.5029	down
CL2446.Contig2_All	18	18	22	148	151	184	3.83	4.24	5.98	39.12	34.34	43.94	1.02e-08	-2.93168	down
CL2459.Contig1_All	1721	1861	1280	697	539	475	25.71	31.63	25.16	13.42	8.81	8.32	8.33e-09	1.58589	up
CL2459.Contig2_All	844	1030	705	360	329	318	11.35	15.77	12.49	6.25	4.84	5.02	5.31e-07	1.45654	up
CL2459.Contig3_All	3086	2935	2141	117	240	231	45.96	49.75	41.94	2.26	3.91	4.05	6.77e-54	3.93764	up
CL2459.Contig4_All	37	23	37	6	0	0	0.34	0.25	0.45	0.08	0	0	0.00109434	3.92063	up
CL2459.Contig5_All	176	144	117	5	6	0	1.7	1.59	1.49	0.07	0.07	0	3.51e-18	5.38655	up
CL2459.Contig8_All	371	433	292	16	47	67	5.7	7.58	5.92	0.33	0.8	1.22	2.03e-18	3.24465	up
CL2460.Contig2_All	17	25	18	288	405	362	0.21	0.36	0.31	4.67	5.56	5.34	3.39e-23	-3.99765	down
CL2460.Contig3_All	0	0	0	103	36	114	0	0	0	1.64	0.49	1.65	8.13e-07	#VALUE!	down
CL2467.Contig11_All	19	55	60	0	0	11	0.63	2.04	2.56	0	0.03	0.44	0.00510124	3.83467	up
CL2473.Contig1_All	284	366	241	730	703	633	3.27	4.8	3.65	10.85	8.84	8.55	0.000281656	-1.11019	down
CL2473.Contig2_All	89	150	95	283	261	356	1	1.92	1.41	4.1	3.2	4.69	0.000625075	-1.30924	down
CL2479.Contig2_All	723	404	404	196	247	225	15.2	9.66	11.17	5.32	5.68	5.54	0.000675991	1.29236	up
CL2494.Contig7_All	76	119	108	285	291	233	5.14	9.05	9.46	24.41	21.16	18.15	0.00115742	-1.29254	down
CL2497.Contig3_All	0	1	4	39	51	27	0	0.03	0.08	0.62	0.69	0.4	0.000220366	-4.33258	down
CL2498.Contig1_All	536	430	336	211	239	205	21.28	19.35	17.46	10.76	10.35	9.51	0.000934239	1.08813	up
CL2518.Contig1_All	3344	3251	2149	10315	9937	10128	74.5	82.38	62.91	295.92	241.64	264.18	4.73e-11	-1.70375	down
CL2518.Contig2_All	973	952	786	2849	2538	2725	24.01	26.71	25.48	90.43	68.31	78.65	4.74e-08	-1.48448	down
CL2522.Contig1_All	112	82	45	20	15	8	3.07	2.56	1.61	0.73	0.47	0.27	0.000107265	2.51304	up
CL2524.Contig9_All	0	0	0	42	36	17	0	0	0	0.78	0.57	0.29	3.96e-05	#VALUE!	down
CL2525.Contig3_All	0	0	0	30	49	36	0	0	0	0.36	0.49	0.4	2.14e-06	#VALUE!	down
CL2528.Contig3_All	22	23	11	82	104	97	0.24	0.29	0.16	1.15	1.23	1.23	0.000533556	-2.23329	down
CL2547.Contig1_All	79	241	263	899	799	774	3.16	10.83	13.67	45.7	34.47	35.78	1.77e-06	-1.93804	down
CL2551.Contig6_All	28	39	41	0	0	0	0.69	1.09	1.33	0	0	0	6.58e-07	#NAME?	up
CL2551.Contig7_All	0	0	9	18	43	51	0	0	0.29	0.59	1.19	1.48	0.00290998	-3.35717	down
CL2563.Contig13_All	709	646	619	217	415	291	14.92	15.45	17.11	5.89	9.54	7.17	3.93e-05	1.23974	up
CL2563.Contig24_All	483	505	531	208	332	278	9.14	10.86	13.21	5.06	6.86	6.16	0.00182501	1.03733	up
CL2574.Contig5_All	94	142	121	292	351	315	1.51	2.59	2.54	6	6.13	5.89	0.000502699	-1.28926	down
CL2574.Contig8_All	248	220	196	566	592	452	4.84	4.87	5.01	14.2	12.59	10.3	0.000293624	-1.17913	down
CL2577.Contig1_All	155	76	51	881	966	907	2.79	1.57	1.21	20.46	19.02	19.15	5.58e-28	-3.22249	down
CL2577.Contig2_All	83	162	103	1011	946	1120	1.6	3.53	2.6	24.83	19.71	25.01	3.4e-27	-3.02056	down
CL2577.Contig6_All	118	186	127	861	1143	1171	2.44	4.36	3.44	22.75	25.58	28.14	1.02e-23	-2.74265	down
CL2581.Contig3_All	0	8	0	38	35	40	0	0.18	0	0.94	0.73	0.89	0.00142753	-3.68575	down
CL2596.Contig3_All	39	35	18	0	0	0	0.41	0.42	0.25	0	0	0	2.09e-05	#NAME?	up
CL26.Contig7_All	128	112	105	286	297	277	2.51	2.51	2.73	7.23	6.36	6.36	0.00238086	-1.21394	down
CL2603.Contig2_All	2	25	35	121	144	142	0.04	0.46	0.75	2.51	2.54	2.68	1.77e-06	-2.52022	down
CL2605.Contig19_All	60	54	16	0	0	0	0.45	0.46	0.16	0	0	0	1.35e-06	#NAME?	up
CL261.Contig3_All	130	51	51	0	0	9	2.18	0.98	1.13	0	0	0.18	4.7e-05	4.82381	up
CL261.Contig8_All	39	29	58	0	0	0	0.5	0.43	0.98	0	0	0	2.48e-08	#NAME?	up
CL261.Contig9_All	267	173	200	32	66	71	3.54	2.63	3.5	0.55	0.96	1.11	1.45e-06	2.06322	up
CL2611.Contig1_All	161	139	107	282	372	298	2.24	2.2	1.95	5.05	5.62	4.84	0.00402641	-1.11629	down
CL2620.Contig11_All	25	59	48	15	0	0	0.71	1.91	1.8	0.56	0	0	0.00171068	3.07379	up
CL2621.Contig2_All	64	28	28	148	117	125	1.09	0.55	0.64	3.22	2.15	2.47	0.00384821	-1.64816	down
CL263.Contig3_All	130	66	50	10	7	19	16.96	9.65	8.43	1.65	0.99	2.83	0.000522228	2.84442	up
CL2634.Contig14_All	97	110	119	264	275	257	2.58	3.33	4.16	9.01	7.94	7.97	0.00413513	-1.16574	down
CL2640.Contig15_All	534	368	355	95	188	116	12.41	9.73	10.84	2.84	4.77	3.17	7.51e-08	1.78514	up
CL2644.Contig1_All	56	72	70	12	21	17	1.52	2.22	2.49	0.42	0.62	0.54	0.00347441	2.14145	up
CL2647.Contig19_All	441	341	467	61	64	2	5.21	4.6	7.27	0.94	0.83	0.04	9.2e-19	3.38043	up
CL265.Contig16_All	19	0	6	47	52	45	0.5	0	0.23	1.6	1.5	1.38	0.00808921	-2.49347	down
CL265.Contig22_All	83	93	102	207	290	253	2.56	3.27	4.11	8.17	9.7	9.07	0.00152956	-1.29038	down
CL265.Contig24_All	12	36	21	135	108	102	0.35	1.18	0.81	4.94	3.36	3.4	0.000130139	-2.20418	down
CL265.Contig2_All	164	171	216	429	517	481	4.29	5.08	7.42	14.4	14.74	14.71	0.00013894	-1.23798	down
CL2659.Contig4_All	37	34	2	79	107	116	0.93	0.96	0.08	2.5	2.87	3.35	0.00195102	-1.97331	down
CL2659.Contig5_All	89	101	94	213	225	248	2.2	2.81	3.04	6.74	6.01	7.12	0.00819911	-1.15114	down
CL2667.Contig1_All	80	59	0	169	291	203	1.43	1.2	0	3.89	5.66	4.24	1.16e-06	-2.1852	down
CL2667.Contig3_All	58	40	63	130	279	288	1.23	0.96	1.75	3.54	6.41	7.09	5.56e-05	-1.95328	down
CL2669.Contig2_All	70	40	42	5	14	7	3.52	2.28	2.78	0.33	0.78	0.42	0.00148712	2.68918	up
CL267.Contig13_All	91	88	0	0	0	0	0.79	0.87	0	0	0	0	0.00381718	#NAME?	up
CL2679.Contig4_All	107	169	150	280	413	316	2.52	4.53	4.64	8.48	10.59	8.7	0.00271168	-1.09474	down
CL2683.Contig11_All	884	655	521	350	329	329	18.68	15.74	14.48	9.54	7.61	8.15	9.37e-05	1.11454	up
CL2691.Contig1_All	0	58	20	112	105	154	0	1.27	0.5	2.76	2.19	3.45	0.000262021	-2.08421	down
CL2700.Contig2_All	1389	1038	646	385	466	422	30.11	25.6	18.42	10.77	11.04	10.72	0.00091678	1.36272	up
CL2706.Contig3_All	123	103	97	345	368	321	1.13	1.08	1.18	4.11	3.71	3.48	1.53e-05	-1.57641	down
CL2706.Contig8_All	0	0	0	26	16	40	0	0	0	1.21	0.63	1.67	0.000436658	#VALUE!	down
CL271.Contig3_All	73	100	86	0	42	18	0.92	1.42	1.42	0	0.58	0.27	0.000499729	2.35924	up
CL271.Contig4_All	970	866	480	304	318	257	12.39	12.6	8.07	5.02	4.44	3.86	0.000363792	1.48154	up
CL271.Contig9_All	458	473	282	156	139	185	6.46	7.6	5.24	2.84	2.15	3.07	1.75e-05	1.43151	up
CL2711.Contig1_All	21	14	17	72	89	90	0.57	0.42	0.59	2.47	2.57	2.78	0.00144141	-2.15681	down
CL2718.Contig1_All	97	84	78	196	237	236	1.95	1.92	2.06	5.07	5.2	5.55	0.00427638	-1.25398	down
CL273.Contig4_All	15	13	58	86	106	99	0.11	0.1	0.51	0.74	0.77	0.78	0.0094975	-1.5761	down
CL2730.Contig2_All	3239	3574	3085	1420	1693	1475	175.33	219.06	218.37	98.42	99.69	92.84	5.87e-07	1.22964	up
CL2735.Contig11_All	90	157	216	382	539	575	1.05	2.09	3.32	5.73	6.85	7.85	9.17e-07	-1.52002	down
CL2735.Contig5_All	1359	2291	2928	4636	6602	5748	16.46	31.59	46.65	72.41	87.33	81.66	3.23e-06	-1.20363	down
CL2735.Contig7_All	89	144	262	457	554	578	0.83	1.53	3.2	5.47	5.61	6.29	9.03e-07	-1.51285	down
CL2735.Contig8_All	36	222	293	522	560	631	0.32	2.2	3.35	5.86	5.32	6.44	0.000709029	-1.45434	down
CL275.Contig2_All	102	39	116	197	211	232	2.85	1.25	4.24	7.07	6.43	7.55	0.00751015	-1.19716	down
CL2750.Contig3_All	642	600	640	2592	2538	2863	6.44	6.86	8.46	33.54	27.81	33.71	1.96e-16	-1.97391	down
CL2750.Contig4_All	174	237	131	717	806	776	1.79	2.78	1.77	9.49	9.03	9.34	7.18e-12	-1.9718	down
CL2751.Contig5_All	8	0	0	40	121	76	0.11	0	0	0.7	1.79	1.22	1.66e-06	-4.86653	down
CL2756.Contig25_All	67	141	119	368	350	393	0.81	1.95	1.91	5.75	4.63	5.58	2.67e-06	-1.62906	down
CL2757.Contig1_All	963	734	575	223	274	276	21.38	18.53	16.78	6.39	6.66	7.19	2.78e-09	1.65886	up
CL2760.Contig7_All	99	113	152	394	641	426	1.66	2.16	3.34	8.5	11.7	8.36	5.72e-09	-1.84865	down
CL2764.Contig6_All	25	13	39	113	115	79	1.52	0.93	3.17	8.85	7.66	5.6	0.00210888	-1.87306	down
CL278.Contig17_All	0	32	0	60	164	81	0	0.62	0	1.3	3.02	1.6	0.00197281	-3.06006	down
CL278.Contig4_All	169	309	195	1256	1133	649	2.77	5.76	4.21	26.46	20.23	12.44	0.00538769	-2.07293	down
CL278.Contig5_All	1192	1215	1238	3097	5199	4327	21.98	25.49	30	73.56	104.62	93.43	2.81e-12	-1.64705	down
CL278.Contig7_All	0	50	0	386	392	578	0	1.27	0.02	11.03	9.49	15	3.07e-22	-4.6134	down
CL2781.Contig1_All	3359	2928	1812	419	369	394	102.38	101.39	72.49	16.43	12.29	14.06	1.74e-13	2.85649	up
CL2782.Contig1_All	153	405	314	1351	1455	1119	1.49	4.49	4.03	16.97	15.47	12.79	2.76e-09	-2.02997	down
CL2782.Contig3_All	116	124	94	293	329	312	1.69	2.05	1.81	5.49	5.21	5.31	0.000298532	-1.3719	down
CL2782.Contig4_All	72	60	36	180	195	219	2.33	2.21	1.56	7.47	6.86	8.26	0.000158872	-1.72923	down
CL2782.Contig6_All	114	61	92	477	543	492	1.7	1.04	1.82	9.2	8.88	8.64	2.2e-13	-2.39755	down
CL279.Contig1_All	69	50	50	6	17	20	1.27	1.05	1.23	0.15	0.36	0.45	0.00743217	2.13208	up
CL279.Contig2_All	474	325	291	89	94	46	9.93	7.74	8	2.41	2.15	1.13	1.39e-11	2.32887	up
CL2795.Contig4_All	134	115	95	5	8	0	3.2	3.13	2.97	0.18	0.22	0	2.33e-13	4.82862	up
CL2795.Contig5_All	135	104	103	26	22	7	3.31	2.92	3.33	0.85	0.6	0.2	1.4e-06	2.69985	up
CL2803.Contig2_All	22	35	52	160	218	154	0.62	1.13	1.92	5.79	6.69	5.06	4.8e-06	-2.12499	down
CL2803.Contig6_All	21	14	3	69	87	74	0.62	0.47	0.14	2.51	2.69	2.45	0.000450706	-2.53485	down
CL2808.Contig1_All	96	590	469	1341	1261	1355	1.91	13.31	12.22	34.25	27.29	31.48	7.28e-05	-1.6191	down
CL2808.Contig2_All	160	704	835	2718	2176	2353	3.34	16.7	22.9	72.98	49.51	57.44	7.14e-05	-1.94117	down
CL2821.Contig5_All	573	316	301	166	230	184	13.04	8.17	9.02	4.87	5.72	4.9	0.00714095	1.1341	up
CL2821.Contig6_All	153	110	77	30	59	36	6.27	5.09	4.16	1.59	2.64	1.72	0.00586801	1.56309	up
CL2837.Contig10_All	361	340	240	127	161	182	7.15	7.66	6.27	3.24	3.5	4.24	0.00271321	1.11652	up
CL2837.Contig11_All	512	377	296	69	15	73	8.48	7.11	6.46	1.48	0.28	1.43	7.2e-18	2.95577	up
CL2846.Contig30_All	8	9	0	31	57	52	0.23	0.29	0	1.07	1.66	1.62	0.00223953	-2.94699	down
CL2869.Contig19_All	94	66	51	12	0	13	2.08	1.66	1.5	0.37	0	0.35	1.02e-05	3.09586	up
CL288.Contig1_All	36	27	24	3	0	0	1.34	1.16	1.2	0.19	0	0	0.00104103	4.74825	up
CL2887.Contig5_All	136	181	174	26	84	69	3.42	5.19	5.76	0.87	2.33	2.05	0.000874067	1.64489	up
CL2899.Contig10_All	15119	15866	18563	55639	73647	73880	264.82	316.24	427.58	1256.13	1408.76	1516.72	2.69e-06	-1.8959	down
CL2899.Contig1_All	0	0	193	926	443	1121	0	0	6.44	30.25	12.29	33.28	0.000355064	-3.48629	down
CL2899.Contig2_All	826	1268	1504	3508	3884	4810	20.8	36.27	49.69	113.56	106.6	141.56	1.28e-10	-1.61263	down
CL2899.Contig3_All	61	90	138	1030	1034	1264	1.39	2.31	4.1	29.85	25.39	33.3	7.53e-34	-3.37477	down
CL2899.Contig8_All	134	416	656	6679	6443	8111	3.28	11.54	21.05	209.81	171.61	231.66	9.99e-41	-3.96688	down
CL2910.Contig6_All	225	133	140	63	55	83	2	1.36	1.64	0.73	0.54	0.87	0.00261641	1.39699	up
CL2916.Contig1_All	920	402	393	127	111	126	22.86	11.36	12.85	4.08	3.01	3.68	0.00292858	2.29667	up
CL2916.Contig3_All	83	68	31	15	2	0	2.5	2.33	1.24	0.59	0.08	0	2.74e-05	3.33089	up
CL2916.Contig4_All	448	212	160	26	25	10	8.68	4.68	4.09	0.66	0.55	0.24	8.48e-05	3.7897	up
CL2918.Contig1_All	4488	5732	5094	82	182	61	99.49	144.51	148.39	2.35	4.42	1.6	3.06e-47	5.71746	up
CL2918.Contig2_All	2868	3994	3865	1087	1935	1276	72.01	113.97	127.46	35.14	53.02	37.48	0.000209421	1.47713	up
CL292.Contig21_All	57	0	49	0	0	0	0.81	0	0.91	0	0	0	0.00830699	#NAME?	up
CL2926.Contig8_All	320	218	191	75	124	160	5.33	4.12	4.19	1.61	2.26	3.13	0.00568378	1.14637	up
CL2934.Contig3_All	569	366	287	105	128	116	15.02	10.99	9.98	3.59	3.68	3.6	2.46e-06	1.89975	up
CL2937.Contig1_All	180	48	33	0	0	0	4.1	1.26	0.99	0	0	0	0.00148652	#NAME?	up
CL2937.Contig2_All	59	35	5	0	0	0	1.29	0.87	0.16	0	0	0	0.00269306	#NAME?	up
CL2937.Contig5_All	184	264	182	82	54	53	4.37	7.15	5.7	2.53	1.42	1.49	2.24e-05	1.8194	up
CL2939.Contig13_All	382	158	233	83	87	114	11.26	5.29	9	3.18	2.8	3.93	0.00983914	1.5358	up
CL2940.Contig1_All	350	581	709	2158	2724	2538	2.93	5.54	7.81	23.31	24.91	24.94	1.07e-17	-2.02187	down
CL2949.Contig2_All	332	194	214	76	153	79	4.81	3.21	4.08	1.43	2.43	1.34	0.00056837	1.39011	up
CL2955.Contig14_All	114	67	128	9	32	11	2.61	1.75	3.86	0.27	0.81	0.3	4.99e-05	2.753	up
CL2955.Contig2_All	333	243	199	67	159	108	4.33	3.61	3.41	1.14	2.26	1.66	0.000745693	1.35226	up
CL2965.Contig38_All	16	18	0	30	75	98	0.15	0.19	0	0.36	0.75	1.06	0.00995729	-2.46388	down
CL2973.Contig7_All	6	7	6	50	38	54	0.27	0.36	0.34	2.73	1.79	2.66	0.00250779	-2.79891	down
CL2973.Contig9_All	80	60	51	200	241	223	3.34	2.84	2.76	10.63	10.86	10.74	9.49e-05	-1.69508	down
CL2975.Contig2_All	155	136	115	301	409	393	5.16	5.16	5.06	12.92	14.86	15.32	0.000216564	-1.32261	down
CL2977.Contig10_All	65	59	70	195	208	206	0.41	0.42	0.58	1.57	1.41	1.5	0.000606736	-1.53191	down
CL2990.Contig12_All	0	45	92	223	171	179	0	0.58	1.35	3.18	2.07	2.33	0.00518598	-1.88587	down
CL2994.Contig7_All	114	108	96	268	470	322	2.62	2.83	2.9	7.93	11.79	8.66	6.69e-06	-1.60065	down
CL3007.Contig2_All	5	3	0	33	39	29	0.22	0.16	0	1.65	1.66	1.34	0.00565101	-3.62329	down
CL3007.Contig3_All	3	4	0	24	92	38	0.14	0.19	0	1.26	4.04	1.83	0.00423557	-4.32299	down
CL3007.Contig5_All	4	2	0	93	50	40	0.2	0.15	0	5.97	2.75	2.37	0.00169724	-4.96308	down
CL3012.Contig1_All	184	169	121	67	68	65	10.78	11.21	9.25	5.01	4.38	4.42	0.00506749	1.34006	up
CL3015.Contig1_All	835	818	737	151	239	222	18.45	20.56	21.39	4.32	5.77	5.75	8.9e-14	2.10171	up
CL3015.Contig3_All	62	53	46	10	6	3	5.65	5.44	5.45	1.16	0.59	0.32	0.000105825	3.12553	up
CL3036.Contig1_All	481	751	626	118	165	185	6.01	10.68	10.29	1.91	2.26	2.72	3.46e-06	2.13897	up
CL3036.Contig2_All	186	262	169	1	8	0	3.91	6.24	4.65	0.04	0.19	0	4.37e-22	6.32	up
CL3036.Contig3_All	0	0	24	92	80	125	0	0	0.57	2.1	1.54	2.58	1.04e-07	-3.40165	down
CL3043.Contig1_All	53	53	30	0	0	0	1.32	1.53	0.99	0	0	0	6.12e-09	#NAME?	up
CL3046.Contig6_All	240	106	249	445	467	445	4.12	2.08	5.62	9.84	8.76	8.95	0.00169226	-1.07924	down
CL3058.Contig3_All	202	324	161	529	523	674	3.58	6.54	3.76	12.09	10.14	14.02	0.000188048	-1.21425	down
CL3062.Contig4_All	148	25	35	0	0	0	2.22	0.44	0.7	0	0	0	0.00449224	#NAME?	up
CL3070.Contig10_All	714	554	394	237	246	245	22.4	19.74	16.23	9.56	8.41	8.97	1.98e-05	1.27983	up
CL3070.Contig14_All	37	27	18	0	0	0	0.69	0.56	0.44	0	0	0	0.000138349	#NAME?	up
CL3070.Contig4_All	248	207	96	0	0	0	10.78	10.21	5.47	0	0	0	2.38e-16	#NAME?	up
CL3072.Contig2_All	13	20	59	125	172	138	0.39	0.67	2.28	4.71	5.47	4.71	4.24e-05	-2.05167	down
CL3072.Contig3_All	61	123	130	283	261	262	1.9	4.37	5.34	11.38	8.88	9.57	0.00197547	-1.22334	down
CL3087.Contig1_All	82	106	128	361	387	374	2.51	3.7	5.16	14.22	12.93	13.38	1.02e-06	-1.69303	down
CL3087.Contig2_All	117	81	72	226	319	399	0.95	0.76	0.78	2.38	2.84	3.81	6.72e-06	-1.68957	down
CL3087.Contig3_All	551	465	354	1494	1328	1344	18	17.26	15.2	62.7	47.28	51.29	6.86e-07	-1.51979	down
CL3087.Contig4_All	89	195	148	427	374	470	1.41	3.53	3.11	8.76	6.51	8.78	5.49e-05	-1.42645	down
CL309.Contig2_All	1111	825	672	147	198	123	25.03	21.13	19.89	4.26	4.87	3.24	1.36e-20	2.57947	up
CL31.Contig18_All	98	73	64	187	234	243	0.87	0.74	0.75	2.15	2.27	2.54	0.00152956	-1.39024	down
CL3104.Contig1_All	1705	724	797	174	419	326	27.67	13.38	17.01	3.66	7.44	6.21	0.00929526	1.93332	up
CL3104.Contig2_All	12948	8096	7825	2343	3384	4360	246	174.99	195.47	57.38	70.21	97.06	2.27e-07	1.63301	up
CL3104.Contig3_All	16724	11046	10950	3231	4527	5383	314.19	236.11	270.46	78.22	92.87	118.5	3.35e-10	1.67562	up
CL3110.Contig1_All	48	166	226	895	1193	1073	0.51	1.99	3.13	12.13	13.68	13.22	3.08e-23	-2.66143	down
CL3110.Contig2_All	289	451	512	2083	2371	2126	2.71	4.82	6.32	25.18	24.27	23.38	8.22e-21	-2.25103	down
CL3110.Contig3_All	345	614	569	2459	3052	3147	3.31	6.69	7.17	30.36	31.9	35.34	2.6e-23	-2.35316	down
CL3118.Contig17_All	0	0	0	3	42	32	0	0	0	0.06	0.63	0.52	0.00501501	#VALUE!	down
CL312.Contig14_All	261	425	392	729	736	1038	3.76	6.99	7.44	13.55	11.6	17.55	0.00149377	-1.07604	down
CL312.Contig16_All	50	72	48	242	275	295	0.52	0.84	0.66	3.19	3.08	3.53	8.15e-08	-2.1316	down
CL3128.Contig2_All	5	12	8	52	58	37	0.56	1.51	1.16	7.38	7.02	4.76	0.00610095	-2.42425	down
CL3131.Contig3_All	372	384	477	1219	1473	1349	7.91	9.26	13.31	33.31	34.11	33.5	5.63e-10	-1.57895	down
CL3132.Contig1_All	291	279	126	17	48	12	4.39	4.79	2.51	0.34	0.79	0.23	1.92e-06	3.31406	up
CL3134.Contig1_All	60	58	55	111	183	177	5.36	5.83	6.39	12.6	17.7	18.22	0.00957744	-1.3042	down
CL3144.Contig2_All	2095	2983	2323	723	906	707	26.99	43.74	39.36	12.02	12.76	10.68	6.25e-07	1.7931	up
CL3155.Contig2_All	235	361	421	3920	5491	4812	4.49	7.83	10.55	96.19	114.18	107.38	2.42e-50	-3.64872	down
CL3155.Contig3_All	30	27	0	154	227	136	0.26	0.27	0	1.69	2.11	1.36	1.25e-09	-3.11629	down
CL3155.Contig4_All	3	0	34	168	182	220	0.03	0	0.4	1.89	1.73	2.25	4.34e-14	-3.7294	down
CL3165.Contig1_All	79	136	170	373	513	488	1.19	2.32	3.34	7.18	8.37	8.55	1.76e-07	-1.67126	down
CL317.Contig10_All	853	913	1003	196	587	624	8.63	10.53	13.37	2.57	6.5	7.42	0.00414912	1.15916	up
CL317.Contig11_All	0	0	0	151	0	111	0	0	0	1.99	0	1.33	0.00647337	#VALUE!	down
CL317.Contig6_All	103	105	95	14	6	23	1.01	1.17	1.23	0.18	0.07	0.27	1.4e-06	2.9138	up
CL3170.Contig2_All	584	692	456	62	83	57	15.56	20.95	15.96	2.12	2.43	1.77	9.52e-20	3.21803	up
CL3175.Contig1_All	15	68	89	217	231	186	0.27	1.32	2	4.79	4.32	3.73	5.03e-05	-1.71297	down
CL3177.Contig1_All	5	9	8	141	129	77	0.22	0.44	0.46	7.63	5.95	3.82	1.58e-06	-3.86512	down
CL3182.Contig1_All	812	732	1686	26	9	10	44.38	45.3	120.5	1.84	0.58	0.64	8.16e-06	6.22999	up
CL3182.Contig2_All	135	120	346	2	0	4	3.83	3.85	12.81	0.1	0	0.16	0.000541417	6.77413	up
CL3182.Contig3_All	474	424	1047	19	1	3	12.15	12.37	35.24	0.65	0.03	0.09	2.94e-05	6.39244	up
CL3187.Contig1_All	93	63	154	292	280	276	7.4	5.7	15.93	29.45	23.99	25.2	0.000649263	-1.32272	down
CL3187.Contig2_All	763	492	1098	2063	2747	2421	37.95	27.74	71.46	131.46	148.7	140.13	6.59e-10	-1.47662	down
CL3197.Contig1_All	2	3	9	62	39	72	0.05	0.09	0.28	1.74	0.94	1.84	3.24e-05	-3.47081	down
CL3207.Contig9_All	59	46	90	160	202	201	0.55	0.49	1.1	1.91	2.04	2.18	0.00246562	-1.38466	down
CL3210.Contig8_All	53	77	42	121	186	198	1.08	1.79	1.14	3.16	4.12	4.72	0.00348045	-1.41611	down
CL3217.Contig1_All	68	19	48	159	187	105	0.65	0.21	0.6	1.96	1.95	1.18	0.00335594	-1.65498	down
CL3225.Contig11_All	451	0	175	0	0	0	4.66	0	2.38	0	0	0	0.00452782	#NAME?	up
CL3233.Contig1_All	8	47	45	146	243	239	0.31	1.91	2.14	6.69	9.44	9.95	1.94e-08	-2.45272	down
CL3248.Contig1_All	1456	1013	509	91	85	103	24.21	19.17	11.14	1.96	1.55	2.03	8.02e-06	3.48573	up
CL3248.Contig2_All	510	494	265	25	91	27	6.47	7.13	4.44	0.42	1.26	0.41	5.87e-10	3.30781	up
CL3248.Contig3_All	1030	579	331	34	16	57	12.64	8.1	5.36	0.54	0.23	0.82	1.32e-05	4.23379	up
CL3248.Contig4_All	605	462	180	31	40	37	7.36	6.4	2.88	0.5	0.53	0.53	0.000117467	3.61343	up
CL3248.Contig6_All	7582	4814	3454	1331	1819	1738	138.07	99.75	82.71	31.24	36.18	37.09	0.000175418	1.7939	up
CL3257.Contig3_All	93	40	0	192	232	162	2.04	1	0	5.4	5.54	4.15	5.07e-05	-2.11747	down
CL3283.Contig39_All	0	0	21	53	52	29	0	0	1.28	3.08	2.58	1.52	0.00946603	-2.46209	down
CL3289.Contig1_All	13	46	14	86	113	102	1.01	3.97	1.4	8.4	9.36	8.98	0.00190828	-1.90197	down
CL3296.Contig3_All	499	261	110	5	24	23	16.94	10.07	4.92	0.22	0.9	0.94	0.00238482	4.19527	up
CL3296.Contig4_All	814	680	289	38	45	67	30.18	28.62	14.09	1.82	1.83	2.94	4.92e-06	3.66666	up
CL3296.Contig5_All	221	160	134	18	13	0	16.66	13.63	13.21	1.79	1.09	0	1.64e-15	4.07905	up
CL3302.Contig3_All	168	168	181	455	576	540	9.07	10.26	12.71	31.3	33.66	33.75	2.75e-06	-1.4735	down
CL3334.Contig2_All	399	172	148	666	578	564	8.86	4.35	4.34	19.06	14.01	14.67	0.00936027	-1.27985	down
CL3343.Contig2_All	3	16	10	67	63	69	0.08	0.45	0.32	2.04	1.63	1.9	0.000414252	-2.6296	down
CL3345.Contig3_All	300	255	253	21	107	103	4.1	3.97	4.55	0.38	1.6	1.66	5.69e-07	1.99188	up
CL3347.Contig11_All	177	122	40	1	10	0	10.61	8.3	3.13	0.15	0.68	0	0.000140804	5.12163	up
CL3347.Contig2_All	1730	879	663	5	42	43	90.38	52.06	45.36	0.34	2.39	2.64	1.53e-08	5.34304	up
CL3347.Contig3_All	1082	632	497	126	143	157	58.19	38.53	35.01	8.72	8.39	9.86	6.04e-06	2.46168	up
CL3347.Contig6_All	252	232	150	10	6	9	17.35	18.04	13.46	0.95	0.47	0.74	2.56e-21	4.73039	up
CL3347.Contig8_All	340	132	62	0	2	7	20.26	8.9	4.82	0	0.17	0.52	0.00220686	6.02026	up
CL3354.Contig1_All	83	150	94	37	27	18	3.66	7.51	5.46	2.11	1.34	0.96	0.00154684	2.08257	up
CL3357.Contig11_All	1974	990	718	236	320	361	42.36	24.17	20.27	6.55	7.52	9.08	0.00840146	2.09263	up
CL3357.Contig1_All	217	195	119	24	50	60	5.75	5.86	4.13	0.83	1.46	1.88	4.44e-06	2.12353	up
CL3357.Contig4_All	521	321	251	117	168	123	11.78	8.25	7.46	3.42	4.16	3.27	0.000563222	1.51851	up
CL3357.Contig9_All	138	77	53	14	9	38	4	2.55	2.03	0.53	0.31	1.28	0.00402641	2.21962	up
CL3362.Contig1_All	3271	3192	2399	1124	1423	1256	63.92	70.98	61.64	28.31	30.38	28.76	3.69e-08	1.33436	up
CL3362.Contig3_All	290	286	233	154	160	105	8.02	8.99	8.48	5.48	4.82	3.42	0.00726168	1.04618	up
CL3365.Contig1_All	93	158	55	223	293	319	1.15	2.23	0.9	3.55	3.96	4.62	0.00080249	-1.32517	down
CL3369.Contig1_All	153	124	197	84	61	40	3.7	3.41	6.24	2.63	1.62	1.13	0.00816209	1.4438	up
CL3369.Contig3_All	1200	1504	1131	557	701	620	43.56	61.98	53.83	25.97	27.72	26.28	1.19e-05	1.15534	up
CL3369.Contig4_All	331	286	284	112	142	161	11.04	10.85	12.43	4.82	5.18	6.27	0.000952841	1.24188	up
CL337.Contig19_All	3	0	14	167	343	254	0.06	0	0.33	3.66	6.37	5.05	7.06e-23	-5.26549	down
CL337.Contig25_All	0	0	0	57	100	57	0	0	0	0.92	1.35	0.83	9.6e-13	#VALUE!	down
CL337.Contig35_All	22	0	1	62	54	139	0.24	0	0.02	0.87	0.65	1.78	0.00445539	-3.48064	down
CL337.Contig36_All	0	0	0	129	105	10	0	0	0	1.87	1.29	0.14	0.00182233	#VALUE!	down
CL337.Contig40_All	0	0	7	43	44	41	0	0	0.38	2.05	1.77	1.77	0.000163489	-3.96705	down
CL337.Contig4_All	3	0	0	86	76	46	0.14	0	0	4.37	3.29	2.13	1.58e-08	-6.17587	down
CL337.Contig9_All	96	104	49	0	0	0	1.16	1.43	0.79	0	0	0	1.23e-15	#NAME?	up
CL3372.Contig14_All	55	0	64	149	156	131	1.1	0	1.66	3.8	3.36	3.02	0.000675638	-1.76501	down
CL3387.Contig7_All	47	37	57	147	183	138	0.41	0.37	0.65	1.62	1.72	1.39	0.00131302	-1.6026	down
CL3395.Contig4_All	329	433	475	987	1174	1081	5.89	8.83	11.17	22.76	22.95	22.68	2.44e-06	-1.25171	down
CL3395.Contig5_All	380	380	463	1092	1372	1148	4.41	5.02	7.07	16.34	17.39	15.63	3.93e-08	-1.43012	down
CL3395.Contig6_All	1500	1989	2125	3884	4537	4351	19.89	30.03	37.09	66.45	65.74	67.7	2.29e-05	-1.04867	down
CL3410.Contig2_All	132	195	157	470	723	611	2.23	3.73	3.46	10.16	13.25	12.01	5.19e-09	-1.75067	down
CL3415.Contig2_All	86	90	41	0	0	1	2.02	2.39	1.27	0	0	0.04	4.5e-13	7.92285	up
CL3429.Contig1_All	65	27	23	172	99	197	2.33	1.12	1.11	7.96	3.89	8.28	0.00798711	-1.98438	down
CL3438.Contig2_All	229	215	152	114	68	79	14.71	15.59	12.75	9.36	4.75	5.87	0.00292734	1.25223	up
CL3444.Contig1_All	119	162	129	239	451	325	2.14	3.3	3.03	5.51	8.8	6.82	0.00144029	-1.15351	down
CL3444.Contig2_All	1439	1083	1184	2753	3626	3194	27.03	23.14	29.25	66.63	74.37	70.29	3.47e-07	-1.25127	down
CL3445.Contig2_All	302	247	265	879	1222	1703	4.26	3.97	4.91	15.97	18.8	28.12	8.03e-07	-2.09076	down
CL3450.Contig6_All	3	0	8	196	90	138	0.03	0	0.1	2.27	0.88	1.45	2.06e-05	-5.15602	down
CL3454.Contig4_All	0	0	0	41	70	70	0	0	0	0.43	0.62	0.67	8.49e-11	#VALUE!	down
CL3471.Contig1_All	281	167	131	46	59	58	12.13	8.16	7.41	2.55	2.79	2.94	0.00011092	1.92135	up
CL3471.Contig2_All	646	446	321	104	191	144	67.69	52.63	43.74	13.92	21.69	17.39	8.18e-06	1.80291	up
CL3478.Contig3_All	113	112	51	24	13	39	3.97	4.47	2.36	1.12	0.53	1.61	0.00187957	1.93863	up
CL348.Contig12_All	365	359	339	123	158	168	5.48	6.13	6.7	2.39	2.6	2.97	9.86e-05	1.37077	up
CL348.Contig15_All	38	42	36	0	4	2	7.13	8.9	8.64	0	0.8	0.42	8.98e-05	4.50993	up
CL348.Contig2_All	299	285	358	0	35	78	5.23	5.68	8.25	0	0.69	1.6	2.29e-14	3.27616	up
CL348.Contig4_All	69	98	112	0	0	25	1.15	1.85	2.43	0	0	0.49	3.48e-07	3.68659	up
CL348.Contig8_All	84	88	63	22	13	25	1.38	1.65	1.37	0.47	0.24	0.48	0.00174291	2.05314	up
CL3487.Contig5_All	282	203	128	64	100	96	6.02	4.94	3.6	1.78	2.35	2.41	0.00251031	1.34505	up
CL3495.Contig5_All	0	60	0	212	160	319	0	0.88	0	3.51	2.25	4.81	9.4e-06	-3.38844	down
CL3502.Contig3_All	618	464	449	235	275	251	27.56	23.45	26.23	13.43	13.35	13.04	0.000407886	1.11378	up
CL3503.Contig6_All	354	190	189	41	64	63	13.77	8.39	9.62	2.06	2.71	2.86	4.74e-06	2.23407	up
CL3503.Contig7_All	154	95	98	19	20	35	5.48	3.85	4.58	0.91	0.79	1.49	2.74e-05	2.33514	up
CL3505.Contig1_All	82	97	95	259	430	257	1.55	2.08	2.37	6.3	8.84	5.69	7.93e-06	-1.6425	down
CL3505.Contig2_All	88	140	167	479	461	547	1.65	2.99	4.1	11.51	9.4	11.95	2.12e-08	-1.77237	down
CL3513.Contig6_All	16	43	32	6	0	0	0.82	2.48	2.12	0.4	0	0	0.00207317	3.86028	up
CL3513.Contig7_All	0	0	0	35	112	35	0	0	0	1.62	4.37	1.46	6.9e-05	#VALUE!	down
CL3524.Contig2_All	16	33	16	76	107	127	0.87	1.94	1.12	5.09	6.07	7.7	0.00050339	-2.1087	down
CL3524.Contig3_All	21	28	29	179	218	190	1.11	1.72	2.02	11.99	12.43	11.57	2.41e-09	-2.77461	down
CL3528.Contig3_All	17	39	0	97	59	123	0.29	0.75	0	2.08	1.08	2.39	0.00878863	-2.24419	down
CL353.Contig3_All	57	119	77	251	257	201	2.97	7.01	5.27	16.74	14.55	12.15	0.00113191	-1.36318	down
CL353.Contig6_All	28	58	80	163	236	173	1.15	2.74	4.33	8.61	10.53	8.3	0.000271953	-1.61199	down
CL3530.Contig2_All	88	38	43	165	202	215	2.25	1.12	1.46	5.4	5.6	6.41	0.000264839	-1.69628	down
CL3530.Contig4_All	7	1	10	33	37	63	0.25	0.07	0.5	1.53	1.43	2.63	0.00451728	-2.7416	down
CL3539.Contig2_All	110	122	110	855	731	1114	7.18	8.97	9.36	71.02	51.64	83.98	4.56e-12	-2.86798	down
CL3540.Contig1_All	251	247	354	737	949	882	5.39	6.03	9.98	20.36	22.21	22.14	1.43e-07	-1.44964	down
CL3545.Contig3_All	102	139	122	335	395	364	0.83	1.29	1.32	3.52	3.52	3.48	3.26e-05	-1.46077	down
CL3551.Contig3_All	292	231	226	607	613	697	5.27	4.74	5.36	14.11	12.06	14.72	4.55e-05	-1.25274	down
CL3553.Contig1_All	1498	945	744	393	629	558	61.82	44.25	40.24	20.8	28.29	26.86	0.00485274	1.12081	up
CL3553.Contig5_All	622	415	301	165	213	169	33.53	25.33	21.2	11.38	12.51	10.6	0.000541797	1.3829	up
CL3554.Contig3_All	58	96	107	489	613	511	0.36	0.68	0.87	3.92	4.15	3.72	4.6e-15	-2.47791	down
CL3554.Contig4_All	191	49	0	965	1598	1964	1.22	0.36	0	7.93	11.11	14.67	3.05e-15	-4.20262	down
CL3556.Contig5_All	22	3	12	55	88	77	0.84	0.16	0.6	2.7	3.64	3.41	0.000686469	-2.47659	down
CL3565.Contig2_All	184	82	135	28	61	49	5.54	2.82	5.35	1.12	2	1.73	0.00269309	1.6761	up
CL3566.Contig2_All	172	175	206	417	445	458	5	5.78	7.85	15.53	14.07	15.52	0.000863108	-1.13066	down
CL3581.Contig3_All	777	608	464	306	259	341	5.41	4.82	4.25	2.75	1.97	2.79	0.000146487	1.11366	up
CL3581.Contig4_All	334	409	201	108	91	100	5.84	8.14	4.62	2.45	1.74	2.05	0.000840865	1.74555	up
CL3581.Contig5_All	1879	1567	1108	643	589	640	30.7	29.14	23.81	13.55	10.52	12.27	5.58e-08	1.3681	up
CL3590.Contig1_All	1780	1411	1331	504	877	738	47.39	42.72	46.55	17.3	25.49	23.01	2.06e-06	1.22541	up
CL3590.Contig2_All	1435	1039	874	594	519	549	38.68	31.83	30.94	20.6	15.28	17.31	2.55e-05	1.09066	up
CL3595.Contig1_All	402	277	297	59	77	71	8	6.27	7.76	1.51	1.69	1.65	9.41e-11	2.34988	up
CL360.Contig3_All	0	0	0	33	28	10	0	0	0	1.55	1.1	0.45	0.00224968	#VALUE!	down
CL3608.Contig3_All	0	13	0	117	150	177	0	0.31	0	2.99	3.23	4.08	1.41e-15	-4.93628	down
CL3611.Contig2_All	2737	1496	1196	665	808	642	72.3	44.92	41.5	22.64	23.3	19.84	0.00961828	1.44094	up
CL3625.Contig4_All	3	11	24	119	75	121	0.09	0.42	0.98	4.69	2.52	4.35	1.5e-05	-2.8901	down
CL3625.Contig6_All	5	23	15	145	135	136	0.07	0.38	0.29	2.69	2.12	2.29	1.24e-08	-3.12973	down
CL363.Contig3_All	369	240	209	87	82	112	4	2.97	3	1.22	0.97	1.44	1.39e-05	1.62972	up
CL363.Contig4_All	1072	764	552	375	425	385	13.52	10.99	9.17	6.12	5.86	5.7	0.000781324	1.10011	up
CL3648.Contig1_All	0	32	145	1533	1688	1644	0	0.34	1.75	18.13	16.9	17.68	5.88e-61	-4.56436	down
CL3648.Contig2_All	799	881	1031	2186	2793	2858	6.65	8.35	11.29	23.49	25.4	27.92	6.43e-09	-1.39128	down
CL3648.Contig3_All	1254	863	678	0	0	0	21.98	17.22	15.63	0	0	0	1.02e-54	#NAME?	up
CL3652.Contig3_All	113	56	99	52	0	0	2.06	1.17	2.4	1.22	0	0	0.00623975	2.26337	up
CL3662.Contig1_All	619	415	322	1247	1623	1600	16.66	12.71	11.39	43.2	47.66	50.36	2.83e-10	-1.62117	down
CL3668.Contig3_All	44	13	34	366	457	356	1.15	0.38	1.16	12.18	12.89	10.77	1.98e-21	-3.59494	down
CL3668.Contig8_All	88	109	108	356	447	464	7.75	10.82	12.38	39.89	42.68	47.16	1.05e-08	-1.91658	down
CL3673.Contig2_All	999	867	635	432	288	343	13.97	13.81	11.69	7.79	4.4	5.63	1.1e-06	1.30198	up
CL3689.Contig2_All	633	580	400	243	212	244	9.38	9.78	7.8	4.64	3.43	4.24	1.79e-05	1.2938	up
CL3695.Contig1_All	1176	1271	1351	2939	3800	3561	41.81	51.31	63.02	134.24	147.24	147.81	5.99e-08	-1.30486	down
CL3695.Contig2_All	8	12	20	70	76	50	1.9	2.98	5.46	18.66	17.48	12.17	0.00381615	-2.1463	down
CL3695.Contig3_All	48	113	126	366	532	367	0.92	2.44	3.14	8.96	11.03	8.18	2.44e-09	-1.9715	down
CL3695.Contig5_All	128	201	241	616	709	661	2.28	4.06	5.63	14.05	13.71	13.71	1.31e-08	-1.65408	down
CL3696.Contig8_All	1058	683	940	0	0	225	21	15.44	24.53	0	0	5.25	1.91e-17	3.75156	up
CL3698.Contig1_All	1	0	2	19	41	69	0.03	0	0.11	0.85	1.53	2.76	0.000216777	-5.23015	down
CL3698.Contig2_All	0	4	5	21	41	59	0	0.07	0.11	0.41	0.68	1.04	0.00112588	-3.51465	down
CL3709.Contig1_All	65	38	32	9	7	4	3.66	2.39	2.39	0.64	0.42	0.3	0.00165904	2.80009	up
CL3714.Contig4_All	3168	2335	1148	7408	5677	6113	32.25	27.07	15.39	97.31	63.15	73.05	0.00402836	-1.47505	down
CL3719.Contig1_All	816	588	611	243	213	169	19.23	15.76	18.92	7.4	5.49	4.68	4.11e-10	1.77024	up
CL3719.Contig2_All	883	651	639	258	303	246	20.08	16.84	19.11	7.56	7.53	6.55	5.45e-08	1.5318	up
CL3724.Contig12_All	122	85	135	274	332	316	1.44	1.15	2.1	4.18	4.28	4.38	0.00057145	-1.30475	down
CL373.Contig1_All	32	21	7	148	141	116	0.46	0.35	0.14	2.72	2.19	1.94	1.36e-06	-2.70629	down
CL378.Contig4_All	39	36	31	109	173	194	0.53	0.57	0.56	1.92	2.58	3.11	4.25e-05	-2.03202	down
CL3798.Contig1_All	128	126	64	14	28	18	2.29	2.56	1.52	0.34	0.56	0.39	1.72e-05	2.53285	up
CL38.Contig2_All	36	19	8	97	126	134	1.08	0.65	0.32	3.76	4.17	4.72	3.66e-05	-2.43205	down
CL3814.Contig3_All	2726	2310	1835	987	1222	977	37.11	35.8	32.87	17.34	18.17	15.6	6.69e-07	1.21412	up
CL3816.Contig1_All	507	284	104	10	3	10	16.58	10.57	4.5	0.44	0.11	0.38	0.000240875	5.28948	up
CL3816.Contig2_All	492	305	152	15	0	20	16.67	11.74	6.75	0.67	0	0.83	1.82e-06	4.77343	up
CL3826.Contig2_All	92	57	37	187	130	213	0.89	0.62	0.47	2.31	1.36	2.39	0.00835326	-1.4513	down
CL3869.Contig4_All	133	164	108	344	351	403	0.98	1.38	1.06	3.27	2.83	3.49	0.00021745	-1.32766	down
CL3869.Contig6_All	1240	1135	1176	3272	2938	3154	9.22	9.62	11.52	31.41	23.87	27.54	4.71e-07	-1.29607	down
CL3873.Contig1_All	33	91	71	432	410	264	0.4	1.24	1.12	6.69	5.37	3.71	8.31e-05	-2.37544	down
CL3873.Contig2_All	80	119	122	682	693	492	1.03	1.75	2.07	11.29	9.71	7.41	2.78e-08	-2.41626	down
CL3874.Contig3_All	308	558	590	1054	1520	1350	3.23	6.65	8.13	14.22	17.37	16.58	5.1e-07	-1.2686	down
CL3883.Contig4_All	194	275	263	594	672	686	4.3	6.91	7.65	16.92	16.21	17.76	1.6e-05	-1.2801	down
CL389.Contig6_All	36	80	45	0	0	0	2.04	5	3.29	0	0	0	3.79e-08	#NAME?	up
CL3891.Contig2_All	92	126	72	34	0	0	3.51	5.43	3.61	1.68	0	0	4.34e-06	2.99661	up
CL3891.Contig3_All	290	297	434	94	15	60	9.98	11.59	19.55	4.17	0.59	2.42	1.4e-05	2.64329	up
CL3891.Contig4_All	1026	822	784	235	229	259	40.35	36.71	40.44	11.91	9.84	11.9	4.11e-13	1.96416	up
CL3897.Contig1_All	68	78	57	139	179	216	3.19	4.13	3.47	8.23	9.05	11.67	0.00834211	-1.26731	down
CL3897.Contig2_All	0	11	16	79	48	58	0	0.68	1.08	5.21	2.72	3.47	0.00129454	-2.61851	down
CL39.Contig31_All	54	0	43	109	130	145	0.39	0	0.41	1.03	1.04	1.25	0.000716532	-1.88634	down
CL390.Contig28_All	52	31	11	0	3	0	0.7	0.47	0.19	0	0.05	0	0.00120815	5.1762	up
CL3902.Contig2_All	630	526	462	193	257	228	7.39	7.02	7.13	2.92	3.3	3.15	8.21e-06	1.3702	up
CL3909.Contig3_All	5483	4555	221	23	6	11	214.34	202.03	11.32	1.15	0.26	0.52	0.000385938	7.96897	up
CL3912.Contig2_All	40	55	66	0	0	16	0.54	0.82	1.14	0	0	0.26	3.52e-05	3.53783	up
CL3912.Contig5_All	0	0	0	55	11	58	0	0	0	0.92	0.16	0.89	0.000449614	#VALUE!	down
CL3922.Contig14_All	205	182	142	426	492	603	3.78	3.81	3.44	10.11	9.9	13.01	1.19e-05	-1.41241	down
CL3923.Contig5_All	0	0	0	71	0	69	0	0	0	1.59	0	1.41	0.00824287	#VALUE!	down
CL3924.Contig1_All	1234	1060	843	361	450	545	26.52	25.9	23.8	10.01	10.56	13.73	6.3e-07	1.325	up
CL3924.Contig2_All	372	290	222	110	116	118	6.87	6.1	5.41	2.63	2.35	2.55	6.89e-05	1.45503	up
CL3931.Contig1_All	25	63	16	121	146	100	0.54	1.51	0.45	3.28	3.36	2.47	0.00252708	-1.70255	down
CL3931.Contig2_All	31	38	41	151	173	157	0.64	0.88	1.08	3.89	3.78	3.68	4.71e-05	-1.99684	down
CL3931.Contig4_All	684	1059	736	4068	3944	4019	20.49	36.03	28.95	156.61	128.8	140.64	9.99e-19	-2.1626	down
CL3931.Contig5_All	370	398	322	1412	1508	1498	10.71	13.08	12.25	52.52	47.55	50.63	6.33e-14	-1.90727	down
CL3956.Contig11_All	1588	1590	1490	3912	4924	4880	21.64	24.66	26.71	68.73	73.27	77.96	3.3e-09	-1.42977	down
CL3956.Contig13_All	441	518	495	1570	1912	1556	5.42	7.26	8.02	24.91	25.7	22.47	1.93e-11	-1.66559	down
CL3956.Contig14_All	268	381	312	948	1281	970	6.57	10.62	10.07	29.91	34.28	27.84	1.49e-09	-1.59911	down
CL3956.Contig15_All	59	173	67	329	397	448	1.2	3.98	1.79	8.59	8.77	10.62	8.32e-08	-1.83281	down
CL3956.Contig1_All	119	85	82	271	202	252	1.62	1.32	1.48	4.74	2.99	4.01	0.0037047	-1.26426	down
CL3956.Contig4_All	709	1087	855	2491	3119	2759	9.65	16.84	15.31	43.72	46.37	44.04	1.7e-10	-1.52333	down
CL3956.Contig9_All	93	207	82	403	380	444	1.23	3.11	1.43	6.86	5.48	6.88	1.72e-05	-1.56784	down
CL3961.Contig1_All	74	98	92	1263	1684	1833	1.52	2.29	2.51	33.45	37.79	44.15	9.5e-50	-4.03471	down
CL3961.Contig3_All	0	11	30	522	846	793	0	0.32	0.95	16.23	22.3	22.41	2.73e-53	-5.48643	down
CL3965.Contig4_All	190	213	179	391	801	466	2.28	2.91	2.82	6.03	10.47	6.54	0.00223953	-1.36003	down
CL397.Contig9_All	0	0	0	65	92	0	0	0	0	1.58	1.88	0	0.00605698	#VALUE!	down
CL3970.Contig2_All	189	138	104	53	39	58	6.66	5.52	4.82	2.42	1.51	2.4	0.00107154	1.59679	up
CL3973.Contig8_All	69	79	66	0	17	40	3.13	4.09	3.94	0	0.87	2.15	0.00371587	2.11694	up
CL3977.Contig15_All	15	0	2	43	92	82	0.29	0	0.07	1.09	1.96	1.88	3.82e-06	-3.63344	down
CL3977.Contig16_All	18	8	77	116	222	145	0.39	0.2	2.16	3.17	5.13	3.6	0.000983721	-2.01698	down
CL3986.Contig2_All	0	14	26	81	91	57	0	0.7	1.45	4.44	4.25	2.83	0.000609834	-2.32326	down
CL3991.Contig4_All	259	403	569	1039	1505	1340	1.83	3.24	5.3	9.48	11.62	11.12	2.85e-09	-1.49028	down
CL4006.Contig3_All	44	46	33	0	0	0	0.88	1.05	0.88	0	0	0	5.45e-08	#NAME?	up
CL4006.Contig4_All	47	71	47	2	0	18	0.8	1.36	1.06	0.05	0	0.36	9.72e-05	3.20354	up
CL4009.Contig12_All	5364	5676	5438	1647	2959	1960	73.86	88.97	98.52	29.26	44.52	31.66	4.03e-09	1.47312	up
CL4009.Contig15_All	416	465	425	82	148	135	3.95	5.03	5.32	1.01	1.54	1.51	1.96e-09	1.98997	up
CL4009.Contig16_All	334	318	264	127	190	133	9.89	10.68	10.27	4.83	6.14	4.62	0.00234537	1.14917	up
CL4009.Contig1_All	35	57	61	16	10	11	1.4	2.6	3.24	0.84	0.44	0.55	0.00778894	2.1504	up
CL401.Contig6_All	1153	706	566	260	296	308	18.34	12.78	11.85	5.34	5.14	5.75	0.000197493	1.57703	up
CL4017.Contig2_All	4373	4726	4287	1647	3022	2375	236.69	289.63	303.44	114.14	177.95	149.45	3.98e-05	1.07424	up
CL4018.Contig9_All	139	519	401	2004	1640	1591	1.84	7.8	6.97	34.08	23.62	24.62	8.34e-06	-2.17147	down
CL4030.Contig4_All	0	25	0	144	111	76	0	0.63	0	4.08	2.68	1.96	0.000156776	-3.61879	down
CL4031.Contig2_All	64	48	42	13	12	13	1.89	1.63	1.64	0.53	0.39	0.48	0.0091274	2.10715	up
CL4045.Contig1_All	230	141	288	54	30	46	4.82	3.36	7.93	1.46	0.7	1.13	0.000605229	2.4296	up
CL4045.Contig2_All	227	179	223	31	57	31	4.51	4.05	5.82	0.81	1.24	0.74	5.89e-09	2.54332	up
CL4046.Contig1_All	54	45	35	170	166	159	1.87	1.77	1.59	7.55	6.28	6.42	0.000283496	-1.79478	down
CL4053.Contig2_All	385	307	278	125	215	116	7.12	6.45	6.76	3	4.33	2.52	0.000968718	1.2131	up
CL4053.Contig3_All	737	747	503	171	272	152	13.35	15.4	12	4	5.39	3.24	1.61e-10	1.86011	up
CL4053.Contig4_All	553	560	385	241	246	200	10.33	11.91	9.47	5.82	5.03	4.39	8.74e-05	1.22	up
CL4060.Contig4_All	69	79	62	123	198	222	1.12	1.45	1.32	2.55	3.46	4.18	0.00953111	-1.22792	down
CL4064.Contig6_All	195	117	163	53	72	65	7.81	5.3	8.54	2.75	3.14	3.06	0.00290525	1.44073	up
CL4072.Contig11_All	30	39	37	1	0	5	1.89	2.75	3.01	0.13	0	0.39	0.000321322	4.28862	up
CL4072.Contig2_All	3	20	10	308	195	277	0.05	0.3	0.18	5.06	2.71	4.13	7.84e-10	-4.43714	down
CL4072.Contig3_All	3	12	0	168	229	222	0.05	0.18	0	2.7	3.11	3.24	1.98e-21	-5.24279	down
CL4072.Contig8_All	102	82	118	0	1	11	2.7	2.49	4.1	0	0.05	0.37	6.13e-12	4.85006	up
CL4072.Contig9_All	92	83	68	0	12	0	2.32	2.39	2.26	0	0.36	0	2.04e-09	4.59222	up
CL4075.Contig6_All	0	0	0	11	33	36	0	0	0	0.3	0.76	0.88	0.000990515	#VALUE!	down
CL4081.Contig3_All	67	118	106	332	317	338	1.47	2.95	3.07	9.35	7.56	8.65	6.87e-06	-1.63182	down
CL4087.Contig1_All	5295	4114	2558	470	507	537	127.37	112.53	80.84	14.56	13.33	15.14	4.55e-11	3.07128	up
CL4087.Contig2_All	2718	1960	1382	232	162	232	70.98	58.17	47.41	7.81	4.62	7.11	1.3e-14	3.34113	up
CL4087.Contig3_All	175	199	167	36	39	50	4.76	6.16	5.96	1.26	1.18	1.59	9.01e-07	2.23647	up
CL4087.Contig4_All	1208	968	944	363	510	403	31.93	29.06	32.76	12.37	14.72	12.46	1.18e-07	1.40882	up
CL4087.Contig5_All	281	180	208	68	102	104	7.01	5.1	6.84	2.2	2.78	3.04	0.000755326	1.41053	up
CL4093.Contig3_All	10115	4720	4088	768	887	808	319.13	169.14	169.28	31.16	30.53	29.8	0.000211328	3.01599	up
CL4093.Contig6_All	491	286	224	61	129	29	10.03	6.66	6.02	1.63	2.89	0.7	0.0001185	2.30203	up
CL4095.Contig1_All	80	63	79	23	15	16	3.54	3.16	4.55	1.32	0.74	0.82	0.00157814	2.1183	up
CL4100.Contig1_All	5	0	0	119	66	71	0.26	0	0	7.89	3.76	4.31	7.26e-06	-5.76074	down
CL4100.Contig2_All	0	6	2	157	146	112	0	0.38	0.15	11.31	8.9	7.31	1.15e-16	-5.5489	down
CL4107.Contig1_All	32	54	52	10	10	2	1.89	3.61	4.01	0.75	0.64	0.15	0.00167682	2.75603	up
CL411.Contig2_All	827	1002	765	403	441	430	26.25	36.1	31.85	16.47	15.27	15.95	4.39e-05	1.14237	up
CL4123.Contig2_All	9	0	0	39	45	26	0.15	0	0	0.81	0.78	0.49	0.00307289	-3.65172	down
CL4123.Contig5_All	0	0	0	26	73	32	0	0	0	0.66	1.53	0.72	1.04e-06	#VALUE!	down
CL4129.Contig1_All	24	11	18	63	104	121	2.72	1.41	2.58	8.82	12.53	15.37	0.000279281	-2.31436	down
CL4129.Contig2_All	33	21	31	93	107	100	3.47	2.48	4.23	12.38	12.16	12.07	0.00638709	-1.70553	down
CL4137.Contig16_All	75	81	56	162	174	213	3.53	4.36	3.45	9.78	8.94	11.71	0.00868433	-1.26097	down
CL4137.Contig21_All	39	27	19	76	128	106	0.54	0.43	0.35	1.34	1.92	1.69	0.00465	-1.75503	down
CL4137.Contig31_All	0	13	19	27	68	84	0	0.24	0.4	0.55	1.15	1.53	0.0094908	-2.23623	down
CL4141.Contig5_All	745	598	423	142	167	191	31.27	28.47	23.25	7.67	7.66	9.36	1.02e-10	1.92277	up
CL4141.Contig6_All	824	577	530	152	234	168	10.03	8	8.5	2.4	3.12	2.4	5.78e-11	1.91555	up
CL4149.Contig2_All	0	0	18	43	92	57	0	0	0.56	1.29	2.33	1.57	3.67e-05	-3.14647	down
CL4155.Contig10_All	162	160	121	58	78	0	3.14	3.53	3.09	1.46	1.65	0	0.00021936	1.79512	up
CL4159.Contig1_All	77	89	73	215	267	226	0.44	0.59	0.56	1.6	1.69	1.53	0.000581193	-1.4438	down
CL4163.Contig5_All	40	47	63	128	167	147	1.97	2.65	4.08	8.07	8.93	8.4	0.00559278	-1.41206	down
CL4165.Contig3_All	7	5	6	52	76	51	0.51	0.47	0.61	4.63	5.79	4.16	0.000100623	-3.19231	down
CL4168.Contig5_All	152	379	357	1737	1921	1634	2.29	6.5	7.06	33.65	31.53	28.8	8.55e-23	-2.42628	down
CL4179.Contig2_All	18	0	0	99	196	101	0.37	0	0	2.63	4.41	2.44	3.11e-09	-4.46272	down
CL4179.Contig6_All	22	50	58	271	206	312	0.64	1.65	2.22	10.15	6.55	10.6	1.74e-07	-2.46017	down
CL4179.Contig7_All	0	0	13	64	34	118	0	0	0.58	2.78	1.28	4.65	0.0035498	-3.83107	down
CL4179.Contig8_All	0	0	0	43	64	168	0	0	0	1.03	1.3	3.65	8.78e-05	#VALUE!	down
CL418.Contig3_All	272	282	275	114	87	121	11.56	13.6	15.35	6.25	4.05	6.01	9.37e-05	1.46626	up
CL4183.Contig3_All	26	108	30	0	0	0	0.26	1.18	0.38	0	0	0	0.00400354	#NAME?	up
CL4185.Contig4_All	1144	1037	820	356	569	421	41.59	42.81	39.12	16.64	22.55	17.88	2.24e-06	1.28154	up
CL4188.Contig1_All	8	12	5	61	28	58	0.45	0.75	0.41	4.17	1.65	3.6	0.00856066	-2.4879	down
CL4188.Contig2_All	18	20	15	64	105	96	1.02	1.28	1.08	4.53	6.25	6.14	0.000874067	-2.18436	down
CL4191.Contig2_All	862	689	628	160	271	193	35.25	31.96	33.66	8.42	12.1	9.2	1.45e-11	1.93102	up
CL4191.Contig4_All	66	398	205	722	616	994	2.52	17.06	10.18	35.02	25.34	43.79	0.003731	-1.65116	down
CL4191.Contig6_All	76	64	46	12	18	13	18.7	17.58	14.4	3.65	4.72	3.57	0.00272566	2.22594	up
CL4194.Contig3_All	18	32	26	0	0	0	0.48	0.98	0.95	0	0	0	0.000299031	#NAME?	up
CL4199.Contig1_All	168	158	100	38	56	47	2.51	2.69	1.97	0.74	0.92	0.83	0.000675638	1.71067	up
CL4217.Contig6_All	60	83	46	157	239	204	0.67	1.06	0.69	2.26	2.91	2.68	0.000614711	-1.53473	down
CL422.Contig10_All	98	52	41	10	3	0	2.86	1.73	1.59	0.38	0.1	0	1.79e-06	3.81893	up
CL422.Contig12_All	15	44	56	0	0	0	0.35	1.15	1.69	0	0	0	6.79e-05	#NAME?	up
CL4236.Contig6_All	9	45	27	117	110	85	0.39	2.1	1.46	6.2	4.95	4.08	0.00251425	-1.80722	down
CL424.Contig1_All	208	101	77	16	10	24	7.21	3.97	3.5	0.71	0.38	0.97	0.000603245	3.00645	up
CL424.Contig4_All	98	92	61	8	13	15	5.23	5.56	4.26	0.55	0.75	0.93	1.07e-05	2.92984	up
CL424.Contig5_All	76	56	28	5	7	4	5.55	4.62	2.67	0.47	0.55	0.34	5.06e-05	3.40825	up
CL4241.Contig1_All	2	0	4	45	52	39	0.05	0	0.13	1.18	1.16	0.94	3.83e-05	-4.35573	down
CL4245.Contig2_All	2	37	33	92	132	80	0.08	1.34	1.42	3.79	4.63	3	0.00144011	-1.88783	down
CL4252.Contig3_All	877	554	441	241	367	317	27.08	19.43	17.88	9.57	12.37	11.43	0.00347488	1.12248	up
CL4257.Contig2_All	609	432	367	135	196	115	18.06	14.54	14.29	5.18	6.34	4	2.48e-08	1.76335	up
CL4267.Contig1_All	56	62	48	129	190	218	0.89	1.12	1	2.62	3.26	4.01	0.000899198	-1.55801	down
CL4267.Contig2_All	93	119	89	310	331	276	1.5	2.17	1.89	6.42	5.81	5.19	7.94e-05	-1.49407	down
CL4267.Contig7_All	25	400	225	739	718	819	0.23	4	2.6	8.35	6.87	8.42	0.000499535	-1.64478	down
CL4267.Contig9_All	81	173	243	625	846	532	0.74	1.81	2.94	7.38	8.46	5.71	2.78e-06	-1.84362	down
CL427.Contig5_All	56	13	0	82	93	146	0.66	0.18	0	1.23	1.19	2	0.00275451	-2.20317	down
CL4279.Contig3_All	45	62	118	193	245	293	0.65	1	2.21	3.54	3.81	4.89	0.000127104	-1.52804	down
CL4279.Contig4_All	30	14	60	108	247	235	0.4	0.21	1.03	1.81	3.52	3.58	4.7e-05	-2.31179	down
CL4279.Contig6_All	251	400	391	1007	1380	1211	4.05	7.34	8.3	20.93	24.29	22.88	1.79e-10	-1.63735	down
CL4279.Contig8_All	108	129	120	352	493	376	1.58	2.13	2.31	6.6	7.83	6.42	1.23e-06	-1.63848	down
CL4281.Contig3_All	120	125	131	204	349	323	2.27	2.71	3.26	4.99	7.22	7.17	0.0057358	-1.07036	down
CL4281.Contig7_All	0	0	0	43	59	36	0	0	0	0.95	1.1	0.73	4.33e-08	#VALUE!	down
CL4287.Contig2_All	229	256	254	448	599	580	1.26	1.6	1.84	3.18	3.6	3.74	0.00175243	-1.00238	down
CL4287.Contig4_All	124	139	105	190	362	289	1.6	2.04	1.78	3.16	5.07	4.36	0.00847793	-1.04697	down
CL4292.Contig1_All	60	128	121	0	4	5	1.85	4.42	4.86	0	0.14	0.2	2.19e-07	5.35059	up
CL4292.Contig2_All	143	74	224	8	0	0	4.02	2.38	8.27	0.29	0	0	5.35e-05	5.71165	up
CL4292.Contig3_All	323	501	484	0	15	5	10.92	19.25	21.48	0	0.56	0.22	5.97e-19	6.29392	up
CL4292.Contig4_All	79	95	64	8	4	12	2.48	3.37	2.61	0.36	0.15	0.46	8.04e-07	3.4037	up
CL4292.Contig8_All	44	54	45	1	3	1	4.59	6.33	6.17	0.13	0.34	0.12	1.03e-06	5.01171	up
CL4296.Contig1_All	254	237	213	89	145	73	12.31	13.02	13.51	5.53	7.65	4.12	0.0013398	1.32456	up
CL43.Contig11_All	4765	3489	2561	1077	1705	1344	83.15	69.29	58.77	24.22	32.49	27.49	1.82e-06	1.50167	up
CL4303.Contig2_All	377	279	164	89	124	77	21.68	18.16	12.39	6.54	7.8	5.14	0.00126785	1.59182	up
CL4315.Contig1_All	47	22	12	0	0	0	5.57	2.93	1.84	0	0	0	0.000211335	#NAME?	up
CL4324.Contig2_All	2	3	5	22	49	37	0.11	0.18	0.35	1.56	2.9	2.37	0.00586467	-3.23649	down
CL4342.Contig4_All	275	286	263	657	735	668	6.3	7.45	7.92	19.39	18.41	17.92	5.58e-05	-1.20561	down
CL4344.Contig3_All	4460	2895	2056	917	1289	1097	78.96	58.31	47.87	20.94	24.92	22.76	0.000384542	1.60792	up
CL4351.Contig1_All	153	189	205	25	49	49	2.9	4.08	5.11	0.63	1.03	1.1	5.18e-07	2.32059	up
CL4351.Contig2_All	2730	2417	2624	479	762	674	62.26	62.69	78.65	14.07	18.98	18.01	3.39e-19	2.15902	up
CL4362.Contig1_All	635	869	746	2412	2543	2673	34.05	52.79	52.36	165.6	148.36	166.64	9.78e-12	-1.63615	down
CL4362.Contig3_All	515	358	334	130	153	143	33.69	26.46	28.56	10.86	10.92	10.86	1.17e-06	1.60316	up
CL4362.Contig5_All	317	218	154	103	135	84	17.44	13.59	11.14	7.25	8.13	5.42	0.00369482	1.18747	up
CL4366.Contig2_All	481	564	392	2675	1959	2288	9.59	12.77	10.27	68.6	42.59	53.37	8.13e-06	-2.18114	down
CL4366.Contig4_All	413	281	213	27	42	42	8.49	6.57	5.75	0.73	0.94	1.01	6.09e-13	3.14189	up
CL4373.Contig10_All	0	0	7	27	22	52	0	0	0.32	1.2	0.82	2.09	0.0037919	-3.61463	down
CL4377.Contig12_All	1012	784	468	369	392	275	12.27	10.82	7.46	5.78	5.2	3.91	0.00586801	1.20501	up
CL4377.Contig14_All	3694	2724	1707	1363	1364	1392	47.75	40.1	29.04	22.74	19.27	21.12	0.0097011	1.06006	up
CL4377.Contig1_All	412	256	139	0	0	0	4.98	3.52	2.22	0	0	0	3.92e-14	#NAME?	up
CL4377.Contig7_All	0	0	51	96	136	196	0	0	1.38	2.52	3.02	4.68	4.99e-05	-2.81274	down
CL4382.Contig1_All	131	102	98	15	0	83	2.02	1.78	2	0.3	0	1.51	0.002212	1.8816	up
CL4385.Contig3_All	40	66	70	159	186	158	0.93	1.75	2.14	4.75	4.71	4.29	0.00429942	-1.37176	down
CL4392.Contig4_All	79	54	75	14	23	23	1.91	1.48	2.36	0.46	0.61	0.65	0.00692327	1.93298	up
CL4398.Contig1_All	852	403	89	10	14	8	78.65	41.91	10.69	1.17	1.4	0.85	0.00888465	5.44009	up
CL4408.Contig5_All	70	101	61	212	252	162	1.97	3.21	2.26	7.59	7.65	5.28	0.00330611	-1.31788	down
CL4418.Contig1_All	427	577	450	130	173	140	7.76	11.91	10.73	3.05	3.43	2.98	8.49e-09	1.84676	up
CL4418.Contig2_All	320	418	482	90	156	78	5.05	7.51	10	1.84	2.69	1.45	3.05e-05	2.06948	up
CL443.Contig15_All	0	0	0	82	58	95	0	0	0	1.02	0.61	1.07	4.89e-14	#VALUE!	down
CL443.Contig1_All	5	14	0	363	145	213	0.07	0.22	0	6.54	2.21	3.5	0.000443233	-5.21112	down
CL4444.Contig1_All	94	113	91	275	271	311	1.67	2.29	2.15	6.31	5.27	6.5	0.000299469	-1.40941	down
CL4444.Contig2_All	59	80	63	217	256	257	0.89	1.39	1.25	4.25	4.24	4.56	2.61e-05	-1.725	down
CL4455.Contig4_All	96	83	107	248	335	200	1.12	1.1	1.64	3.71	4.25	2.73	0.00100611	-1.32601	down
CL4455.Contig7_All	74	60	112	204	224	298	1.5	1.39	2.99	5.32	4.95	7.08	0.000526178	-1.41939	down
CL4459.Contig1_All	49	53	74	125	237	224	0.65	0.8	1.28	2.12	3.4	3.45	0.000397991	-1.56573	down
CL4459.Contig2_All	228	513	471	1049	1086	1051	6.08	15.56	16.5	35.98	31.59	32.76	3.09e-05	-1.25141	down
CL4463.Contig1_All	178	179	123	54	62	71	3.49	4	3.18	1.38	1.34	1.65	0.00207851	1.47103	up
CL4480.Contig3_All	232	149	139	68	0	120	5.21	3.82	4.12	1.98	0	3.17	0.00997012	1.52179	up
CL4487.Contig12_All	1986	1363	1362	563	536	581	35.31	27.57	31.84	12.9	10.4	12.11	1.19e-10	1.57863	up
CL4487.Contig15_All	1440	1035	760	270	243	236	24.46	20.02	16.99	5.92	4.52	4.71	1.03e-09	2.1857	up
CL4487.Contig17_All	131	120	180	23	25	30	1.95	2.04	3.51	0.45	0.41	0.54	1.16e-06	2.60091	up
CL4487.Contig2_All	724	527	449	124	179	94	7.81	6.49	6.38	1.73	2.12	1.2	3.81e-13	2.20264	up
CL4487.Contig9_All	38	53	54	18	0	9	0.37	0.58	0.69	0.23	0	0.11	0.00257708	2.43632	up
CL4488.Contig1_All	99	118	43	21	0	0	2.7	3.65	1.55	0.74	0	0	0.000125254	3.51557	up
CL4488.Contig2_All	201	172	101	5	0	8	4.8	4.68	3.17	0.16	0	0.23	6.23e-19	5.23452	up
CL4488.Contig3_All	302	230	169	52	51	37	7.49	6.48	5.5	1.67	1.38	1.09	3.74e-09	2.40177	up
CL4491.Contig2_All	31	4	0	113	84	70	0.79	0.14	0	3.59	2.26	2.03	0.000802114	-2.97692	down
CL450.Contig26_All	0	0	0	88	178	114	0	0	0	2.71	4.62	3.19	1.36e-20	#VALUE!	down
CL450.Contig46_All	31	141	97	258	428	221	0.46	2.33	1.85	4.82	6.78	3.77	0.00635254	-1.57825	down
CL450.Contig61_All	96	93	47	192	356	279	2.39	2.62	1.55	6.13	9.61	8.07	1.89e-05	-1.68556	down
CL450.Contig92_All	178	147	165	471	736	533	3.07	2.87	3.74	10.42	13.8	10.72	2.76e-08	-1.69627	down
CL450.Contig95_All	135	68	59	250	245	223	2.01	1.17	1.17	4.81	3.98	3.9	0.00151056	-1.38777	down
CL4503.Contig1_All	153	191	222	406	577	427	2.24	3.17	4.26	7.62	9.18	7.29	0.000311491	-1.17014	down
CL4504.Contig1_All	1712	2628	1944	8362	6230	6960	50.28	87.69	74.95	315.88	199.6	238.97	0.000446675	-1.67715	down
CL4504.Contig2_All	993	1062	769	6292	4926	5638	27.66	33.61	28.12	225.47	149.67	183.63	6.93e-09	-2.48895	down
CL4515.Contig1_All	69	138	259	888	1332	1090	1.22	2.78	6.01	20.19	25.65	22.54	2.36e-23	-2.64141	down
CL4515.Contig2_All	0	10	5	119	118	184	0	0.2	0.13	2.61	2.19	3.65	4.39e-14	-4.63284	down
CL4524.Contig1_All	35	62	50	156	179	142	2.27	4.55	4.24	12.98	12.67	10.72	0.00147002	-1.56481	down
CL4532.Contig10_All	744	806	694	218	225	199	20.28	24.96	24.86	7.66	6.7	6.35	9.75e-12	1.91475	up
CL4532.Contig4_All	1804	1952	1423	132	141	156	35.2	43.32	36.5	3.32	3.01	3.58	1.4e-45	3.70451	up
CL4532.Contig5_All	517	651	597	113	112	132	8.15	11.68	12.38	2.31	1.93	2.45	1.34e-15	2.42818	up
CL4532.Contig6_All	361	429	372	86	132	115	5.64	7.63	7.66	1.75	2.27	2.11	1.28e-08	1.94402	up
CL4533.Contig3_All	0	9	0	64	45	27	0	0.39	0	3.15	1.88	1.24	0.00279449	-3.81986	down
CL4551.Contig1_All	103	116	150	21	68	40	7.67	9.82	14.58	2.06	5.52	3.52	0.00244086	1.70895	up
CL4551.Contig2_All	209	306	316	79	137	53	14.54	24.01	28.58	7	10.32	4.27	0.000663112	1.78175	up
CL4559.Contig14_All	342	370	356	117	127	250	15.18	18.61	20.71	6.67	6.17	12.93	0.000483636	1.24883	up
CL4559.Contig16_All	1713	1142	995	256	400	329	58.62	44.37	44.69	11.26	14.92	13.15	1.04e-11	2.07921	up
CL4559.Contig1_All	1179	772	662	201	266	205	23.07	17.2	17.04	5.09	5.7	4.72	5.89e-10	2.05789	up
CL4563.Contig1_All	1495	1645	1143	4807	5318	5800	46.72	58.36	46.85	193.05	181.13	211.67	1.41e-13	-1.78249	down
CL4573.Contig3_All	217	412	372	62	104	79	3.1	6.69	7	1.16	1.63	1.34	0.000993459	2.19572	up
CL4576.Contig1_All	222	156	104	41	87	53	8.91	7.14	5.47	2.15	3.82	2.51	0.00142753	1.53434	up
CL4576.Contig4_All	162	100	64	17	28	24	11.15	7.77	5.8	1.54	2.13	1.96	0.000321819	2.3418	up
CL4579.Contig1_All	14	10	3	164	117	188	0.64	0.52	0.2	9.14	5.51	9.51	3.42e-11	-4.07057	down
CL4579.Contig2_All	14	8	13	283	272	254	0.59	0.4	0.74	15.27	12.5	12.46	7.67e-22	-4.43123	down
CL4586.Contig1_All	4660	3719	2419	874	1183	1130	94.79	86.03	64.67	22.9	26.29	26.94	1.24e-07	1.86527	up
CL4587.Contig1_All	46	54	35	150	171	144	4.32	5.77	4.26	17.88	17.4	15.61	0.000918527	-1.67498	down
CL459.Contig1_All	517	431	377	173	220	318	8.61	8.18	8.26	3.72	4	6.2	0.00263376	1.02013	up
CL459.Contig2_All	2146	1598	1210	582	904	858	37.96	32.16	28.15	13.28	17.46	17.79	8.99e-06	1.19474	up
CL46.Contig7_All	0	0	12	123	154	262	0	0	0.15	1.54	1.63	2.96	1.42e-10	-5.23643	down
CL460.Contig3_All	156	105	33	341	310	336	2.6	2	0.73	7.31	5.64	6.55	1.82e-05	-1.69534	down
CL460.Contig6_All	66	18	0	113	179	96	0.96	0.31	0	2.14	2.86	1.64	0.00208268	-2.18583	down
CL4612.Contig3_All	212	198	179	0	119	35	1.79	1.9	1.98	0	1.1	0.35	2.91e-06	2.17469	up
CL4612.Contig4_All	176	155	122	71	24	100	1.5	1.51	1.36	0.78	0.22	1	0.00726481	1.28832	up
CL4624.Contig1_All	273	362	287	751	660	636	3.21	4.84	4.44	11.38	8.46	8.75	0.00277235	-1.04509	down
CL4624.Contig2_All	115	262	253	1285	1350	961	2.17	5.64	6.3	31.27	27.82	21.25	8.07e-09	-2.37349	down
CL4630.Contig1_All	252	176	112	675	784	798	9.13	7.23	5.31	31.34	30.92	33.69	1.51e-11	-1.97528	down
CL4630.Contig3_All	93	36	43	148	186	173	4.59	2.03	2.83	9.35	9.99	9.93	0.00327622	-1.47676	down
CL4632.Contig1_All	5	20	9	61	45	71	0.17	0.73	0.39	2.44	1.52	2.57	0.00423321	-2.25246	down
CL4635.Contig1_All	706	698	760	139	181	183	24.93	28.01	35.19	6.34	7	7.57	8.4e-15	2.23828	up
CL4635.Contig2_All	492	467	510	96	141	135	19.22	20.73	26.16	4.85	6.01	6.15	3.05e-11	2.11963	up
CL4635.Contig3_All	540	490	528	55	110	74	23.14	23.84	29.67	3.06	5.17	3.71	1.16e-18	2.8544	up
CL4648.Contig1_All	9	26	39	141	122	82	0.41	1.27	2.22	7.83	5.71	4.14	0.00327622	-2.07651	down
CL4652.Contig3_All	208	190	166	270	541	465	3.94	4.11	4.13	6.6	11.19	10.32	0.00258447	-1.03323	down
CL4655.Contig1_All	26	26	28	201	232	203	0.57	0.65	0.81	5.68	5.56	5.22	2.68e-10	-2.86887	down
CL4655.Contig2_All	18	21	12	157	139	141	0.65	0.86	0.57	7.3	5.49	5.96	2.76e-08	-3.00835	down
CL4656.Contig3_All	191	193	150	53	106	85	3.72	4.27	3.84	1.33	2.26	1.95	0.00745007	1.27435	up
CL4675.Contig4_All	0	10	8	93	64	40	0.02	0.4	0.37	3.95	2.33	1.54	0.00459	-3.31526	down
CL4678.Contig2_All	26	26	23	83	102	81	1.56	1.84	1.81	6.38	6.67	5.72	0.0099113	-1.70953	down
CL4682.Contig1_All	91	157	81	714	783	680	2.01	3.95	2.35	20.33	18.9	17.6	1.33e-18	-2.60939	down
CL4689.Contig4_All	284	217	202	107	130	77	5.37	4.68	5.03	2.62	2.7	1.72	0.00185447	1.26202	up
CL4699.Contig1_All	444	239	248	127	133	109	19.53	11.94	14.29	7.2	6.41	5.6	0.000741857	1.41496	up
CL470.Contig1_All	7	18	14	87	88	67	0.86	2.47	2.21	13.43	11.61	9.37	0.000245317	-2.49885	down
CL470.Contig4_All	4	9	10	45	63	43	0.53	1.13	1.45	6.38	7.67	5.55	0.00327695	-2.55061	down
CL4702.Contig3_All	1014	1486	1500	500	550	525	35.41	58.91	68.71	22.42	20.94	21.4	0.000820196	1.4795	up
CL4708.Contig5_All	307	421	297	149	255	142	5.92	9.23	7.52	3.71	5.38	3.21	0.00716961	1.04969	up
CL471.Contig5_All	17	26	33	116	107	80	0.65	1.14	1.64	5.62	4.41	3.51	0.00220693	-1.86858	down
CL4719.Contig7_All	88	200	185	368	358	338	3.28	8.47	9.09	17.66	14.59	14.75	0.00788736	-1.03119	down
CL4729.Contig2_All	80	223	239	870	1119	945	1.56	4.89	6.06	21.62	23.56	21.34	2.56e-17	-2.2696	down
CL4733.Contig1_All	4	11	12	31	84	79	0.06	0.17	0.22	0.53	1.21	1.22	0.000449614	-2.63344	down
CL4733.Contig2_All	40	37	99	241	297	173	0.63	0.67	2.05	4.85	5.06	3.18	0.000373644	-1.85916	down
CL4733.Contig5_All	635	689	755	1698	2478	2304	10.34	12.76	16.17	35.62	44.04	43.95	5.1e-10	-1.4964	down
CL4734.Contig1_All	488	476	407	131	169	145	43.65	48.06	47.48	14.9	16.38	15.04	5.53e-08	1.74267	up
CL4745.Contig14_All	1451	1444	1637	3302	3818	2809	12.18	13.81	18.09	35.78	35.03	27.69	6.71e-05	-1.0109	down
CL4745.Contig1_All	45	223	224	1268	1223	863	0.98	5.46	6.32	35.05	28.65	21.69	6.35e-07	-2.6166	down
CL4745.Contig3_All	0	3	10	47	29	39	0	0.29	0.88	4.05	2.17	3.05	0.00497677	-2.96693	down
CL4745.Contig5_All	0	0	0	41	43	61	0	0	0	1.37	1.2	1.81	1.43e-08	#VALUE!	down
CL4745.Contig6_All	13	27	64	304	223	243	0.33	0.77	2.1	9.76	6.08	7.09	3.15e-06	-2.73711	down
CL4764.Contig1_All	7	15	21	113	133	138	0.19	0.5	0.77	4.01	4	4.44	1.12e-07	-2.99195	down
CL4764.Contig2_All	190	408	396	1472	1619	1651	3.82	9.3	10.43	37.94	35.38	38.71	1.91e-17	-2.10533	down
CL4764.Contig3_All	75	186	307	1208	1025	1168	1.59	4.44	8.46	32.61	23.45	28.68	7.75e-10	-2.42647	down
CL4764.Contig4_All	13	1	19	123	141	137	1.12	0.11	2.05	12.84	12.5	12.99	1.7e-09	-3.46998	down
CL4773.Contig1_All	513	462	363	130	179	150	10.42	10.68	9.71	3.42	3.99	3.57	2.71e-07	1.65978	up
CL4783.Contig1_All	379	364	372	867	1001	981	8.82	9.63	11.39	25.97	25.42	26.72	8.51e-06	-1.23295	down
CL479.Contig6_All	0	5	0	24	43	23	0	0.14	0.02	0.69	1.05	0.62	0.00690457	-4.0027	down
CL4802.Contig2_All	79	131	101	248	314	252	1.69	3.17	2.84	6.77	7.26	6.27	0.00154379	-1.25155	down
CL4809.Contig1_All	444	401	299	66	110	78	14.17	14.54	12.52	2.72	3.84	2.93	2.81e-11	2.29581	up
CL4809.Contig2_All	35	87	68	0	15	14	1.02	2.84	2.57	0	0.48	0.48	0.00369804	2.96529	up
CL4822.Contig2_All	643	626	545	1406	1372	1517	22.43	24.78	24.94	62.95	52.12	61.75	1.74e-05	-1.13763	down
CL4822.Contig3_All	546	756	646	1810	1540	1712	18.68	29.34	28.96	79.46	57.39	68.32	0.000100217	-1.26624	down
CL4822.Contig4_All	210	244	246	749	509	838	7.2	9.49	11.04	32.88	18.97	33.42	0.00300845	-1.47664	down
CL4839.Contig1_All	307	408	272	1422	1343	1808	6.05	9.14	7.06	36.07	28.86	41.7	5.41e-13	-2.09825	down
CL4839.Contig2_All	1413	1301	1218	6171	6620	7523	33.17	34.73	37.58	186.46	169.57	206.66	1.07e-20	-2.25593	down
CL4839.Contig3_All	1149	1255	1421	6611	6744	7404	22.42	27.86	36.46	166.22	143.69	169.25	7.52e-22	-2.31563	down
CL4843.Contig1_All	67	129	90	526	426	467	1.6	3.53	2.85	16.22	11.13	13.07	1.21e-07	-2.19721	down
CL4843.Contig5_All	72	8	100	347	361	536	2.05	0.26	3.77	12.73	11.21	17.84	4.01e-09	-2.65516	down
CL4843.Contig6_All	382	599	329	2221	1918	2186	11.64	20.7	13.13	86.84	63.64	77.71	9.78e-11	-2.16762	down
CL4843.Contig8_All	60	60	41	238	261	320	1.52	1.74	1.37	7.74	7.18	9.46	2.33e-08	-2.23771	down
CL4843.Contig9_All	89	160	81	646	515	517	2.4	4.86	2.85	22.2	15.01	16.15	3.3e-06	-2.24859	down
CL4857.Contig1_All	39	13	19	122	125	94	1.39	0.55	0.88	5.52	4.78	3.85	0.000233783	-2.20001	down
CL4861.Contig1_All	195	159	132	11	19	24	11.98	11.05	10.6	0.86	1.27	1.71	7.24e-11	3.30378	up
CL4863.Contig2_All	198	195	150	44	66	51	9.82	10.95	9.73	2.8	3.55	2.95	3.34e-05	1.87823	up
CL4881.Contig1_All	4351	3177	2083	795	618	692	56.37	46.87	35.52	13.3	8.75	10.52	2.66e-07	2.25562	up
CL4881.Contig2_All	219	676	821	4288	5426	4760	3.32	11.63	16.32	83.53	89.54	84.33	1.14e-34	-2.90318	down
CL4881.Contig4_All	4485	6142	5664	15134	17084	16823	69.53	108.36	115.48	302.46	289.24	305.77	1.64e-07	-1.45872	down
CL4881.Contig7_All	5624	7190	7861	19342	21399	20436	91.82	133.61	168.81	407.12	381.59	391.17	1.01e-06	-1.43245	down
CL490.Contig5_All	252	230	217	580	768	622	5.91	6.12	6.69	17.5	19.63	17.04	4.2e-06	-1.37428	down
CL4906.Contig2_All	342	209	178	103	96	147	16.94	11.72	11.55	6.53	5.2	8.46	0.00377844	1.16154	up
CL4914.Contig4_All	1772	1126	827	417	485	537	46.5	33.61	28.53	14.11	13.91	16.5	0.000936761	1.46203	up
CL4914.Contig5_All	800	974	905	2184	2131	2097	9.96	13.81	14.84	35.08	28.99	30.63	5.62e-06	-1.14318	down
CL4926.Contig1_All	164	187	106	748	864	734	5.77	7.49	4.92	33.84	33.14	30.18	5.96e-15	-2.25517	down
CL4926.Contig2_All	776	639	506	1681	1892	2185	26.86	25.14	22.99	74.77	71.39	88.32	3.36e-09	-1.47881	down
CL4945.Contig1_All	54	35	63	20	12	0	2.35	1.75	3.62	1.16	0.58	0	0.00392416	2.28445	up
CL4946.Contig1_All	143	391	445	3108	2868	2369	2.29	7.13	9.38	64.16	50.15	44.47	4.54e-11	-2.94791	down
CL4954.Contig2_All	2255	1202	1225	402	493	395	55.64	33.71	39.73	12.77	13.27	11.4	2.15e-05	1.94933	up
CL4958.Contig7_All	466	677	631	231	339	227	5.39	8.93	9.62	3.45	4.3	3.09	0.00134799	1.2996	up
CL4970.Contig3_All	137	112	71	350	424	509	2.32	2.16	1.6	7.63	7.83	10.09	2.3e-08	-1.90082	down
CL4970.Contig5_All	194	130	147	357	433	324	2.87	2.2	2.87	6.81	7	5.63	0.00193655	-1.13769	down
CL4970.Contig6_All	7	0	3	19	51	67	0.09	0	0.05	0.3	0.66	0.93	0.000857376	-3.67058	down
CL4970.Contig7_All	129	98	72	493	567	670	1.71	1.47	1.25	8.36	8.14	10.33	1.26e-14	-2.43254	down
CL4978.Contig1_All	417	198	298	82	123	151	5.63	3.05	5.3	1.43	1.83	2.39	0.00211492	1.47986	up
CL4987.Contig4_All	17	5	7	96	80	94	0.33	0.12	0.19	2.32	1.65	2.07	3.83e-06	-3.16844	down
CL4995.Contig4_All	843	589	455	207	283	230	35.15	27.84	24.86	11.07	12.86	11.21	1.95e-06	1.49154	up
CL5001.Contig6_All	114	206	131	624	618	538	1.62	3.32	2.44	11.39	9.55	8.92	3.59e-09	-1.86322	down
CL5001.Contig7_All	256	157	114	622	707	722	7.22	5.04	4.24	22.54	21.73	23.79	4.03e-10	-1.87624	down
CL5001.Contig9_All	1011	989	555	3874	4035	3975	15.84	17.63	11.43	78.2	69.01	72.97	8.53e-19	-2.12475	down
CL5009.Contig6_All	329	484	507	78	131	204	4.57	7.65	9.27	1.41	2	3.33	0.000596477	1.84814	up
CL5015.Contig1_All	21	53	42	135	102	143	0.65	1.85	1.7	5.3	3.39	5.13	0.00385682	-1.58297	down
CL5015.Contig2_All	19	72	78	214	195	206	0.83	3.5	4.36	11.72	9.07	10.26	7.42e-05	-1.70869	down
CL5021.Contig9_All	40	33	23	1	0	0	0.78	0.73	0.58	0.03	0	0	4.32e-05	6.47132	up
CL5029.Contig2_All	267	375	425	851	964	929	2.01	3.21	4.2	8.25	7.91	8.19	8.14e-06	-1.2229	down
CL503.Contig1_All	1	3	0	48	58	52	0.05	0.12	0	1.8	1.85	1.78	5.82e-07	-5.19789	down
CL5038.Contig1_All	45	43	76	195	280	248	0.94	1.02	2.1	5.24	6.37	6.05	1.2e-06	-1.98406	down
CL505.Contig12_All	0	19	0	29	86	52	0	0.8	0	1.36	3.35	2.2	0.00224968	-2.93796	down
CL5064.Contig2_All	25	0	0	89	127	71	0.28	0	0.01	1.3	1.57	0.95	3.88e-07	-3.54595	down
CL5075.Contig1_All	76	36	35	180	205	178	1.71	0.94	1.04	5.22	5.05	4.71	8.04e-05	-1.85981	down
CL5075.Contig2_All	0	33	10	89	79	61	0	0.77	0.28	2.32	1.74	1.46	0.00102019	-2.2699	down
CL5075.Contig3_All	40	61	68	411	539	469	0.97	1.65	2.13	12.54	13.95	13.02	4.34e-18	-2.91924	down
CL5075.Contig4_All	194	224	175	545	590	750	5.24	6.87	6.2	18.89	17.35	23.65	2.58e-07	-1.54783	down
CL5075.Contig5_All	97	126	84	609	635	738	2.93	4.34	3.35	23.6	20.88	26.01	2.15e-17	-2.57486	down
CL5076.Contig1_All	2664	1450	1412	695	774	721	111.97	69.14	77.79	37.5	35.43	35.32	0.000945972	1.42043	up
CL5076.Contig2_All	2201	1444	1168	523	551	802	101.46	75.49	70.54	30.95	27.68	43.07	5.14e-05	1.45429	up
CL5095.Contig4_All	263	195	187	113	116	87	5.31	4.48	4.96	2.96	2.57	2.07	0.00803816	1.11991	up
CL5108.Contig1_All	109	109	97	260	325	289	1.13	1.29	1.33	3.49	3.7	3.54	0.000488016	-1.35174	down
CL5117.Contig3_All	0	65	47	159	162	155	0	1.72	1.44	4.71	4.08	4.17	6.6e-05	-1.9123	down
CL5117.Contig4_All	130	115	102	304	307	318	3.14	3.15	3.22	9.4	8.05	8.94	0.000603245	-1.31808	down
CL5123.Contig2_All	68	88	87	369	320	304	0.99	1.44	1.65	6.86	5.03	5.13	5.4e-07	-1.91957	down
CL5134.Contig3_All	1648	1092	1225	514	738	636	28.81	21.72	28.16	11.58	14.09	13.04	4.83e-06	1.18804	up
CL5135.Contig2_All	0	0	2	23	36	40	0	0	0.12	1.04	1.39	1.65	0.000380934	-5.37198	down
CL5137.Contig3_All	234	201	132	103	94	52	4.54	4.43	3.37	2.58	1.99	1.18	0.00378177	1.25619	up
CL5137.Contig4_All	287	173	190	50	69	94	5.66	3.9	4.92	1.27	1.49	2.18	3.74e-05	1.72718	up
CL514.Contig2_All	16	50	76	395	480	400	0.46	1.66	2.9	14.58	15.05	13.43	6.53e-18	-2.98967	down
CL5140.Contig6_All	65	58	39	196	174	137	0.67	0.69	0.53	2.6	1.96	1.66	0.00156627	-1.56904	down
CL5144.Contig11_All	47	97	81	165	183	219	3.04	7.02	6.79	13.49	12.71	16.29	0.00997642	-1.18676	down
CL5151.Contig1_All	3032	1821	1394	646	965	665	148.59	101.16	89.43	40.61	51.47	37.94	0.00146719	1.55316	up
CL5151.Contig2_All	38	28	6	0	0	2	1.59	1.34	0.37	0	0	0.14	0.00679732	5.29823	up
CL5160.Contig1_All	314	628	761	1800	1967	1801	10.26	23.33	32.67	75.6	70.09	68.77	6.1e-09	-1.55757	down
CL5160.Contig2_All	28	60	39	135	165	150	2.48	5.87	4.45	14.94	15.55	15.03	0.000816195	-1.68459	down
CL5160.Contig3_All	157	372	479	1020	1461	1187	5.36	14.43	21.46	44.76	54.37	47.32	2.12e-10	-1.68818	down
CL5169.Contig2_All	279	240	351	480	849	786	1.35	1.32	2.24	3	4.49	4.47	0.000100224	-1.12491	down
CL5169.Contig3_All	186	193	123	317	418	517	0.87	1.03	0.76	1.92	2.14	2.85	0.000535844	-1.19784	down
CL5180.Contig2_All	38	51	48	0	5	12	0.99	1.52	1.64	0	0.16	0.37	0.000571248	3.23009	up
CL5180.Contig4_All	564	507	300	95	125	195	12.99	13.27	9.07	2.83	3.15	5.25	4.14e-06	1.8399	up
CL5186.Contig2_All	24	27	26	111	88	99	0.43	0.56	0.62	2.58	1.72	2.08	0.00307464	-1.85057	down
CL5187.Contig1_All	10	18	38	103	128	103	0.36	0.71	1.72	4.52	4.79	4.13	0.000161647	-2.16424	down
CL5187.Contig2_All	182	282	251	613	636	637	6.13	10.78	11.12	26.53	23.37	25.04	2.37e-05	-1.26992	down
CL5187.Contig3_All	10	7	10	33	48	69	0.46	0.39	0.63	1.93	2.36	3.61	0.0079315	-2.3328	down
CL5191.Contig1_All	251	368	382	167	119	114	5.36	8.95	10.75	4.59	2.78	2.85	0.0045022	1.42679	up
CL520.Contig83_All	8168	6335	5240	2344	3484	2782	86.67	76.57	73.2	32.11	40.41	34.65	1.76e-07	1.31209	up
CL520.Contig84_All	8470	8344	6075	2808	3511	3142	75.35	84.57	71.16	32.26	34.14	32.83	4.18e-08	1.38721	up
CL520.Contig99_All	369	303	259	31	118	44	4.19	3.93	3.87	0.47	1.47	0.59	1.21e-10	2.43826	up
CL5208.Contig2_All	52	47	66	161	204	177	1.22	1.25	2.02	4.81	5.15	4.8	0.000675603	-1.58106	down
CL5209.Contig4_All	11	18	64	97	210	142	0.5	0.89	3.64	5.35	9.84	7.11	0.000625009	-2.04736	down
CL5213.Contig2_All	38	46	10	2	0	4	1.29	1.76	0.44	0.11	0	0.17	0.00589956	4.02365	up
CL5217.Contig10_All	289	294	335	588	824	761	3.37	3.92	5.15	8.86	10.52	10.43	0.000158872	-1.10358	down
CL5217.Contig5_All	89	31	30	0	0	0	1.92	0.76	0.86	0	0	0	1.15e-05	#NAME?	up
CL5217.Contig7_All	97	118	105	557	567	569	0.86	1.19	1.22	6.36	5.48	5.9	2.69e-13	-2.28565	down
CL5217.Contig8_All	11	16	30	96	79	89	0.11	0.18	0.38	1.17	0.81	0.98	0.00137682	-2.06983	down
CL5217.Contig9_All	52	89	71	281	285	235	0.5	0.97	0.89	3.45	2.96	2.64	5.51e-06	-1.79437	down
CL522.Contig4_All	18	67	84	200	265	176	0.28	1.18	1.71	3.98	4.47	3.19	3.25e-05	-1.74676	down
CL5225.Contig1_All	76	39	46	3	10	13	1.96	1.16	1.56	0.13	0.3	0.4	0.000737693	2.7825	up
CL5228.Contig3_All	49	50	25	113	108	156	0.67	0.78	0.46	1.97	1.6	2.47	0.00819615	-1.50903	down
CL5240.Contig1_All	843	442	514	130	151	155	145.16	84.87	113.82	28.01	28.05	30.21	6.6e-07	2.14018	up
CL5240.Contig2_All	5884	3852	3657	1027	1289	1467	269.38	199.92	219.27	60.27	64.25	78.25	6.78e-13	1.93049	up
CL5245.Contig3_All	0	0	4	69	48	84	0	0	0.29	4.49	2.62	4.92	2.46e-09	-5.43526	down
CL5249.Contig2_All	3	11	0	67	56	43	0.16	0.67	0	4.59	3.29	2.69	6.31e-05	-3.48665	down
CL5251.Contig1_All	149	335	491	2251	5402	3882	5.58	14.21	24.07	107.9	219.73	169.09	3.59e-09	-3.35625	down
CL5251.Contig2_All	43	30	0	482	728	680	1.97	1.55	0	27.69	35.52	35.51	4.37e-39	-4.63209	down
CL5252.Contig7_All	46	21	64	247	232	219	0.71	0.37	1.31	4.93	3.92	3.98	6.24e-08	-2.29649	down
CL5264.Contig1_All	589	471	465	61	130	217	7.86	7.17	8.18	1.06	1.91	3.4	1.03e-10	2.05538	up
CL5264.Contig2_All	4151	2850	2294	863	1177	942	52.12	40.76	37.92	13.98	16.15	13.89	2.29e-08	1.74182	up
CL5264.Contig3_All	1457	1082	995	500	557	319	19.75	16.7	17.75	8.75	8.25	5.09	1.27e-08	1.45089	up
CL5269.Contig1_All	0	92	144	0	0	0	0	1.25	2.26	0	0	0	0.00634754	#NAME?	up
CL5271.Contig4_All	32	29	19	88	130	94	0.76	0.79	0.59	2.69	3.36	2.62	0.00258118	-1.8509	down
CL5287.Contig8_All	7	9	13	54	69	47	0.29	0.43	0.71	2.9	3.14	2.29	0.00284983	-2.4037	down
CL5315.Contig2_All	557	303	146	24	11	16	21.63	13.34	7.42	1.21	0.48	0.73	0.000240875	4.31037	up
CL5334.Contig10_All	334	218	244	117	88	116	6.95	5.16	6.7	3.16	2.02	2.84	0.000227184	1.3915	up
CL5342.Contig2_All	27	38	15	151	133	112	1.21	1.88	0.85	8.37	6.27	5.67	5.18e-05	-2.22359	down
CL535.Contig25_All	0	50	43	97	141	119	0.01	0.88	0.88	1.95	2.39	2.17	0.00136705	-1.73945	down
CL5357.Contig1_All	3	8	11	118	138	105	0.17	0.55	0.83	8.73	8.63	7.02	3.6e-10	-3.87112	down
CL5357.Contig2_All	0	6	1	67	50	45	0	0.51	0.09	5.96	3.83	3.68	2.7e-06	-4.4073	down
CL5369.Contig2_All	305	202	173	85	129	126	9.09	6.86	6.78	3.28	4.2	4.42	0.00863978	1.11247	up
CL5375.Contig5_All	135	119	153	23	75	63	3.75	3.74	5.56	0.83	2.28	2.04	0.00505298	1.52033	up
CL5389.Contig1_All	22	50	99	114	210	180	0.49	1.24	2.85	3.22	4.99	4.6	0.00820909	-1.35367	down
CL5389.Contig2_All	316	571	620	1221	1625	1400	4.13	8.49	10.66	20.56	23.17	21.43	8.83e-08	-1.33774	down
CL5389.Contig3_All	59	128	143	263	317	345	1.34	3.27	4.21	7.57	7.73	9.02	0.000294894	-1.32522	down
CL5397.Contig1_All	765	516	367	118	122	108	16.28	12.48	10.26	3.24	2.84	2.71	2.45e-07	2.32215	up
CL5397.Contig2_All	2145	1320	940	270	323	273	115.01	80.19	65.98	18.57	18.87	17.04	1.18e-05	2.43004	up
CL5403.Contig1_All	249	179	164	417	576	503	3.34	2.73	2.89	7.21	8.44	7.91	0.000193107	-1.22607	down
CL5406.Contig1_All	56	72	73	31	12	1	1.8	2.63	3.08	1.28	0.43	0.04	0.00115742	2.2077	up
CL541.Contig14_All	24532	18847	18433	2055	2081	2392	206.75	180.97	204.56	22.37	19.17	23.68	3.84e-32	3.34518	up
CL541.Contig16_All	63	37	64	23	4	0	1.13	0.76	1.5	0.55	0.09	0	0.000610695	2.55618	up
CL541.Contig17_All	109	130	87	39	13	24	0.93	1.26	0.98	0.43	0.13	0.24	0.000100281	2.14367	up
CL541.Contig6_All	94	109	37	7	1	0	1.62	2.13	0.84	0.18	0.03	0	4.62e-06	4.82943	up
CL5422.Contig1_All	80	77	71	194	295	180	0.98	1.07	1.14	3.05	3.93	2.57	0.000914493	-1.4256	down
CL5442.Contig5_All	48	4	36	86	121	151	0.62	0.07	0.61	1.43	1.7	2.27	0.000880158	-1.91421	down
CL5452.Contig2_All	47	29	23	0	0	0	0.89	0.63	0.59	0	0.02	0	5.87e-06	#NAME?	up
CL546.Contig33_All	132	78	125	0	12	32	2.77	1.88	3.45	0	0.29	0.81	2.11e-07	3.12882	up
CL548.Contig1_All	79	32	36	3	18	11	2.42	1.13	1.44	0.14	0.62	0.4	0.00820355	2.35688	up
CL5490.Contig1_All	784	525	384	1103	1570	1260	16.58	12.62	10.68	30.02	36.23	31.17	3.93e-05	-1.11619	down
CL5502.Contig1_All	261	442	499	691	1229	891	4.19	8.07	10.53	14.3	21.53	16.75	0.00272986	-1.0535	down
CL5502.Contig3_All	474	751	919	1895	2669	2187	7.67	13.84	19.57	39.55	47.19	41.49	2.94e-10	-1.49548	down
CL5502.Contig4_All	73	160	178	380	486	456	1.91	4.72	6.05	12.65	13.74	13.82	2.42e-06	-1.52263	down
CL5502.Contig5_All	62	123	114	350	432	386	1.8	4.06	4.36	13.08	13.67	13.12	9.41e-08	-1.81599	down
CL5503.Contig4_All	62	148	129	315	374	249	0.52	1.41	1.43	3.41	3.43	2.46	0.00124312	-1.32286	down
CL5504.Contig4_All	414	309	357	113	235	205	6.09	5.18	6.91	2.16	3.78	3.54	0.00244898	1.11346	up
CL5509.Contig3_All	31	88	59	22	0	0	0.34	1.09	0.85	0.32	0	0.01	0.00954648	2.95219	up
CL5524.Contig1_All	324	278	264	600	570	721	6.55	6.4	7.01	15.62	12.58	17.08	0.00127186	-1.0222	down
CL5529.Contig3_All	300	276	250	486	743	657	2.99	3.13	3.27	6.23	8.07	7.66	0.000571248	-1.06067	down
CL5534.Contig1_All	4	14	13	76	65	62	0.11	0.44	0.47	2.7	1.96	2	0.00048165	-2.57016	down
CL5555.Contig3_All	0	8	5	188	226	166	0.03	0.28	0.2	7.03	7.16	5.65	6.37e-21	-5.30093	down
CL5555.Contig4_All	0	0	12	174	203	226	0	0	0.5	6.58	6.5	7.78	3.78e-22	-5.41221	down
CL556.Contig1_All	323	1027	897	3588	3407	3339	10.24	36.91	37.22	145.86	117.5	123.39	3.39e-10	-2.05608	down
CL556.Contig5_All	955	2126	1682	6499	6492	5957	39.88	100.69	92.03	348.18	295.28	289.98	1.59e-10	-1.85829	down
CL5580.Contig1_All	61	81	38	120	211	163	1.64	2.47	1.35	4.15	6.17	5.11	0.00754487	-1.32364	down
CL5585.Contig11_All	89	85	189	272	304	282	1.64	1.78	4.57	6.43	6.1	6.07	0.00635711	-1.09096	down
CL5595.Contig1_All	522	1097	1083	2843	3161	2859	6.57	15.71	17.92	46.11	43.42	42.18	8.44e-11	-1.56692	down
CL5595.Contig3_All	242	751	838	6234	7210	6106	3.87	13.66	17.6	128.28	125.68	114.26	3.71e-41	-3.25296	down
CL5600.Contig1_All	505	827	635	257	266	204	9.21	17.17	15.23	6.04	5.3	4.36	0.00109167	1.55627	up
CL5603.Contig1_All	8	40	57	138	173	158	0.21	1.2	1.99	4.69	4.97	4.87	4.35e-05	-1.97175	down
CL5615.Contig2_All	100	176	146	359	391	315	7.79	15.43	14.81	35.41	32.85	28.18	0.000799408	-1.20496	down
CL5619.Contig1_All	656	680	516	272	250	295	16.09	18.96	16.62	8.58	6.7	8.49	1.32e-05	1.28194	up
CL5654.Contig1_All	0	0	0	0	76	65	0	0	0	0	2.61	2.38	0.00714714	#VALUE!	down
CL5660.Contig2_All	49	99	108	283	272	458	1.75	4.04	5.05	12.97	10.58	19.11	0.000220366	-1.82983	down
CL569.Contig4_All	208	215	220	40	143	73	3.64	4.28	5.04	0.92	2.73	1.5	0.000630555	1.51238	up
CL569.Contig6_All	3028	3873	3296	1620	1656	1643	42.65	62.11	61.08	29.43	25.49	27.15	5.57e-06	1.17012	up
CL5702.Contig1_All	84584	91876	44541	1918	2350	2350	2715.22	3349.66	1876.22	79.14	82.26	88.16	6.45e-15	5.16681	up
CL5702.Contig2_All	184306	222655	53036	411	390	455	5997.36	8228.28	2264.47	17.23	13.87	17.32	1.12e-08	8.59651	up
CL5706.Contig4_All	172	165	132	408	561	401	3.2	3.49	3.22	9.77	11.37	8.72	1.6e-05	-1.42927	down
CL5721.Contig5_All	1297	1104	689	1980	2908	2657	21.19	20.53	14.82	41.69	51.89	50.88	2.66e-06	-1.17667	down
CL5728.Contig1_All	51	109	66	658	560	542	0.86	2.07	1.45	14.06	10.15	10.53	7.76e-11	-2.84785	down
CL5728.Contig2_All	104	173	106	1065	770	824	1.7	3.23	2.28	22.42	13.73	15.76	2.94e-06	-2.70095	down
CL573.Contig12_All	73	58	22	193	270	154	1.73	1.57	0.69	5.85	6.92	4.26	2.35e-05	-1.92886	down
CL573.Contig13_All	126	172	158	598	878	636	3.17	4.93	5.23	19.4	24.16	18.78	1.06e-12	-2.06815	down
CL573.Contig14_All	9	11	39	93	111	125	0.3	0.41	1.54	3.6	3.63	4.41	7.39e-05	-2.29267	down
CL573.Contig6_All	7	14	21	104	112	53	0.25	0.54	0.9	4.26	3.89	1.97	0.00100194	-2.53357	down
CL573.Contig9_All	20	86	41	167	267	188	0.51	2.49	1.36	5.42	7.35	5.57	9.39e-06	-1.9152	down
CL5742.Contig1_All	3	33	33	139	114	164	0.04	0.54	0.63	2.54	1.77	2.73	3.28e-06	-2.42676	down
CL5746.Contig1_All	3	13	6	187	178	185	0.1	0.51	0.27	8.26	6.67	7.43	7.14e-17	-4.50725	down
CL5746.Contig2_All	2	8	10	206	215	205	0.07	0.3	0.44	8.79	7.78	7.95	4.17e-20	-4.80035	down
CL5746.Contig3_All	3380	3889	3629	1013	1562	1038	33.35	43.71	47.15	12.91	16.85	12.03	7.75e-13	1.73125	up
CL5746.Contig4_All	16239	18217	16841	5953	7418	6104	117.14	149.75	160	55.46	58.5	51.73	1.33e-07	1.52296	up
CL575.Contig2_All	4	17	0	23	63	50	0.1	0.41	0	0.64	1.46	1.24	0.00768523	-2.53196	down
CL576.Contig6_All	300	216	220	94	156	119	9.04	7.38	8.71	3.65	5.14	4.22	0.0067668	1.12163	up
CL5805.Contig1_All	831	777	715	9516	9817	11779	19.05	20.24	21.52	280.71	245.48	315.9	1.85e-45	-3.63148	down
CL5809.Contig2_All	852	932	689	402	452	390	28.29	35.13	30.01	17.15	16.37	15.12	9.22e-05	1.10124	up
CL5813.Contig4_All	33	23	48	0	0	0	0.39	0.31	0.75	0	0	0	1.43e-06	#NAME?	up
CL583.Contig9_All	1	0	0	23	69	127	0.02	0	0	0.39	0.97	1.9	0.000425436	-7.74831	down
CL5831.Contig1_All	197	159	60	25	24	32	31.48	28.37	12.35	5.01	4.13	5.81	0.00418924	2.4349	up
CL5831.Contig4_All	183	94	54	17	9	17	5.71	3.33	2.21	0.7	0.31	0.62	0.00374937	2.97544	up
CL5836.Contig12_All	213	175	97	36	47	32	7.24	6.77	4.33	1.58	1.76	1.28	1.15e-05	2.16897	up
CL5841.Contig1_All	90	89	112	14	21	39	3.43	3.85	5.6	0.69	0.87	1.74	0.000515164	2.13462	up
CL5843.Contig1_All	50	53	0	148	172	113	1.16	1.41	0	4.45	4.37	3.09	0.000235005	-2.01555	down
CL5845.Contig5_All	469	296	348	121	179	19	7.26	5.21	7.08	2.42	3.02	0.35	1.85e-06	1.90114	up
CL5849.Contig1_All	7	15	24	115	77	70	0.35	0.84	1.52	7.17	4.09	3.98	0.0037919	-2.38373	down
CL5854.Contig2_All	148	90	110	26	56	41	3.7	2.56	3.64	0.84	1.54	1.23	0.00373245	1.63989	up
CL5854.Contig3_All	406	375	335	156	168	158	8.35	8.76	9.06	4.14	3.78	3.8	0.000114968	1.31869	up
CL5856.Contig1_All	52	46	62	16	9	5	11.11	10.9	16.93	4.25	2.06	1.2	0.0015531	2.47419	up
CL5878.Contig2_All	559	1099	1067	2055	2555	2408	7.91	17.69	19.85	37.46	39.46	39.93	4.71e-07	-1.2121	down
CL5878.Contig3_All	175	274	228	593	653	581	2.86	5.08	4.9	12.47	11.62	11.11	1.67e-05	-1.30321	down
CL5884.Contig2_All	3427	3794	2573	1341	1629	1574	84.5	106.35	83.37	42.58	43.85	45.43	5.94e-07	1.2233	up
CL5892.Contig3_All	443	343	257	97	112	69	9.98	8.8	7.63	2.84	2.77	1.85	8.24e-09	1.99624	up
CL5897.Contig2_All	97	77	168	258	293	271	1.21	1.09	2.77	4.15	3.99	3.96	0.00448169	-1.12309	down
CL590.Contig21_All	1386	1635	1596	233	369	292	16.63	22.33	25.19	3.61	4.84	4.11	9.12e-20	2.51427	up
CL590.Contig22_All	473	624	479	31	49	47	35.81	53.27	47.2	2.99	4.02	4.11	2.69e-23	3.77803	up
CL590.Contig23_All	155	152	153	5	6	9	23.74	26.01	30.2	0.96	0.99	1.57	3.4e-16	4.6565	up
CL590.Contig24_All	139	155	130	12	11	22	29.09	35.98	34.79	3.12	2.46	5.18	3.93e-10	3.35912	up
CL590.Contig8_All	281	238	270	15	28	22	54.59	51.39	67.45	3.63	5.83	4.82	2.27e-18	3.74758	up
CL5913.Contig2_All	1	1	0	63	95	74	0.05	0.06	0	2.58	3.27	2.72	7.31e-12	-6.78297	down
CL5918.Contig1_All	25	27	58	120	181	180	0.38	0.46	1.14	2.28	2.91	3.12	5e-05	-1.95352	down
CL5918.Contig4_All	175	185	203	531	561	445	2.83	3.4	4.3	11.01	9.85	8.39	3.17e-05	-1.33197	down
CL592.Contig1_All	140	200	277	728	730	862	2.12	3.44	5.52	14.2	12.06	15.27	3.12e-10	-1.76622	down
CL592.Contig3_All	67	84	86	334	326	291	1.43	2.04	2.41	9.13	7.56	7.23	3.73e-07	-1.88596	down
CL592.Contig4_All	60	114	112	316	302	349	0.94	2.02	2.31	6.36	5.16	6.39	8.51e-06	-1.61926	down
CL5920.Contig4_All	232	157	184	73	94	59	12.47	9.52	12.89	5	5.48	3.67	0.00100994	1.44979	up
CL593.Contig2_All	0	0	0	15	25	31	0	0	0	0.32	0.46	0.6	0.0035244	#VALUE!	down
CL5937.Contig4_All	240	204	199	92	108	78	3.02	2.92	3.29	1.49	1.49	1.16	0.00180468	1.31729	up
CL5946.Contig6_All	0	0	3	268	545	219	0.01	0	0.06	4.16	7.15	3.09	3.44e-12	-8.16462	down
CL5946.Contig7_All	0	0	0	278	657	236	0	0.01	0.02	4.75	9.48	3.67	4.23e-11	#VALUE!	down
CL5972.Contig1_All	120	103	97	263	359	283	9.17	8.93	9.72	25.56	29.67	24.99	0.000305245	-1.38083	down
CL5980.Contig2_All	7	9	16	67	36	57	0.3	0.39	0.81	3.32	1.53	2.55	0.00794997	-2.20796	down
CL5980.Contig4_All	10	15	13	79	51	50	0.38	0.62	0.64	3.61	1.98	2.07	0.0069162	-2.1533	down
CL6002.Contig1_All	3412	2328	1332	264	429	336	62.73	48.7	32.21	6.28	8.62	7.25	1.07e-05	2.88205	up
CL6002.Contig2_All	2802	1932	883	284	241	305	58.41	45.81	24.2	7.62	5.49	7.47	0.000664709	2.81963	up
CL6002.Contig3_All	541	346	123	31	53	50	9.05	6.59	2.72	0.67	0.97	0.99	0.00896988	3.00539	up
CL6028.Contig2_All	28	38	15	94	98	103	1.14	1.72	0.82	4.83	4.26	4.82	0.00541953	-1.7647	down
CL6029.Contig2_All	310	202	201	99	109	107	17.94	13.27	15.26	7.33	6.9	7.21	0.00151772	1.27468	up
CL6040.Contig1_All	173	245	249	413	715	540	5.83	9.4	11.03	17.91	26.28	21.27	0.000144776	-1.16226	down
CL6043.Contig1_All	1982	1421	1055	573	760	609	37.96	30.96	26.58	14.15	15.91	13.67	2.99e-05	1.29798	up
CL6043.Contig2_All	376	345	316	131	194	173	4.35	4.55	4.82	1.96	2.45	2.36	0.00102427	1.18704	up
CL6059.Contig1_All	67	111	97	228	299	257	1.94	3.62	3.64	8.39	9.31	8.58	0.00056837	-1.36682	down
CL6061.Contig1_All	53	99	103	236	286	324	2.33	4.94	5.95	13.27	13.63	16.54	3.38e-05	-1.57466	down
CL6061.Contig2_All	5	6	17	72	50	45	0.23	0.29	0.9	3.69	2.2	2.11	0.00258412	-2.44427	down
CL6063.Contig1_All	507	282	273	141	198	176	16.31	10.3	11.52	5.86	6.97	6.63	0.0042557	1.14525	up
CL6073.Contig2_All	448	263	345	157	183	230	4.16	2.79	4.23	1.88	1.86	2.51	0.00569317	1.00121	up
CL6074.Contig8_All	0	0	0	87	114	10	0	0	0	1.56	1.73	0.18	0.000603245	#VALUE!	down
CL6078.Contig1_All	1477	1127	860	292	357	274	172.65	147.97	130.33	43.22	45.08	36.82	7.42e-14	2.00485	up
CL6078.Contig2_All	13803	10248	6890	1357	1912	1698	704.54	592.54	460.16	88.77	106.2	100.88	8.52e-11	2.74254	up
CL6079.Contig1_All	1395	2184	2041	524	762	625	16.34	29.11	31.45	7.92	9.75	8.59	0.000309014	1.7072	up
CL608.Contig12_All	3248	3883	2995	433	596	459	41.12	55.98	49.9	7.08	8.25	6.83	3.56e-28	2.89434	up
CL608.Contig13_All	315	333	355	33	20	43	5.73	6.88	8.48	0.79	0.41	0.93	5.36e-20	3.48997	up
CL608.Contig14_All	298	388	345	44	111	24	4.21	6.25	6.42	0.81	1.72	0.41	3.41e-12	2.69256	up
CL608.Contig15_All	959	986	513	153	85	96	14.11	16.51	9.93	2.92	1.38	1.66	9.51e-09	2.92872	up
CL608.Contig17_All	407	514	509	30	0	32	3.93	5.64	6.46	0.37	0	0.37	6.45e-27	4.58323	up
CL608.Contig18_All	15	29	26	2	0	0	0.29	0.64	0.68	0.06	0	0	0.00580109	5.06214	up
CL608.Contig20_All	426	398	284	29	23	73	4.77	5.08	4.19	0.42	0.29	0.96	3.91e-19	3.26231	up
CL608.Contig21_All	459	620	753	24	122	91	5.98	9.2	12.92	0.4	1.74	1.41	7.36e-07	3.16613	up
CL608.Contig3_All	842	814	615	89	169	53	15.39	16.91	14.77	2.12	3.38	1.15	2.47e-24	2.99731	up
CL608.Contig4_All	375	329	159	87	49	0	5.88	5.86	3.28	1.76	0.84	0	5.54e-05	2.66209	up
CL608.Contig6_All	782	817	636	86	96	69	19.84	23.55	21.19	2.83	2.66	2.06	6.48e-28	3.25988	up
CL6081.Contig1_All	328	474	573	703	1266	1216	4.26	7	9.78	11.76	17.94	18.49	0.00242383	-1.03868	down
CL6083.Contig1_All	182	120	83	40	39	39	5.69	4.25	3.43	1.62	1.35	1.43	0.000565981	1.78107	up
CL6084.Contig1_All	89	168	124	25	24	13	4.09	8.75	7.49	1.52	1.23	0.74	4.84e-05	2.73114	up
CL6086.Contig3_All	28	34	43	112	110	123	0.69	0.94	1.39	3.52	2.92	3.51	0.00598078	-1.58471	down
CL609.Contig5_All	129	83	110	0	53	32	2.57	1.87	2.88	0	1.16	0.76	0.00041696	2.14549	up
CL6096.Contig1_All	0	2	1	35	32	23	0	0.11	0.06	1.57	1.22	0.93	0.00203896	-4.75411	down
CL61.Contig2_All	351	191	416	620	777	791	6.83	4.23	10.65	15.54	16.5	18.02	0.000332444	-1.05979	down
CL6101.Contig1_All	220	244	227	652	622	531	8.93	11.22	12.08	33.89	27.44	25.06	4.48e-05	-1.27858	down
CL6101.Contig3_All	252	305	247	400	688	800	8.16	11.22	10.5	16.66	24.32	30.29	0.00237271	-1.08094	down
CL6104.Contig20_All	1961	1937	1204	440	709	997	45.67	51.31	36.87	13.21	18.03	27.2	8.11e-05	1.38079	up
CL6104.Contig3_All	18	97	82	235	266	218	0.25	1.54	1.51	4.23	4.06	3.57	2.31e-05	-1.70356	down
CL6104.Contig6_All	47	0	82	134	307	257	1.1	0	2.53	4.05	7.81	7.03	0.000183898	-2.25183	down
CL611.Contig4_All	382	309	164	131	122	121	11.94	10.96	6.75	5.28	4.17	4.45	0.00989537	1.26655	up
CL612.Contig31_All	684	499	404	128	190	187	13.31	11.06	10.34	3.22	4.04	4.28	9.15e-09	1.76619	up
CL6129.Contig2_All	56	40	41	131	153	122	0.65	0.53	0.64	1.96	1.93	1.66	0.0075649	-1.46523	down
CL6133.Contig1_All	931	986	759	87	126	108	12.86	15.51	13.81	1.57	1.91	1.75	8.54e-29	3.18667	up
CL6133.Contig2_All	421	377	262	158	194	168	6.59	6.71	5.39	3.18	3.33	3.08	0.00133054	1.13184	up
CL6138.Contig2_All	1233	1843	1359	3566	4011	4429	22.53	38.33	32.68	84.01	80.07	94.87	6.64e-08	-1.30751	down
CL6142.Contig1_All	7	40	44	224	202	122	0.19	1.25	1.6	7.9	6.05	3.92	0.000981661	-2.44128	down
CL6142.Contig2_All	164	138	119	49	48	57	3.6	3.43	3.43	1.4	1.15	1.48	0.00200503	1.55119	up
CL6151.Contig1_All	391	335	279	70	210	124	16.1	15.67	15.08	3.72	9.43	5.97	5.75e-05	1.47317	up
CL6151.Contig2_All	198	192	139	88	0	70	10.2	11.16	9.35	5.82	0	4.2	0.000115847	1.75506	up
CL6151.Contig3_All	366	279	287	131	59	132	15.82	13.71	16.28	7.29	2.79	6.68	5.26e-06	1.60067	up
CL6169.Contig1_All	1564	3032	2824	6074	7379	7717	28.14	62.08	66.83	140.85	144.99	162.73	2.56e-08	-1.36119	down
CL6169.Contig2_All	222	338	461	1172	1330	1291	2.85	4.94	7.77	19.33	18.59	19.37	7.41e-12	-1.74294	down
CL6171.Contig2_All	65	72	79	202	239	217	2.29	2.88	3.65	9.14	9.18	8.93	0.000588642	-1.47693	down
CL6171.Contig5_All	1101	1001	876	348	567	536	14.43	14.94	15.11	5.9	8.12	8.26	2.25e-05	1.17087	up
CL6173.Contig1_All	12	9	3	80	138	43	0.37	0.32	0.16	3.25	4.73	1.6	0.00163262	-3.35724	down
CL6173.Contig2_All	0	0	0	138	103	174	0	0	0	5.73	3.63	6.58	1.04e-20	#VALUE!	down
CL6176.Contig1_All	164	247	208	80	114	59	7.74	13.19	12.88	4.88	5.88	3.26	0.00105477	1.42801	up
CL6186.Contig2_All	80	27	33	98	173	191	1.34	0.52	0.73	2.12	3.17	3.76	0.00169724	-1.62231	down
CL6189.Contig2_All	50	65	55	3	11	12	2.1	3.06	2.99	0.19	0.49	0.6	0.000324787	2.89784	up
CL6192.Contig4_All	100	99	60	14	40	25	1.85	2.08	1.47	0.35	0.8	0.55	0.00437863	1.86539	up
CL6192.Contig5_All	888	606	567	381	316	393	17.99	13.97	15.11	9.94	7	9.33	0.000512745	1.00087	up
CL6197.Contig1_All	127	253	237	851	873	901	2.99	6.78	7.31	25.75	22.37	24.78	1.31e-12	-1.94852	down
CL6199.Contig6_All	289	139	195	61	77	52	2.29	1.25	2.03	0.63	0.67	0.49	0.000123745	1.80971	up
CL6200.Contig3_All	1096	1104	1120	4246	4014	4767	24.47	28.03	32.87	122.03	97.79	124.54	6.71e-15	-1.85925	down
CL6226.Contig16_All	1021	1371	1169	3451	3469	4226	18.52	28.27	27.87	80.61	68.65	89.75	2.06e-10	-1.52172	down
CL6226.Contig9_All	398	617	626	3118	3058	3354	8.67	15.28	17.93	87.4	72.66	85.49	3.96e-24	-2.40553	down
CL623.Contig1_All	490	281	243	92	149	103	18.45	12.02	12.01	4.47	6.13	4.54	0.000365334	1.66352	up
CL6234.Contig11_All	1191	995	871	217	295	271	14.38	13.69	13.85	3.39	3.9	3.84	4.77e-15	2.08232	up
CL6236.Contig2_All	172	71	96	19	0	0	8.6	4.08	6.34	1.25	0	0	4.33e-07	4.03204	up
CL6241.Contig1_All	195	190	140	376	417	341	2.62	2.9	2.47	6.49	6.09	5.35	0.00686488	-1.00889	down
CL6244.Contig2_All	237	107	137	38	69	67	4.35	2.24	3.31	0.9	1.38	1.44	0.00460241	1.58531	up
CL6244.Contig3_All	1306	793	570	260	325	308	27.38	18.92	15.71	7.03	7.45	7.57	0.00129849	1.66785	up
CL6253.Contig1_All	267	186	208	497	549	528	18.97	14.91	19.28	45.04	42.3	43.39	0.000469281	-1.14743	down
CL626.Contig11_All	1098	1051	959	455	542	533	29.58	32.2	33.96	15.8	15.93	16.82	2.55e-05	1.14055	up
CL6261.Contig1_All	718	1005	1534	2453	3798	2696	9.86	15.71	27.72	43.44	56.96	43.42	9.87e-05	-1.29049	down
CL6264.Contig5_All	56	59	82	0	37	17	0.77	0.92	1.47	0	0.55	0.27	0.00614048	2.12265	up
CL6276.Contig2_All	575	573	406	131	197	263	11.93	13.52	11.07	3.51	4.48	6.41	1.05e-06	1.52626	up
CL6276.Contig7_All	849	884	394	84	299	232	42.72	50.39	25.95	5.45	16.39	13.62	0.00262925	1.94664	up
CL6287.Contig11_All	42	14	28	0	0	0	0.28	0.11	0.25	0	0	0	9.33e-05	#NAME?	up
CL6319.Contig2_All	84	0	37	119	226	195	1.47	0	0.86	2.67	4.29	3.98	6.87e-05	-2.07178	down
CL6319.Contig3_All	720	663	366	239	302	321	11.9	12.46	7.95	5.1	5.45	6.23	0.00382453	1.12514	up
CL6322.Contig1_All	2	5	7	75	51	56	0.06	0.17	0.26	2.75	1.59	1.87	1.34e-05	-3.56812	down
CL6322.Contig2_All	0	14	0	162	139	99	0	0.52	0	6.42	4.68	3.58	3e-09	-4.71904	down
CL6336.Contig1_All	17	9	6	86	83	84	0.51	0.3	0.25	3.28	2.67	2.88	2.75e-05	-2.92133	down
CL6341.Contig1_All	78	158	156	270	316	321	1.17	2.67	3.06	5.17	5.12	5.6	0.00522661	-1.05852	down
CL6341.Contig3_All	301	630	603	1239	1440	1587	2.59	6.17	6.83	13.76	13.54	16.02	1.31e-07	-1.32253	down
CL6346.Contig1_All	51	91	107	336	312	223	0.97	1.98	2.68	8.24	6.5	4.98	0.00151677	-1.67761	down
CL6373.Contig2_All	20	10	10	82	60	49	0.69	0.39	0.45	3.62	2.25	1.97	0.00488334	-2.209	down
CL6375.Contig2_All	133	217	197	552	504	650	2.63	4.91	5.13	14.11	10.92	15.08	7.73e-07	-1.51151	down
CL638.Contig3_All	165	538	467	1818	2055	1610	2.82	10.43	10.48	39.93	38.24	32.15	1.49e-11	-2.07494	down
CL6390.Contig1_All	192	135	168	24	59	43	11.55	9.15	13.2	1.89	3.89	3.05	9.07e-06	2.12928	up
CL6390.Contig3_All	520	546	446	124	225	218	17.35	20.69	19.53	5.31	8.19	8.52	8.95e-07	1.5598	up
CL6394.Contig5_All	1154	962	737	137	192	184	13.71	13.02	11.52	2.11	2.5	2.57	2.92e-21	2.59046	up
CL64.Contig2_All	95	142	199	342	417	335	1.31	2.23	3.61	6.05	6.26	5.39	0.000786761	-1.17522	down
CL6405.Contig2_All	71	97	91	27	0	28	1.61	2.49	2.7	0.81	0	0.74	0.000216564	2.29047	up
CL6410.Contig3_All	357	261	200	89	172	123	5.27	4.38	3.88	1.71	2.77	2.12	0.00195278	1.21515	up
CL6433.Contig4_All	3443	2779	2063	1267	1412	1366	194.42	177.63	152.3	91.59	86.76	89.64	3.23e-06	1.13123	up
CL645.Contig8_All	140	146	49	9	15	25	5.25	6.22	2.42	0.44	0.62	1.14	0.00175936	2.89494	up
CL6452.Contig3_All	34	13	43	0	0	0	1.17	0.52	1.89	0	0	0	3.12e-05	#NAME?	up
CL646.Contig1_All	0	0	11	44	45	66	0	0	0.18	0.7	0.61	0.96	6.09e-05	-3.57992	down
CL6470.Contig6_All	16	30	0	116	145	136	0.3	0.66	0	2.85	3.03	3.03	1.15e-07	-3.01715	down
CL6478.Contig2_All	58	72	98	234	282	267	1.31	1.87	2.91	6.82	6.95	7.07	3.35e-05	-1.63402	down
CL6483.Contig1_All	5	0	21	68	92	56	0.33	0	1.8	5.76	6.62	4.32	6.46e-05	-2.86403	down
CL6484.Contig1_All	259	197	143	1395	1797	1672	4.87	4.23	3.55	33.76	36.86	36.8	1.68e-29	-2.9193	down
CL6484.Contig2_All	14	23	31	224	239	247	0.45	0.82	1.3	9.02	8.17	9.03	2.29e-13	-3.23441	down
CL6484.Contig3_All	67	31	23	223	244	255	2.1	1.1	0.96	8.96	8.32	9.34	6.61e-09	-2.50929	down
CL6487.Contig1_All	5	6	23	238	302	336	0.19	0.27	1.2	11.77	12.67	15.11	6.93e-24	-4.49466	down
CL65.Contig3_All	120	121	105	299	329	343	0.75	0.86	0.87	2.41	2.25	2.52	0.0002307	-1.3742	down
CL6517.Contig4_All	416	546	395	1001	1226	1216	10.22	15.23	12.76	31.64	32.85	34.92	5.01e-06	-1.21678	down
CL652.Contig10_All	678	408	168	37	8	88	22.51	15.37	7.31	1.58	0.31	3.41	0.00347441	3.29007	up
CL652.Contig13_All	316	113	137	0	8	33	11.06	4.51	6.3	0.01	0.33	1.35	0.000332693	3.94052	up
CL652.Contig1_All	116	38	137	7	5	18	4.29	1.61	6.62	0.36	0.23	0.8	0.00754309	3.40828	up
CL652.Contig22_All	216	157	219	100	39	125	9.6	7.9	12.75	5.69	1.88	6.48	0.00427508	1.24838	up
CL652.Contig2_All	524	339	238	56	28	191	21.14	15.55	12.62	2.92	1.24	9.03	0.000876817	2.0983	up
CL652.Contig3_All	59	75	28	0	8	0	1.97	2.85	1.25	0	0.29	0	1.43e-05	4.58463	up
CL652.Contig4_All	266	260	212	21	20	96	8.95	9.94	9.35	0.92	0.76	3.79	3.96e-10	2.57118	up
CL652.Contig5_All	280	259	92	0	0	0	9.64	10.11	4.18	0	0	0	3.23e-12	#NAME?	up
CL652.Contig6_All	147	23	83	0	0	11	5.21	0.93	3.89	0	0	0.47	0.00643812	4.66609	up
CL652.Contig9_All	15	28	41	0	0	0	0.48	0.99	1.69	0	0	0	5.45e-05	#NAME?	up
CL6521.Contig2_All	400	320	325	136	111	141	3.53	3.22	3.77	1.55	1.07	1.46	9.4e-06	1.52227	up
CL6535.Contig2_All	23	0	16	30	82	80	0.61	0	0.58	1.02	2.35	2.47	0.00643812	-2.16516	down
CL6537.Contig5_All	23	31	14	92	95	121	0.64	0.98	0.51	3.25	2.85	3.88	0.000774604	-2.07205	down
CL6537.Contig7_All	3580	2356	1872	747	915	637	97.24	72.74	66.78	26.1	27.12	20.25	6.75e-07	1.85275	up
CL6538.Contig1_All	401	375	239	79	67	91	12.87	13.67	10.05	3.28	2.36	3.43	5.09e-10	2.18692	up
CL6538.Contig2_All	1402	1366	1093	400	351	494	36.8	40.75	37.7	13.52	10.06	15.17	7.1e-12	1.73459	up
CL6539.Contig1_All	1136	1088	747	312	358	360	19.78	21.55	17.1	7.01	6.81	7.35	6.55e-10	1.63398	up
CL6539.Contig2_All	67	34	24	0	6	6	1.02	0.6	0.5	0	0.12	0.12	0.000539566	3.55736	up
CL6539.Contig3_All	886	652	437	303	265	301	14.28	11.97	9.28	6.31	4.67	5.7	0.000779727	1.25947	up
CL6544.Contig1_All	0	0	0	116	167	135	0	0	0	3.55	4.32	3.74	1.85e-22	#VALUE!	down
CL6544.Contig4_All	0	0	0	12	73	55	0	0	0	0.67	3.42	2.77	7.44e-05	#VALUE!	down
CL6546.Contig2_All	65	139	90	572	722	674	1.01	2.42	1.82	11.26	12.03	12.07	7.09e-18	-2.59978	down
CL6577.Contig1_All	48	34	27	119	102	132	2.61	2.13	1.93	8.28	6.05	8.34	0.00622536	-1.6142	down
CL6580.Contig1_All	605	469	440	78	113	105	18.44	16.26	17.61	3.06	3.77	3.76	7.33e-15	2.47518	up
CL6580.Contig2_All	5252	4579	4220	768	1347	975	80.97	80.36	85.59	15.27	22.7	17.63	4.08e-22	2.31927	up
CL6580.Contig3_All	2084	1567	1376	330	399	375	28.84	24.69	25.04	5.9	6.04	6.09	1.49e-20	2.29141	up
CL6597.Contig1_All	96	54	94	2	4	8	1.2	0.77	1.55	0.04	0.06	0.12	5.76e-09	4.28237	up
CL6597.Contig2_All	337	221	330	92	110	99	9.14	6.81	11.74	3.22	3.27	3.17	5.45e-06	1.67874	up
CL6598.Contig4_All	230	166	144	51	114	71	2.36	1.94	1.95	0.68	1.28	0.86	0.00449798	1.32956	up
CL66.Contig7_All	0	0	0	0	86	121	0	0	0	0	1.67	2.49	0.00675869	#VALUE!	down
CL660.Contig2_All	328	492	416	152	213	121	3.76	6.41	6.27	2.26	2.67	1.63	0.000424707	1.48393	up
CL6612.Contig4_All	103	86	101	197	233	305	2.79	2.66	3.59	6.83	6.88	9.61	0.00372563	-1.2144	down
CL6629.Contig1_All	9	113	114	855	872	784	0.36	4.81	5.58	40.98	35.5	34.15	1.74e-26	-3.23814	down
CL6629.Contig2_All	1	25	10	196	125	99	0.1	1.93	0.92	17.07	9.32	7.84	0.0014199	-3.42731	down
CL663.Contig2_All	157	170	87	38	69	67	1.88	2.33	1.37	0.6	0.91	0.95	0.00841226	1.38139	up
CL663.Contig3_All	2568	2827	2349	1095	1333	1129	56.08	70.2	67.4	30.81	31.78	28.89	4.49e-07	1.24217	up
CL663.Contig4_All	1581	2011	1456	845	768	828	38.56	55.76	46.67	26.55	20.47	23.65	4.72e-05	1.1542	up
CL6633.Contig1_All	468	551	534	1492	1719	1616	6.88	9.21	10.32	28.28	27.6	27.85	1.64e-09	-1.50918	down
CL6637.Contig4_All	175	72	75	9	20	0	8.66	4.03	4.9	0.6	1.12	0	0.000182849	3.57233	up
CL6645.Contig1_All	65	57	72	196	173	218	2.83	2.83	4.13	10.97	8.23	11.08	0.00112942	-1.48528	down
CL6645.Contig2_All	99	110	71	235	231	207	3.18	4	2.99	9.64	8.04	7.73	0.00915102	-1.16811	down
CL6648.Contig1_All	46	70	72	260	265	211	0.89	1.56	1.85	6.51	5.62	4.81	6.3e-06	-1.84148	down
CL6648.Contig2_All	6	16	9	106	80	66	0.13	0.39	0.25	2.79	1.77	1.58	8.73e-05	-2.91793	down
CL6649.Contig4_All	835	412	389	121	146	217	8.9	5.01	5.46	1.67	1.71	2.72	0.00260066	1.85145	up
CL6650.Contig1_All	64	67	55	195	239	204	1.47	1.73	1.66	5.71	5.92	5.41	0.00014701	-1.6607	down
CL6681.Contig1_All	86	146	233	323	442	423	1.13	2.19	4.03	5.47	6.35	6.51	0.000458895	-1.18052	down
CL6681.Contig7_All	128	221	259	557	692	440	1.58	3.11	4.21	8.86	9.33	6.37	0.000879063	-1.32647	down
CL6681.Contig9_All	69	70	14	139	271	218	0.91	1.05	0.25	2.35	3.88	3.35	1.57e-05	-1.9283	down
CL6683.Contig4_All	217	151	84	13	12	11	12.42	9.8	6.27	0.95	0.74	0.74	2.53e-07	3.71496	up
CL6683.Contig7_All	584	345	251	39	25	46	35.05	23.47	19.75	2.99	1.63	3.26	9.17e-08	3.48206	up
CL6697.Contig2_All	128	174	121	399	423	291	2.55	3.92	3.16	10.18	9.16	6.75	0.00105279	-1.28696	down
CL670.Contig1_All	68	109	108	284	254	243	3.24	5.89	6.71	17.26	13.15	13.42	0.000934239	-1.33176	down
CL6701.Contig1_All	154	262	194	523	677	642	2.68	5.18	4.44	11.72	12.85	13.08	1.11e-06	-1.45348	down
CL6719.Contig4_All	69	42	18	0	0	5	2.47	1.71	0.86	0	0	0.21	0.000213298	4.82178	up
CL6721.Contig1_All	210	229	182	591	610	427	12.41	15.31	14.07	44.6	39.13	29.26	0.000727802	-1.28874	down
CL6726.Contig1_All	376	395	294	160	193	192	10.46	12.47	10.72	5.72	5.85	6.24	0.00251409	1.08272	up
CL6730.Contig1_All	1015	1297	998	457	467	462	31.44	45.64	40.58	18.23	15.78	16.75	2.36e-07	1.37057	up
CL6730.Contig2_All	176	147	90	40	77	51	7.82	7.4	5.25	2.27	3.74	2.68	0.00634281	1.42	up
CL6739.Contig1_All	6	13	9	61	44	54	1.65	3.94	3.15	20.7	12.9	16.52	0.00446386	-2.3934	down
CL6745.Contig1_All	2113	1973	1420	470	580	378	23.54	25.03	20.82	6.77	7.06	4.94	3.04e-17	2.04976	up
CL6746.Contig2_All	284	502	366	957	1099	1098	9.45	18.99	15.98	40.95	39.89	42.69	7.75e-07	-1.31827	down
CL6761.Contig1_All	215	225	163	90	105	93	5.17	6.16	5.17	2.8	2.76	2.61	0.0076486	1.17641	up
CL6763.Contig4_All	479	274	249	66	111	113	11.81	7.68	8.07	2.12	2.99	3.28	2.45e-05	1.90244	up
CL6765.Contig7_All	0	18	33	73	185	174	0	0.25	0.53	1.15	2.45	2.47	2.18e-05	-2.83195	down
CL677.Contig6_All	41	0	0	101	140	175	0.2	0	0	0.63	0.73	0.98	1.08e-08	-3.35594	down
CL6789.Contig2_All	40	43	50	0	6	0	0.4	0.49	0.66	0	0.07	0	8.34e-06	4.74483	up
CL6809.Contig1_All	288	407	458	1600	2281	2099	3.54	5.69	7.39	25.32	30.56	30.2	3.96e-20	-2.22027	down
CL6809.Contig2_All	121	132	187	483	596	551	1.34	1.67	2.73	6.89	7.2	7.15	1.45e-08	-1.74608	down
CL6810.Contig3_All	0	0	0	33	8	36	0	0	0	1.03	0.24	1.02	0.000772544	#VALUE!	down
CL6821.Contig7_All	154	206	230	429	551	464	4.03	6.1	7.89	14.38	15.65	14.14	0.000388641	-1.148	down
CL6831.Contig2_All	19	63	53	116	156	148	0.41	1.52	1.48	3.15	3.59	3.67	0.00416544	-1.46856	down
CL6831.Contig4_All	15	53	62	213	198	214	0.35	1.4	1.89	6.27	4.96	5.73	1.1e-06	-2.10753	down
CL6833.Contig2_All	1334	1527	1643	3016	3708	3361	21.29	27.74	34.48	62.04	64.62	62.87	3.35e-05	-1.02946	down
CL6848.Contig1_All	15250	8877	7795	4050	5980	5077	309.21	204.76	207.78	105.8	132.38	120.58	0.0038571	1.18169	up
CL6848.Contig2_All	6825	4211	3544	2101	3060	2660	135.86	95.38	92.74	53.89	66.52	62.04	0.00608457	1.00197	up
CL6848.Contig4_All	613	468	446	50	96	111	66.45	57.03	62.73	6.87	11.26	13.82	4.65e-17	2.71097	up
CL6849.Contig1_All	571	255	183	25	28	44	11.92	6.06	5.03	0.69	0.65	1.09	0.00147002	3.45479	up
CL6849.Contig2_All	901	409	445	90	102	137	24.52	12.68	15.92	3.16	3.03	4.38	0.000171095	2.50437	up
CL6855.Contig1_All	0	5	5	39	42	39	0	0.33	0.38	2.9	2.65	2.63	0.0014402	-3.39934	down
CL6869.Contig1_All	21	18	17	104	126	130	0.51	0.5	0.55	3.28	3.39	3.75	8.73e-06	-2.5684	down
CL6876.Contig3_All	134	129	113	257	304	307	5.2	5.69	5.74	12.78	12.81	13.87	0.00643812	-1.09006	down
CL6882.Contig5_All	111	203	125	524	693	587	1.6	3.33	2.37	9.7	10.86	9.87	2.92e-10	-1.9018	down
CL6894.Contig1_All	15836	22191	25841	9209	8107	8017	975.96	1547.08	2080.64	725.52	543.06	573.51	0.00551111	1.45712	up
CL6903.Contig2_All	125	91	42	8	31	27	7.99	6.62	3.55	0.72	2.16	2.03	0.00816191	2.10979	up
CL6906.Contig2_All	244	272	168	101	134	108	9.98	12.61	8.98	5.29	6	5.17	0.00860842	1.11096	up
CL6913.Contig29_All	344	261	202	137	126	122	8.54	7.36	6.59	4.38	3.41	3.55	0.00252157	1.14893	up
CL6944.Contig2_All	5209	3927	2770	1384	1466	1244	208.87	178.66	145.59	71.23	64.07	58.18	5.1e-07	1.62511	up
CL6951.Contig1_All	47	47	52	163	161	113	1.42	1.63	2.08	6.32	5.28	3.98	0.00484694	-1.47468	down
CL6951.Contig2_All	12	50	60	238	280	196	0.39	1.76	2.45	9.5	9.49	7.12	9.15e-09	-2.37941	down
CL6957.Contig2_All	1709	493	394	0	0	0	22.71	7.46	6.9	0	0	0	1.71e-06	#NAME?	up
CL6957.Contig4_All	413	361	250	2	114	0	5.3	5.27	4.22	0.04	1.61	0	4.34e-14	3.37986	up
CL6957.Contig7_All	1734	1062	907	48	223	154	20.53	14.32	14.13	0.74	2.89	2.14	1.43e-11	3.28355	up
CL6957.Contig8_All	1603	1593	1569	708	832	793	20.93	23.68	26.96	11.92	11.86	12.15	7.03e-06	1.15158	up
CL6968.Contig3_All	0	29	16	167	141	129	0	1.11	0.68	7.01	5.04	4.93	5.62e-09	-3.12533	down
CL6968.Contig5_All	95	65	97	207	177	260	2.03	1.59	2.72	5.67	4.11	6.46	0.00674526	-1.2164	down
CL697.Contig29_All	7	7	0	75	57	74	0.12	0.14	0	1.62	1.04	1.46	1.77e-06	-3.84079	down
CL6972.Contig1_All	2590	1357	1124	525	356	728	53.22	31.71	30.36	13.89	7.98	17.52	0.00585191	1.72073	up
CL6995.Contig4_All	29	20	0	103	85	85	0.34	0.26	0	1.54	1.08	1.16	0.000279355	-2.45725	down
CL6995.Contig5_All	68	56	34	173	142	151	0.88	0.82	0.58	2.88	2	2.28	0.00430154	-1.48929	down
CL6996.Contig1_All	120	82	62	25	18	36	2.43	1.88	1.65	0.65	0.4	0.85	0.00347538	1.81956	up
CL7.Contig28_All	27	47	64	129	158	112	0.38	0.75	1.17	2.31	2.4	1.83	0.00960266	-1.3774	down
CL7016.Contig1_All	15	12	6	62	52	49	1.05	0.95	0.55	5.52	3.94	3.96	0.00837577	-2.24214	down
CL7016.Contig3_All	14	22	33	128	110	102	0.58	1.02	1.73	6.51	4.76	4.73	0.000169297	-2.16709	down
CL7016.Contig4_All	9	42	28	122	100	90	0.38	1.93	1.49	6.33	4.4	4.25	0.0020091	-1.84876	down
CL7017.Contig1_All	65	74	63	562	755	892	4.66	5.97	5.87	50.92	58.22	73.3	2.84e-27	-3.31556	down
CL703.Contig1_All	1281	1646	1702	3557	5085	4622	18.51	27.07	32.34	66.25	80.23	78.29	8.51e-09	-1.37152	down
CL7043.Contig3_All	165	305	238	1051	770	994	2.84	5.97	5.39	23.32	14.48	20.05	4.97e-05	-1.87826	down
CL7055.Contig2_All	408	574	514	1247	1134	1434	6.18	9.9	10.25	24.36	18.76	25.46	8.68e-06	-1.22839	down
CL706.Contig1_All	56	54	41	0	17	0	1.8	1.98	1.75	0	0.62	0	0.000161647	3.40386	up
CL7062.Contig1_All	34	153	110	379	363	358	3.3	16.66	13.85	46.45	37.87	39.79	3.85e-06	-1.74072	down
CL7063.Contig1_All	29	81	92	282	297	274	0.44	1.39	1.82	5.47	4.88	4.84	4.17e-07	-1.92168	down
CL7076.Contig2_All	1061	964	865	282	394	357	24.14	24.96	25.88	8.28	9.8	9.53	2.29e-09	1.60826	up
CL7086.Contig2_All	0	0	0	141	178	246	0	0	0	3.55	3.8	5.63	3.73e-29	#VALUE!	down
CL7086.Contig5_All	66	101	59	135	293	187	0.56	0.99	0.66	1.49	2.73	1.87	0.00664886	-1.28809	down
CL7087.Contig5_All	210	206	165	1256	1358	1380	3.83	4.27	3.95	29.42	26.94	29.39	3.47e-24	-2.67284	down
CL7087.Contig6_All	30	13	19	166	142	178	0.93	0.45	0.79	6.5	4.71	6.32	2.01e-08	-2.89247	down
CL7096.Contig1_All	543	654	688	253	324	282	16.56	22.65	27.54	9.92	10.76	10.05	2.57e-05	1.27072	up
CL710.Contig35_All	12	19	8	103	137	72	0.49	0.92	0.43	5.38	6.09	3.44	3.97e-06	-2.88707	down
CL710.Contig36_All	35	56	74	214	245	249	2.19	4.02	6.08	17.14	16.72	18.09	2.13e-06	-1.94864	down
CL711.Contig1_All	281	265	223	80	94	112	3.49	3.75	3.65	1.28	1.28	1.64	7.82e-05	1.54452	up
CL711.Contig2_All	383	303	291	101	168	96	4.67	4.21	4.68	1.6	2.24	1.37	1.72e-05	1.54491	up
CL7135.Contig1_All	2966	3159	2299	1294	1464	1455	204.98	246.75	207.42	114.22	109.91	116.59	7.04e-06	1.11128	up
CL7137.Contig1_All	56	145	90	440	386	381	1.1	3.2	2.31	10.94	8.14	8.63	1.27e-06	-1.92907	down
CL7148.Contig1_All	186	156	100	18	27	22	4.65	4.43	3.27	0.59	0.73	0.64	3.04e-08	2.83266	up
CL7161.Contig2_All	206	114	108	419	475	279	5.56	3.52	3.83	14.55	13.99	8.82	0.00567283	-1.37731	down
CL7163.Contig1_All	3448	5593	6319	9601	15215	12500	67.47	124.52	162.57	242.07	325.09	286.58	2.99e-05	-1.11563	down
CL7163.Contig2_All	1211	1804	1704	4470	6946	5159	23.98	40.62	44.34	113.99	150.08	119.61	2.28e-12	-1.66025	down
CL7170.Contig1_All	1479	1162	1028	571	706	656	33.22	29.68	30.36	16.53	17.32	17.26	9.52e-05	1.03287	up
CL7182.Contig1_All	907	695	503	76	144	85	105.17	90.43	75.54	11.18	18.03	11.29	6.11e-17	2.90819	up
CL7187.Contig4_All	18	0	44	99	133	112	0.22	0	0.67	1.48	1.68	1.52	5.55e-05	-2.30142	down
CL7191.Contig3_All	81	82	88	303	350	284	1.87	2.15	2.66	8.96	8.77	7.64	1.82e-06	-1.77932	down
CL7197.Contig1_All	124	123	151	266	408	399	1.56	1.76	2.5	4.32	5.61	5.89	0.00028155	-1.28263	down
CL7204.Contig3_All	603	338	442	239	191	195	9.39	5.99	9.05	4.81	3.24	3.56	0.00045192	1.22275	up
CL7205.Contig1_All	525	388	450	1055	1164	1291	7.75	6.52	8.74	20.08	18.75	22.34	3.05e-06	-1.2526	down
CL7211.Contig2_All	197	266	233	472	694	516	1.77	2.72	2.77	5.48	6.82	5.46	0.000273434	-1.13137	down
CL7215.Contig1_All	6	14	19	67	44	74	0.17	0.45	0.7	2.45	1.35	2.43	0.00575938	-2.10545	down
CL7229.Contig1_All	5	18	4	112	77	66	0.2	0.85	0.24	5.87	3.41	3.17	0.000400735	-3.15239	down
CL723.Contig14_All	4692	7827	7943	17639	18614	17417	63.43	120.48	141.3	307.58	274.92	276.22	1.56e-05	-1.25449	down
CL723.Contig15_All	163	375	279	730	904	882	4.42	11.56	9.93	25.49	26.75	27.99	8.45e-08	-1.47323	down
CL723.Contig16_All	143	238	273	830	718	684	1.79	3.38	4.49	13.34	9.77	10	5.22e-05	-1.64415	down
CL724.Contig1_All	1903	1281	892	519	647	526	28.06	21.5	17.31	9.86	10.43	9.09	0.00117988	1.35793	up
CL724.Contig6_All	214	167	166	23	128	102	4.45	3.96	4.55	0.63	2.92	2.48	0.00794242	1.29685	up
CL724.Contig7_All	532	406	304	108	280	255	11.11	9.64	8.35	2.91	6.38	6.24	0.00231235	1.09348	up
CL7248.Contig1_All	331	204	202	61	119	85	3.48	2.45	2.8	0.84	1.37	1.05	6.45e-05	1.601	up
CL7254.Contig1_All	71	61	39	9	13	11	7	6.73	5	1.19	1.39	1.27	0.00139139	2.48357	up
CL7270.Contig3_All	103	8	185	0	0	0	3.46	0.31	8.13	0	0	0	0.00559158	#NAME?	up
CL7277.Contig1_All	523	508	495	163	248	273	15.27	16.83	18.94	6.14	7.9	9.33	4.99e-05	1.29701	up
CL7286.Contig3_All	198	177	202	97	82	81	3.55	3.62	4.77	2.25	1.61	1.71	0.00459534	1.249	up
CL7291.Contig2_All	105	105	83	43	20	43	1.6	1.82	1.67	0.86	0.33	0.78	0.00890124	1.53851	up
CL7294.Contig6_All	203	104	85	15	17	62	4.47	2.61	2.47	0.43	0.42	1.61	0.00524499	2.16883	up
CL7294.Contig7_All	640	534	473	215	138	184	21.64	20.53	20.98	9.36	5.1	7.3	1.18e-08	1.69015	up
CL7299.Contig2_All	230	383	317	1217	1213	1289	3.88	7.35	7.02	26.41	22.3	25.44	4.5e-13	-1.8714	down
CL7299.Contig8_All	100	141	102	440	458	511	2.4	3.83	3.23	13.54	11.94	14.28	4.14e-09	-1.91737	down
CL730.Contig16_All	219	134	151	31	65	0	2.35	1.64	2.13	0.43	0.76	0	1.29e-07	2.51226	up
CL730.Contig17_All	141	93	79	211	298	286	1.09	0.83	0.8	2.1	2.52	2.6	0.00272795	-1.23773	down
CL730.Contig3_All	0	0	0	0	273	151	0	0	0	0	2.89	1.71	0.00387458	#VALUE!	down
CL730.Contig7_All	0	0	0	0	82	68	0	0	0	0	1.01	0.9	0.00667034	#VALUE!	down
CL7322.Contig2_All	47	26	10	0	0	4	1.86	1.16	0.55	0	0	0.2	0.00420772	4.50016	up
CL7335.Contig2_All	66	78	86	267	391	317	1.46	1.96	2.52	7.61	9.42	8.19	1.12e-07	-1.93804	down
CL7347.Contig5_All	1217	683	592	330	464	317	17.45	11.15	11.18	6.11	7.27	5.33	0.00766561	1.25846	up
CL7352.Contig1_All	208	320	341	617	911	725	4.02	7.03	8.64	15.32	19.17	16.36	1.64e-05	-1.21878	down
CL7367.Contig1_All	194	207	171	100	38	116	7	8.47	8.08	4.66	1.52	4.89	0.00402425	1.24816	up
CL7367.Contig3_All	776	961	616	403	309	470	19.62	27.6	20.44	13.11	8.54	13.92	0.00188612	1.09154	up
CL7383.Contig1_All	48	58	67	265	212	193	2.47	3.37	4.5	17.44	11.85	11.53	0.000289409	-1.84629	down
CL739.Contig8_All	32	69	7	120	133	96	0.34	0.82	0.1	1.63	1.53	1.18	0.00898046	-1.59874	down
CL7394.Contig1_All	38	23	19	120	119	90	0.47	0.33	0.31	1.92	1.61	1.31	0.00116884	-1.96847	down
CL7394.Contig2_All	319	444	354	1037	1093	979	5.32	8.42	7.76	22.28	19.91	19.14	5.05e-07	-1.3572	down
CL7394.Contig5_All	228	230	250	688	780	695	1.49	1.72	2.16	5.82	5.58	5.35	2.81e-07	-1.48924	down
CL7400.Contig2_All	950	965	996	475	560	512	53.07	61.01	72.73	34.01	34.04	33.23	0.000211861	1.03558	up
CL7400.Contig3_All	1153	223	79	0	0	0	60.86	13.37	5.49	0	0	0	0.00640631	#NAME?	up
CL741.Contig11_All	411	313	227	142	173	160	33.57	28.84	24.15	14.77	15.33	15.1	0.00262794	1.09983	up
CL741.Contig2_All	598	368	388	209	217	197	11.29	7.91	9.63	5.09	4.47	4.36	0.000151464	1.20934	up
CL741.Contig7_All	159	128	152	21	38	65	5.64	5.14	7.05	0.97	1.49	2.68	8.88e-05	1.97818	up
CL742.Contig1_All	132	72	75	19	19	59	2.31	1.43	1.73	0.45	0.38	1.22	0.00848022	1.63601	up
CL7425.Contig1_All	1705	2099	1991	822	815	658	18.94	26.55	29.1	11.79	9.9	8.58	1.97e-07	1.45009	up
CL7425.Contig3_All	3226	4103	4211	1427	1920	1323	53.93	78.03	92.56	30.76	35.06	25.93	2.29e-05	1.44275	up
CL7425.Contig4_All	1937	2354	2367	1114	815	776	32.18	44.5	51.71	23.86	14.8	15.11	2.68e-05	1.39562	up
CL7425.Contig5_All	719	523	773	171	283	255	10.79	8.93	15.25	3.32	4.65	4.5	3.09e-06	1.65126	up
CL7425.Contig6_All	940	1052	1116	450	404	506	15.03	19.16	23.48	9.28	7.06	9.5	9.25e-07	1.30983	up
CL743.Contig7_All	143	218	331	1020	988	862	1.25	2.16	3.79	11.44	9.38	8.79	1.06e-07	-1.91147	down
CL7454.Contig2_All	216	188	91	5	13	31	9.13	9.02	5.05	0.32	0.64	1.57	3.96e-07	3.47996	up
CL7469.Contig2_All	31	31	37	4	3	6	1.15	1.31	1.83	0.2	0.15	0.26	0.00833997	3.04775	up
CL7470.Contig1_All	137	238	166	449	660	507	2.01	3.96	3.19	8.45	10.51	8.67	3.45e-06	-1.43414	down
CL7471.Contig2_All	775	685	1020	228	253	213	26.51	26.62	45.77	10.04	9.45	8.52	1.95e-05	1.96355	up
CL7471.Contig3_All	98	66	92	9	14	6	2.23	1.71	2.75	0.27	0.36	0.18	1.04e-06	3.26559	up
CL7478.Contig2_All	168	160	115	365	477	432	2.53	2.75	2.28	7.1	7.86	7.66	3.39e-05	-1.41022	down
CL7494.Contig1_All	78	81	52	326	287	211	2.53	2.99	2.2	13.49	10.07	7.96	0.00061101	-1.88472	down
CL7517.Contig1_All	14	15	27	83	77	74	0.62	0.75	1.56	4.69	3.7	3.8	0.00505366	-1.93002	down
CL7527.Contig1_All	1348	936	825	460	676	478	52.12	41.05	41.79	22.84	28.47	21.56	9.95e-05	1.05454	up
CL7528.Contig2_All	0	6	5	21	41	51	0	0.23	0.22	0.82	1.36	1.8	0.0047292	-3.13725	down
CL7529.Contig1_All	888	542	417	207	232	299	16.45	11.43	10.17	4.96	4.71	6.51	0.00206981	1.41386	up
CL754.Contig1_All	53	82	92	15	4	6	1.72	3.02	3.92	0.62	0.14	0.25	3.48e-06	3.23071	up
CL7546.Contig1_All	108	92	53	15	20	15	9.09	8.71	5.79	1.66	1.88	1.49	0.000158872	2.43794	up
CL7546.Contig2_All	217	150	114	57	76	62	3.55	2.8	2.46	1.21	1.37	1.2	0.00323853	1.40127	up
CL7547.Contig4_All	21	20	28	148	256	247	0.62	0.67	1.11	5.66	8.29	8.58	1.21e-11	-3.0791	down
CL7549.Contig2_All	0	2	0	59	95	115	0	0.08	0	2.33	3.15	4.07	1.53e-13	-6.89959	down
CL7549.Contig3_All	65	43	54	468	563	715	2.24	1.71	2.44	20.72	21.16	28.78	5.38e-24	-3.31153	down
CL7555.Contig1_All	1	1	2	36	41	34	0.03	0.04	0.09	1.6	1.54	1.37	0.000260446	-4.64805	down
CL7556.Contig4_All	51	42	51	110	139	165	0.76	0.71	1	2.1	2.23	2.85	0.00924359	-1.39348	down
CL757.Contig2_All	0	0	0	13	60	31	0	0	0	0.24	0.88	0.5	0.000134261	#VALUE!	down
CL7585.Contig1_All	0	14	20	341	155	240	0	0.26	0.42	6.85	2.65	4.39	0.000148693	-4.29221	down
CL7586.Contig2_All	197	175	187	375	568	519	5.72	5.78	7.14	13.98	17.95	17.58	0.000108204	-1.25182	down
CL7586.Contig3_All	12	0	0	58	49	32	0.31	0	0	1.8	1.29	0.9	0.000427318	-3.59639	down
CL7586.Contig5_All	15	40	39	103	122	115	0.3	0.87	1	2.55	2.55	2.58	0.0029278	-1.69577	down
CL7601.Contig8_All	581	725	650	1255	1654	1668	8.67	12.33	12.78	24.16	26.98	29.2	2.14e-05	-1.08937	down
CL7614.Contig1_All	556	470	519	167	284	228	12.03	11.57	14.77	4.67	6.72	5.8	3.05e-05	1.32553	up
CL7625.Contig2_All	44	89	57	203	191	155	1.11	2.53	1.89	6.51	5.19	4.52	0.00257303	-1.41439	down
CL7641.Contig1_All	6264	3836	2912	876	1264	1074	135.96	94.7	83.08	24.51	29.95	27.31	1.89e-05	2.11567	up
CL7641.Contig2_All	545	334	326	71	141	222	9.93	6.94	7.82	1.68	2.82	4.75	6.76e-05	1.60817	up
CL7641.Contig5_All	477	286	150	15	44	22	10.02	6.82	4.16	0.43	1.01	0.56	0.000133813	3.61737	up
CL7641.Contig6_All	1719	1124	773	253	378	428	51.3	38.1	30.29	9.71	12.32	14.93	0.000140804	1.87724	up
CL7671.Contig2_All	21	17	24	58	117	84	0.49	0.45	0.74	1.76	2.99	2.3	0.00375157	-1.90581	down
CL7681.Contig2_All	21	26	30	160	111	98	0.45	0.63	0.81	4.27	2.5	2.37	0.00402641	-2.16454	down
CL7698.Contig1_All	3427	2172	1874	891	1155	1041	103.2	74.31	74.1	34.52	37.96	36.65	2.81e-05	1.37413	up
CL7699.Contig1_All	227	195	228	61	130	81	5.16	5.04	6.81	1.78	3.22	2.15	0.0011406	1.41036	up
CL7722.Contig12_All	9242	5951	5666	2683	3190	3390	560.15	408.12	448.74	207.91	210.19	238.54	6.5e-07	1.27191	up
CL7722.Contig8_All	513	336	389	201	228	216	131.83	95.29	127.04	63.71	62.45	61.9	0.00201182	1.04464	up
CL7722.Contig9_All	2011	1612	1501	635	817	870	536.88	473.72	508.41	209.04	232.07	258.08	5.23e-07	1.25867	up
CL7754.Contig3_All	270	180	307	115	96	87	9.51	7.19	14.18	5.21	3.67	3.59	0.0029168	1.4436	up
CL7758.Contig1_All	2725	3285	2728	899	1176	1066	110.59	151.26	145.13	46.85	52.03	50.45	3.02e-11	1.60629	up
CL776.Contig19_All	72	64	35	334	346	304	0.83	0.84	0.54	4.95	4.34	4.1	1.24e-10	-2.44034	down
CL776.Contig20_All	0	29	0	149	169	67	0	0.38	0	2.18	2.09	0.89	0.000285109	-3.60146	down
CL776.Contig5_All	120	102	197	417	415	351	1.84	1.78	3.97	8.22	6.94	6.3	0.000258567	-1.36936	down
CL7771.Contig1_All	40	32	0	181	223	199	1.39	1.24	0	7.94	8.26	7.93	3.07e-10	-3.01225	down
CL7771.Contig3_All	816	754	542	220	348	352	26.88	28.19	23.44	9.31	12.49	13.56	5.12e-06	1.32538	up
CL7787.Contig1_All	19	121	112	292	310	203	0.57	4.18	4.48	11.4	10.25	7.2	0.00860842	-1.51545	down
CL7787.Contig2_All	1738	4638	4787	9692	11566	12176	62.36	188.83	225.17	446.5	452.11	509.76	1.87e-07	-1.4188	down
CL7801.Contig2_All	5	5	2	64	88	69	0.38	0.46	0.28	6.2	7.2	6.09	2.03e-07	-4.10352	down
CL7806.Contig2_All	143	93	62	26	28	15	13.26	9.72	7.44	3.13	2.8	1.67	0.000209421	2.17829	up
CL7806.Contig3_All	334	266	247	55	70	69	27.34	24.56	26.3	5.74	6.26	6.59	3.92e-09	2.24036	up
CL7822.Contig3_All	14	30	24	83	139	166	0.35	0.84	0.78	2.64	3.73	4.76	1.65e-05	-2.3406	down
CL7822.Contig6_All	209	371	302	849	1116	897	8.56	17.21	16.15	44.45	49.61	42.71	7.33e-09	-1.55447	down
CL7834.Contig2_All	35	60	75	186	214	156	0.89	1.71	2.49	5.99	5.86	4.58	0.000588148	-1.56305	down
CL7856.Contig2_All	0	10	0	18	40	67	0	0.63	0	1.26	2.39	4.21	0.00703916	-3.45202	down
CL7861.Contig1_All	2116	1398	1114	466	621	489	55.81	41.91	38.59	15.83	17.87	15.09	2.92e-06	1.65147	up
CL7861.Contig2_All	3021	1873	1455	760	904	877	86.54	60.96	54.74	28.02	28.25	29.38	0.000849863	1.41033	up
CL7861.Contig5_All	49	34	14	3	0	3	0.61	0.49	0.23	0.06	0	0.06	0.00144614	4.0084	up
CL7874.Contig2_All	312	207	164	21	37	26	10.98	8.26	7.57	0.95	1.43	1.07	5.65e-13	3.13769	up
CL7874.Contig4_All	55	31	23	0	2	0	2.19	1.43	1.24	0	0.11	0	1.71e-05	5.99231	up
CL788.Contig4_All	10	23	17	91	75	94	0.14	0.36	0.31	1.6	1.12	1.52	0.000625075	-2.2518	down
CL7889.Contig1_All	588	436	320	187	268	239	9.96	8.4	7.15	4.08	4.96	4.74	0.0013287	1.06113	up
CL7896.Contig1_All	398	362	299	106	109	163	13.18	13.59	13	4.52	3.94	6.31	3.94e-06	1.59811	up
CL7896.Contig4_All	1162	686	558	96	124	175	34.28	22.98	21.62	3.65	4.01	6.03	2.67e-07	2.70824	up
CL7896.Contig6_All	432	251	155	14	50	49	10.79	7.13	5.1	0.47	1.37	1.44	0.000205135	3.02738	up
CL7903.Contig4_All	797	932	1015	1536	2447	2282	4.41	5.88	7.41	10.98	14.81	14.85	2.5e-05	-1.0386	down
CL7907.Contig1_All	1865	1133	871	397	556	537	22.06	15.27	13.56	6.06	7.19	7.47	0.00137343	1.47523	up
CL7910.Contig1_All	560	765	583	1700	1976	1734	17.12	26.54	23.37	66.75	65.78	61.86	3.01e-08	-1.37972	down
CL7910.Contig4_All	17	75	0	94	182	157	0.45	2.2	0	3.11	5.08	4.71	0.00126955	-2.08813	down
CL7911.Contig1_All	408	393	341	1310	1386	1385	7.05	7.71	7.75	29.12	26.11	28	2e-11	-1.72882	down
CL7913.Contig1_All	1995	1239	789	313	322	356	66.26	46.75	34.39	13.36	11.66	13.81	0.000630641	2.09672	up
CL7913.Contig2_All	285	220	146	95	101	114	17.76	15.5	11.85	7.61	6.84	8.24	0.00568378	1.16134	up
CL7929.Contig1_All	8655	6643	2906	1648	990	1066	201.59	175.96	88.95	49.42	25.17	29.07	0.00175694	2.33146	up
CL7930.Contig1_All	357	639	454	1262	1530	1424	6.32	12.88	10.58	28.79	29.55	29.53	3.2e-08	-1.40316	down
CL7930.Contig2_All	274	1004	959	2536	2621	2662	6.05	25.22	27.83	72.1	63.16	68.81	1.45e-07	-1.647	down
CL7932.Contig4_All	34	76	45	6	0	0	0.44	1.11	0.76	0.11	0	0	1.39e-05	4.61574	up
CL795.Contig2_All	421	229	219	627	776	603	5.46	3.38	3.73	10.47	10.97	9.16	0.000366103	-1.11865	down
CL795.Contig3_All	45	87	71	233	227	281	0.8	1.75	1.66	5.27	4.36	5.77	1.88e-05	-1.73242	down
CL7958.Contig1_All	14	76	104	147	310	251	0.3	1.83	2.88	3.98	7.12	6.18	0.00157329	-1.64945	down
CL7958.Contig2_All	56	0	0	562	697	547	1.22	0	0	15.79	16.6	13.98	1.68e-41	-5.04064	down
CL7960.Contig2_All	0	0	0	121	87	14	0	0	0	2.55	1.56	0.29	0.00174272	#VALUE!	down
CL7964.Contig1_All	47	467	481	2534	3210	2688	1.79	20.06	23.88	123.14	132.39	118.71	4.91e-34	-2.89721	down
CL7979.Contig2_All	16	38	57	127	139	138	0.19	0.51	0.9	1.95	1.8	1.92	0.00109173	-1.69774	down
CL7980.Contig1_All	32	80	66	279	214	221	0.53	1.51	1.44	5.96	3.87	4.29	0.000280232	-1.88202	down
CL7993.Contig2_All	224	257	222	136	29	141	9.29	12.05	12.05	7.23	1.35	6.82	0.00441641	1.26382	up
CL8.Contig15_All	0	0	0	17	32	35	0	0	0	0.3	0.49	0.57	0.000443998	#VALUE!	down
CL8.Contig21_All	119	75	87	0	8	5	1.58	1.13	1.52	0	0.12	0.09	1.09e-10	4.65039	up
[truncated: 1,822 more rows]
