# Supplementary material for: An integrated analysis based on transcriptome and proteome reveals deastringency-related genes in CPCNA persimmon
Source: Sci Rep. 2017 Mar 17;7:44671. doi: 10.1038/srep44671 (PMC5356345; doi:10.1038/srep44671)
Supplement: Supplementary Dataset S3 [file srep44671-s4.xls]

## Sheet: Sheet 1
An integrated analysis based on transcriptome and proteome reveals deastringency-related genes in CPCNA persimmon
Wenxing Chen, Yalou Xiong, Liqing Xu, Qinglin Zhang, Zhengrong Luo
Supplementary Dataset S3. Differential expressed unigenes in 10W-vs-10T.
Unigene	10T1_Count	10T2_Count	10T3_Count	10W1_Count	10W2_Count	10W3_Count	10T1_FPKM	10T2_FPKM	10T3_FPKM	10W1_FPKM	10W2_FPKM	10W3_FPKM	FDR	log2FC	regulated
CL1.Contig48_All	26	4	26	0	0	0	0.75	0.16	1	0	0	0	0.00032391	#NAME?	up
CL1.Contig53_All	41	17	18	0	0	0	1.43	0.7	0.84	0	0	0	4.21e-08	#NAME?	up
CL1.Contig54_All	36	69	0	0	0	0	0.44	1.02	0	0	0	0	0.00629694	#NAME?	up
CL1.Contig55_All	117	141	87	0	0	0	1.37	1.99	1.37	0	0	0	8.7e-29	#NAME?	up
CL1.Contig58_All	84	101	103	0	0	0	1	1.45	1.64	0	0	0	2.94e-24	#NAME?	up
CL1001.Contig8_All	176	42	24	0	0	0	1.15	0.33	0.22	0	0	0	0.000773209	#NAME?	up
CL1002.Contig14_All	38	82	0	0	0	0	0.52	1.34	0	0	0	0	0.00777361	#NAME?	up
CL10055.Contig4_All	130	59	95	0	0	0	1.56	0.86	1.51	0	0.01	0	1.97e-19	#NAME?	up
CL1006.Contig5_All	539	328	112	0	0	0	17.11	12.49	4.76	0	0	0	7.24e-11	#NAME?	up
CL10067.Contig1_All	40	17	27	0	0	0	1.08	0.56	0.98	0	0	0	8.53e-09	#NAME?	up
CL10083.Contig2_All	39	39	8	0	0	0	0.62	0.74	0.18	0	0	0	3e-06	#NAME?	up
CL1015.Contig2_All	605	725	541	0	0	0	14.18	20.39	17.01	0.01	0	0	1.06e-106	#NAME?	up
CL10186.Contig1_All	37	29	16	0	0	0	1.29	1.21	0.77	0	0	0	1.34e-08	#NAME?	up
CL1020.Contig1_All	456	573	881	0	0	0	6.39	9.66	16.52	0	0	0	5.26e-16	#NAME?	up
CL1020.Contig22_All	31	38	28	0	0	0	1.2	1.76	1.46	0	0	0	7.58e-10	#NAME?	up
CL10209.Contig11_All	107	72	120	0	0	0	2.67	2.16	4	0	0	0	2.21e-19	#NAME?	up
CL10209.Contig4_All	2023	2002	2042	0	0	0	16.59	19.76	22.41	0	0	0	2.81e-154	#NAME?	up
CL1023.Contig12_All	239	280	120	0	0	0	4.54	6.38	3.06	0	0	0	4.82e-23	#NAME?	up
CL1024.Contig26_All	88	115	188	0	0	0	1.32	2.06	3.76	0	0	0	4.48e-10	#NAME?	up
CL1024.Contig32_All	93	119	105	0	0	0	1.86	2.86	2.81	0	0	0	1.17e-26	#NAME?	up
CL1024.Contig38_All	168	133	14	0	0	0	4.5	4.3	0.51	0	0	0	7.31e-06	#NAME?	up
CL1024.Contig48_All	0	53	70	0	0	0	0	1.84	2.69	0	0	0	0.00196864	#NAME?	up
CL1024.Contig49_All	393	518	1191	0	0	0	3.51	5.57	14.23	0	0	0.01	8.68e-08	#NAME?	up
CL1024.Contig53_All	555	416	441	0	0	0	5.18	4.68	5.52	0	0	0	1.04e-102	#NAME?	up
CL1028.Contig3_All	96	120	74	0	0	0	1.06	1.59	1.09	0	0	0	3.44e-24	#NAME?	up
CL1028.Contig5_All	9424	14620	15848	0	0	0	99.51	185.7	224.01	0	0.01	0	1.83e-39	#NAME?	up
CL1028.Contig6_All	70	200	189	0	0	0	0.76	2.59	2.73	0	0	0	3.14e-10	#NAME?	up
CL1031.Contig5_All	71	37	104	0	0	0	1.53	0.96	2.97	0	0	0	1.22e-07	#NAME?	up
CL1035.Contig12_All	53	34	49	0	0	0	2.82	2.2	3.51	0	0	0	9.75e-13	#NAME?	up
CL1035.Contig7_All	21	39	23	0	0	0	1.07	2.38	1.61	0	0	0	9.49e-09	#NAME?	up
CL1035.Contig9_All	84	7	102	0	0	0	1.46	0.16	2.38	0	0	0	0.000275047	#NAME?	up
CL104.Contig18_All	24	4	38	0	0	0	0.34	0.07	0.73	0	0	0	0.00259955	#NAME?	up
CL104.Contig8_All	181	203	106	0	0	0	1.66	2.24	1.3	0	0	0	1.34e-34	#NAME?	up
CL1040.Contig10_All	152	228	196	0	0	0	1.15	2.07	1.99	0	0	0	1.76e-31	#NAME?	up
CL1040.Contig5_All	78	41	45	0	0	0	1.43	0.9	1.11	0	0	0	1.28e-14	#NAME?	up
CL1043.Contig18_All	105	59	41	0	0	0	3.33	2.24	1.77	0	0	0	1.09e-15	#NAME?	up
CL1043.Contig5_All	154	0	174	0	0	0	1.09	0	1.65	0	0	0	0.000361003	#NAME?	up
CL1045.Contig1_All	54	33	44	0	0	0	1.07	0.8	1.18	0	0	0	2.31e-12	#NAME?	up
CL1045.Contig3_All	78	94	129	0	0	0	1.46	2.11	3.21	0	0	0	4.54e-15	#NAME?	up
CL1045.Contig4_All	21	32	29	0	0	0	0.79	1.48	1.47	0	0	0	1.09e-08	#NAME?	up
CL10467.Contig4_All	25	18	35	0	0	0	1.06	0.93	1.97	0	0	0	2.23e-08	#NAME?	up
CL1047.Contig2_All	6	124	50	0	0	0	0.03	0.81	0.36	0	0	0	0.00159342	#NAME?	up
CL10472.Contig2_All	25	36	0	0	0	0	1.29	2.2	0	0	0	0	0.0054386	#NAME?	up
CL1051.Contig2_All	185	100	88	0	0	0	7.55	4.88	4.84	0	0	0	9.41e-24	#NAME?	up
CL10563.Contig1_All	100	27	20	0	0	0	2.54	0.82	0.67	0	0	0	0.000196162	#NAME?	up
CL10588.Contig1_All	51	34	72	0	0	0	3.56	2.89	6.83	0	0	0	1.37e-09	#NAME?	up
CL1059.Contig5_All	55	35	82	0	0	0	0.88	0.68	1.76	0	0	0	1.89e-08	#NAME?	up
CL10662.Contig2_All	0	23	19	0	0	0	0	1.46	1.37	0	0	0	0.00539108	#NAME?	up
CL10678.Contig2_All	24	31	3	0	0	0	1	1.52	0.17	0	0	0	0.000564997	#NAME?	up
CL107.Contig12_All	77	106	15	0	0	0	0.59	0.98	0.16	0	0	0	9.13e-06	#NAME?	up
CL107.Contig6_All	487	170	0	0	0	0	3.69	1.56	0	0	0	0	0.00138351	#NAME?	up
CL107.Contig7_All	642	407	507	0	0	0	4.8	3.67	5.08	0	0	0	7.3e-68	#NAME?	up
CL10751.Contig2_All	105	141	111	0	0	0	3.87	6.21	5.49	0	0	0	5.15e-30	#NAME?	up
CL1076.Contig3_All	70	15	26	0	0	0	2.1	0.54	1.08	0	0	0	2.57e-05	#NAME?	up
CL1084.Contig17_All	81	67	34	0	0	0	1.19	1.19	0.67	0	0	0	8.05e-16	#NAME?	up
CL1084.Contig36_All	30	0	20	0	0	0	0.52	0	0.46	0	0	0	0.00405258	#NAME?	up
CL1084.Contig6_All	95	45	36	0	0	0	1.65	0.94	0.84	0	0	0	4.98e-12	#NAME?	up
CL10847.Contig1_All	24	24	9	0	0	0	3.21	3.8	1.59	0	0	0	1.78e-06	#NAME?	up
CL10871.Contig3_All	125	103	170	0	0	0	3.6	3.53	6.52	0	0	0	5.22e-17	#NAME?	up
CL1089.Contig1_All	56	33	33	0	0	0	1.3	0.93	1.04	0	0	0	1.12e-11	#NAME?	up
CL1089.Contig2_All	2	32	31	0	0	0	0.06	0.99	1.07	0	0	0	0.0012178	#NAME?	up
CL11.Contig1_All	2197	1437	1144	0	0	0	70.19	55.04	49.02	0	0.02	0	8.12e-71	#NAME?	up
CL110.Contig2_All	38	14	19	0	0	0	1.45	0.64	0.97	0	0	0	1.08e-07	#NAME?	up
CL11029.Contig1_All	39	28	30	0	0	0	1.8	1.52	1.82	0	0	0	7.8e-10	#NAME?	up
CL11107.Contig1_All	35	48	0	0	0	0	1.43	2.31	0	0	0	0	0.00311378	#NAME?	up
CL1114.Contig12_All	48	40	0	0	0	0	2.33	2.33	0	0	0	0	0.00144827	#NAME?	up
CL1114.Contig3_All	136	160	118	0	0	0	1.55	2.2	1.8	0	0	0	1.03e-34	#NAME?	up
CL11199.Contig1_All	81	56	2	0	0	0	1.41	1.18	0.05	0	0	0	0.000450505	#NAME?	up
CL11199.Contig25_All	168	84	42	0	0	0	2.8	1.69	0.95	0	0	0	4.51e-09	#NAME?	up
CL11199.Contig2_All	170	54	37	0	0	0	2.96	1.13	0.87	0	0	0	9.57e-06	#NAME?	up
CL11259.Contig1_All	99	70	54	0	0	0	7.07	5.96	5.2	0	0	0	8.7e-19	#NAME?	up
CL1141.Contig4_All	30	20	111	0	0	0	0.41	0.34	2.04	0	0	0	0.00481383	#NAME?	up
CL1146.Contig5_All	41	80	119	0	0	0	2.52	5.75	9.66	0	0	0	1.92e-07	#NAME?	up
CL1147.Contig7_All	0	64	28	0	0	0	0	1.06	0.52	0	0	0	0.00614231	#NAME?	up
CL11553.Contig2_All	43	11	31	0	0	0	1.6	0.48	1.56	0	0	0	5.14e-07	#NAME?	up
CL1157.Contig2_All	0	23	30	0	0	0	0	0.81	1.16	0	0	0	0.00642956	#NAME?	up
CL1157.Contig84_All	24	24	11	0	0	0	0.96	1.15	0.6	0	0	0	1.15e-06	#NAME?	up
CL1157.Contig93_All	26	0	23	0	0	0	0.42	0	0.49	0	0	0	0.00423748	#NAME?	up
CL11646.Contig3_All	27	0	23	0	0	0	0.74	0	0.87	0	0	0	0.00397321	#NAME?	up
CL1165.Contig1_All	67	63	18	0	0	0	0.35	0.39	0.13	0	0	0	3.82e-09	#NAME?	up
CL1165.Contig8_All	27	39	1	0	0	0	0.14	0.24	0.01	0	0	0	0.00299436	#NAME?	up
CL11747.Contig2_All	32	17	25	0	0	0	2.53	1.68	2.66	0	0	0	5.48e-08	#NAME?	up
CL1178.Contig3_All	20	35	25	0	0	0	0.67	1.4	1.14	0	0	0	1.63e-08	#NAME?	up
CL1178.Contig4_All	65	67	47	0	0	0	2.63	3.23	2.54	0	0	0	1.05e-15	#NAME?	up
CL1180.Contig6_All	67	27	43	0	0	0	0.88	0.42	0.76	0	0	0	9.37e-13	#NAME?	up
CL1184.Contig2_All	233	96	4	0	0	0	2.39	1.19	0.07	0	0	0	0.00098475	#NAME?	up
CL1185.Contig19_All	23	38	33	0	0	0	1.67	3.35	3.31	0	0	0	1.19e-09	#NAME?	up
CL1185.Contig7_All	20	66	24	0	0	0	1.47	5.55	2.35	0	0	0	3.46e-05	#NAME?	up
CL119.Contig8_All	60	85	6	0	0	0	0.77	1.3	0.11	0	0	0	0.000234858	#NAME?	up
CL11912.Contig2_All	38	31	16	0	0	0	3.2	3.07	1.82	0	0	0	7.71e-09	#NAME?	up
CL1195.Contig1_All	78	58	76	0	0	0	0.96	0.86	1.25	0	0	0	3.75e-18	#NAME?	up
CL120.Contig10_All	18	57	44	0	0	0	0.55	2.06	1.77	0	0	0	1.58e-07	#NAME?	up
CL120.Contig11_All	16	31	18	0	0	0	0.53	1.19	0.78	0	0	0	3.07e-07	#NAME?	up
CL1202.Contig9_All	42	103	64	0	0	0	0.77	2.25	1.56	0	0	0	7.55e-11	#NAME?	up
CL12060.Contig2_All	84	84	64	0	0	0	2.81	3.37	2.9	0	0	0	1.46e-19	#NAME?	up
CL12185.Contig3_All	24	23	11	0	0	0	2	2.28	1.24	0	0	0	1.42e-06	#NAME?	up
CL12207.Contig1_All	65	24	20	0	0	0	3.53	1.59	1.45	0	0	0	7.38e-07	#NAME?	up
CL12258.Contig13_All	64	16	32	0	0	0	1.77	0.55	1.18	0	0	0	5.21e-07	#NAME?	up
CL1237.Contig11_All	35	0	34	0	0	0	1.39	0	1.77	0	0	0	0.0028497	#NAME?	up
CL1237.Contig23_All	54	56	11	0	0	0	1.4	1.75	0.39	0	0	0	1.33e-06	#NAME?	up
CL1237.Contig2_All	81	4	27	0	0	0	2.4	0.17	1.1	0	0	0	0.00307543	#NAME?	up
CL12385.Contig1_All	46	66	16	0	0	0	3.67	6.33	1.82	0	0	0	4.27e-07	#NAME?	up
CL12389.Contig4_All	25	0	36	0	0	0	0.69	0	1.3	0	0	0	0.00876665	#NAME?	up
CL12402.Contig1_All	55	38	40	0	0	0	2.19	1.83	2.16	0	0	0	1.72e-12	#NAME?	up
CL12410.Contig7_All	60	53	21	0	0	0	1.22	1.31	0.59	0	0	0	1.74e-12	#NAME?	up
CL12419.Contig2_All	64	0	66	0	0	0	3.05	0	4.2	0	0	0	0.00119199	#NAME?	up
CL1242.Contig15_All	33	69	55	0	0	0	1.66	4.12	3.68	0	0	0	1.56e-12	#NAME?	up
CL1242.Contig5_All	0	28	28	0	0	0	0	0.66	0.74	0	0	0	0.0037264	#NAME?	up
CL1244.Contig2_All	0	39	51	0	0	0	0	1.1	1.62	0	0	0	0.00303563	#NAME?	up
CL1253.Contig3_All	32	33	35	0	0	0	1.54	1.91	2.25	0	0	0	4.22e-10	#NAME?	up
CL1255.Contig9_All	3495	2942	2426	0	0	0	62.37	63.09	58.02	0	0	0	8.67e-262	#NAME?	up
CL1256.Contig39_All	25	18	25	0	0	0	1.29	1.17	1.75	0	0	0	1.68e-07	#NAME?	up
CL12571.Contig2_All	438	687	633	0	0	0	4.63	8.73	8.95	0	0	0	1.44e-32	#NAME?	up
CL12571.Contig5_All	1109	1072	1444	0	0	0	14.92	17.33	26	0	0	0	4.41e-39	#NAME?	up
CL12571.Contig7_All	929	598	517	0	0	0	21.74	16.82	16.24	0	0	0	7.18e-69	#NAME?	up
CL12571.Contig9_All	733	459	381	0	0	0	5.8	4.38	4.04	0	0	0	1.05e-51	#NAME?	up
CL12667.Contig3_All	39	26	19	0	0	0	1.75	1.39	1.14	0	0	0	9.1e-09	#NAME?	up
CL12703.Contig18_All	57	24	15	0	0	0	0.24	0.12	0.09	0	0	0	1.71e-06	#NAME?	up
CL12703.Contig20_All	87	62	31	0	0	0	0.36	0.31	0.17	0	0	0	3.48e-15	#NAME?	up
CL1271.Contig22_All	36	43	45	0	0	0	0.64	0.9	1.05	0	0	0	6.6e-12	#NAME?	up
CL1271.Contig25_All	45	37	47	0	0	0	1.31	1.3	1.84	0	0	0	2.99e-12	#NAME?	up
CL12735.Contig1_All	37	23	14	0	0	0	0.98	0.74	0.51	0	0	0	6.25e-08	#NAME?	up
CL1277.Contig13_All	79	58	58	0	0	0	1.76	1.56	1.72	0	0	0	7.68e-17	#NAME?	up
CL1277.Contig18_All	33	0	36	0	0	0	1.12	0	1.65	0	0	0	0.00359535	#NAME?	up
CL1277.Contig19_All	116	186	119	0	0	0	4.75	9.1	6.53	0	0	0	6.84e-26	#NAME?	up
CL1277.Contig21_All	214	117	229	0	0	0	4.55	3	6.52	0	0	0	1.07e-17	#NAME?	up
CL12799.Contig3_All	28	7	24	0	0	0	0.49	0.16	0.57	0	0	0	7.66e-06	#NAME?	up
CL12830.Contig6_All	70	80	22	0	0	0	2.17	2.94	0.94	0	0	0	2.9e-09	#NAME?	up
CL12862.Contig4_All	140	150	152	0	0	0	1.98	2.54	2.88	0	0	0	3.26e-37	#NAME?	up
CL12862.Contig6_All	252	202	115	0	0	0	3.54	3.42	2.16	0	0	0	3.78e-34	#NAME?	up
CL1293.Contig1_All	41	35	0	0	0	0	1.22	1.24	0	0	0	0.01	0.00181862	#NAME?	up
CL12982.Contig4_All	119	55	108	0	0	0	1.73	0.96	2.1	0	0	0	1.31e-15	#NAME?	up
CL1300.Contig2_All	37	58	21	0	0	0	1.65	3.1	1.28	0	0	0	1.47e-09	#NAME?	up
CL1304.Contig13_All	0	225	395	0	0	0	0	2.18	4.27	0	0	0	0.000605288	#NAME?	up
CL13072.Contig3_All	127	112	85	0	0	0	2.59	2.74	2.33	0	0	0	5.8e-27	#NAME?	up
CL13077.Contig1_All	32	31	32	0	0	0	0.91	1.08	1.24	0	0	0	1.05e-09	#NAME?	up
CL1311.Contig10_All	0	32	21	0	0	0	0	0.56	0.42	0	0	0	0.00476844	#NAME?	up
CL1311.Contig29_All	191	217	197	0	0	0	2.08	2.84	2.87	0	0	0	5.17e-50	#NAME?	up
CL13149.Contig9_All	63	46	32	0	0	0	0.78	0.69	0.53	0	0	0	5.22e-13	#NAME?	up
CL13221.Contig2_All	26	23	19	0	0	0	1.16	1.22	1.13	0	0	0	1.79e-07	#NAME?	up
CL13298.Contig13_All	17	23	62	0	0	0	0.32	0.54	1.59	0	0	0	0.000863987	#NAME?	up
CL13330.Contig2_All	79	102	78	0	0	0	2.03	3.17	2.69	0	0	0	9.07e-22	#NAME?	up
CL13402.Contig3_All	68	31	36	0	0	0	2.87	1.6	2.08	0	0	0	1.38e-12	#NAME?	up
CL13418.Contig9_All	43	35	23	0	0	0	2.16	2.1	1.56	0	0	0	4.16e-10	#NAME?	up
CL1342.Contig28_All	87	71	31	0	0	0	1.75	1.73	0.85	0	0	0	4.16e-15	#NAME?	up
CL13445.Contig21_All	142	86	120	0	0	0	4.05	2.95	4.61	0	0	0	3.82e-29	#NAME?	up
CL13445.Contig27_All	17	93	29	0	0	0	0.55	3.47	1.22	0	0	0	0.000679328	#NAME?	up
CL13461.Contig15_All	106	119	13	0	0	0	1.47	2	0.24	0	0	0	9.3e-06	#NAME?	up
CL13461.Contig1_All	31	0	38	0	0	0	0.46	0	0.74	0	0	0	0.00480641	#NAME?	up
CL1349.Contig26_All	79	5	21	0	0	0	2.21	0.18	0.82	0	0	0	0.00556548	#NAME?	up
CL1351.Contig15_All	121	45	68	0	0	0	2.01	0.91	1.51	0	0	0	2.02e-13	#NAME?	up
CL1351.Contig18_All	149	49	152	0	0	0	1.84	0.73	2.51	0	0	0	1.86e-09	#NAME?	up
CL1351.Contig29_All	51	28	41	0	0	0	0.61	0.41	0.66	0	0	0	1.43e-11	#NAME?	up
CL1351.Contig40_All	45	5	32	0	0	0	0.51	0.08	0.48	0	0	0	0.000132899	#NAME?	up
CL1351.Contig4_All	80	61	0	0	0	0	1.36	1.26	0	0	0	0	0.000727864	#NAME?	up
CL1351.Contig56_All	38	69	20	0	0	0	0.48	1.06	0.35	0	0	0	5.21e-07	#NAME?	up
CL13514.Contig2_All	0	69	75	0	0	0	0	2.01	2.43	0	0	0	0.000931539	#NAME?	up
CL13524.Contig1_All	30	27	4	0	0	0	1.37	1.47	0.26	0	0	0	8.26e-05	#NAME?	up
CL13535.Contig2_All	137	191	172	0	0	0	2.71	4.53	4.56	0	0	0	1.22e-34	#NAME?	up
CL1355.Contig1_All	165	234	205	0	0	0	0.92	1.57	1.52	0	0	0	3.12e-36	#NAME?	up
CL13551.Contig11_All	45	0	49	0	0	0	1.91	0	2.78	0	0	0	0.00225777	#NAME?	up
CL13551.Contig13_All	40	117	31	0	0	0	1.49	5.16	1.56	0	0	0	4.15e-05	#NAME?	up
CL13551.Contig4_All	91	53	0	0	0	0	0.96	0.68	0	0	0	0	0.00134414	#NAME?	up
CL13551.Contig7_All	42	45	20	0	0	0	0.99	1.26	0.63	0	0	0	1.47e-10	#NAME?	up
CL13555.Contig2_All	29	34	21	0	0	0	3.47	4.83	3.51	0	0	0	8.42e-09	#NAME?	up
CL13559.Contig19_All	35	23	7	0	0	0	0.6	0.47	0.16	0	0	0	4.28e-06	#NAME?	up
CL13559.Contig22_All	34	55	106	0	0	0	0.26	0.5	1.06	0	0	0	9.56e-06	#NAME?	up
CL13559.Contig24_All	99	40	39	0	0	0	0.71	0.35	0.38	0	0	0	1.56e-10	#NAME?	up
CL13601.Contig9_All	51	56	41	0	0	0	2.46	3.17	2.65	0	0	0	1.48e-13	#NAME?	up
CL13625.Contig4_All	100	51	20	0	0	0	3.44	2.1	0.97	0	0	0	7.66e-07	#NAME?	up
CL13628.Contig10_All	44	45	33	0	0	0	0.83	1.02	0.83	0	0	0	1.05e-11	#NAME?	up
CL13630.Contig3_All	210	118	87	0	0	0	14.54	9.78	8.12	0	0	0	1.61e-20	#NAME?	up
CL13645.Contig12_All	54	50	79	0	0	0	1.71	1.88	3.35	0	0	0	1.49e-13	#NAME?	up
CL13645.Contig7_All	67	49	70	0	0	0	2.3	2.02	3.27	0	0	0	2.77e-16	#NAME?	up
CL1366.Contig1_All	136	220	162	0	0	0	2.73	5.28	4.35	0	0	0	4.33e-28	#NAME?	up
CL13682.Contig4_All	50	41	22	0	0	0	18.91	17.74	12.07	0	0	0	5.37e-11	#NAME?	up
CL13688.Contig1_All	23	57	116	0	0	0	0.37	1.09	2.48	0	0	0	0.000206412	#NAME?	up
CL13747.Contig3_All	76	53	35	0	0	0	2.12	1.78	1.33	0	0	0	1.38e-14	#NAME?	up
CL13784.Contig6_All	72	36	0	0	0	0	0.63	0.38	0	0	0	0	0.00327679	#NAME?	up
CL13784.Contig7_All	108	140	125	0	0	0	0.93	1.46	1.45	0	0	0	1.91e-31	#NAME?	up
CL1379.Contig10_All	53	28	35	0	0	0	1.61	1.05	1.44	0	0	0	2.96e-11	#NAME?	up
CL1379.Contig5_All	123	16	40	0	0	0	2.79	0.44	1.23	0	0	0	0.000263084	#NAME?	up
CL13810.Contig2_All	71	24	16	0	0	0	1.56	0.64	0.47	0	0	0	3.82e-05	#NAME?	up
CL13826.Contig28_All	53	38	0	0	0	0	0.77	0.66	0	0	0	0	0.00163199	#NAME?	up
CL13826.Contig30_All	63	20	128	0	0	0	0.81	0.32	2.21	0	0	0	0.000490306	#NAME?	up
CL13826.Contig34_All	69	133	65	0	0	0	1	2.33	1.26	0	0	0	3.96e-13	#NAME?	up
CL13826.Contig58_All	314	163	16	0	0	0	1.29	0.8	0.09	0	0	0	5.42e-05	#NAME?	up
CL1385.Contig11_All	26	0	22	0	0	0	0.44	0	0.49	0	0	0	0.00420886	#NAME?	up
CL1391.Contig19_All	107	79	0	0	0	0	1.63	1.45	0	0	0	0	0.00048442	#NAME?	up
CL1391.Contig31_All	34	24	33	0	0	0	0.34	0.28	0.44	0	0	0	2.17e-09	#NAME?	up
CL1391.Contig32_All	4	57	41	0	0	0	0.08	1.18	0.96	0	0	0	0.000416926	#NAME?	up
CL1391.Contig33_All	67	102	178	0	0	0	0.98	1.8	3.5	0	0	0	1.01e-07	#NAME?	up
CL13918.Contig12_All	292	162	156	0	0	0	4.8	3.21	3.44	0	0	0	9.12e-34	#NAME?	up
CL13918.Contig13_All	52	24	0	0	0	0	1.53	0.85	0	0	0	0	0.00655902	#NAME?	up
CL13918.Contig19_All	37	26	5	0	0	0	1.06	0.9	0.22	0	0	0	5.32e-05	#NAME?	up
CL13918.Contig4_All	135	124	74	0	0	0	5.62	6.22	4.17	0	0	0	1.31e-27	#NAME?	up
CL13936.Contig1_All	156	265	198	0	0	0	1.8	3.67	3.06	0	0	0	3.98e-26	#NAME?	up
CL13936.Contig22_All	48	25	2	0	0	0	1.67	1.05	0.12	0	0	0	0.00188507	#NAME?	up
CL13936.Contig3_All	134	158	137	0	0	0	1.13	1.61	1.56	0	0	0	4.39e-36	#NAME?	up
CL1395.Contig32_All	26	47	48	0	0	0	0.33	0.73	0.82	0	0	0	1.47e-11	#NAME?	up
CL13950.Contig7_All	88	81	28	0	0	0	1.68	1.84	0.72	0	0	0	5.12e-12	#NAME?	up
CL13952.Contig8_All	25	15	38	0	0	0	0.31	0.23	0.63	0	0	0	2.14e-06	#NAME?	up
CL13973.Contig4_All	120	127	137	0	0	0	2.76	3.53	4.25	0	0	0	2.14e-32	#NAME?	up
CL13973.Contig6_All	135	148	165	0	0	0	9.18	11.99	15.14	0	0	0	4.67e-37	#NAME?	up
CL1398.Contig14_All	96	165	148	0	0	0	1.32	2.74	2.74	0	0	0	3.01e-20	#NAME?	up
CL1398.Contig3_All	236	82	168	0	0	0	3.34	1.4	3.19	0	0	0	1.63e-14	#NAME?	up
CL14019.Contig2_All	18	55	23	0	0	0	0.43	1.54	0.73	0	0	0	8.33e-06	#NAME?	up
CL14036.Contig3_All	86	74	57	0	0	0	2.03	2.1	1.8	0	0	0	2.1e-18	#NAME?	up
CL1404.Contig19_All	37	26	19	0	0	0	0.53	0.45	0.37	0	0	0	1.31e-08	#NAME?	up
CL1404.Contig6_All	60	4	38	0	0	0	1.12	0.1	0.94	0	0	0	0.000295605	#NAME?	up
CL1405.Contig1_All	42	43	34	0	0	0	1.23	1.51	1.34	0	0	0	1.7e-11	#NAME?	up
CL14050.Contig3_All	88	86	101	0	0	0	1.66	1.96	2.56	0	0	0	3.68e-23	#NAME?	up
CL14078.Contig15_All	0	33	28	0	0	0	0	0.55	0.52	0	0	0	0.00300472	#NAME?	up
CL14126.Contig4_All	74	65	86	0	0	0	0.74	0.78	1.16	0	0	0	3.53e-19	#NAME?	up
CL14127.Contig7_All	26	32	23	0	0	0	0.98	1.42	1.14	0	0	0	1.42e-08	#NAME?	up
CL14130.Contig11_All	77	44	18	0	0	0	1.45	1	0.46	0	0	0	7.34e-08	#NAME?	up
CL14130.Contig7_All	38	76	14	0	0	0	0.89	2.16	0.45	0	0	0	6.96e-05	#NAME?	up
CL14141.Contig21_All	79	153	152	0	0	0	2.47	5.7	6.31	0	0	0	1.72e-14	#NAME?	up
CL14141.Contig9_All	91	58	89	0	0	0	1.67	1.28	2.2	0	0	0	3.95e-20	#NAME?	up
CL14177.Contig7_All	248	231	200	0	0	0	5.19	5.79	5.62	0	0	0	2.29e-55	#NAME?	up
CL14179.Contig15_All	99	32	46	0	0	0	1.39	0.55	0.87	0	0	0	1.78e-09	#NAME?	up
CL14179.Contig16_All	10	41	19	0	0	0	0.14	0.7	0.37	0	0	0	9.09e-05	#NAME?	up
CL14186.Contig3_All	37	8	18	0	0	0	0.88	0.23	0.6	0	0	0	1.99e-05	#NAME?	up
CL14186.Contig4_All	0	57	36	0	0	0	0	1.55	1.1	0	0	0	0.00219699	#NAME?	up
CL14191.Contig1_All	35	0	47	0	0	0	0.92	0	1.66	0	0	0	0.00489771	#NAME?	up
CL1420.Contig4_All	31	12	29	0	0	0	2.43	1.1	3.07	0	0	0	7.73e-08	#NAME?	up
CL1420.Contig5_All	55	98	36	0	0	0	1.97	4.2	1.74	0	0	0	9.52e-10	#NAME?	up
CL14205.Contig6_All	27	0	37	0	0	0	0.31	0	0.59	0	0	0	0.00719094	#NAME?	up
CL14205.Contig8_All	75	0	28	0	0	0	1.51	0	0.78	0	0	0	0.00572016	#NAME?	up
CL14214.Contig2_All	22	24	19	0	0	0	1.3	1.68	1.51	0	0	0	3.16e-07	#NAME?	up
CL14265.Contig3_All	797	386	439	0	0	0	8.19	4.78	6.05	0	0	0	2.97e-32	#NAME?	up
CL1427.Contig5_All	38	0	19	0	0	0	0.97	0	0.67	0	0	0	0.00548312	#NAME?	up
CL14287.Contig1_All	30	0	18	0	0	0	0.8	0	0.67	0	0	0	0.00490193	#NAME?	up
CL14302.Contig1_All	15	21	29	0	0	0	0.78	1.29	1.97	0	0	0	2.75e-07	#NAME?	up
CL14309.Contig14_All	151	11	127	0	0	0	1.39	0.12	1.57	0	0	0	2.86e-05	#NAME?	up
CL14322.Contig2_All	158	156	111	0	0	0	2.69	3.21	2.54	0	0	0	1.73e-35	#NAME?	up
CL1433.Contig3_All	38	32	1	0	0	0	0.76	0.77	0.03	0	0	0	0.00112943	#NAME?	up
CL14340.Contig4_All	49	23	6	0	0	0	3.11	1.81	0.51	0	0	0	0.000298093	#NAME?	up
CL1435.Contig12_All	225	144	178	0	0	0	6.52	5.03	6.95	0	0	0	2.53e-45	#NAME?	up
CL14355.Contig18_All	132	0	81	0	0	0	1.56	0	1.29	0	0	0	0.000447144	#NAME?	up
CL14360.Contig1_All	54	36	34	0	0	0	1.69	1.35	1.43	0	0	0	7.91e-12	#NAME?	up
CL14361.Contig21_All	49	0	47	0	0	0	1.08	0	1.36	0	0	0	0.00165532	#NAME?	up
CL14361.Contig24_All	15	25	24	0	0	0	0.38	0.75	0.82	0	0	0	3.51e-07	#NAME?	up
CL14361.Contig38_All	60	115	40	0	0	0	1.23	2.84	1.12	0	0	0	6.82e-09	#NAME?	up
CL14366.Contig11_All	257	0	118	0	0	0	2.94	0	1.81	0	0	0	0.000475244	#NAME?	up
CL14366.Contig12_All	158	103	0	0	0	0	1.06	0.83	0	0	0	0	0.000375896	#NAME?	up
CL14378.Contig11_All	48	25	28	0	0	0	1.18	0.75	0.93	0	0	0	4.11e-10	#NAME?	up
CL1448.Contig5_All	29	23	21	0	0	0	0.89	0.86	0.86	0	0	0	6.76e-08	#NAME?	up
CL145.Contig17_All	36	33	0	0	0	0	1.2	1.33	0	0	0	0	0.00211876	#NAME?	up
CL145.Contig20_All	46	0	31	0	0	0	0.82	0	0.75	0	0	0	0.0020445	#NAME?	up
CL145.Contig21_All	12	50	49	0	0	0	0.4	2.02	2.24	0	0	0	9.59e-06	#NAME?	up
CL145.Contig9_All	38	27	0	0	0	0	2.28	1.98	0	0	0	0	0.00280132	#NAME?	up
CL1456.Contig5_All	24	20	0	0	0	0	0.53	0.53	0	0	0	0	0.00431255	#NAME?	up
CL1460.Contig2_All	121	46	50	0	0	0	3.48	1.59	1.93	0	0	0	8.43e-11	#NAME?	up
CL1461.Contig1_All	36	58	10	0	0	0	0.98	1.88	0.37	0	0	0	4.01e-05	#NAME?	up
CL1469.Contig29_All	18	48	48	0	0	0	0.62	1.98	2.24	0	0	0	1.27e-07	#NAME?	up
CL147.Contig5_All	2144	4614	4669	0	0	0	22.52	58.3	65.66	0	0	0	3.69e-22	#NAME?	up
CL1474.Contig1_All	939	820	941	0	0	0	19.73	20.68	26.5	0	0	0	8.21e-98	#NAME?	up
CL1474.Contig4_All	56	188	151	0	0	0	1.35	5.41	4.87	0	0	0	2.51e-09	#NAME?	up
CL1476.Contig1_All	32	35	54	0	0	0	0.73	0.96	1.64	0	0.01	0	1.98e-10	#NAME?	up
CL1476.Contig3_All	10	49	20	0	0	0	0.27	1.49	0.68	0	0	0	0.000339542	#NAME?	up
CL1478.Contig49_All	30	61	0	0	0	0	0.31	0.75	0	0	0	0	0.00887346	#NAME?	up
CL1479.Contig10_All	12	44	18	0	0	0	0.3	1.26	0.58	0	0	0	8.68e-05	#NAME?	up
CL1486.Contig6_All	113	130	129	0	0	0	3.17	4.39	4.84	0	0	0	2.3e-31	#NAME?	up
CL1494.Contig3_All	25	8	22	0	0	0	1.66	0.66	1.95	0	0	0	2.39e-06	#NAME?	up
CL1507.Contig12_All	57	43	80	0	0	0	0.67	0.61	1.25	0	0	0	1.4e-11	#NAME?	up
CL1512.Contig30_All	114	67	183	0	0	0	1.81	1.28	3.88	0	0	0	3.55e-08	#NAME?	up
CL1512.Contig8_All	30	3	49	0	0	0	1.2	0.17	2.57	0	0	0	0.00394001	#NAME?	up
CL1537.Contig14_All	16	23	22	0	0	0	0.36	0.63	0.68	0	0	0	6.57e-07	#NAME?	up
CL1542.Contig18_All	47	71	12	0	0	0	0.26	0.48	0.1	0	0	0	1.65e-05	#NAME?	up
CL1577.Contig15_All	26	25	16	0	0	0	2.71	3.06	2.19	0	0	0	2.25e-07	#NAME?	up
CL1577.Contig4_All	11	33	25	0	0	0	0.22	0.78	0.66	0	0	0	7.32e-07	#NAME?	up
CL1579.Contig10_All	207	258	247	0	0	0	2.87	4.29	4.59	0	0	0	7.75e-47	#NAME?	up
CL1579.Contig12_All	120	162	121	0	0	0	1.62	2.64	2.19	0	0	0	6.93e-34	#NAME?	up
CL1580.Contig7_All	24	27	35	0	0	0	0.63	0.83	1.2	0	0	0	5e-09	#NAME?	up
CL1583.Contig9_All	18	26	98	0	0	0	0.65	1.08	4.53	0	0	0	0.00526662	#NAME?	up
CL1585.Contig2_All	1092	1522	1355	0	0	0	12.49	20.94	20.74	0	0	0	7.99e-56	#NAME?	up
CL1587.Contig11_All	24	50	29	0	0	0	0.8	1.98	1.3	0	0	0	2.49e-10	#NAME?	up
CL1587.Contig12_All	51	27	21	0	0	0	1.47	0.93	0.81	0	0	0	6.32e-10	#NAME?	up
CL1587.Contig15_All	22	52	48	0	0	0	0.55	1.54	1.6	0	0	0	3.11e-09	#NAME?	up
CL1591.Contig13_All	25	37	7	0	0	0	0.26	0.47	0.1	0	0	0	4.07e-05	#NAME?	up
CL1591.Contig25_All	61	94	0	0	0	0	0.59	1.09	0.01	0	0	0	0.00184808	#NAME?	up
CL1591.Contig31_All	214	307	179	0	0	0	1.29	2.24	1.45	0	0	0	1.96e-33	#NAME?	up
CL1591.Contig3_All	236	200	101	0	0	0	1.72	1.76	0.99	0	0	0	1.65e-27	#NAME?	up
CL16.Contig3_All	21	43	58	0	0	0	0.86	2.11	3.21	0	0	0	5.31e-07	#NAME?	up
CL1609.Contig14_All	62	30	22	0	0	0	0.84	0.5	0.4	0	0	0	3.43e-10	#NAME?	up
CL1609.Contig8_All	51	39	0	0	0	0	0.54	0.5	0	0	0	0	0.00150924	#NAME?	up
CL1618.Contig34_All	19	20	21	0	0	0	0.24	0.31	0.36	0	0	0	8.29e-07	#NAME?	up
CL1623.Contig2_All	1	49	25	0	0	0	0.02	1.1	0.64	0	0	0	0.00386315	#NAME?	up
CL1632.Contig5_All	194	65	29	0	0	0	5.29	2.13	1.08	0	0	0	6.15e-05	#NAME?	up
CL1634.Contig22_All	80	70	11	0	0	0	1.74	1.82	0.34	0	0	0	4.21e-06	#NAME?	up
CL1635.Contig6_All	96	0	97	0	0	0	0.53	0	0.71	0	0	0	0.000599819	#NAME?	up
CL1635.Contig9_All	140	88	66	0	0	0	0.75	0.57	0.48	0	0	0	2.81e-24	#NAME?	up
CL1637.Contig13_All	148	130	163	0	0	0	5.13	5.42	7.6	0	0	0	3.64e-37	#NAME?	up
CL1637.Contig18_All	30	0	43	0	0	0	1.22	0	2.3	0	0	0	0.00689044	#NAME?	up
CL1637.Contig3_All	247	339	281	0	0	0	7.7	12.66	11.74	0	0	0	1.49e-47	#NAME?	up
CL1637.Contig4_All	63	66	42	0	0	0	4.18	5.27	3.78	0	0	0	3.94e-15	#NAME?	up
CL1637.Contig9_All	94	120	158	0	0	0	3.68	5.65	8.31	0	0	0	4.97e-16	#NAME?	up
CL1644.Contig3_All	109	109	150	0	0	0	2.68	3.21	4.93	0	0	0	3.94e-21	#NAME?	up
CL1647.Contig14_All	0	44	99	0	0	0	0.01	0.44	1.09	0	0	0	0.00877334	#NAME?	up
CL1647.Contig20_All	129	94	34	0	0	0	1	0.88	0.36	0	0	0	5.08e-11	#NAME?	up
CL1647.Contig8_All	77	48	5	0	0	0	0.61	0.46	0.06	0	0	0	0.000194353	#NAME?	up
CL1658.Contig4_All	48	22	14	0	0	0	0.86	0.48	0.34	0	0	0	2.47e-07	#NAME?	up
CL166.Contig10_All	0	36	29	0	0	0	0	0.62	0.57	0	0	0	0.00276008	#NAME?	up
CL1673.Contig6_All	196	333	189	0	0	0	3.49	7.12	4.51	0	0	0	2.37e-23	#NAME?	up
CL168.Contig14_All	17	26	20	0	0	0	0.48	0.88	0.74	0	0	0	4.52e-07	#NAME?	up
CL1683.Contig2_All	63	43	33	0	0	0	12.9	10.26	9.21	0	0	0	7.17e-13	#NAME?	up
CL1696.Contig14_All	18	31	38	0	0	0	1.02	2.03	2.8	0	0	0	1.3e-08	#NAME?	up
CL1696.Contig22_All	5	22	24	0	0	0	0.14	0.75	0.91	0	0	0	0.00021556	#NAME?	up
CL1698.Contig18_All	516	482	421	0	0	0	6.94	7.79	7.57	0	0	0	3.93e-103	#NAME?	up
CL1698.Contig19_All	94	153	168	0	0	0	1.48	2.91	3.56	0.01	0	0	1.92e-16	#NAME?	up
CL1698.Contig22_All	278	254	281	0	0	0	3.93	4.31	5.31	0	0	0	2.86e-65	#NAME?	up
CL1698.Contig4_All	332	292	36	0	0	0	4.58	4.84	0.68	0	0	0	3.12e-07	#NAME?	up
CL17.Contig5_All	216	187	288	0	0	0	6.11	6.35	10.93	0	0	0	6.67e-22	#NAME?	up
CL1707.Contig7_All	27	14	24	0	0	0	0.99	0.62	1.17	0	0	0	3.11e-07	#NAME?	up
CL1710.Contig5_All	54	12	55	0	0	0	0.73	0.21	1	0	0	0	8.55e-06	#NAME?	up
CL1716.Contig3_All	55	36	26	0	0	0	0.87	0.7	0.56	0	0	0	2.72e-11	#NAME?	up
CL1739.Contig3_All	94	112	29	0	0	0	2.89	4.15	1.2	0	0	0	2.62e-09	#NAME?	up
CL1739.Contig5_All	57	51	25	0	0	0	1.66	1.79	0.99	0	0	0	1.96e-12	#NAME?	up
CL1739.Contig8_All	39	40	46	0	0	0	1.93	2.34	3.08	0	0	0	5.63e-12	#NAME?	up
CL1741.Contig6_All	6	40	27	0	0	0	0.1	0.76	0.57	0	0	0	0.000173657	#NAME?	up
CL1743.Contig10_All	37	31	22	0	0	0	0.45	0.45	0.36	0	0	0	2.9e-09	#NAME?	up
CL1743.Contig4_All	32	249	274	0	0	0	0.54	5.03	6.16	0	0	0	5.39e-06	#NAME?	up
CL1743.Contig8_All	31	22	0	0	0	0	0.36	0.32	0	0	0	0	0.00381572	#NAME?	up
CL175.Contig12_All	0	66	42	0	0	0	0	0.59	0.42	0	0	0	0.00171347	#NAME?	up
CL1750.Contig2_All	83	80	131	0	0	0	3.09	3.55	6.48	0	0	0	2.79e-13	#NAME?	up
CL1750.Contig9_All	98	56	30	0	0	0	1.45	1	0.59	0	0	0	4.36e-11	#NAME?	up
CL1761.Contig2_All	30	11	19	0	0	0	0.64	0.29	0.55	0	0	0	9.07e-07	#NAME?	up
CL1763.Contig20_All	33	30	0	0	0	0	1.3	1.42	0.04	0	0	0	0.0024446	#NAME?	up
CL1768.Contig5_All	104	183	207	0	0	0	2.01	4.25	5.36	0	0	0	1.62e-14	#NAME?	up
CL178.Contig20_All	34	27	19	0	0	0	1.25	1.21	0.96	0	0	0	1.87e-08	#NAME?	up
CL1785.Contig2_All	162	138	102	0	0	0	13.59	13.75	11.5	0	0	0	1.71e-33	#NAME?	up
CL1795.Contig2_All	55	44	53	0	0	0	1.78	1.69	2.32	0	0	0	7.24e-14	#NAME?	up
CL1795.Contig40_All	67	16	24	0	0	0	1.56	0.47	0.77	0	0	0	1.64e-05	#NAME?	up
CL1795.Contig59_All	4	62	41	0	0	0	0.06	1.17	0.88	0	0	0	0.000493202	#NAME?	up
CL1795.Contig64_All	116	75	45	0	0	0	2.1	1.63	1.1	0	0	0	3.64e-18	#NAME?	up
CL1806.Contig5_All	33	0	34	0	0	0	0.64	0	0.87	0	0	0	0.00332272	#NAME?	up
CL1806.Contig7_All	222	296	138	0	0	0	5.25	8.38	4.38	0	0	0	1.36e-24	#NAME?	up
CL1818.Contig2_All	37	71	7	0	0	0	1.18	2.67	0.32	0	0	0	0.000728835	#NAME?	up
CL1820.Contig3_All	45	23	0	0	0	0	1.1	0.68	0	0	0	0	0.00564709	#NAME?	up
CL1820.Contig8_All	119	103	153	0	0	0	2.26	2.36	3.91	0	0	0	3.53e-21	#NAME?	up
CL1828.Contig2_All	8	20	25	0	0	0	0.17	0.47	0.66	0	0	0	2.35e-05	#NAME?	up
CL1835.Contig5_All	30	26	16	0	0	0	0.61	0.63	0.44	0	0	0	8.64e-08	#NAME?	up
CL1844.Contig22_All	10	49	32	0	0	0	0.23	1.34	0.98	0	0	0	2.58e-05	#NAME?	up
CL1850.Contig17_All	0	39	54	0	0	0	0	1.09	1.69	0	0	0	0.00338737	#NAME?	up
CL1850.Contig18_All	488	155	273	0	0	0	10.06	3.85	7.54	0	0	0	1.35e-14	#NAME?	up
CL1851.Contig1_All	1	76	68	0	0	0	0.02	1.67	1.67	0	0	0	0.000578187	#NAME?	up
CL1857.Contig4_All	37	16	35	0	0	0	0.82	0.43	1.04	0	0	0.01	3.73e-09	#NAME?	up
CL1861.Contig7_All	94	117	78	0	0	0	2.5	3.74	2.8	0	0	0	3.84e-24	#NAME?	up
CL1880.Contig16_All	119	232	182	0	0	0	0.87	2.02	1.77	0	0	0	5.73e-19	#NAME?	up
CL1880.Contig19_All	121	64	76	0	0	0	1.18	0.76	1	0	0	0	9.5e-22	#NAME?	up
CL1880.Contig1_All	135	57	175	0	0	0	1.39	0.7	2.4	0	0	0	1.2e-08	#NAME?	up
CL1880.Contig21_All	31	0	42	0	0	0	0.24	0	0.43	0	0	0	0.00586056	#NAME?	up
CL1880.Contig2_All	163	51	0	0	0	0	1.2	0.45	0	0	0	0	0.00672389	#NAME?	up
CL1880.Contig32_All	71	66	0	0	0	0	0.69	0.77	0	0	0	0	0.000688822	#NAME?	up
CL1889.Contig34_All	29	28	18	0	0	0	1.74	2.02	1.43	0	0	0	4.73e-08	#NAME?	up
CL1903.Contig13_All	32	34	63	0	0	0	0.47	0.58	1.21	0	0	0	1.21e-07	#NAME?	up
CL1903.Contig2_All	32	26	30	0	0	0	0.57	0.55	0.72	0	0	0	3.79e-09	#NAME?	up
CL1906.Contig19_All	6	22	22	0	0	0	0.2	0.8	0.92	0	0	0	5.49e-05	#NAME?	up
CL1924.Contig2_All	99	170	173	0	0	0	3.95	8.07	9.24	0	0	0	2.27e-17	#NAME?	up
CL1924.Contig6_All	42	0	18	0	0	0	1.35	0	0.78	0	0	0	0.00756117	#NAME?	up
CL1941.Contig5_All	37	60	68	0	0	0	0.49	0.96	1.2	0	0	0	1.72e-12	#NAME?	up
CL1950.Contig10_All	12	106	97	0	0	0	0.26	2.74	2.78	0	0	0	3.29e-05	#NAME?	up
CL1950.Contig12_All	35	37	72	0	0	0	0.72	0.93	1.98	0	0	0	3.01e-07	#NAME?	up
CL1950.Contig3_All	18	27	21	0	0	0	0.48	0.84	0.73	0	0	0	2.48e-07	#NAME?	up
CL1950.Contig5_All	95	133	67	0	0	0	2.91	4.9	2.76	0	0	0	6.09e-22	#NAME?	up
CL1961.Contig12_All	544	0	464	0	0	0	6.03	0	6.89	0	0	0	2.36e-05	#NAME?	up
CL1963.Contig1_All	178	183	132	0	0	0	13.7	16.77	13.69	0	0	0	5.13e-41	#NAME?	up
CL1977.Contig11_All	61	35	32	0	0	0	0.61	0.43	0.44	0	0	0	4.31e-12	#NAME?	up
CL1978.Contig11_All	58	151	12	0	0	0	1.68	5.26	0.47	0	0	0	0.00159432	#NAME?	up
CL1978.Contig13_All	72	32	75	0	0	0	2.02	1.1	2.81	0	0	0	9.88e-11	#NAME?	up
CL1978.Contig15_All	130	21	42	0	0	0	3.86	0.76	1.7	0	0	0.01	9.72e-05	#NAME?	up
CL1978.Contig8_All	0	71	61	0	0	0	0	3.17	3.07	0	0	0	0.000842217	#NAME?	up
CL1981.Contig16_All	125	49	0	0	0	0	1.4	0.67	0	0	0	0	0.0040696	#NAME?	up
CL1982.Contig9_All	29	50	43	0	0	0	0.93	1.92	1.82	0	0	0	9.01e-12	#NAME?	up
CL1987.Contig2_All	56	60	55	0	0	0	2.47	3.14	3.25	0	0	0	3.38e-15	#NAME?	up
CL199.Contig25_All	24	25	13	0	0	0	1.41	1.76	1.06	0	0	0	6.17e-07	#NAME?	up
CL199.Contig32_All	81	47	43	0	0	0	1.19	0.84	0.85	0	0	0	4.35e-15	#NAME?	up
CL1993.Contig8_All	28	18	21	0	0	0	0.76	0.6	0.76	0	0	0	2.17e-07	#NAME?	up
CL2001.Contig4_All	327	323	184	0	0	0	9.4	11.11	7.08	0	0	0	1.9e-52	#NAME?	up
CL2002.Contig7_All	130	123	6	0	0	0	2.79	3.18	0.19	0	0	0	5.61e-05	#NAME?	up
CL2008.Contig1_All	146	110	81	0	0	0	3.18	2.88	2.37	0	0	0	6.06e-28	#NAME?	up
CL2015.Contig6_All	22	54	32	0	0	0	0.79	2.34	1.56	0	0	0	5.23e-09	#NAME?	up
CL2016.Contig17_All	1210	1200	1135	0	0	0	14.68	17.5	18.44	0	0	0	4.32e-186	#NAME?	up
CL2016.Contig18_All	326	106	0	0	0	0	10.75	4.22	0	0	0	0	0.00288429	#NAME?	up
CL2016.Contig28_All	172	645	732	0	0	0	2.08	9.34	11.8	0	0	0	3.79e-09	#NAME?	up
CL2016.Contig32_All	76	56	62	0	0	0	1.06	0.94	1.15	0	0	0	8.54e-17	#NAME?	up
CL2016.Contig3_All	525	1106	1046	0	0	0	9.43	23.89	25.18	0	0	0	7.33e-20	#NAME?	up
CL2016.Contig42_All	668	143	882	0	0	0	12.76	3.29	22.56	0	0	0	2.31e-07	#NAME?	up
CL2016.Contig9_All	2122	3049	3170	0	0	0	66.02	113.75	132.29	0	0	0	2.74e-41	#NAME?	up
CL2017.Contig6_All	21	23	18	0	0	0	0.64	0.83	0.76	0	0	0	5.77e-07	#NAME?	up
CL2034.Contig9_All	31	20	38	0	0	0	0.57	0.45	0.92	0	0	0	2.93e-09	#NAME?	up
CL2055.Contig13_All	78	107	73	0	0	0	1.11	1.83	1.38	0	0	0	1.16e-21	#NAME?	up
CL2055.Contig1_All	40	0	18	0	0	0	0.39	0	0.24	0	0	0	0.00695294	#NAME?	up
CL2055.Contig37_All	91	89	43	0	0	0	0.67	0.78	0.42	0	0	0	9.25e-19	#NAME?	up
CL2059.Contig3_All	35	2	68	0	0	0	0.52	0.05	1.35	0	0	0	0.00762687	#NAME?	up
CL2068.Contig2_All	834	450	0	0	0	0	18.04	11.7	0	0.02	0	0	6.58e-05	#NAME?	up
CL2093.Contig8_All	51	24	6	0	0	0	1.28	0.75	0.21	0	0	0	0.000314708	#NAME?	up
CL2094.Contig2_All	126	34	22	0	0	0	5.18	1.67	1.21	0	0	0	0.000259969	#NAME?	up
CL2096.Contig1_All	90	159	114	0	0	0	1.57	3.33	2.67	0	0	0	3.08e-21	#NAME?	up
CL2098.Contig34_All	30	80	70	0	0	0	0.45	1.46	1.41	0	0	0	2.67e-09	#NAME?	up
CL210.Contig6_All	83	29	21	0	0	0	1.84	0.79	0.63	0	0	0	6.49e-06	#NAME?	up
CL210.Contig8_All	146	162	159	0	0	0	3.2	4.26	4.67	0	0	0	3.06e-39	#NAME?	up
CL2112.Contig12_All	32	35	18	0	0	0	0.29	0.39	0.22	0	0	0	7.3e-09	#NAME?	up
CL2112.Contig17_All	30	44	18	0	0	0	1.28	2.24	1.03	0	0	0	2.01e-09	#NAME?	up
CL2112.Contig6_All	84	51	84	0	0	0	1.16	0.84	1.56	0	0	0	1.1e-18	#NAME?	up
CL2118.Contig7_All	1211	1146	1365	0	0	0	16	18.21	24.15	0	0	0	1.81e-68	#NAME?	up
CL2118.Contig8_All	2167	2498	2783	0	0	0	22.38	31.03	38.46	0	0	0	1.21e-58	#NAME?	up
CL2118.Contig9_All	0	241	68	0	0	0	0	3.6	1.14	0	0	0.01	0.00625178	#NAME?	up
CL2119.Contig1_All	0	82	54	0	0	0	0	4.63	3.44	0	0	0	0.00109968	#NAME?	up
CL2132.Contig10_All	30	55	43	0	0	0	1.14	2.5	2.18	0	0	0	3.35e-12	#NAME?	up
CL2132.Contig30_All	87	51	76	0	0	0	0.76	0.54	0.89	0	0	0	2.86e-18	#NAME?	up
CL2132.Contig35_All	71	51	0	0	0	0	0.64	0.56	0	0	0	0	0.00101676	#NAME?	up
CL2132.Contig36_All	67	54	37	0	0	0	1.02	0.98	0.75	0	0	0	3.37e-14	#NAME?	up
CL2144.Contig45_All	62	0	117	0	0	0	1.18	0	2.96	0	0	0	0.00554516	#NAME?	up
CL2170.Contig22_All	17	33	39	0	0	0	0.24	0.53	0.7	0	0	0	4.78e-08	#NAME?	up
CL2170.Contig23_All	61	10	18	0	0	0	0.94	0.18	0.37	0	0	0	0.000690775	#NAME?	up
CL2170.Contig4_All	49	92	37	0	0	0	0.77	1.74	0.78	0	0	0	5e-10	#NAME?	up
CL2181.Contig13_All	181	179	124	0	0	0	1.36	1.63	1.25	0	0	0	3.02e-40	#NAME?	up
CL2181.Contig27_All	108	39	114	0	0	0	2.1	0.91	2.97	0	0	0	2.83e-09	#NAME?	up
CL2181.Contig28_All	50	26	32	0	0	0	1.2	0.75	1.03	0	0	0	1.17e-10	#NAME?	up
CL220.Contig5_All	0	21	20	0	0	0	0	0.36	0.37	0	0	0	0.00575993	#NAME?	up
CL2211.Contig1_All	23	56	23	0	0	0	0.6	1.74	0.82	0	0	0	5.8e-07	#NAME?	up
CL2214.Contig2_All	171	92	33	0	0	0	1.86	1.2	0.48	0	0	0	1.04e-07	#NAME?	up
CL2214.Contig3_All	31	65	112	0	0	0	0.35	0.87	1.68	0	0	0	9.77e-06	#NAME?	up
CL2219.Contig5_All	49	129	15	0	0	0	0.37	1.14	0.15	0	0	0	0.000905839	#NAME?	up
CL2223.Contig8_All	40	45	53	0	0	0	1.88	2.53	3.3	0	0	0	6.37e-13	#NAME?	up
CL2224.Contig6_All	71	152	0	0	0	0	1.47	3.76	0	0	0	0	0.0037987	#NAME?	up
CL2228.Contig16_All	39	75	0	0	0	0	0.6	1.4	0	0	0	0	0.00576749	#NAME?	up
CL2228.Contig21_All	207	50	86	0	0	0	2.11	0.62	1.18	0	0	0	7.95e-08	#NAME?	up
CL2244.Contig1_All	807	684	503	0	0	0	9.16	9.35	7.64	0	0	0	1.75e-132	#NAME?	up
CL2244.Contig24_All	143	53	73	0	0	0	1.4	0.63	0.95	0	0.01	0	4.21e-13	#NAME?	up
CL2244.Contig25_All	5	63	29	0	0	0	0.06	0.86	0.44	0	0	0	0.00142493	#NAME?	up
CL2244.Contig41_All	319	404	403	0	0	0	2.69	4.09	4.55	0	0	0	3.54e-44	#NAME?	up
CL2244.Contig44_All	56	6	48	0	0	0	1.14	0.16	1.31	0	0	0	0.000102854	#NAME?	up
CL2254.Contig23_All	3	47	30	0	0	0	0.04	0.71	0.5	0	0	0	0.000932626	#NAME?	up
CL2257.Contig2_All	84	61	36	0	0	0	2.97	2.58	1.7	0	0	0	9.45e-16	#NAME?	up
CL2257.Contig5_All	100	92	124	0	0	0	2.94	3.26	4.87	0	0	0	3.93e-25	#NAME?	up
CL2267.Contig8_All	494	330	531	0	0	0	2.35	1.88	3.37	0	0	0	1.93e-30	#NAME?	up
CL2293.Contig1_All	70	24	27	0	0	0	4.11	1.68	2.13	0	0	0	5.89e-08	#NAME?	up
CL2294.Contig3_All	69	45	13	0	0	0	1.35	1.06	0.35	0	0	0	7.36e-07	#NAME?	up
CL2300.Contig8_All	43	42	106	0	0	0	0.56	0.65	1.84	0	0	0	1.51e-05	#NAME?	up
CL2301.Contig2_All	23	48	48	0	0	0	0.33	0.82	0.91	0	0	0	8.16e-10	#NAME?	up
CL2302.Contig10_All	46	39	0	0	0	0	1.11	1.13	0	0	0	0	0.00151954	#NAME?	up
CL2302.Contig7_All	71	16	22	0	0	0	3.31	0.89	1.39	0	0	0	7.22e-05	#NAME?	up
CL2312.Contig4_All	121	85	127	0	0	0	1.16	0.98	1.63	0	0	0	2.44e-26	#NAME?	up
CL2333.Contig1_All	70	0	53	0	0	0	1.47	0	1.5	0	0	0	0.000884737	#NAME?	up
CL235.Contig7_All	238	0	109	0	0	0	3.7	0	2.28	0	0	0	0.00053839	#NAME?	up
CL2354.Contig1_All	38	25	20	0	0	0	0.98	0.8	0.71	0	0	0	1.08e-08	#NAME?	up
CL2358.Contig3_All	213	153	153	0	0	0	2.03	1.76	1.96	0	0	0	4.84e-43	#NAME?	up
CL2358.Contig4_All	1200	675	895	0	0	0	11.65	7.89	11.64	0	0	0	6.51e-55	#NAME?	up
CL2358.Contig5_All	0	626	322	0	0	0	0	7.48	4.29	0	0	0	0.000127481	#NAME?	up
CL2358.Contig6_All	0	85	50	0	0	0	0	0.96	0.63	0	0	0	0.00148564	#NAME?	up
CL2358.Contig9_All	0	166	111	0	0	0	0	1.81	1.36	0	0	0	0.000331872	#NAME?	up
CL2363.Contig3_All	34	30	9	0	0	0	0.62	0.65	0.23	0.01	0	0	8.26e-08	#NAME?	up
CL2365.Contig6_All	3	34	36	0	0	0	0.13	1.35	1.62	0	0	0	0.000809687	#NAME?	up
CL2370.Contig12_All	1682	2663	2754	0	0	0	31.53	59.99	69.18	0	0	0	5.16e-33	#NAME?	up
CL2370.Contig4_All	3879	7732	4527	0	0	0	34.37	82.41	53.68	0	0	0	7.19e-31	#NAME?	up
CL2370.Contig9_All	1714	1706	2003	0	0	0	26.16	31.29	40.94	0	0	0	2.84e-68	#NAME?	up
CL2386.Contig23_All	39	86	92	0	0	0	0.67	1.75	2.08	0	0	0	5.75e-10	#NAME?	up
CL2386.Contig30_All	9	38	61	0	0	0	0.14	0.71	1.27	0	0	0	0.000477462	#NAME?	up
CL2387.Contig22_All	122	107	141	0	0	0	1.71	1.8	2.64	0	0	0	5.27e-31	#NAME?	up
CL2399.Contig10_All	40	33	17	0	0	0	1.94	1.95	1.14	0	0	0	3.09e-09	#NAME?	up
CL2401.Contig3_All	47	43	39	0	0	0	0.97	1.07	1.07	0	0	0	3.21e-12	#NAME?	up
CL2401.Contig7_All	12	27	20	0	0	0	0.28	0.74	0.63	0	0	0	9.78e-07	#NAME?	up
CL2414.Contig13_All	43	46	35	0	0	0	1.06	1.37	1.17	0	0	0	7.4e-12	#NAME?	up
CL2414.Contig6_All	37	69	18	0	0	0	1.64	3.65	1.09	0	0	0	2.71e-06	#NAME?	up
CL2424.Contig6_All	72	68	26	0	0	0	1.63	1.85	0.79	0	0	0	2e-13	#NAME?	up
CL2426.Contig6_All	56	0	32	0	0	0	0.96	0	0.75	0	0	0	0.0021532	#NAME?	up
CL244.Contig12_All	1259	1170	796	0	0	0	14.84	16.58	12.55	0	0	0	5.38e-159	#NAME?	up
CL2444.Contig2_All	0	53	33	0	0	0	0	1.4	0.96	0	0	0	0.00255835	#NAME?	up
CL2448.Contig2_All	124	43	92	0	0	0	0.97	0.41	0.96	0	0	0	2.41e-12	#NAME?	up
CL2448.Contig4_All	43	100	20	0	0	0	0.33	0.92	0.21	0	0	0	7.06e-05	#NAME?	up
CL2456.Contig4_All	48	41	43	0	0	0	1.59	1.62	1.9	0	0	0	1.91e-12	#NAME?	up
CL2459.Contig7_All	0	28	31	0	0	0	0	0.39	0.48	0	0	0	0.00395623	#NAME?	up
CL2459.Contig9_All	121	112	165	0	0	0	1.14	1.27	2.08	0	0	0	6.55e-20	#NAME?	up
CL2481.Contig2_All	30	17	18	0	0	0	3.86	2.59	3.14	0	0	0	3.36e-07	#NAME?	up
CL2483.Contig3_All	123	109	90	0	0	0	1.67	1.78	1.64	0	0	0	7.6e-27	#NAME?	up
CL2487.Contig3_All	145	168	126	0	0	0	3.85	5.34	4.49	0	0	0	8.62e-37	#NAME?	up
CL2495.Contig14_All	0	20	19	0	0	0	0	1.13	1.2	0	0	0	0.00621002	#NAME?	up
CL2495.Contig16_All	27	26	14	0	0	0	2.27	2.58	1.56	0	0	0	2.3e-07	#NAME?	up
CL2497.Contig12_All	71	47	18	0	0	0	0.72	0.57	0.25	0	0	0	5.79e-09	#NAME?	up
CL2500.Contig12_All	0	148	48	0	0	0	0	2.8	1.02	0	0	0	0.00648045	#NAME?	up
CL2500.Contig2_All	1399	829	586	0	0	0	19.59	13.95	10.99	0	0	0	3.65e-33	#NAME?	up
CL2509.Contig13_All	49	59	0	0	0	0	1.59	2.26	0	0	0	0	0.00149864	#NAME?	up
CL2511.Contig11_All	10	55	31	0	0	0	0.21	1.37	0.85	0	0	0	6.99e-05	#NAME?	up
CL2511.Contig8_All	31	40	57	0	0	0	0.98	1.52	2.38	0	0	0	3.14e-10	#NAME?	up
CL2516.Contig14_All	35	1	20	0	0	0	1.57	0.09	1.21	0	0	0	0.00252702	#NAME?	up
CL2521.Contig5_All	25	36	18	0	0	0	0.96	1.64	0.9	0	0	0	2.15e-08	#NAME?	up
CL2543.Contig17_All	137	120	114	0	0	0	5.34	5.6	5.95	0	0	0	4.49e-31	#NAME?	up
CL2543.Contig19_All	32	39	27	0	0	0	1.21	1.72	1.34	0	0	0	6.43e-10	#NAME?	up
CL2543.Contig21_All	33	29	11	0	0	0	1.37	1.47	0.63	0	0	0	7.62e-08	#NAME?	up
CL2544.Contig2_All	47	0	29	0	0	0	1.26	0	1.05	0	0	0	0.00233966	#NAME?	up
CL256.Contig7_All	49	0	39	0	0	0	1.15	0	1.22	0	0	0	0.00155367	#NAME?	up
CL2563.Contig3_All	70	36	0	0	0	0	1.12	0.7	0	0	0	0	0.00307883	#NAME?	up
CL2573.Contig4_All	526	296	211	0	0	0	10.5	7.11	5.64	0	0	0	8.65e-24	#NAME?	up
CL2573.Contig6_All	646	533	347	0	0	0	10.07	9.98	7.25	0	0	0	5.43e-74	#NAME?	up
CL259.Contig11_All	71	39	20	0	0	0	3.53	2.31	1.39	0	0	0	4.89e-09	#NAME?	up
CL259.Contig15_All	69	48	10	0	0	0	3.46	2.84	0.69	0	0	0	5.94e-06	#NAME?	up
CL26.Contig3_All	70	81	0	0	0	0	0.93	1.3	0	0	0	0	0.000800439	#NAME?	up
CL2605.Contig18_All	12	126	60	0	0	0	0.09	1.18	0.63	0	0	0	0.000260926	#NAME?	up
CL2605.Contig19_All	133	71	58	0	0	0	1.05	0.68	0.62	0	0	0	1.26e-18	#NAME?	up
CL2605.Contig2_All	74	38	0	0	0	0	1.36	0.85	0	0	0	0	0.00287283	#NAME?	up
CL2642.Contig21_All	148	0	97	0	0	0	2.17	0	1.91	0	0	0	0.000311775	#NAME?	up
CL2642.Contig26_All	30	0	19	0	0	0	0.9	0	0.77	0	0	0	0.00441605	#NAME?	up
CL2645.Contig2_All	0	25	33	0	0	0	0	0.74	1.09	0	0	0	0.00581613	#NAME?	up
CL2649.Contig10_All	21	33	23	0	0	0	0.43	0.82	0.62	0.01	0	0	2.94e-08	#NAME?	up
CL2656.Contig5_All	31	0	19	0	0	0	0.91	0	0.76	0	0	0	0.00447536	#NAME?	up
CL2664.Contig13_All	91	56	148	0	0	0	1.24	0.91	2.68	0	0	0	5.69e-08	#NAME?	up
CL267.Contig27_All	170	79	119	0	0	0	0.92	0.51	0.86	0	0	0	2.47e-22	#NAME?	up
CL2739.Contig11_All	71	13	24	0	0	0	0.79	0.18	0.35	0	0	0	0.0001376	#NAME?	up
CL2739.Contig5_All	1000	727	570	0	0	0	8.07	7.06	6.16	0	0	0	1.15e-100	#NAME?	up
CL2739.Contig8_All	71	192	124	0	0	0	0.68	2.19	1.58	0	0	0	2.57e-11	#NAME?	up
CL2761.Contig1_All	13	25	18	0	0	0	0.21	0.47	0.38	0	0	0	1.86e-06	#NAME?	up
CL2761.Contig5_All	47	0	24	0	0	0	0.78	0	0.53	0	0	0	0.00383443	#NAME?	up
CL277.Contig6_All	30	33	9	0	0	0	0.94	1.23	0.39	0	0	0	1.94e-07	#NAME?	up
CL2778.Contig18_All	51	32	83	0	0	0	1.17	0.88	2.54	0	0	0	3.78e-07	#NAME?	up
CL2784.Contig7_All	491	161	413	0	0	0	16.55	6.5	18.7	0	0	0	3.25e-14	#NAME?	up
CL2790.Contig1_All	52	6	36	0	0	0	1.17	0.18	1.1	0	0	0	8.33e-05	#NAME?	up
CL2790.Contig3_All	25	18	24	0	0	0	1.3	1.17	1.7	0	0	0	2.07e-07	#NAME?	up
CL2790.Contig5_All	72	125	123	0	0	0	1.38	2.88	3.15	0	0	0	1.3e-16	#NAME?	up
CL2790.Contig6_All	54	165	200	0	0	0	1.04	3.79	5.13	0	0	0	9.15e-08	#NAME?	up
CL2804.Contig5_All	128	562	913	0	0	0	1.56	8.24	14.89	0	0	0	2.61e-06	#NAME?	up
CL2825.Contig15_All	132	0	152	0	0	0	1.99	0	3.07	0	0	0	0.000484075	#NAME?	up
CL2825.Contig16_All	2105	1082	840	0	0	0	32.66	20.19	17.46	0	0	0	6.05e-27	#NAME?	up
CL2825.Contig21_All	99	26	10	0	0	0	11.4	3.56	1.54	0	0	0	0.0026853	#NAME?	up
CL2830.Contig22_All	369	143	48	0	0	0	4.43	2.07	0.79	0	0	0	1.12e-05	#NAME?	up
CL2830.Contig36_All	135	59	115	0	0	0	1.57	0.83	1.8	0	0	0	6.45e-16	#NAME?	up
CL2830.Contig7_All	85	18	67	0	0	0	1.07	0.27	1.12	0	0	0	4.74e-07	#NAME?	up
CL2850.Contig11_All	155	197	58	0	0	0	2.14	3.26	1.07	0	0	0	1.12e-11	#NAME?	up
CL2850.Contig17_All	10	159	114	0	0	0	0.21	3.9	3.14	0	0	0	6.22e-05	#NAME?	up
CL2870.Contig6_All	40	37	25	0	0	0	1.03	1.15	0.88	0	0	0	3.37e-10	#NAME?	up
CL288.Contig11_All	205	81	78	0	0	0	2.23	1.06	1.14	0	0	0	1.12e-11	#NAME?	up
CL288.Contig17_All	140	166	207	0	0	0	3.78	5.38	7.5	0	0	0	1.79e-22	#NAME?	up
CL288.Contig21_All	46	31	15	0	0	0	0.64	0.52	0.29	0	0	0	2.27e-09	#NAME?	up
CL2881.Contig2_All	32	20	8	0	0	0	0.42	0.32	0.15	0	0	0	1.02e-06	#NAME?	up
CL2888.Contig15_All	155	38	36	0	0	0	4.31	1.29	1.34	0	0	0	5.76e-05	#NAME?	up
CL2888.Contig7_All	46	31	0	0	0	0	0.59	0.48	0	0	0	0	0.00237812	#NAME?	up
CL2893.Contig6_All	38	26	22	0	0	0	1.5	1.24	1.19	0	0	0	6.07e-09	#NAME?	up
CL292.Contig12_All	38	91	35	0	0	0	0.44	1.28	0.55	0	0	0	1.71e-07	#NAME?	up
CL2937.Contig1_All	140	130	113	0	0	0	3.37	3.76	3.66	0	0	0	4.58e-32	#NAME?	up
CL2937.Contig2_All	14	22	20	0	0	0	0.33	0.61	0.64	0	0	0	1.84e-06	#NAME?	up
CL2939.Contig28_All	19	108	114	0	0	0	0.27	1.8	2.11	0	0	0	9.38e-06	#NAME?	up
CL2939.Contig9_All	270	187	345	0	0	0	5.06	4.22	8.67	0	0	0	4.01e-18	#NAME?	up
CL2946.Contig2_All	17	31	18	0	0	0	2.04	4.24	2.83	0	0	0	2.53e-07	#NAME?	up
CL2952.Contig35_All	134	135	36	0	0	0	1.81	2.19	0.65	0	0	0	3e-10	#NAME?	up
CL2952.Contig45_All	351	247	114	0	0	0	3.57	3.03	1.56	0	0	0	5.44e-18	#NAME?	up
CL2956.Contig2_All	73	104	86	0	0	0	7.32	12.33	11.63	0	0	0	3.67e-22	#NAME?	up
CL2965.Contig31_All	60	57	0	0	0	0	0.81	0.94	0	0	0	0	0.00090641	#NAME?	up
CL2965.Contig41_All	197	85	30	0	0	0	2.14	1.12	0.44	0	0	0	6.58e-06	#NAME?	up
CL297.Contig12_All	62	80	83	0	0	0	7.35	11.2	13.14	0	0	0	3.32e-19	#NAME?	up
CL2977.Contig11_All	0	67	52	0	0	0	0	0.55	0.48	0	0	0	0.00105165	#NAME?	up
CL3024.Contig15_All	73	64	84	0	0	0	1.51	1.58	2.33	0	0	0	7.17e-19	#NAME?	up
CL3031.Contig4_All	57	88	63	0	0	0	1.9	3.52	2.8	0	0	0	7.27e-18	#NAME?	up
CL3039.Contig23_All	75	26	23	0	0	0	1.16	0.49	0.48	0	0	0	1.07e-06	#NAME?	up
CL3045.Contig3_All	72	64	43	0	0	0	3.09	3.31	2.52	0	0	0	1.13e-15	#NAME?	up
CL3057.Contig21_All	90	64	51	0	0	0	1.16	0.98	0.88	0	0	0	1.72e-17	#NAME?	up
CL3057.Contig22_All	23	23	60	0	0	0	0.41	0.48	1.41	0	0	0	0.000126223	#NAME?	up
CL3057.Contig5_All	40	32	27	0	0	0	1.65	1.58	1.51	0	0	0	5.62e-10	#NAME?	up
CL3062.Contig4_All	287	176	82	0	0	0	4.55	3.35	1.75	0	0	0	1.52e-13	#NAME?	up
CL3066.Contig22_All	25	17	24	0	0	0	0.58	0.48	0.74	0	0	0	2.52e-07	#NAME?	up
CL3066.Contig3_All	47	73	90	0	0	0	0.87	1.63	2.22	0	0	0	3.93e-12	#NAME?	up
CL3070.Contig14_All	86	93	79	0	0	0	1.66	2.16	2.05	0	0	0	1.15e-21	#NAME?	up
CL3070.Contig4_All	60	58	62	0	0	0	2.79	3.2	3.82	0	0	0	7.57e-16	#NAME?	up
CL3070.Contig7_All	50	65	38	0	0	0	0.52	0.8	0.52	0.01	0	0	6.79e-14	#NAME?	up
CL308.Contig14_All	0	25	24	0	0	0	0	1.04	1.1	0	0	0	0.00441508	#NAME?	up
CL308.Contig5_All	55	45	12	0	0	0	3.73	3.63	1.15	0	0	0	1.58e-07	#NAME?	up
CL308.Contig7_All	193	159	152	0	0	0	6.04	5.97	6.37	0	0	0	6.16e-42	#NAME?	up
CL3100.Contig5_All	0	107	133	0	0	0	0	3.19	4.4	0	0	0	0.000583064	#NAME?	up
CL3115.Contig10_All	0	77	36	0	0	0	0	0.59	0.31	0	0	0	0.00386272	#NAME?	up
CL3115.Contig12_All	312	75	192	0	0	0	1.98	0.58	1.63	0	0	0	2.72e-10	#NAME?	up
CL3115.Contig13_All	0	174	84	0	0	0	0	1.35	0.72	0	0	0	0.0011231	#NAME?	up
CL3115.Contig14_All	60	35	86	0	0	0	0.38	0.26	0.73	0	0	0	1.97e-08	#NAME?	up
CL3116.Contig7_All	36	25	21	0	0	0	1.23	1.04	0.97	0	0	0	1.28e-08	#NAME?	up
CL3127.Contig12_All	122	102	128	0	0	0	1.68	1.7	2.36	0	0	0	1.26e-29	#NAME?	up
CL3167.Contig13_All	152	77	46	0	0	0	2.2	1.36	0.9	0	0	0	5.89e-11	#NAME?	up
CL317.Contig21_All	0	207	209	0	0	0	0	2.69	3.02	0	0	0	0.000133813	#NAME?	up
CL317.Contig8_All	1499	817	818	0	0	0	15.66	10.26	11.44	0	0	0	1.84e-47	#NAME?	up
CL3186.Contig10_All	47	21	12	0	0	0	1.12	0.59	0.41	0	0	0	2.47e-06	#NAME?	up
CL3186.Contig8_All	107	118	92	0	0	0	4.3	5.7	4.98	0	0	0	1.64e-26	#NAME?	up
CL3201.Contig15_All	145	59	39	0	0	0	0.95	0.47	0.34	0	0	0	6.26e-08	#NAME?	up
CL3201.Contig18_All	24	36	17	0	0	0	1.87	3.31	1.78	0	0	0	3.16e-08	#NAME?	up
CL3201.Contig6_All	29	26	10	0	0	0	0.21	0.23	0.1	0	0	0	3.6e-07	#NAME?	up
CL3217.Contig12_All	0	44	26	0	0	0	0	0.62	0.4	0	0	0	0.00391237	#NAME?	up
CL3225.Contig11_All	89	75	6	0	0	0	0.98	1	0.09	0	0	0	5.93e-05	#NAME?	up
CL3225.Contig3_All	35	51	15	0	0	0	0.6	1.02	0.34	0	0	0	7.61e-08	#NAME?	up
CL3225.Contig6_All	80	29	29	0	0	0	1.34	0.6	0.66	0	0	0	3.29e-08	#NAME?	up
CL3226.Contig13_All	53	12	26	0	0	0	3.31	0.92	2.19	0	0	0	3.84e-06	#NAME?	up
CL3226.Contig8_All	36	37	57	0	0	0	1.85	2.26	3.89	0	0	0	1.61e-11	#NAME?	up
CL3227.Contig8_All	92	26	4	0	0	0	1.66	0.58	0.11	0	0	0	0.00728289	#NAME?	up
CL3247.Contig1_All	305	246	137	0	0	0	6.73	6.51	4.05	0	0	0	3.92e-34	#NAME?	up
CL3247.Contig2_All	92	41	26	0	0	0	2.03	1.1	0.77	0	0	0	4.01e-08	#NAME?	up
CL3247.Contig3_All	209	143	77	0	0	0	4.46	3.67	2.22	0	0	0	1.02e-19	#NAME?	up
CL3247.Contig4_All	355	258	237	0	0	0	7.52	6.56	6.73	0	0	0	2.26e-67	#NAME?	up
CL3247.Contig9_All	220	116	52	0	0	0	5.61	3.55	1.78	0	0	0	1.85e-09	#NAME?	up
CL3280.Contig3_All	33	25	39	0	0	0	2.33	2.15	3.72	0	0	0	6.99e-10	#NAME?	up
CL329.Contig4_All	25	23	22	0	0	0	0.92	1.03	1.1	0	0	0	1.17e-07	#NAME?	up
CL33.Contig12_All	114	141	35	0	0	0	2.62	3.88	1.09	0	0	0	2.83e-09	#NAME?	up
CL33.Contig20_All	55	36	84	0	0	0	0.76	0.61	1.56	0	0	0	2.38e-08	#NAME?	up
CL33.Contig28_All	69	38	17	0	0	0	1.55	1.04	0.52	0	0	0	7.44e-08	#NAME?	up
CL33.Contig7_All	135	106	0	0	0	0	2.16	2.03	0	0	0	0	0.000284115	#NAME?	up
CL3307.Contig25_All	32	17	22	0	0	0	0.94	0.61	0.88	0	0	0	1.01e-07	#NAME?	up
CL3307.Contig29_All	67	0	45	0	0	0	1.97	0	1.76	0	0	0	0.0011158	#NAME?	up
CL3307.Contig7_All	2	74	39	0	0	0	0.09	2.96	1.76	0	0	0	0.00166689	#NAME?	up
CL3322.Contig9_All	44	61	24	0	0	0	2.14	3.54	1.59	0	0	0	4.34e-12	#NAME?	up
CL3350.Contig14_All	157	165	132	0	0	0	2.05	2.58	2.3	0	0	0	5.4e-38	#NAME?	up
CL3350.Contig19_All	66	25	0	0	0	0	1.05	0.48	0	0	0	0	0.00942964	#NAME?	up
CL3350.Contig29_All	33	24	5	0	0	0	1.35	1.18	0.27	0	0	0	3.46e-05	#NAME?	up
CL3351.Contig6_All	223	140	53	0	0	0	2.43	1.83	0.78	0	0	0	1.36e-10	#NAME?	up
CL3351.Contig8_All	11	24	55	0	0	0	0.13	0.33	0.83	0	0	0	0.0014678	#NAME?	up
CL3357.Contig10_All	58	70	28	0	0	0	0.76	1.12	0.5	0	0	0	4.75e-14	#NAME?	up
CL337.Contig18_All	35	32	21	0	0	0	0.48	0.53	0.4	0	0	0	4.16e-09	#NAME?	up
CL337.Contig9_All	49	39	23	0	0	0	0.62	0.6	0.4	0	0	0	7.45e-11	#NAME?	up
CL3371.Contig2_All	52	59	53	0	0	0	2.59	3.52	3.53	0	0	0	1.04e-14	#NAME?	up
CL3371.Contig4_All	17	29	23	0	0	0	0.85	1.74	1.58	0	0	0	1.34e-07	#NAME?	up
CL3397.Contig2_All	247	175	107	0	0	0	7.29	6.19	4.27	0	0	0	2.34e-29	#NAME?	up
CL341.Contig14_All	0	68	57	0	0	0	0	1.06	0.99	0	0	0	0.00092591	#NAME?	up
CL341.Contig30_All	89	46	140	0	0	0	1.22	0.77	2.58	0	0	0	3.29e-07	#NAME?	up
CL3421.Contig50_All	79	89	34	0	0	0	1.36	1.83	0.8	0	0	0	1.64e-14	#NAME?	up
CL3440.Contig13_All	156	200	286	0	0	0	2.42	3.72	5.94	0	0	0	6.62e-15	#NAME?	up
CL3440.Contig15_All	70	132	151	0	0	0	1.31	2.96	3.75	0	0	0	3.78e-12	#NAME?	up
CL3440.Contig18_All	98	122	67	0	0	0	2.93	4.35	2.68	0	0	0	6.83e-24	#NAME?	up
CL3440.Contig22_All	0	62	30	0	0	0	0	1.11	0.6	0	0	0	0.00455875	#NAME?	up
CL3440.Contig27_All	38	101	70	0	0	0	0.96	3.04	2.34	0	0	0	3.58e-10	#NAME?	up
CL3440.Contig28_All	0	36	60	0	0	0	0	1.18	2.22	0	0	0	0.00562137	#NAME?	up
CL3447.Contig2_All	115	57	94	0	0	0	1.63	0.98	1.8	0	0	0	2.47e-20	#NAME?	up
CL3456.Contig2_All	72	22	50	0	0	0	0.97	0.36	0.9	0	0	0	1.73e-09	#NAME?	up
CL3475.Contig1_All	301	329	211	0	0	0	2.6	3.41	2.43	0	0	0	8.33e-67	#NAME?	up
CL3475.Contig7_All	60	60	62	0	0	0	1.22	1.46	1.69	0	0	0	5.48e-16	#NAME?	up
CL3475.Contig8_All	176	109	66	0	0	0	3.59	2.69	1.82	0	0	0	2.51e-18	#NAME?	up
CL348.Contig3_All	58	95	98	0	0	0	0.99	1.94	2.23	0	0	0	4.87e-16	#NAME?	up
CL3480.Contig2_All	28	22	27	0	0	0	0.48	0.46	0.62	0	0	0	2.96e-08	#NAME?	up
CL35.Contig13_All	62	89	2	0	0	0	0.92	1.57	0.05	0	0	0	0.000869512	#NAME?	up
CL35.Contig28_All	42	57	14	0	0	0	0.41	0.66	0.19	0	0	0	3.7e-07	#NAME?	up
CL35.Contig29_All	57	47	53	0	0	0	1.03	1.01	1.28	0	0	0	3.28e-14	#NAME?	up
CL35.Contig3_All	23	29	95	0	0	0	0.28	0.42	1.52	0	0	0	0.00164611	#NAME?	up
CL3513.Contig12_All	261	327	376	0	0	0	5.07	7.62	9.77	0	0	0	4.1e-29	#NAME?	up
CL3525.Contig8_All	3	72	30	0	0	0	0.06	1.72	0.81	0	0.01	0	0.00333833	#NAME?	up
CL3528.Contig8_All	62	0	27	0	0	0	1.14	0.01	0.68	0	0	0	0.00433002	#NAME?	up
CL3531.Contig9_All	88	39	23	0	0	0	1.48	0.79	0.53	0	0	0	1.9e-07	#NAME?	up
CL3553.Contig6_All	57	92	96	0	0	0	2.78	5.4	6.29	0	0	0	4.97e-16	#NAME?	up
CL3574.Contig17_All	37	0	57	0	0	0	0.58	0	1.19	0	0	0	0.00620573	#NAME?	up
CL3574.Contig18_All	63	161	91	0	0	0	0.9	2.73	1.73	0	0	0	7.18e-11	#NAME?	up
CL3574.Contig20_All	88	25	35	0	0	0	1.3	0.45	0.7	0	0	0	3.14e-07	#NAME?	up
CL3581.Contig2_All	24815	24900	23714	0	0	0	334.77	403.92	428.42	0	0	0	2.12e-289	#NAME?	up
CL3586.Contig9_All	32	8	18	0	0	0	0.81	0.26	0.61	0	0	0	3.34e-06	#NAME?	up
CL3593.Contig8_All	35	52	14	0	0	0	1.05	1.85	0.56	0	0	0	3.67e-07	#NAME?	up
CL360.Contig9_All	97	0	31	0	0	0	2.22	0.02	0.97	0	0	0	0.00714442	#NAME?	up
CL3609.Contig10_All	38	44	0	0	0	0	0.67	0.92	0	0	0	0	0.00211194	#NAME?	up
CL3609.Contig12_All	33	0	53	0	0	0	0.6	0	1.29	0	0	0	0.00783297	#NAME?	up
CL3613.Contig1_All	22	30	26	0	0	0	0.75	1.2	1.14	0	0	0	2.38e-08	#NAME?	up
CL3613.Contig22_All	77	60	0	0	0	0	1.59	1.49	0	0	0	0	0.000741247	#NAME?	up
CL3613.Contig25_All	130	170	163	0	0	0	2.96	4.65	4.98	0	0	0	7.37e-36	#NAME?	up
CL3613.Contig29_All	45	33	0	0	0	0	0.72	0.63	0	0	0	0	0.00200857	#NAME?	up
CL3613.Contig7_All	46	21	46	0	0	0	1.34	0.75	1.82	0	0	0	1.75e-10	#NAME?	up
CL3622.Contig27_All	46	119	96	0	0	0	0.58	1.82	1.63	0	0	0	7.71e-11	#NAME?	up
CL3625.Contig10_All	183	89	72	0	0	0	2.57	1.51	1.36	0	0	0	2.93e-15	#NAME?	up
CL3625.Contig5_All	1	38	45	0	0	0	0.02	0.69	0.92	0	0	0	0.0019485	#NAME?	up
CL3625.Contig7_All	65	98	102	0	0	0	0.95	1.71	1.98	0	0	0	1.49e-18	#NAME?	up
CL3625.Contig8_All	131	0	55	0	0	0	1.84	0	1.05	0	0	0	0.00181757	#NAME?	up
CL3665.Contig19_All	0	108	88	0	0	0	0	0.9	0.82	0	0	0	0.000436127	#NAME?	up
CL3665.Contig2_All	54	74	87	0	0	0	3.58	5.81	7.66	0	0	0	3.49e-16	#NAME?	up
CL368.Contig25_All	0	59	80	0	0	0	0	0.86	1.29	0	0	0	0.00177904	#NAME?	up
CL368.Contig37_All	163	31	44	0	0	0	1.93	0.45	0.7	0	0	0	8.89e-05	#NAME?	up
CL368.Contig4_All	44	36	31	0	0	0	0.71	0.7	0.68	0	0	0	6.79e-11	#NAME?	up
CL368.Contig8_All	47	28	27	0	0	0	0.88	0.62	0.69	0	0	0	3.46e-10	#NAME?	up
CL3681.Contig15_All	235	22	135	0	0	0	3.11	0.36	2.39	0	0	0	7.56e-06	#NAME?	up
CL3711.Contig9_All	55	129	77	0	0	0	0.59	1.67	1.11	0	0	0	7.64e-12	#NAME?	up
CL374.Contig5_All	20	67	38	0	0	0	0.28	1.07	0.68	0	0	0	6.71e-07	#NAME?	up
CL374.Contig6_All	148	213	153	0	0	0	1.84	3.19	2.55	0	0	0	3.32e-38	#NAME?	up
CL374.Contig7_All	58	36	0	0	0	0	0.74	0.57	0	0	0	0	0.00212279	#NAME?	up
CL3761.Contig25_All	14	35	36	0	0	0	0.33	0.97	1.12	0	0	0	2.66e-07	#NAME?	up
CL3773.Contig14_All	43	0	27	0	0	0	0.78	0	0.66	0	0	0	0.00259255	#NAME?	up
CL3782.Contig13_All	66	112	24	0	0	0	1.62	3.3	0.8	0	0	0	1.68e-06	#NAME?	up
CL3782.Contig19_All	136	81	37	0	0	0	3.73	2.68	1.37	0	0	0	1.07e-10	#NAME?	up
CL3782.Contig2_All	26	76	75	0	0	0	0.44	1.53	1.7	0	0	0	6.1e-08	#NAME?	up
CL3783.Contig10_All	28	32	22	0	0	0	4.7	6.16	5.01	0	0	0	1.2e-08	#NAME?	up
CL3783.Contig1_All	227	233	128	0	0	0	7.36	9.07	5.58	0	0	0	5.06e-43	#NAME?	up
CL3783.Contig3_All	55	126	0	0	0	0	1.77	4.85	0	0	0	0	0.00598091	#NAME?	up
CL380.Contig13_All	117	5	41	0	0	0	2.8	0.15	1.33	0	0	0	0.0017367	#NAME?	up
CL380.Contig2_All	12	35	33	0	0	0	0.35	1.23	1.31	0	0	0	9.45e-07	#NAME?	up
CL3814.Contig1_All	336	284	283	0	0	0	4.88	4.96	5.52	0	0	0	3.19e-71	#NAME?	up
CL3828.Contig19_All	767	415	406	0	0	0	10.12	6.59	7.18	0	0.01	0	4.65e-39	#NAME?	up
CL3828.Contig4_All	300	95	108	0	0	0	5.65	2.16	2.73	0	0	0	1.75e-09	#NAME?	up
CL3828.Contig8_All	38	23	41	0	0	0	1.03	0.76	1.49	0	0	0	2.92e-10	#NAME?	up
CL383.Contig18_All	170	103	195	0	0	0	2.46	1.79	3.79	0	0	0	4.02e-17	#NAME?	up
CL3833.Contig1_All	79	67	7	0	0	0	1.32	1.33	0.17	0	0	0	3.5e-05	#NAME?	up
CL3833.Contig5_All	79	38	48	0	0	0	3.87	2.25	3.15	0	0	0	1.08e-14	#NAME?	up
CL3875.Contig5_All	24	124	29	0	0	0	0.31	1.84	0.49	0	0	0	0.00135248	#NAME?	up
CL3895.Contig1_All	36	0	24	0	0	0	0.78	0	0.71	0	0	0	0.0030651	#NAME?	up
CL3906.Contig5_All	52	26	46	0	0	0	0.32	0.2	0.38	0	0	0	7.13e-12	#NAME?	up
CL3907.Contig4_All	1095	958	754	0	0	0	31.14	32.69	28.79	0	0	0	5.07e-164	#NAME?	up
CL3933.Contig10_All	426	255	218	0	0	0	22.61	16.18	15.58	0	0	0	2.95e-40	#NAME?	up
CL3933.Contig11_All	128	39	34	0	0	0	18.44	6.58	6.78	0	0	0	4.68e-06	#NAME?	up
CL3933.Contig12_All	30	20	8	0	0	0	6.28	5.07	2.37	0	0	0	1.52e-06	#NAME?	up
CL3933.Contig7_All	737	420	863	0	0	0	14.1	9.66	22.12	0	0	0	6.57e-20	#NAME?	up
CL3936.Contig2_All	48	42	19	0	0	0	2.43	2.53	1.34	0	0	0	1.08e-10	#NAME?	up
CL3939.Contig3_All	35	48	28	0	0	0	0.68	1.09	0.72	0	0	0	6.62e-11	#NAME?	up
CL3948.Contig18_All	224	0	57	0	0	0	2.48	0	0.85	0	0	0	0.00630132	#NAME?	up
CL3948.Contig24_All	515	472	225	0	0	0	8.69	9.58	5.11	0	0	0	8.92e-32	#NAME?	up
CL3948.Contig25_All	123	21	162	0	0	0	1.75	0.37	3.07	0	0	0	3.68e-05	#NAME?	up
CL3948.Contig27_All	0	120	99	0	0	0	0	1.73	1.59	0	0	0	0.000358696	#NAME?	up
CL3948.Contig36_All	250	52	124	0	0	0	5.94	1.5	3.96	0	0	0	4.14e-08	#NAME?	up
CL3953.Contig15_All	364	176	209	0	0	0	4.55	2.64	3.5	0	0	0	3.07e-28	#NAME?	up
CL3953.Contig17_All	0	23	28	0	0	0	0	0.33	0.44	0	0	0	0.00584823	#NAME?	up
CL3958.Contig4_All	57	42	18	0	0	0	1.3	1.14	0.55	0	0	0	2.93e-11	#NAME?	up
CL3975.Contig7_All	70	82	77	0	0	0	2.67	3.77	3.96	0	0	0	1.89e-19	#NAME?	up
CL3977.Contig3_All	92	79	85	0	0	0	0.74	0.76	0.91	0	0	0	1.62e-21	#NAME?	up
CL3977.Contig6_All	54	0	44	0	0	0	0.42	0	0.45	0	0	0	0.00131693	#NAME?	up
CL399.Contig13_All	0	48	34	0	0	0	0	1.53	1.24	0	0	0	0.0021603	#NAME?	up
CL399.Contig14_All	28	40	10	0	0	0	2.19	3.66	1.07	0	0	0	1.83e-06	#NAME?	up
CL4006.Contig3_All	69	26	3	0	0	0	1.46	0.67	0.11	0	0	0	0.00379478	#NAME?	up
CL4009.Contig4_All	52	24	26	0	0	0	1.36	0.76	0.92	0	0	0	3.59e-10	#NAME?	up
CL4028.Contig3_All	26	45	43	0	0	0	0.24	0.49	0.51	0	0	0	3.37e-11	#NAME?	up
CL4028.Contig4_All	50	0	34	0	0	0	0.46	0	0.42	0	0	0	0.001763	#NAME?	up
CL4039.Contig4_All	15	21	21	0	0	0	0.8	1.36	1.53	0	0	0	1.49e-06	#NAME?	up
CL4043.Contig11_All	85	70	52	0	0	0	1.12	1.11	0.93	0	0	0	1.18e-17	#NAME?	up
CL4043.Contig2_All	65	80	44	0	0	0	0.94	1.38	0.85	0	0	0	2.15e-16	#NAME?	up
CL405.Contig17_All	41	15	100	0	0	0	0.57	0.26	1.83	0	0	0	0.00195788	#NAME?	up
CL405.Contig21_All	65	32	0	0	0	0	0.43	0.25	0	0	0	0	0.00396568	#NAME?	up
CL4075.Contig42_All	0	34	59	0	0	0	0	0.76	1.46	0	0	0	0.0066058	#NAME?	up
CL4078.Contig16_All	191	180	219	0	0	0	2.53	2.87	3.89	0	0	0	1.56e-41	#NAME?	up
CL408.Contig1_All	78	37	59	0	0	0	0.91	0.53	0.92	0	0	0	2.29e-15	#NAME?	up
CL408.Contig8_All	65	91	52	0	0	0	1.25	2.08	1.34	0	0	0	8.64e-18	#NAME?	up
CL4090.Contig8_All	85	50	59	0	0	0	2.08	1.46	1.95	0	0	0	9.33e-17	#NAME?	up
CL4091.Contig14_All	54	39	86	0	0	0	0.56	0.49	1.2	0	0	0	1.51e-08	#NAME?	up
CL4104.Contig2_All	104	134	117	0	0	0	4.17	6.42	6.29	0	0	0	6.86e-30	#NAME?	up
CL4108.Contig4_All	35	0	24	0	0	0	1.11	0	1.04	0	0	0	0.00306845	#NAME?	up
CL412.Contig1_All	46	70	28	0	0	0	1.8	3.3	1.49	0	0	0	1.05e-11	#NAME?	up
CL4140.Contig2_All	25	16	24	0	0	0	2.85	2.19	3.76	0	0	0	3.07e-07	#NAME?	up
CL4146.Contig2_All	544	561	377	0	0	0	4.34	5.39	4.03	0	0	0	1.7e-106	#NAME?	up
CL4146.Contig8_All	594	475	407	0	0	0	14.5	13.91	13.31	0	0	0	3.84e-106	#NAME?	up
CL4185.Contig1_All	759	1228	625	0	0	0	28.3	54.85	31.29	0	0	0	1.59e-28	#NAME?	up
CL422.Contig12_All	786	527	647	0	0	0	18.91	15.24	20.88	0	0	0	8.62e-81	#NAME?	up
CL422.Contig6_All	151	88	86	0	0	0	4.66	3.28	3.56	0	0	0	6.04e-27	#NAME?	up
CL425.Contig11_All	344	126	167	0	0	0	4.15	1.84	2.71	0	0	0	5.13e-15	#NAME?	up
CL425.Contig13_All	7	153	51	0	0	0	0.09	2.17	0.82	0	0	0	0.00280994	#NAME?	up
CL425.Contig19_All	128	49	117	0	0	0	2.23	1.03	2.73	0	0	0	4.88e-12	#NAME?	up
CL425.Contig4_All	216	195	157	0	0	0	6.27	6.82	6.12	0	0	0	7.27e-47	#NAME?	up
CL4254.Contig6_All	1	36	21	0	0	0	0.04	1.61	1.08	0	0	0	0.00357687	#NAME?	up
CL4281.Contig8_All	13	35	19	0	0	0	0.25	0.78	0.49	0	0	0	6.33e-07	#NAME?	up
CL4297.Contig2_All	54	51	2	0	0	0	0.7	0.8	0.05	0	0	0	0.000428695	#NAME?	up
CL431.Contig14_All	46	7	19	0	0	0	0.89	0.18	0.51	0	0	0	0.000258003	#NAME?	up
CL431.Contig2_All	156	73	0	0	0	0	3.32	1.87	0	0	0	0	0.00151518	#NAME?	up
CL431.Contig7_All	148	122	96	0	0	0	2.54	2.51	2.2	0	0	0	1.76e-30	#NAME?	up
CL4312.Contig8_All	36	23	4	0	0	0	0.89	0.68	0.14	0	0	0	0.000191999	#NAME?	up
CL4312.Contig9_All	4	77	98	0	0	0	0.06	1.22	1.73	0	0	0	0.000500767	#NAME?	up
CL4321.Contig1_All	2201	1973	1879	0	0	0	25.41	27.4	29.05	0	0	0	1.38e-233	#NAME?	up
CL4321.Contig3_All	8141	7510	8141	0	0	0	62.68	69.59	83.89	0	0	0	3.57e-179	#NAME?	up
CL4321.Contig5_All	74	64	93	0	0	0	0.59	0.61	0.98	0	0	0	1.13e-19	#NAME?	up
CL4327.Contig5_All	73	11	64	0	0	0	1.1	0.21	1.29	0	0	0	1.48e-05	#NAME?	up
CL4338.Contig7_All	0	168	101	0	0	0	0	1.56	1.04	0	0	0	0.000474397	#NAME?	up
CL4338.Contig8_All	167	31	50	0	0	0	1.41	0.32	0.57	0	0	0	4.62e-05	#NAME?	up
CL4377.Contig1_All	43	176	82	0	0	0	0.56	2.71	1.41	0	0	0	1.46e-06	#NAME?	up
CL4384.Contig3_All	98	101	127	0	0	0	2.45	3.01	4.24	0	0	0	8.67e-26	#NAME?	up
CL441.Contig13_All	43	72	62	0	0	0	1.08	2.14	2.06	0	0	0	1.11e-15	#NAME?	up
CL441.Contig53_All	33	70	50	0	0	0	0.69	1.76	1.41	0	0	0	1.8e-12	#NAME?	up
CL443.Contig43_All	111	93	150	0	0	0	1.1	1.11	1.97	0	0	0	3.12e-17	#NAME?	up
CL4446.Contig3_All	116	0	32	0	0	0	1.07	0	0.4	0	0	0	0.00941945	#NAME?	up
CL4469.Contig2_All	44	24	31	0	0	0	1.33	0.88	1.27	0	0	0	5.57e-10	#NAME?	up
CL4469.Contig3_All	43	38	29	0	0	0	1.29	1.36	1.17	0	0	0	8.15e-11	#NAME?	up
CL4495.Contig5_All	81	156	101	0	0	0	2.66	6.1	4.4	0	0	0	2.28e-17	#NAME?	up
CL4520.Contig3_All	19	23	32	0	0	0	0.37	0.53	0.83	0	0	0	4.75e-08	#NAME?	up
CL4532.Contig8_All	41	0	18	0	0	0	0.98	0	0.58	0	0	0	0.00724851	#NAME?	up
CL4534.Contig1_All	29	10	28	0	0	0	2.19	0.95	2.82	0	0	0	4.62e-07	#NAME?	up
CL4538.Contig5_All	421	237	225	0	0	0	4.45	3.02	3.19	0	0	0	4.31e-38	#NAME?	up
CL4556.Contig4_All	483	492	335	0	0	0	12.48	15.29	11.63	0	0	0	1.61e-96	#NAME?	up
CL4559.Contig11_All	75	12	47	0	0	0	2.33	0.45	1.98	0	0	0	7.03e-06	#NAME?	up
CL4567.Contig3_All	60	29	18	0	0	0	1.39	0.81	0.55	0	0	0	2.34e-08	#NAME?	up
CL4606.Contig4_All	41	29	14	0	0	0	1.7	1.46	0.82	0.01	0	0	9.64e-09	#NAME?	up
CL4614.Contig4_All	112	56	10	0	0	0	13.31	7.88	1.68	0	0	0	0.000114443	#NAME?	up
CL4616.Contig4_All	184	79	0	0	0	0	4.4	2.28	0.01	0	0	0	0.00177182	#NAME?	up
CL4619.Contig12_All	40	32	9	0	0	0	1.35	1.31	0.42	0	0	0	3.76e-07	#NAME?	up
CL4623.Contig1_All	54	21	21	0	0	0	4.11	1.91	2.12	0	0	0	1.44e-08	#NAME?	up
CL4628.Contig1_All	29	17	23	0	0	0	0.72	0.51	0.76	0	0	0	1.45e-07	#NAME?	up
CL464.Contig26_All	84	39	20	0	0	0	1.3	0.73	0.42	0	0	0	4.64e-07	#NAME?	up
CL4661.Contig3_All	163	87	56	0	0	0	43.82	27.18	20.86	0.31	0	0	1.05e-13	#NAME?	up
CL4666.Contig5_All	36	37	0	0	0	0	1.13	1.39	0	0	0	0	0.00209934	#NAME?	up
CL4670.Contig1_All	65	49	31	0	0	0	3.54	3.15	2.29	0	0	0	2.79e-13	#NAME?	up
CL47.Contig17_All	35	20	6	0	0	0	0.97	0.66	0.24	0	0	0	3.54e-05	#NAME?	up
CL4702.Contig21_All	81	54	65	0	0	0	5.02	4	5.44	0	0	0	3.19e-17	#NAME?	up
CL4721.Contig10_All	58	24	0	0	0	0	1.13	0.57	0	0	0	0	0.00822658	#NAME?	up
CL4721.Contig11_All	0	49	41	0	0	0	0	0.99	0.9	0	0	0	0.00160209	#NAME?	up
CL4721.Contig25_All	0	51	27	0	0	0	0	1.25	0.75	0	0	0	0.00442171	#NAME?	up
CL4736.Contig8_All	28	40	24	0	0	0	0.61	1.05	0.71	0	0	0	1.89e-09	#NAME?	up
CL4771.Contig4_All	29	16	20	0	0	0	2.22	1.46	2.15	0	0	0	3.28e-07	#NAME?	up
CL4772.Contig4_All	129	82	0	0	0	0	1.22	0.94	0	0	0	0	0.000569399	#NAME?	up
CL478.Contig16_All	78	67	0	0	0	0	1.22	1.27	0	0	0	0	0.000624354	#NAME?	up
CL478.Contig1_All	119	78	44	0	0	0	3.07	2.42	1.52	0	0	0	6.36e-17	#NAME?	up
CL4787.Contig3_All	38	0	38	0	0	0	0.99	0	1.31	0	0	0	0.00258747	#NAME?	up
CL4826.Contig11_All	94	24	29	0	0	0	3.77	1.19	1.57	0	0	0	1.39e-05	#NAME?	up
CL4831.Contig2_All	314	248	179	0	0	0	8.45	8.02	6.46	0	0	0	1.49e-59	#NAME?	up
CL4852.Contig10_All	68	26	143	0	0	0	0.93	0.44	2.6	0	0	0	0.000295843	#NAME?	up
CL4852.Contig8_All	46	0	30	0	0	0	1.35	0	1.2	0	0	0	0.00216479	#NAME?	up
CL4874.Contig4_All	0	129	40	0	0	0	0	1.51	0.52	0	0	0	0.00863305	#NAME?	up
CL488.Contig4_All	67	3	36	0	0	0	1.53	0.1	1.11	0	0	0	0.000687276	#NAME?	up
CL4987.Contig15_All	24	53	23	0	0	0	0.67	1.73	0.85	0	0	0	6.28e-08	#NAME?	up
CL4987.Contig16_All	0	46	20	0	0	0	0	2.09	1.03	0	0	0	0.00942063	#NAME?	up
CL4987.Contig18_All	0	27	27	0	0	0	0	0.86	0.96	0	0	0	0.00394274	#NAME?	up
CL4987.Contig3_All	75	46	62	0	0	0	1.47	1.08	1.63	0	0	0	5.12e-16	#NAME?	up
CL4987.Contig5_All	64	15	40	0	0	0	1.21	0.35	1.03	0	0	0	3.32e-07	#NAME?	up
CL5009.Contig3_All	36	53	87	0	0	0	0.49	0.86	1.56	0	0	0	1.53e-07	#NAME?	up
CL5019.Contig5_All	46	82	160	0	0	0	0.44	0.92	1.99	0	0	0	8.94e-06	#NAME?	up
CL5046.Contig16_All	56	60	65	0	0	0	0.34	0.45	0.53	0	0	0	6.12e-16	#NAME?	up
CL5054.Contig3_All	187	97	122	0	0	0	2.13	1.34	1.86	0	0	0	3.05e-30	#NAME?	up
CL5060.Contig4_All	0	26	28	0	0	0	0	0.37	0.46	0	0	0	0.00432948	#NAME?	up
CL5065.Contig6_All	52	48	46	0	0	0	1.4	1.55	1.64	0	0	0	1.97e-13	#NAME?	up
CL5073.Contig8_All	48	52	32	0	0	0	2.82	3.7	2.53	0	0	0	2.08e-12	#NAME?	up
CL5086.Contig6_All	143	47	38	0	0	0	3.4	1.36	1.23	0	0	0	1.45e-06	#NAME?	up
CL5091.Contig5_All	24	31	33	0	0	0	1.2	1.82	2.18	0	0	0	3.52e-09	#NAME?	up
CL5116.Contig5_All	57	22	51	0	0	0	1.25	0.57	1.47	0	0	0	3.26e-10	#NAME?	up
CL5118.Contig2_All	87	193	217	0	0	0	1.71	4.56	5.7	0	0	0	3.4e-11	#NAME?	up
CL5118.Contig3_All	12	50	74	0	0	0	0.25	1.17	1.93	0	0	0	0.000154316	#NAME?	up
CL5118.Contig4_All	66	43	0	0	0	0	1.24	0.97	0	0	0	0	0.00150155	#NAME?	up
CL5154.Contig2_All	64	72	72	0	0	0	0.98	1.32	1.48	0	0	0	6.95e-18	#NAME?	up
CL516.Contig3_All	51	145	141	0	0	0	1.93	6.49	7.06	0	0	0	1.88e-09	#NAME?	up
CL516.Contig5_All	64	74	38	0	0	0	5.83	8.01	4.67	0	0	0	1.83e-15	#NAME?	up
CL5162.Contig4_All	1193	1158	824	0	0	0	55.93	64.96	51.94	0	0	0	1.4e-175	#NAME?	up
CL5162.Contig7_All	31	28	12	0	0	0	1.15	1.28	0.62	0	0	0	1.1e-07	#NAME?	up
CL5169.Contig20_All	113	132	67	0	0	0	1.98	2.78	1.59	0	0	0	6.7e-26	#NAME?	up
CL5194.Contig5_All	163	27	65	0	0	0	2.03	0.41	1.09	0	0	0	1.01e-05	#NAME?	up
CL520.Contig147_All	0	32	27	0	0	0	0	1.42	1.34	0	0	0	0.00317051	#NAME?	up
CL520.Contig38_All	138	106	33	0	0	0	1.71	1.58	0.55	0	0	0	3.99e-10	#NAME?	up
CL520.Contig40_All	94	43	119	0	0	0	0.73	0.4	1.23	0	0	0	6.7e-09	#NAME?	up
CL520.Contig42_All	108	42	71	0	0	0	1.09	0.51	0.96	0	0	0	1.64e-14	#NAME?	up
CL5210.Contig6_All	0	53	49	0	0	0	0	1.86	1.94	0	0	0	0.00132936	#NAME?	up
CL5252.Contig4_All	22	30	24	0	0	0	0.48	0.78	0.69	0	0	0	3.54e-08	#NAME?	up
CL526.Contig18_All	36	32	78	0	0	0	0.64	0.68	1.84	0	0	0	7.25e-06	#NAME?	up
CL5266.Contig6_All	24	58	57	0	0	0	0.72	2.03	2.25	0	0	0	7.08e-09	#NAME?	up
CL5269.Contig1_All	88	126	0	0	0	0	1.11	1.91	0	0	0	0	0.000891496	#NAME?	up
CL5276.Contig11_All	19	26	32	0	0	0	0.46	0.76	1.07	0	0	0	2.68e-08	#NAME?	up
CL5276.Contig6_All	60	0	30	0	0	0	0.87	0	0.58	0	0	0	0.00288586	#NAME?	up
CL528.Contig7_All	229	171	50	0	0	0	3.25	2.92	0.96	0	0	0	2.61e-10	#NAME?	up
CL5297.Contig3_All	36	36	3	0	0	0	2.13	2.56	0.28	0	0	0	0.000293059	#NAME?	up
CL532.Contig21_All	0	41	56	0	0	0	0	0.59	0.91	0	0	0	0.00307087	#NAME?	up
CL532.Contig6_All	151	163	65	0	0	0	2.47	3.2	1.43	0	0	0	3.01e-18	#NAME?	up
CL5336.Contig3_All	325	285	263	0	0	0	11.51	12.11	12.53	0	0	0	3.79e-69	#NAME?	up
CL5336.Contig4_All	392	138	106	0	0	0	15.36	6.47	5.58	0	0	0	1.59e-08	#NAME?	up
CL5381.Contig12_All	63	0	43	0	0	0	1.34	0	1.23	0	0	0	0.00120163	#NAME?	up
CL5406.Contig7_All	579	707	700	0	0	0	9.83	14.41	15.9	0	0	0	1.24e-57	#NAME?	up
CL541.Contig9_All	158	129	54	0	0	0	1.68	1.65	0.77	0	0	0	2.55e-16	#NAME?	up
CL5452.Contig3_All	30	47	51	0	0	0	0.58	1.08	1.31	0	0	0	3.15e-12	#NAME?	up
CL546.Contig15_All	0	24	30	0	0	0	0	0.42	0.58	0	0	0	0.00569254	#NAME?	up
CL5539.Contig12_All	57	40	47	0	0	0	1.72	1.45	1.9	0	0	0	2.76e-13	#NAME?	up
CL5558.Contig7_All	27	30	9	0	0	0	0.39	0.52	0.19	0	0	0	2.95e-07	#NAME?	up
CL5598.Contig2_All	57	32	22	0	0	0	3.06	2.05	1.63	0	0	0	7.86e-11	#NAME?	up
CL5619.Contig2_All	55	59	110	0	0	0	1.55	1.99	4.1	0	0	0	1.61e-08	#NAME?	up
CL5633.Contig5_All	78	44	29	0	0	0	3.66	2.46	1.82	0	0	0	1.6e-13	#NAME?	up
CL5641.Contig1_All	95	23	28	0	0	0	1.27	0.38	0.5	0	0	0	3.12e-05	#NAME?	up
CL5656.Contig22_All	51	57	0	0	0	0	1.48	2.02	0	0	0	0	0.00127743	#NAME?	up
CL569.Contig2_All	20	44	44	0	0	0	0.44	1.14	1.29	0	0	0	5.06e-09	#NAME?	up
CL5695.Contig3_All	25	17	31	0	0	0	1.01	0.86	1.69	0	0	0	6.01e-08	#NAME?	up
CL57.Contig14_All	273	191	215	0	0	0	2.17	1.82	2.28	0	0	0	2.34e-55	#NAME?	up
CL572.Contig2_All	26	60	44	0	0	0	0.5	1.39	1.12	0	0	0	1.18e-10	#NAME?	up
CL5739.Contig1_All	114	82	53	0	0	0	15.47	13.16	9.85	0	0	0	1.06e-20	#NAME?	up
CL5739.Contig2_All	60	34	30	0	0	0	5.12	3.5	3.54	0	0	0	8.43e-12	#NAME?	up
CL5754.Contig2_All	69	63	53	0	0	0	2.5	2.72	2.59	0	0	0	3.89e-16	#NAME?	up
CL5765.Contig5_All	14	25	40	0	0	0	0.43	0.9	1.59	0	0	0	1.39e-05	#NAME?	up
CL5770.Contig10_All	80	10	18	0	0	0	1.54	0.23	0.47	0	0	0	0.00327343	#NAME?	up
CL5796.Contig1_All	55	72	117	0	0	0	1.54	2.39	4.35	0	0	0	3.44e-09	#NAME?	up
CL580.Contig4_All	72	33	22	0	0	0	1.38	0.77	0.57	0	0	0	1.71e-08	#NAME?	up
CL580.Contig6_All	67	42	50	0	0	0	1.29	0.98	1.29	0	0	0	2.58e-14	#NAME?	up
CL583.Contig10_All	244	336	281	0	0	0	3.63	6.01	5.6	0	0	0	2.07e-46	#NAME?	up
CL5864.Contig2_All	19	48	62	0	0	0	0.54	1.59	2.27	0	0	0	2.06e-06	#NAME?	up
CL5895.Contig5_All	60	36	21	0	0	0	1.24	0.89	0.58	0	0	0	2.91e-11	#NAME?	up
CL5917.Contig9_All	50	33	10	0	0	0	1.15	0.92	0.34	0	0	0	1.14e-06	#NAME?	up
CL5923.Contig11_All	55	46	0	0	0	0	0.53	0.53	0	0	0	0	0.00115431	#NAME?	up
CL5923.Contig6_All	23	74	97	0	0	0	0.23	0.87	1.27	0	0	0	5.18e-06	#NAME?	up
CL597.Contig7_All	623	555	811	0	0	0	5.17	5.54	9.01	0	0	0	1.2e-30	#NAME?	up
CL60.Contig2_All	3	81	30	0	0	0	0.05	1.68	0.69	0	0	0	0.00475415	#NAME?	up
CL6021.Contig2_All	40	75	102	0	0	0	0.58	1.28	1.96	0	0	0	1.62e-08	#NAME?	up
CL6032.Contig3_All	28	31	33	0	0	0	1.73	2.28	2.72	0	0	0	1.75e-09	#NAME?	up
CL606.Contig12_All	148	181	145	0	0	0	2.31	3.39	3.03	0	0	0	1.04e-39	#NAME?	up
CL6064.Contig6_All	105	87	42	0	0	0	3.53	3.52	1.89	0	0	0	1.59e-19	#NAME?	up
CL611.Contig2_All	26	22	29	0	0	0	0.53	0.55	0.81	0	0	0	2.87e-08	#NAME?	up
CL614.Contig20_All	66	64	0	0	0	0	0.59	0.69	0	0	0	0	0.000771371	#NAME?	up
CL614.Contig34_All	116	82	7	0	0	0	2.51	2.14	0.22	0	0	0	6.1e-05	#NAME?	up
CL614.Contig8_All	90	107	31	0	0	0	1.43	2.04	0.67	0	0	0	2.47e-10	#NAME?	up
CL6149.Contig6_All	181	0	82	0	0	0	1.75	0	1.06	0	0	0	0.000840479	#NAME?	up
CL6152.Contig5_All	64	40	40	0	0	0	1.32	1	1.1	0	0	0	3.03e-13	#NAME?	up
CL617.Contig2_All	35	37	20	0	0	0	1.98	2.51	1.54	0	0	0	2.03e-09	#NAME?	up
CL618.Contig27_All	264	165	95	0	0	0	2.23	1.68	1.08	0	0	0	7.04e-19	#NAME?	up
CL618.Contig2_All	0	83	111	0	0	0	0	0.89	1.33	0	0	0	0.00103065	#NAME?	up
CL621.Contig13_All	55	36	28	0	0	0	1.41	1.11	0.97	0	0	0	1.91e-11	#NAME?	up
CL6218.Contig4_All	33	48	49	0	0	0	0.87	1.5	1.69	0	0	0	2.34e-12	#NAME?	up
CL623.Contig11_All	29	28	20	0	0	0	1.33	1.56	1.22	0	0	0	3.17e-08	#NAME?	up
CL6234.Contig2_All	160	69	134	0	0	0	2.37	1.23	2.66	0	0	0	1.6e-16	#NAME?	up
CL6234.Contig3_All	167	132	68	0	0	0	6	5.71	3.3	0	0	0	2.56e-23	#NAME?	up
CL6234.Contig7_All	485	361	279	0	0	0	6.6	5.91	5.1	0	0	0	5.23e-85	#NAME?	up
CL625.Contig14_All	56	0	76	0	0	0	0.44	0	0.79	0	0	0	0.00266555	#NAME?	up
CL625.Contig21_All	12	38	22	0	0	0	0.37	1.35	0.87	0	0	0	2.45e-06	#NAME?	up
CL625.Contig24_All	30	2	25	0	0	0	0.26	0.02	0.29	0	0	0	0.000987433	#NAME?	up
CL625.Contig59_All	262	13	99	0	0	0	1.94	0.12	0.99	0	0	0	0.000305302	#NAME?	up
CL6264.Contig6_All	23	88	52	0	0	0	0.29	1.28	0.84	0	0	0	8.67e-07	#NAME?	up
CL6283.Contig3_All	42	48	0	0	0	0	0.55	0.75	0	0	0	0	0.00177999	#NAME?	up
CL6287.Contig11_All	114	113	156	0	0	0	0.81	0.96	1.48	0	0	0	1.87e-21	#NAME?	up
CL6307.Contig3_All	55	33	0	0	0	0	1.83	1.33	0	0	0	0	0.00255615	#NAME?	up
CL6308.Contig4_All	50	21	12	0	0	0	0.83	0.42	0.26	0	0	0	7.84e-06	#NAME?	up
CL6312.Contig2_All	238	85	153	0	0	0	3.28	1.42	2.82	0	0	0	2.51e-15	#NAME?	up
CL6312.Contig4_All	187	84	150	0	0	0	2.62	1.42	2.81	0	0	0	2.86e-19	#NAME?	up
CL6312.Contig8_All	162	323	224	0	0	0	2.56	6.11	4.73	0	0	0	9.38e-20	#NAME?	up
CL6340.Contig7_All	43	30	1	0	0	0	1.05	0.88	0.04	0	0	0	0.00137884	#NAME?	up
CL635.Contig14_All	34	50	65	0	0	0	0.71	1.23	1.79	0	0	0	7.95e-11	#NAME?	up
CL635.Contig7_All	43	18	49	0	0	0	0.78	0.39	1.19	0	0	0	7.58e-08	#NAME?	up
CL6394.Contig2_All	363	120	110	0	0	0	7.48	2.98	3.05	0	0	0	8.83e-09	#NAME?	up
CL6398.Contig5_All	0	60	27	0	0	0	0	1.16	0.6	0	0	0	0.00606295	#NAME?	up
CL6418.Contig2_All	89	59	33	0	0	0	6.12	4.87	3.06	0	0	0	1e-15	#NAME?	up
CL6443.Contig5_All	151	86	87	0	0	0	5.58	3.82	4.3	0	0	0	7.22e-27	#NAME?	up
CL6454.Contig2_All	44	46	24	0	0	0	2.11	2.64	1.55	0	0	0	4.32e-11	#NAME?	up
CL648.Contig21_All	50	27	66	0	0	0	0.69	0.45	1.22	0	0	0	1.62e-08	#NAME?	up
CL648.Contig6_All	116	111	164	0	0	0	1.78	2.05	3.37	0	0	0	1.07e-18	#NAME?	up
CL649.Contig12_All	58	103	22	0	0	0	0.57	1.2	0.29	0	0	0	3.59e-06	#NAME?	up
CL649.Contig5_All	157	106	0	0	0	0	1.21	0.99	0	0	0	0	0.000335756	#NAME?	up
CL652.Contig11_All	319	108	66	0	0	0	11.42	4.63	3.19	0	0	0	1.6e-06	#NAME?	up
CL652.Contig16_All	39	11	55	0	0	0	1.28	0.45	2.39	0	0	0	0.000102255	#NAME?	up
CL652.Contig5_All	64	27	0	0	0	0	2.34	1.21	0	0	0	0	0.00687838	#NAME?	up
CL652.Contig9_All	59	5	26	0	0	0	1.95	0.23	1.18	0	0	0	0.00069132	#NAME?	up
CL6564.Contig3_All	0	24	23	0	0	0	0	1.23	1.34	0	0	0	0.00470057	#NAME?	up
CL6603.Contig2_All	40	15	35	0	0	0	1.16	0.54	1.36	0	0	0	3.55e-09	#NAME?	up
CL6626.Contig10_All	18	27	42	0	0	0	0.45	0.77	1.33	0	0	0	8.24e-07	#NAME?	up
CL6683.Contig1_All	61	94	89	0	0	0	3.64	6.66	7.15	0	0	0	1.49e-20	#NAME?	up
CL6683.Contig5_All	97	107	133	0	0	0	5.17	6.79	9.54	0	0	0	1.61e-23	#NAME?	up
CL6691.Contig1_All	81	87	5	0	0	0	1.89	2.44	0.18	0	0	0	0.000111953	#NAME?	up
CL6709.Contig9_All	217	226	262	0	0	0	5.45	6.79	8.78	0	0	0	3.55e-41	#NAME?	up
CL671.Contig8_All	28	23	41	0	0	0	0.83	0.81	1.64	0	0	0	1.64e-09	#NAME?	up
CL6722.Contig3_All	418	0	449	0	0	0	5.48	0	7.88	0	0	0	6.05e-05	#NAME?	up
CL673.Contig48_All	36	30	36	0	0	0	1.07	1.07	1.42	0	0	0	3.01e-10	#NAME?	up
CL680.Contig3_All	28	244	204	0	0	0	0.21	2.17	2.02	0	0	0	3.92e-06	#NAME?	up
CL6800.Contig3_All	26	0	22	0	0	0	1.58	0	1.79	0	0	0	0.00420886	#NAME?	up
CL6809.Contig5_All	29	0	28	0	0	0	0.84	0	1.09	0	0	0	0.00377313	#NAME?	up
CL682.Contig1_All	79	72	56	0	0	0	0.68	0.75	0.64	0	0	0	1.08e-17	#NAME?	up
CL682.Contig6_All	69	34	92	0	0	0	0.39	0.23	0.69	0	0	0	2.87e-08	#NAME?	up
CL687.Contig12_All	47	38	43	0	0	0	14.24	13.28	17.97	0	0	0	3.67e-12	#NAME?	up
CL687.Contig4_All	39	22	27	0	0	0	5.23	3.58	4.91	0	0	0	4.04e-09	#NAME?	up
CL687.Contig9_All	32	18	34	0	0	0	5.1	3.49	7.33	0	0	0	7.65e-09	#NAME?	up
CL6913.Contig9_All	71	17	53	0	0	0	0.61	0.18	0.61	0	0	0	1.79e-07	#NAME?	up
CL6928.Contig1_All	34	39	37	0	0	0	0.93	1.26	1.34	0	0	0	7.26e-11	#NAME?	up
CL6938.Contig4_All	6	37	25	0	0	0	0.22	1.44	1.09	0	0	0	0.000155818	#NAME?	up
CL6957.Contig2_All	269	270	158	0	0	0	3.79	4.57	2.98	0	0	0	1.05e-55	#NAME?	up
CL697.Contig19_All	0	46	20	0	0	0	0	1.17	0.58	0	0	0	0.00942063	#NAME?	up
CL697.Contig23_All	52	19	61	0	0	0	0.84	0.38	1.33	0	0	0	4.74e-07	#NAME?	up
CL699.Contig6_All	37	34	31	0	0	0	0.62	0.68	0.7	0	0	0	3.15e-10	#NAME?	up
CL6993.Contig2_All	166	35	16	0	0	0	3.3	0.84	0.44	0	0	0	0.00332892	#NAME?	up
CL6994.Contig3_All	5070	4188	3704	0	0	0	154.11	152.69	151.05	0	0	0	1.63e-283	#NAME?	up
CL7.Contig12_All	29	47	24	0	0	0	1.11	2.13	1.26	0	0	0	4.54e-10	#NAME?	up
CL7.Contig21_All	1120	525	552	0	0	0	16.68	9.41	11.01	0	0	0	2.06e-28	#NAME?	up
CL7.Contig7_All	113	64	0	0	0	0	1.92	1.32	0	0	0	0	0.00108054	#NAME?	up
CL7.Contig8_All	56	122	63	0	0	0	0.84	2.19	1.27	0	0	0	1.48e-11	#NAME?	up
CL7017.Contig5_All	21	30	24	0	0	0	0.88	1.5	1.34	0	0	0	4.26e-08	#NAME?	up
CL7030.Contig1_All	0	30	22	0	0	0	0	4.45	3.81	0	0	0	0.00420745	#NAME?	up
CL7060.Contig2_All	39	31	15	0	0	0	1.06	1.01	0.55	0	0	0	7.82e-09	#NAME?	up
CL7060.Contig3_All	75	58	67	0	0	0	3.72	3.45	4.46	0	0	0	3e-17	#NAME?	up
CL7171.Contig2_All	87	31	0	0	0	0	2.5	1.09	0	0	0	0	0.00848155	#NAME?	up
CL7171.Contig8_All	18	85	54	0	0	0	0.55	2.96	2.1	0	0	0	4.4e-06	#NAME?	up
CL718.Contig2_All	34	39	16	0	0	0	0.48	0.66	0.31	0	0	0	3.6e-09	#NAME?	up
CL7203.Contig2_All	49	0	43	0	0	0	1.81	0	2.11	0	0	0	0.00155388	#NAME?	up
CL7203.Contig3_All	125	162	106	0	0	0	4.62	7.15	5.24	0	0	0	6.27e-33	#NAME?	up
CL7203.Contig4_All	0	41	87	0	0	0	0	1.83	4.32	0	0	0	0.00832646	#NAME?	up
CL7203.Contig6_All	409	612	514	0	0	0	13.88	24.85	23.4	0	0	0	8.97e-41	#NAME?	up
CL7204.Contig5_All	30	38	60	0	0	0	0.97	1.47	2.61	0	0	0	1.38e-08	#NAME?	up
CL7222.Contig4_All	0	99	75	0	0	0	0	1.73	1.47	0	0	0	0.000571085	#NAME?	up
CL7224.Contig1_All	29	9	24	0	0	0	3.03	1.21	3.48	0	0	0	5.74e-07	#NAME?	up
CL724.Contig18_All	38	39	0	0	0	0	0.81	1.02	0	0	0	0	0.00192544	#NAME?	up
CL7270.Contig3_All	46	0	18	0	0	0	1.64	0	0.9	0	0	0	0.00890575	#NAME?	up
CL7384.Contig6_All	122	104	54	0	0	0	4.24	4.32	2.52	0	0	0	3.89e-23	#NAME?	up
CL739.Contig10_All	0	70	32	0	0	0	0	2.78	1.43	0	0	0	0.00472705	#NAME?	up
CL7400.Contig3_All	64	43	11	0	0	0	3.58	2.91	0.87	0	0	0	2.13e-06	#NAME?	up
CL745.Contig20_All	125	364	227	0	0	0	0.93	3.26	2.26	0	0	0	9.94e-12	#NAME?	up
CL760.Contig5_All	103	48	45	0	0	0	4.16	2.33	2.44	0	0	0	2.2e-14	#NAME?	up
CL7601.Contig7_All	49	0	25	0	0	0	1.23	0	0.84	0	0	0	0.00361826	#NAME?	up
CL7642.Contig8_All	89	28	58	0	0	0	3.32	1.25	2.94	0	0	0	2.29e-10	#NAME?	up
CL769.Contig17_All	10	23	21	0	0	0	0.37	0.93	0.98	0	0	0	2.68e-06	#NAME?	up
CL771.Contig1_All	73	56	0	0	0	0	0.88	0.82	0	0	0	0	0.000835448	#NAME?	up
CL771.Contig35_All	341	217	338	0	0	0	5.35	4.09	7.11	0	0	0	9.32e-32	#NAME?	up
CL771.Contig36_All	68	86	39	0	0	0	1.11	1.7	0.85	0	0	0	1.19e-16	#NAME?	up
CL771.Contig39_All	115	69	0	0	0	0	4.14	3.01	0	0	0	0	0.000842908	#NAME?	up
CL771.Contig40_All	74	46	1	0	0	0	2.78	2.05	0.09	0	0	0	0.00101927	#NAME?	up
CL775.Contig26_All	31	29	72	0	0	0	0.24	0.28	0.76	0	0	0	2.13e-05	#NAME?	up
CL776.Contig2_All	264	203	201	0	0	0	2.37	2.19	2.42	0	0	0	1.67e-54	#NAME?	up
CL776.Contig4_All	108	211	171	0	0	0	1	2.35	2.12	0	0	0	2.96e-18	#NAME?	up
CL7797.Contig2_All	29	0	22	0	0	0	1.19	0	1.21	0	0	0	0.00369074	#NAME?	up
CL78.Contig10_All	40	0	18	0	0	0	0.49	0	0.31	0	0	0	0.00695294	#NAME?	up
CL7861.Contig7_All	421	246	256	0	0	0	7.02	4.93	5.73	0	0	0	1.18e-50	#NAME?	up
CL7863.Contig2_All	19	40	51	0	0	0	0.56	1.39	2	0	0	0	3.64e-07	#NAME?	up
CL7863.Contig3_All	31	30	32	0	0	0	0.96	1.12	1.33	0	0	0	1.5e-09	#NAME?	up
CL79.Contig13_All	60	29	8	0	0	0	1.09	0.64	0.21	0	0	0	0.000109531	#NAME?	up
CL79.Contig20_All	44	63	136	0	0	0	0.78	1.33	3.18	0	0	0	1.34e-05	#NAME?	up
CL79.Contig37_All	0	92	52	0	0	0	0	1.47	0.93	0	0	0	0.00151383	#NAME?	up
CL79.Contig45_All	119	153	116	0	0	0	6.79	10.46	8.95	0	0	0	1.34e-32	#NAME?	up
CL79.Contig50_All	24	39	4	0	0	0	0.47	0.93	0.12	0	0	0.01	0.000846584	#NAME?	up
CL794.Contig13_All	76	30	100	0	0	0	0.55	0.26	0.97	0	0	0	3.9e-07	#NAME?	up
CL7956.Contig16_All	31	2	22	0	0	0	1.12	0.09	1.08	0	0	0	0.000982983	#NAME?	up
CL796.Contig6_All	33	15	47	0	0	0	0.62	0.36	1.18	0	0	0	5.88e-06	#NAME?	up
CL7977.Contig6_All	185	75	13	0	0	0	2.38	1.16	0.23	0	0	0	0.000302621	#NAME?	up
CL8.Contig47_All	35	35	12	0	0	0	1.03	1.22	0.5	0	0	0	1.37e-08	#NAME?	up
CL8.Contig62_All	26	32	26	0	0	0	0.85	1.24	1.13	0	0	0	7.91e-09	#NAME?	up
CL80.Contig3_All	22	42	41	0	0	0	1.05	2.34	2.55	0	0	0	1.57e-10	#NAME?	up
CL801.Contig3_All	27	0	23	0	0	0	0.6	0	0.7	0	0	0	0.00397321	#NAME?	up
CL8014.Contig2_All	36	41	17	0	0	0	1.35	1.84	0.84	0	0	0	1.47e-09	#NAME?	up
CL802.Contig10_All	94	48	37	0	0	0	2.64	1.65	1.42	0	0	0	8.46e-14	#NAME?	up
CL802.Contig16_All	24	46	18	0	0	0	0.26	0.59	0.26	0	0	0	5.13e-08	#NAME?	up
CL802.Contig2_All	48	47	86	0	0	0	0.67	0.8	1.61	0	0	0	3.55e-09	#NAME?	up
CL8043.Contig2_All	19	24	22	0	0	0	0.75	1.13	1.19	0	0	0	3.01e-07	#NAME?	up
CL8053.Contig1_All	25	119	20	0	0	0	0.42	2.36	0.45	0	0	0	0.00345233	#NAME?	up
CL8058.Contig2_All	332	211	364	0	0	0	4.74	3.63	6.95	0	0	0	5.3e-24	#NAME?	up
CL8058.Contig3_All	85	108	7	0	0	0	1.49	2.26	0.16	0	0	0	0.000103838	#NAME?	up
CL806.Contig2_All	53	35	32	0	0	0	1.54	1.24	1.26	0	0	0	1.55e-11	#NAME?	up
CL807.Contig10_All	84	99	81	0	0	0	1.28	1.83	1.65	0	0	0	3.62e-22	#NAME?	up
CL8083.Contig4_All	107	34	71	0	0	0	2.39	0.92	2.12	0	0	0	5.79e-11	#NAME?	up
CL81.Contig3_All	33	71	27	0	0	0	0.4	1.02	0.43	0	0	0	9.56e-08	#NAME?	up
CL8100.Contig4_All	52	55	30	0	0	0	2.15	2.73	1.67	0	0	0	9.57e-13	#NAME?	up
CL8217.Contig1_All	34	26	37	0	0	0	0.89	0.81	1.3	0	0	0	7.14e-10	#NAME?	up
CL822.Contig13_All	45	52	54	0	0	0	0.6	0.85	0.97	0	0	0	7.99e-14	#NAME?	up
CL822.Contig45_All	29	29	8	0	0	0	0.42	0.49	0.15	0	0	0	3.01e-07	#NAME?	up
CL822.Contig49_All	4	57	28	0	0	0	0.06	0.96	0.52	0	0	0	0.00151802	#NAME?	up
CL8238.Contig1_All	0	3975	8763	0	0	0	0	114.29	281.32	0	0	0	5.1e-05	#NAME?	up
CL8238.Contig9_All	0	1962	7859	0	0	0	0	57.18	255.74	0	0	0	0.00119942	#NAME?	up
CL826.Contig22_All	99	60	63	0	0	0	2.96	2.18	2.56	0	0	0	9.32e-19	#NAME?	up
CL829.Contig50_All	344	214	187	0	0	0	4.85	3.62	3.54	0	0	0	1.95e-47	#NAME?	up
CL8306.Contig1_All	44	37	25	0	0	0	0.66	0.66	0.5	0	0	0	1.7e-10	#NAME?	up
CL8328.Contig2_All	27	19	31	0	0	0	3.98	3.34	6.23	0	0	0	2.84e-08	#NAME?	up
CL839.Contig13_All	2	40	21	0	0	0	0.04	0.81	0.49	0	0	0	0.00298137	#NAME?	up
CL839.Contig26_All	53	0	87	0	0	0	1.43	0	3.13	0	0	0	0.00466473	#NAME?	up
CL839.Contig28_All	8	33	19	0	0	0	0.46	2.11	1.39	0	0	0	4.61e-05	#NAME?	up
CL839.Contig7_All	84	82	79	0	0	0	1.3	1.53	1.65	0	0	0	1.2e-20	#NAME?	up
CL84.Contig3_All	124	45	55	0	0	0	1.12	0.5	0.66	0	0	0	5.51e-11	#NAME?	up
CL8408.Contig2_All	50	46	44	0	0	0	6.01	6.54	7.16	0	0	0	5.21e-13	#NAME?	up
CL8424.Contig4_All	68	22	6	0	0	0	3.87	1.54	0.5	0	0	0	0.00263015	#NAME?	up
CL8428.Contig1_All	298	235	80	0	0	0	10.35	9.8	3.77	0	0	0	1.81e-13	#NAME?	up
CL8469.Contig2_All	48	45	11	0	0	0	1.87	2.08	0.6	0	0	0	2.53e-07	#NAME?	up
CL8478.Contig4_All	3	34	27	0	0	0	0.09	1.3	1.15	0	0	0	0.000702872	#NAME?	up
CL8519.Contig2_All	40	46	32	0	0	0	2.73	3.75	2.95	0	0	0	2.02e-11	#NAME?	up
CL8543.Contig5_All	66	13	18	0	0	0	0.88	0.21	0.33	0	0	0	0.000418438	#NAME?	up
CL8581.Contig1_All	95	52	78	0	0	0	1.58	1.04	1.75	0	0	0	4.58e-19	#NAME?	up
CL8594.Contig5_All	30	25	23	0	0	0	1.44	1.43	1.51	0	0	0	2.56e-08	#NAME?	up
CL8683.Contig5_All	118	153	78	0	0	0	4.3	6.7	3.82	0	0	0	5.44e-26	#NAME?	up
CL8747.Contig1_All	21	30	39	0	0	0	1.97	3.23	4.73	0	0	0	2.29e-09	#NAME?	up
CL8776.Contig2_All	11	63	71	0	0	0	0.31	2.16	2.74	0	0	0	5.25e-05	#NAME?	up
CL88.Contig102_All	135	146	60	0	0	0	1.15	1.51	0.68	0	0	0	9.12e-19	#NAME?	up
CL88.Contig108_All	32	34	148	0	0	0	0.16	0.2	0.98	0	0	0	0.00336608	#NAME?	up
CL88.Contig113_All	89	57	0	0	0	0	0.45	0.34	0	0	0	0	0.000994324	#NAME?	up
CL88.Contig15_All	56	51	81	0	0	0	0.98	1.09	1.91	0	0	0	9.22e-14	#NAME?	up
CL88.Contig29_All	0	25	26	0	0	0	0	0.75	0.86	0	0	0	0.0045018	#NAME?	up
CL88.Contig91_All	32	38	24	0	0	0	0.58	0.84	0.59	0	0	0	1.35e-09	#NAME?	up
CL88.Contig92_All	45	118	0	0	0	0	0.23	0.7	0	0	0	0	0.0099771	#NAME?	up
CL881.Contig5_All	0	31	52	0	0	0	0	0.59	1.11	0	0	0	0.00688961	#NAME?	up
CL89.Contig25_All	69	0	30	0	0	0	1.79	0	1.04	0	0	0	0.00377905	#NAME?	up
CL893.Contig4_All	82	57	34	0	0	0	0.83	0.7	0.46	0	0	0	3.43e-15	#NAME?	up
CL897.Contig14_All	0	87	103	0	0	0	0	2.71	3.57	0	0	0	0.0007309	#NAME?	up
CL8994.Contig5_All	44	45	14	0	0	0	1.21	1.47	0.52	0	0	0	2.6e-09	#NAME?	up
CL9060.Contig2_All	54	19	57	0	0	0	0.92	0.4	1.28	0	0	0	1.01e-07	#NAME?	up
CL9085.Contig1_All	105	169	151	0	0	0	8.23	15.73	15.95	0	0	0	1.77e-23	#NAME?	up
CL909.Contig29_All	0	22	33	0	0	0	0	1.02	1.73	0	0	0	0.00859837	#NAME?	up
CL909.Contig30_All	0	32	22	0	0	0	0	1.81	1.41	0	0	0	0.00431078	#NAME?	up
CL909.Contig35_All	51	26	0	0	0	0	2.13	1.3	0	0	0	0	0.00483419	#NAME?	up
CL916.Contig4_All	28	32	0	0	0	0	0.34	0.47	0	0	0	0	0.00331741	#NAME?	up
CL926.Contig10_All	0	48	34	0	0	0	0	1.89	1.5	0	0	0	0.0021603	#NAME?	up
CL9266.Contig1_All	30	16	21	0	0	0	1.45	0.92	1.36	0	0	0	2.2e-07	#NAME?	up
CL93.Contig7_All	122	113	85	0	0	0	4.54	5.04	4.25	0	0	0	1.19e-26	#NAME?	up
CL930.Contig28_All	126	155	12	0	0	0	1.23	1.82	0.17	0	0	0	2.63e-05	#NAME?	up
CL930.Contig8_All	122	34	31	0	0	0	2.25	0.75	0.77	0	0	0	1.86e-05	#NAME?	up
CL935.Contig2_All	35	29	13	0	0	0	1.79	1.79	0.96	0	0	0	3.51e-08	#NAME?	up
CL9389.Contig2_All	33	29	30	0	0	0	0.46	0.49	0.55	0	0	0	1.85e-09	#NAME?	up
CL943.Contig4_All	34	15	26	0	0	0	5.08	2.64	5.28	0	0	0	4.54e-08	#NAME?	up
CL9454.Contig4_All	26	0	20	0	0	0	1.23	0	1.3	0	0	0	0.00432948	#NAME?	up
CL9466.Contig5_All	40	39	21	0	0	0	10.02	11.35	7.56	0	0	0	4.96e-10	#NAME?	up
CL9509.Contig1_All	411	316	246	0	0	0	20.19	18.57	16.24	0	0	0	1.9e-75	#NAME?	up
CL951.Contig2_All	0	45	73	0	0	0	0	0.72	1.29	0	0	0	0.00396794	#NAME?	up
CL9542.Contig2_All	92	111	80	0	0	0	2.76	4	3.22	0	0	0	1.14e-23	#NAME?	up
CL96.Contig4_All	27	0	30	0	0	0	0.51	0	0.77	0	0	0	0.00494884	#NAME?	up
CL9616.Contig5_All	109	8	63	0	0	0	2.19	0.19	1.7	0	0	0	8.94e-05	#NAME?	up
CL969.Contig14_All	105	68	173	0	0	0	2.26	1.77	4.98	0	0	0	2.03e-08	#NAME?	up
CL969.Contig4_All	1477	392	321	0	0	0	41.39	13.21	12.1	0	0	0	3.45e-07	#NAME?	up
CL969.Contig7_All	336	0	92	0	0	0	6.82	0	2.5	0	0	0	0.00326228	#NAME?	up
CL969.Contig9_All	46	338	245	0	0	0	1.05	9.11	7.38	0	0	0	9.2e-07	#NAME?	up
CL973.Contig24_All	0	24	20	0	0	0	0	0.68	0.62	0	0	0	0.00501283	#NAME?	up
CL9753.Contig1_All	228	180	163	0	0	0	3.41	3.24	3.27	0	0	0	4.39e-47	#NAME?	up
CL9753.Contig4_All	123	69	5	0	0	0	3.29	2.24	0.18	0	0	0	0.000288385	#NAME?	up
CL9786.Contig4_All	29	44	0	0	0	0	1.09	1.98	0	0	0	0	0.00492221	#NAME?	up
CL982.Contig5_All	66	25	37	0	0	0	1.28	0.58	0.95	0	0	0	8.37e-12	#NAME?	up
CL9865.Contig4_All	86	60	81	0	0	0	1.16	0.98	1.47	0	0	0	2.91e-19	#NAME?	up
CL99.Contig13_All	43	25	23	0	0	0	1.19	0.84	0.86	0	0	0	2.49e-09	#NAME?	up
CL9923.Contig1_All	101	68	58	0	0	0	6.05	4.9	4.72	0	0	0	4.27e-19	#NAME?	up
CL9972.Contig1_All	28	59	22	0	0	0	0.23	0.58	0.24	0	0	0	2.03e-07	#NAME?	up
CL999.Contig3_All	156	134	135	0	0	0	8.98	9.16	10.45	0	0	0	1.19e-35	#NAME?	up
CL9997.Contig4_All	276	402	369	0	0	0	4.3	7.53	7.72	0	0	0	2.29e-35	#NAME?	up
Unigene100_All	251	139	68	0	0	0	17.48	11.57	6.38	0	0	0	1.47e-11	#NAME?	up
Unigene10474_All	87	63	78	0	0	0	3.12	2.75	3.75	0	0	0	2.56e-19	#NAME?	up
Unigene12257_All	31	86	92	0	0	0	0.28	0.93	1.1	0	0	0	4.69e-08	#NAME?	up
Unigene12313_All	29	29	8	0	0	0	0.83	1	0.32	0	0	0	3.01e-07	#NAME?	up
Unigene12326_All	316	238	118	0	0	0	2.07	1.88	1.04	0	0	0	1e-22	#NAME?	up
Unigene12388_All	120	109	143	0	0	0	2.11	2.31	3.37	0	0	0	1.47e-29	#NAME?	up
Unigene12478_All	2	59	76	0	0	0	0.04	1.51	2.14	0	0	0	0.00103583	#NAME?	up
Unigene12525_All	280	161	114	0	0	0	6.37	4.4	3.48	0	0	0	6.78e-22	#NAME?	up
Unigene14093_All	69	39	26	0	0	0	7.22	4.84	3.68	0	0	0	1.76e-12	#NAME?	up
Unigene16206_All	33	7	76	0	0	0	0.41	0.11	1.24	0	0	0	0.0052254	#NAME?	up
Unigene16208_All	79	89	22	0	0	0	0.94	1.28	0.36	0	0	0	1.29e-08	#NAME?	up
Unigene16214_All	27	21	0	0	0	0	0.33	0.31	0	0	0	0	0.00396069	#NAME?	up
Unigene16281_All	35	2	31	0	0	0	0.61	0.05	0.72	0	0	0	0.000943051	#NAME?	up
Unigene16339_All	42	0	65	0	0	0	1.45	0	3.01	0	0	0	0.00535541	#NAME?	up
Unigene16374_All	87	67	54	0	0	0	10.72	9.77	9.01	0	0	0	9.9e-18	#NAME?	up
Unigene16424_All	33	29	23	0	0	0	0.72	0.78	0.69	0	0	0	7.04e-09	#NAME?	up
Unigene17088_All	88	5	44	0	0	0	3.05	0.24	2.05	0	0	0	0.000401402	#NAME?	up
Unigene17476_All	47	71	47	0	0	0	3.32	5.98	4.45	0	0	0	9.02e-15	#NAME?	up
Unigene19563_All	123	74	67	0	0	0	8	5.78	5.94	0	0	0	6.31e-22	#NAME?	up
Unigene20161_All	17	61	22	0	0	0	0.15	0.63	0.26	0	0	0	8.33e-05	#NAME?	up
Unigene20207_All	90	64	31	0	0	0	0.72	0.61	0.33	0	0	0	1.8e-14	#NAME?	up
Unigene20322_All	1	43	20	0	0	0	0.03	1.01	0.53	0	0	0	0.00602288	#NAME?	up
Unigene20389_All	23	23	18	0	0	0	0.61	0.72	0.62	0.01	0	0	3.92e-07	#NAME?	up
Unigene21003_All	29	54	94	0	0	0	0.44	0.98	1.91	0	0	0	7.15e-06	#NAME?	up
Unigene21455_All	43	43	33	0	0	0	2.37	2.82	2.46	0	0	0	1.72e-11	#NAME?	up
Unigene224_All	286	115	79	0	0	0	11.41	5.53	4.26	0	0	0	3.28e-09	#NAME?	up
Unigene230_All	85	0	102	0	0	0	1.24	0	2	0	0	0	0.0010604	#NAME?	up
Unigene24100_All	170	161	111	0	0	0	1.79	2.05	1.56	0	0	0	7.75e-37	#NAME?	up
Unigene24147_All	109	27	8	0	0	0	3.16	0.97	0.34	0	0	0	0.00512683	#NAME?	up
Unigene24209_All	94	0	188	0	0	0	1.53	0	4.07	0	0	0	0.00409563	#NAME?	up
Unigene24265_All	143	163	90	0	0	0	1.46	1.99	1.23	0	0	0	5.38e-33	#NAME?	up
Unigene24271_All	68	74	84	0	0	0	0.98	1.27	1.62	0	0	0	2.89e-19	#NAME?	up
Unigene25038_All	57	24	13	0	0	0	2.99	1.55	0.92	0	0	0	8.47e-06	#NAME?	up
Unigene25425_All	75	54	63	0	0	0	3.45	2.99	3.86	0	0	0	1.17e-16	#NAME?	up
Unigene25_All	47	47	23	0	0	0	0.83	1.01	0.56	0	0	0	2.66e-11	#NAME?	up
Unigene26093_All	91	118	109	0	0	0	2.14	3.32	3.43	0	0	0	8.91e-27	#NAME?	up
Unigene27916_All	174	56	77	0	0	0	1.2	0.47	0.72	0	0	0	2.61e-10	#NAME?	up
Unigene28117_All	36	19	29	0	0	0	0.81	0.52	0.89	0	0	0	8.18e-09	#NAME?	up
Unigene28249_All	890	930	430	0	0	0	28.05	35.13	18.17	0	0	0	5.34e-36	#NAME?	up
Unigene29402_All	123	44	73	0	0	0	6.39	2.76	5.07	0	0	0	5.02e-13	#NAME?	up
Unigene32065_All	60	34	19	0	0	0	0.78	0.54	0.34	0	0	0	3.67e-10	#NAME?	up
Unigene32269_All	185	264	36	0	0	0	3.16	5.42	0.83	0	0	0	1.32e-06	#NAME?	up
Unigene32282_All	360	314	408	0	0	0	4.82	5.05	7.31	0	0	0	3.29e-43	#NAME?	up
Unigene323_All	59	41	62	0	0	0	1.24	1.02	1.74	0	0	0	1.37e-14	#NAME?	up
Unigene32708_All	32	50	30	0	0	0	1.23	2.28	1.56	0	0	0	5.41e-11	#NAME?	up
Unigene3354_All	25	2	24	0	0	0	0.69	0.07	0.87	0	0	0	0.00132067	#NAME?	up
Unigene35978_All	38	40	33	0	0	0	0.29	0.37	0.34	0	0	0	6.47e-11	#NAME?	up
Unigene35990_All	18	49	24	0	0	0	0.52	1.65	0.9	0	0	0	5.6e-07	#NAME?	up
Unigene36769_All	33	48	0	0	0	0	1.07	1.86	0	0	0	0	0.00379518	#NAME?	up
Unigene36770_All	101	86	0	0	0	0	3.05	3.14	0	0	0	0	0.000407068	#NAME?	up
Unigene37139_All	24	20	19	0	0	0	2.61	2.58	2.8	0	0	0	4.76e-07	#NAME?	up
Unigene37621_All	64	36	39	0	0	0	3.31	2.22	2.69	0	0	0	6.87e-13	#NAME?	up
Unigene4016_All	40	48	60	0	0	0	0.93	1.35	1.86	0	0	0	1.19e-13	#NAME?	up
Unigene43968_All	194	62	36	0	0	0	12.81	4.93	3.26	0	0	0	2.31e-05	#NAME?	up
Unigene44355_All	555	483	369	0	0	0	17.94	18.71	15.98	0	0	0	3.65e-102	#NAME?	up
Unigene46197_All	28	7	19	0	0	0	3.92	1.28	3.62	0	0	0	3.47e-06	#NAME?	up
Unigene48486_All	81	72	63	0	0	0	25.24	25.86	27.1	0	0	0	2.25e-18	#NAME?	up
Unigene52025_All	31	40	32	0	0	0	1.31	2.05	1.84	0	0	0	2.53e-10	#NAME?	up
Unigene52027_All	39	36	73	0	0	0	1.54	1.67	3.8	0	0	0	1.2e-07	#NAME?	up
Unigene52028_All	31	20	26	0	0	0	5.04	3.82	5.75	0	0	0	3.04e-08	#NAME?	up
Unigene52061_All	64	38	32	0	0	0	1.28	0.92	0.87	0	0	0	1.63e-12	#NAME?	up
Unigene52099_All	70	70	95	0	0	0	4.41	5.26	8.06	0	0	0	1.25e-19	#NAME?	up
Unigene52110_All	132	153	162	0	0	0	6.72	9.34	11.11	0	0	0	1.03e-37	#NAME?	up
Unigene52113_All	30	35	32	0	0	0	0.97	1.33	1.36	0	0	0	7.28e-10	#NAME?	up
Unigene52114_All	34	37	23	0	0	0	1.07	1.37	0.97	0	0	0	1.38e-09	#NAME?	up
Unigene52123_All	59	0	39	0	0	0	1.56	0	1.4	0	0	0	0.00141482	#NAME?	up
Unigene52124_All	261	245	237	0	0	0	5.88	6.63	7.16	0	0	0	3.63e-60	#NAME?	up
Unigene52126_All	69	87	89	0	0	0	3.48	5.18	6	0	0	0	9.29e-21	#NAME?	up
Unigene52129_All	72	47	74	0	0	0	8.64	6.75	11.98	0	0	0	8.72e-17	#NAME?	up
Unigene52133_All	25	32	26	0	0	0	3.37	5.14	4.76	0	0	0.1	9.47e-09	#NAME?	up
Unigene52149_All	266	258	232	0	0	0	3.01	3.51	3.52	0	0	0	4.69e-61	#NAME?	up
Unigene52157_All	5	31	33	0	0	0	0.15	1.1	1.31	0	0	0	0.000290672	#NAME?	up
Unigene52216_All	62	50	31	0	0	0	1.89	1.82	1.26	0	0	0	3.79e-13	#NAME?	up
Unigene52229_All	90	120	0	0	0	0	1.79	2.86	0	0	0	0	0.000715533	#NAME?	up
Unigene52262_All	151	76	148	0	0	0	2.45	1.49	3.22	0	0	0	7.51e-17	#NAME?	up
Unigene52273_All	0	52	80	0	0	0	0	1.14	1.95	0	0	0	0.002882	#NAME?	up
Unigene52276_All	35	17	25	0	0	0	0.69	0.4	0.68	0	0	0	3.14e-08	#NAME?	up
Unigene52308_All	96	61	59	0	0	0	1.66	1.26	1.36	0	0	0	2.62e-18	#NAME?	up
Unigene52318_All	19	72	103	0	0	0	0.33	1.51	2.41	0	0	0	3.48e-05	#NAME?	up
Unigene52351_All	22	44	48	0	0	0	0.66	1.54	1.89	0	0	0	3.2e-09	#NAME?	up
Unigene52406_All	15	37	38	0	0	0	0.82	2.46	2.83	0	0	0	1.66e-07	#NAME?	up
Unigene52419_All	79	87	58	0	0	0	4.68	6.13	4.65	0	0	0	6.02e-19	#NAME?	up
Unigene52435_All	36	18	20	0	0	0	1.11	0.7	0.85	0	0	0	5.88e-08	#NAME?	up
Unigene52470_All	25	58	28	0	0	0	0.74	2	1.08	0	0	0	1.88e-08	#NAME?	up
Unigene52471_All	24	0	22	0	0	0	0.75	0	0.93	0	0	0	0.00484765	#NAME?	up
Unigene52482_All	190	206	161	0	0	0	9.43	12.21	10.74	0	0	0	3.87e-46	#NAME?	up
Unigene52529_All	53	57	34	0	0	0	1.78	2.27	1.53	0	0	0	3e-13	#NAME?	up
Unigene52531_All	84	32	25	0	0	0	8.64	3.98	3.55	0	0	0.06	2.88e-07	#NAME?	up
Unigene52535_All	28	35	0	0	0	0	0.61	0.92	0	0	0	0	0.0036862	#NAME?	up
Unigene52541_All	27	14	63	0	0	0	0.38	0.24	1.15	0	0	0	0.001019	#NAME?	up
Unigene52561_All	39	30	25	0	0	0	2.51	2.34	2.21	0	0	0	1.39e-09	#NAME?	up
Unigene52564_All	49	23	0	0	0	0	1.56	0.88	0	0	0	0	0.0066784	#NAME?	up
Unigene52575_All	0	47	63	0	0	0	0	0.93	1.41	0	0	0	0.00242448	#NAME?	up
Unigene52582_All	135	31	57	0	0	0	2	0.56	1.14	0	0	0	5.45e-07	#NAME?	up
Unigene52608_All	87	95	33	0	0	0	2.42	3.16	1.22	0	0	0	7.1e-13	#NAME?	up
Unigene52627_All	37	25	42	0	0	0	1.64	1.32	2.47	0	0	0	2.02e-10	#NAME?	up
Unigene52643_All	54	31	0	0	0	0	0.58	0.39	0	0	0	0	0.00302575	#NAME?	up
Unigene52658_All	502	555	467	0	0	0	6.16	8.2	7.69	0	0	0	3.01e-109	#NAME?	up
Unigene52664_All	27	52	12	0	0	0	4.2	9.54	2.61	0	0	0	2.82e-05	#NAME?	up
Unigene52667_All	2381	2872	2902	0	0	0	66.4	96.07	108.5	0	0	0	1.44e-73	#NAME?	up
Unigene52683_All	29	40	56	0	0	0	1.11	1.84	2.83	0	0	0	1.01e-09	#NAME?	up
Unigene52692_All	53	51	45	0	0	0	2.57	2.93	2.93	0	0.02	0	1.23e-13	#NAME?	up
Unigene52733_All	47	32	3	0	0	0	0.95	0.78	0.09	0	0	0	0.000403069	#NAME?	up
Unigene52736_All	58	26	0	0	0	0	1.22	0.66	0	0	0	0	0.00631578	#NAME?	up
Unigene52749_All	135	57	37	0	0	0	4.43	2.24	1.65	0	0	0	3.36e-08	#NAME?	up
Unigene52757_All	78	54	122	0	0	0	2.83	2.33	5.92	0	0	0	3.49e-09	#NAME?	up
Unigene52774_All	101	113	53	0	0	0	1.68	2.26	1.18	0	0	0	3.58e-22	#NAME?	up
Unigene52800_All	106	120	52	0	0	0	2.19	2.97	1.45	0	0	0	1.51e-19	#NAME?	up
Unigene52811_All	8	55	118	0	0	0	0.3	2.47	5.9	0	0	0	0.0024834	#NAME?	up
Unigene52813_All	59	98	32	0	0	0	3.08	6.06	2.27	0	0	0	3.41e-09	#NAME?	up
Unigene52817_All	42	76	5	0	0	0	1.28	2.73	0.22	0	0	0	0.00109473	#NAME?	up
Unigene52820_All	195	217	83	0	0	0	5.13	6.85	2.93	0	0	0	4.92e-18	#NAME?	up
Unigene52837_All	42	60	27	0	0	0	1.91	3.27	1.64	0	0	0	3.43e-12	#NAME?	up
Unigene52855_All	78	39	14	0	0	0	1.68	1.02	0.41	0	0	0	6.09e-06	#NAME?	up
Unigene52857_All	32	53	82	0	0	0	1.28	2.57	4.42	0	0	0	2.16e-07	#NAME?	up
Unigene52867_All	69	35	39	0	0	0	3.07	1.86	2.32	0	0	0	3.69e-13	#NAME?	up
Unigene52873_All	787	911	920	0	0	0	14.63	20.33	22.91	0	0.01	0	6.92e-69	#NAME?	up
Unigene52876_All	45	8	28	0	0	0	1.23	0.28	1.05	0	0	0	1.61e-05	#NAME?	up
Unigene52925_All	110	94	72	0	0	0	2.32	2.39	2.05	0	0	0	5.66e-23	#NAME?	up
Unigene52926_All	43	20	13	0	0	0	1.76	1	0.75	0	0	0	1.76e-07	#NAME?	up
Unigene52935_All	68	46	64	0	0	0	2.28	1.84	2.87	0	0	0	1.08e-15	#NAME?	up
Unigene52967_All	144	119	123	0	0	0	3.69	3.66	4.25	0	0	0	2.29e-32	#NAME?	up
Unigene52999_All	47	27	30	0	0	0	2.59	1.78	2.22	0	0	0	2.37e-10	#NAME?	up
Unigene53028_All	98	93	54	0	0	0	1.91	2.2	1.43	0	0.01	0	1.86e-20	#NAME?	up
Unigene53078_All	25	0	23	0	0	0	0.34	0	0.42	0	0	0	0.00456627	#NAME?	up
Unigene53092_All	43	0	55	0	0	0	0.85	0	1.47	0	0	0	0.00332888	#NAME?	up
Unigene53160_All	116	70	50	0	0	0	4.52	3.27	2.65	0	0	0	1.12e-19	#NAME?	up
Unigene53164_All	19	48	48	0	0	0	0.67	1.96	2.23	0	0	0	5.28e-08	#NAME?	up
Unigene53182_All	0	219	203	0	0	0	0.01	7.42	7.67	0	0	0	0.000115528	#NAME?	up
Unigene53200_All	93	96	19	0	0	0	2.4	2.99	0.66	0	0	0	1.76e-07	#NAME?	up
Unigene53217_All	45	23	13	0	0	0	4.47	2.71	1.74	0	0	0	7.92e-08	#NAME?	up
Unigene53227_All	27	79	65	0	0	0	0.3	1.03	0.94	0	0	0	1.18e-08	#NAME?	up
Unigene53282_All	28	25	7	0	0	0	0.65	0.71	0.24	0	0	0	1.01e-06	#NAME?	up
Unigene53289_All	136	127	100	0	0	0	1.77	1.99	1.75	0	0	0	2.61e-30	#NAME?	up
Unigene53320_All	37	28	7	0	0	0	1.55	1.37	0.39	0	0	0	3.93e-06	#NAME?	up
Unigene53343_All	122	71	90	0	0	0	4.46	3.13	4.4	0	0	0	1.33e-23	#NAME?	up
Unigene53364_All	32	59	60	0	0	0	1.31	2.92	3.33	0	0	0	5.39e-12	#NAME?	up
Unigene53435_All	37	25	5	0	0	0	1.82	1.48	0.35	0	0	0	6.03e-05	#NAME?	up
Unigene53436_All	47	12	27	0	0	0	0.88	0.29	0.67	0	0	0	5.06e-07	#NAME?	up
Unigene53437_All	74	56	37	0	0	0	1.92	1.74	1.3	0	0	0	8.35e-15	#NAME?	up
Unigene53467_All	0	36	26	0	0	0	0	0.76	0.62	0	0	0	0.0032634	#NAME?	up
Unigene53513_All	64	59	66	0	0	0	2.2	2.42	3.05	0	0	0	1.73e-16	#NAME?	up
Unigene53559_All	27	28	19	0	0	0	3.97	4.93	3.91	0	0	0	5.6e-08	#NAME?	up
Unigene53572_All	88	66	97	0	0	0	1.55	1.41	2.29	0	0	0	3.31e-21	#NAME?	up
Unigene53575_All	218	221	133	0	0	0	4.22	5.14	3.46	0	0	0	4.95e-47	#NAME?	up
Unigene53591_All	62	46	25	0	0	0	2.16	1.94	1.19	0	0	0	2.01e-12	#NAME?	up
Unigene53616_All	125	30	119	0	0	0	1.26	0.37	1.6	0	0	0	1.36e-07	#NAME?	up
Unigene53629_All	65	81	28	0	0	0	2.33	3.49	1.35	0	0	0	1e-11	#NAME?	up
Unigene53637_All	0	77	90	0	0	0	0	1.64	2.14	0	0	0	0.000868	#NAME?	up
Unigene53640_All	357	155	233	0	0	0	7.77	4.06	6.78	0	0	0	2.22e-23	#NAME?	up
Unigene53718_All	59	48	27	0	0	0	1.15	1.14	0.71	0	0	0	1.65e-12	#NAME?	up
Unigene53753_All	119	107	68	0	0	0	1.84	1.99	1.41	0	0	0	2.21e-24	#NAME?	up
Unigene53762_All	96	45	58	0	0	0	3.86	2.17	3.11	0	0	0	4.47e-17	#NAME?	up
Unigene53784_All	25	63	87	0	0	0	0.6	1.8	2.76	0	0	0	2.13e-06	#NAME?	up
Unigene53805_All	372	383	347	0	0	0	6.36	7.86	7.95	0	0	0	3.75e-84	#NAME?	up
Unigene53806_All	185	274	188	0	0	0	4.82	8.55	6.56	0	0	0	1.27e-36	#NAME?	up
Unigene53826_All	67	31	21	0	0	0	1.73	0.96	0.75	0	0	0	1.21e-08	#NAME?	up
Unigene53834_All	59	48	28	0	0	0	0.79	0.78	0.51	0	0	0	1.4e-12	#NAME?	up
Unigene53843_All	50	44	41	0	0	0	15.28	15.69	17.51	0	0	0	1.2e-12	#NAME?	up
Unigene53912_All	54	59	45	0	0	0	3.88	5.09	4.32	0	0	0	2.93e-14	#NAME?	up
Unigene53977_All	19	20	21	0	0	0	3.7	4.56	5.59	0	0	0	8.29e-07	#NAME?	up
Unigene53995_All	76	147	124	0	0	0	1.98	4.59	4.33	0	0	0	1.06e-16	#NAME?	up
Unigene54002_All	33	26	30	0	0	0	0.95	0.89	1.16	0	0	0	3.17e-09	#NAME?	up
Unigene54046_All	42	78	115	0	0	0	1.34	2.92	4.81	0	0	0	8.59e-08	#NAME?	up
Unigene54081_All	34	22	52	0	0	0	0.42	0.33	0.86	0	0	0	2.44e-07	#NAME?	up
Unigene54082_All	31	37	63	0	0	0	0.4	0.58	1.1	0	0	0	5.39e-08	#NAME?	up
Unigene54216_All	32	58	35	0	0	0	1.45	3.17	2.12	0	0	0	5.91e-12	#NAME?	up
Unigene54220_All	101	57	46	0	0	0	1.85	1.25	1.14	0	0	0	2.29e-17	#NAME?	up
Unigene54226_All	64	35	64	0	0	0	1.11	0.73	1.49	0	0	0	1.19e-14	#NAME?	up
Unigene54261_All	52	14	24	0	0	0	2.3	0.76	1.44	0	0	0	9.04e-07	#NAME?	up
Unigene54324_All	85	61	64	0	0	0	5.57	4.81	5.65	0	0	0	6.29e-18	#NAME?	up
Unigene54400_All	39	12	23	0	0	0	2.88	1.07	2.27	0	0	0	5.83e-08	#NAME?	up
Unigene54439_All	113	43	64	0	0	0	2.31	1.05	1.76	0	0	0	1.05e-13	#NAME?	up
Unigene54440_All	35	55	59	0	0	0	0.72	1.34	1.62	0	0	0	9.98e-14	#NAME?	up
Unigene54455_All	60	38	33	0	0	0	1.62	1.23	1.21	0	0	0	2.59e-12	#NAME?	up
Unigene54511_All	210	141	176	0	0	0	12.41	9.93	14.01	0	0	0	8.2e-44	#NAME?	up
Unigene54513_All	59	30	32	0	0	0	1.3	0.79	0.94	0	0	0	1.35e-11	#NAME?	up
Unigene54647_All	104	95	80	0	0	0	4.24	4.65	4.39	0	0	0	2.73e-23	#NAME?	up
Unigene54656_All	3	32	19	0	0	0	0.15	1.86	1.24	0	0	0	0.00136172	#NAME?	up
Unigene54696_All	28	37	17	0	0	0	3	4.65	2.44	0	0	0	1.26e-08	#NAME?	up
Unigene54702_All	60	70	58	0	0	0	2.39	3.34	3.11	0	0	0	2.14e-16	#NAME?	up
Unigene54725_All	36	0	49	0	0	0	1.81	0	3.32	0	0	0	0.00485766	#NAME?	up
Unigene54735_All	28	28	10	0	0	0	10.68	12.22	5.3	0	0	0	2.94e-07	#NAME?	up
Unigene54755_All	46	28	25	0	0	0	1.67	1.22	1.22	0	0	0	5.93e-10	#NAME?	up
Unigene54774_All	50	20	23	0	0	0	2.25	1.08	1.39	0	0	0	1.81e-09	#NAME?	up
Unigene54800_All	25	25	0	0	0	0	1.15	1.37	0	0	0	0	0.00367941	#NAME?	up
Unigene54820_All	67	52	50	0	0	0	1.27	1.2	1.27	0	0	0	5.19e-15	#NAME?	up
Unigene54822_All	216	290	260	0	0	0	3.87	6.23	6.22	0	0	0	1.2e-43	#NAME?	up
Unigene54834_All	45	12	22	0	0	0	3.28	1.03	2.14	0	0	0	1.05e-06	#NAME?	up
Unigene54854_All	26	29	18	0	0	0	2.02	2.65	1.9	0	0	0	6.82e-08	#NAME?	up
Unigene54859_All	28	18	23	0	0	0	5.89	4.42	6.61	0	0	0	1.44e-07	#NAME?	up
Unigene54893_All	49	108	93	0	0	0	1.64	4.34	4.21	0	0	0	1.42e-12	#NAME?	up
Unigene54902_All	96	9	26	0	0	0	2.43	0.27	0.89	0	0	0	0.00228717	#NAME?	up
Unigene54950_All	59	39	24	0	0	0	3.77	2.99	2.11	0	0	0	1.22e-11	#NAME?	up
Unigene54966_All	288	220	58	0	0	0	4.69	4.29	1.28	0	0	0	4.55e-10	#NAME?	up
Unigene55008_All	95	68	61	0	0	0	3.89	3.34	3.36	0	0	0	6.58e-19	#NAME?	up
Unigene55065_All	21	25	35	0	0	0	1.05	1.49	2.34	0	0	0	1.24e-08	#NAME?	up
Unigene55090_All	24	27	14	0	0	0	1.3	1.82	1.09	0	0	0	3.35e-07	#NAME?	up
Unigene55138_All	25	30	19	0	0	0	2.81	3.96	2.9	0	0	0	5.53e-08	#NAME?	up
Unigene55141_All	78	18	30	0	0	0	1.38	0.39	0.72	0	0	0	7.53e-06	#NAME?	up
Unigene55149_All	15	27	22	0	0	0	0.61	1.3	1.21	0	0	0	3.58e-07	#NAME?	up
Unigene55152_All	213	100	55	0	0	0	15.32	8.63	5.33	0	0	0	2.46e-09	#NAME?	up
Unigene55166_All	62	38	29	0	0	0	1.53	1.13	0.96	0	0	0	3.76e-12	#NAME?	up
Unigene55245_All	103	71	34	0	0	0	2.63	2.19	1.19	0	0	0	7.09e-14	#NAME?	up
Unigene56034_All	83	22	6	0	0	0	12.03	3.76	1.18	0	0	0	0.00579165	#NAME?	up
Unigene56135_All	83	51	49	0	0	0	3.41	2.51	2.71	0	0	0	6.07e-16	#NAME?	up
Unigene56289_All	63	38	23	0	0	0	5.11	3.61	2.48	0	0	0	9.05e-12	#NAME?	up
Unigene56398_All	61	45	36	0	0	0	3.39	2.99	2.69	0	0	0	4.25e-13	#NAME?	up
Unigene56588_All	25	23	24	0	0	0	1.58	1.74	2.1	0	0	0	7.79e-08	#NAME?	up
Unigene56613_All	20	31	36	0	0	0	0.92	1.7	2.28	0	0	0	4.02e-09	#NAME?	up
Unigene56922_All	37	25	27	0	0	0	1.63	1.29	1.56	0	0	0	3.33e-09	#NAME?	up
Unigene57003_All	32	26	13	0	0	0	3.96	3.93	2.18	0	0	0	1.1e-07	#NAME?	up
Unigene57271_All	33	20	10	0	0	0	1.94	1.39	0.78	0	0	0	5.52e-07	#NAME?	up
Unigene57307_All	98	88	62	0	0	0	8.37	8.94	7.14	0	0	0	9.85e-21	#NAME?	up
Unigene57309_All	43	23	15	0	0	0	2.84	1.89	1.34	0	0	0	1.7e-08	#NAME?	up
Unigene57520_All	29	32	44	0	0	0	3.2	4.18	6.56	0	0	0	1.6e-10	#NAME?	up
Unigene57571_All	43	59	37	0	0	0	1.65	2.71	1.9	0	0	0	6.24e-13	#NAME?	up
Unigene57617_All	72	46	46	0	0	0	2.35	1.8	2.02	0	0	0	1.23e-14	#NAME?	up
Unigene57633_All	62	48	27	0	0	0	5.62	5.17	3.3	0	0	0	1.03e-12	#NAME?	up
Unigene57636_All	38	35	21	0	0	0	1.81	2	1.35	0	0	0	1.43e-09	#NAME?	up
Unigene57678_All	41	51	42	0	0	0	2.81	4.16	3.87	0	0	0	1.34e-12	#NAME?	up
Unigene57698_All	15	20	20	0	0	0	0.73	1.16	1.34	0	0	0	2.28e-06	#NAME?	up
Unigene57765_All	135	115	100	0	0	0	6.27	6.37	6.26	0	0	0	3.26e-29	#NAME?	up
Unigene57784_All	38	14	20	0	0	0	2.26	0.99	1.6	0	0	0	8.76e-08	#NAME?	up
Unigene57809_All	41	25	12	0	0	0	3.87	2.8	1.53	0	0	0	3.04e-08	#NAME?	up
Unigene57853_All	38	51	24	0	0	0	4.67	7.35	3.96	0	0	0	4.95e-11	#NAME?	up
Unigene57926_All	158	140	91	0	0	0	22.65	23.55	17.72	0	0	0	2.4e-32	#NAME?	up
Unigene57942_All	49	19	29	0	0	0	2.31	1.07	1.83	0	0	0	8.34e-10	#NAME?	up
Unigene57978_All	35	33	14	0	0	0	3.56	3.99	1.93	0	0	0	1.35e-08	#NAME?	up
Unigene57997_All	36	31	28	0	0	0	2.79	2.87	3	0	0	0	1.12e-09	#NAME?	up
Unigene58010_All	61	59	45	0	0	0	5.97	6.86	5.96	0	0	0	9.96e-15	#NAME?	up
Unigene58030_All	46	48	36	0	0	0	3.11	3.86	3.22	0	0	0	2.77e-12	#NAME?	up
Unigene58049_All	25	17	18	0	0	0	2.35	1.9	2.29	0	0	0	8.86e-07	#NAME?	up
Unigene58050_All	30	18	27	0	0	0	2.67	1.9	3.36	0	0	0	4.38e-08	#NAME?	up
Unigene58282_All	59	26	37	0	0	0	1.48	0.78	1.24	0	0	0	1.1e-11	#NAME?	up
Unigene58290_All	46	29	29	0	0	0	2.49	1.88	2.11	0	0	0	2.37e-10	#NAME?	up
Unigene58301_All	38	39	24	0	0	0	1.38	1.69	1.17	0	0	0	4.01e-10	#NAME?	up
Unigene58316_All	32	20	21	0	0	0	2.11	1.57	1.86	0	0	0	6.89e-08	#NAME?	up
Unigene58376_All	51	34	22	0	0	0	3.38	2.69	1.96	0	0	0	1.53e-10	#NAME?	up
Unigene58427_All	21	30	24	0	0	0	0.76	1.29	1.19	0	0	0	4.26e-08	#NAME?	up
Unigene58432_All	112	26	32	0	0	0	2.25	0.64	0.87	0	0	0	3.7e-05	#NAME?	up
Unigene58442_All	81	45	50	0	0	0	6.89	4.55	5.74	0	0	0	1.83e-15	#NAME?	up
Unigene58451_All	33	24	0	0	0	0	1.47	1.31	0	0	0	0	0.00329759	#NAME?	up
Unigene58455_All	23	28	18	0	0	0	7.38	10.38	7.98	0	0	0	1.46e-07	#NAME?	up
Unigene58493_All	53	30	42	0	0	0	2.46	1.66	2.64	0	0	0	6.26e-12	#NAME?	up
Unigene58494_All	78	40	19	0	0	0	1.93	1.19	0.65	0	0	0	1.28e-07	#NAME?	up
Unigene58510_All	92	76	68	0	0	0	5.35	5.3	5.37	0	0	0	7.36e-20	#NAME?	up
Unigene58521_All	13	20	19	0	0	0	0.9	1.57	1.71	0	0	0	4.23e-06	#NAME?	up
Unigene58556_All	68	50	54	0	0	0	3.47	3.05	3.71	0	0	0	3.12e-15	#NAME?	up
Unigene58607_All	63	52	57	0	0	0	3.46	3.41	4.22	0	0	0	2.95e-15	#NAME?	up
Unigene58685_All	28	29	27	0	0	0	1.62	2	2.1	0	0	0	7.93e-09	#NAME?	up
Unigene58719_All	86	81	63	0	0	0	3.9	4.38	3.84	0	0	0	2.13e-19	#NAME?	up
Unigene58721_All	57	66	60	0	0	0	2.19	3.03	3.05	0	0	0	4.67e-16	#NAME?	up
Unigene58765_All	25	21	11	0	0	0	7.85	7.59	4.77	0	0	0	1.76e-06	#NAME?	up
Unigene58768_All	52	47	45	0	0	0	1.45	1.57	1.68	0	0	0	2.73e-13	#NAME?	up
Unigene58780_All	47	42	44	0	0	0	2.57	2.76	3.27	0	0	0	1.6e-12	#NAME?	up
Unigene58792_All	42	30	41	0	0	0	1.68	1.44	2.2	0	0	0	4.42e-11	#NAME?	up
Unigene58802_All	39	42	25	0	0	0	2.71	3.41	2.34	0	0	0	1.66e-10	#NAME?	up
Unigene58831_All	36	27	45	0	0	0	2.99	2.71	5.1	0	0	0	9.74e-11	#NAME?	up
Unigene58840_All	72	96	85	0	0	0	2.22	3.54	3.52	0	0	0	2.33e-21	#NAME?	up
Unigene58848_All	101	120	81	0	0	0	3.62	5.16	3.91	0	0	0	3.29e-25	#NAME?	up
Unigene58863_All	348	317	291	0	0	0	17.33	18.85	19.45	0	0	0	1.04e-74	#NAME?	up
Unigene58874_All	56	72	78	0	0	0	3.08	4.66	5.73	0	0	0	8.64e-18	#NAME?	up
Unigene58879_All	4	39	33	0	0	0	0.22	2.38	2.29	0	0	0	0.000385513	#NAME?	up
Unigene58918_All	364	585	564	0	0	0	8.94	17.26	18.56	0	0	0	7.89e-28	#NAME?	up
Unigene58923_All	40	23	57	0	0	0	1.32	0.9	2.47	0	0	0	1.28e-07	#NAME?	up
Unigene58999_All	25	25	19	0	0	0	2.23	2.65	2.3	0	0	0	1.46e-07	#NAME?	up
Unigene59060_All	36	30	13	0	0	0	1.51	1.53	0.77	0	0	0	2.41e-08	#NAME?	up
Unigene59062_All	78	43	50	0	0	0	4.49	2.98	3.9	0	0	0	4.02e-15	#NAME?	up
Unigene59100_All	320	226	241	0	0	0	16.84	14.2	17.04	0	0	0	4.04e-63	#NAME?	up
Unigene59104_All	29	33	14	0	0	0	4.03	5.41	2.64	0	0	0	4.05e-08	#NAME?	up
Unigene59112_All	33	14	19	0	0	0	4.9	2.53	4.01	0	0	0	2.78e-07	#NAME?	up
Unigene59205_All	27	21	14	0	0	0	1.3	1.21	0.96	0	0	0	6.24e-07	#NAME?	up
Unigene59266_All	28	33	20	0	0	0	3.92	5.42	3.75	0	0.07	0	1.48e-08	#NAME?	up
Unigene59267_All	90	47	58	0	0	0	10.44	6.5	9.18	0	0	0	8.27e-17	#NAME?	up
Unigene59301_All	24	24	24	0	0	0	1.2	1.43	1.62	0	0	0	7.74e-08	#NAME?	up
Unigene59325_All	43	45	46	0	0	0	6.41	7.95	9.37	0	0	0	1.31e-12	#NAME?	up
Unigene59331_All	30	0	28	0	0	0	0.97	0	1.24	0	0	0	0.00349322	#NAME?	up
Unigene59332_All	26	18	32	0	0	0	1.46	1.24	2.43	0	0	0	3.38e-08	#NAME?	up
Unigene59457_All	17	24	20	0	0	0	1.54	2.59	2.56	0	0	0	6.74e-07	#NAME?	up
Unigene59465_All	102	63	59	0	0	0	1.56	1.16	1.22	0	0	0	7.11e-19	#NAME?	up
Unigene59494_All	44	22	14	0	0	0	3.9	2.32	1.67	0	0	0	2.08e-08	#NAME?	up
Unigene59525_All	49	61	62	0	0	0	6.34	9.25	10.73	0	0	0	2.59e-15	#NAME?	up
Unigene59531_All	27	0	28	0	0	0	1.68	0	2.28	0	0	0	0.00451439	#NAME?	up
Unigene59583_All	107	147	63	0	0	0	3.17	5.21	2.51	0	0	0	2.17e-17	#NAME?	up
Unigene59619_All	64	105	74	0	0	0	1.51	2.97	2.32	0	0	0	1.54e-20	#NAME?	up
Unigene59628_All	37	39	34	0	0	0	2.12	2.67	2.59	0	0	0	7.56e-11	#NAME?	up
Unigene59645_All	24	24	11	0	0	0	4.46	5.23	2.79	0	0	0	1.15e-06	#NAME?	up
Unigene59687_All	426	233	57	0	0	0	30.44	19.9	5.49	0	0	0	2.48e-07	#NAME?	up
Unigene59689_All	36	40	4	0	0	0	0.96	1.27	0.17	0	0	0	0.000178672	#NAME?	up
Unigene59742_All	27	34	23	0	0	0	2.18	3.27	2.45	0	0	0	8.17e-09	#NAME?	up
Unigene59791_All	1150	1280	826	0	0	0	34.26	45.75	33.01	0	0.02	0	1.06e-109	#NAME?	up
Unigene59794_All	24	40	35	0	0	0	1.42	2.83	2.79	0	0	0	4.81e-10	#NAME?	up
Unigene59803_All	12	132	108	0	0	0	0.25	3.16	2.89	0	0	0	3.46e-05	#NAME?	up
Unigene59836_All	116	87	100	0	0	0	3.44	3.1	3.99	0	0	0	2.39e-25	#NAME?	up
Unigene59851_All	89	104	76	0	0	0	2.91	4.09	3.33	0.01	0	0	1.61e-22	#NAME?	up
Unigene59877_All	32	25	18	0	0	0	3.75	3.47	2.86	0	0	0	4.82e-08	#NAME?	up
Unigene59884_All	267	155	45	0	0	0	9.06	6.33	2.05	0	0	0	5.6e-08	#NAME?	up
Unigene59914_All	24	20	16	0	0	0	9.25	8.77	8.49	0	0	0	8.97e-07	#NAME?	up
Unigene59916_All	13	26	33	0	0	0	0.93	2.15	3.12	0	0	0	9.45e-07	#NAME?	up
Unigene60000_All	57	69	66	0	0	0	7.59	10.86	11.92	0	0	0	1.01e-16	#NAME?	up
Unigene60081_All	29	38	16	0	0	0	1.72	2.66	1.26	0	0	0	1.06e-08	#NAME?	up
Unigene60139_All	45	34	26	0	0	0	2.8	2.53	2.18	0	0	0	2.03e-10	#NAME?	up
Unigene60760_All	35	13	26	0	0	0	3.97	1.75	3.99	0	0	0	5.53e-08	#NAME?	up
Unigene60899_All	21	34	27	0	0	0	1.13	2.19	1.96	0	0	0	1.1e-08	#NAME?	up
Unigene65826_All	35	0	23	0	0	0	1.29	0	1.17	0	0	0	0.00327343	#NAME?	up
Unigene65908_All	132	82	0	0	0	0	2.44	1.83	0	0	0	0	0.000597881	#NAME?	up
Unigene660_All	143	291	143	0	0	0	1.06	2.58	1.41	0	0	0	1.33e-14	#NAME?	up
Unigene663_All	216	79	172	0	0	0	1.57	0.69	1.67	0	0	0	1.99e-14	#NAME?	up
Unigene68551_All	114	4	40	0	0	0	0.97	0.05	0.46	0	0	0	0.00211706	#NAME?	up
Unigene70140_All	36	31	34	0	0	0	4.87	4.94	6.4	0	0	0	3.65e-10	#NAME?	up
Unigene70957_All	107	119	110	0	0	0	33.14	42.47	47.01	0	0	0	3.16e-28	#NAME?	up
Unigene792_All	58	50	33	0	0	0	2.63	2.71	1.99	0	0	0	5.04e-13	#NAME?	up
Unigene8152_All	16	20	45	0	0	0	0.24	0.36	0.88	0	0	0	0.000145165	#NAME?	up
Unigene8155_All	125	121	124	0	0	0	2.24	2.61	2.98	0	0	0	4.15e-31	#NAME?	up
Unigene8187_All	35	42	77	0	0	0	0.31	0.45	0.9	0	0	0	2.73e-07	#NAME?	up
Unigene8191_All	21	25	18	0	0	0	0.34	0.49	0.38	0	0	0	3.87e-07	#NAME?	up
Unigene8197_All	125	118	157	0	0	0	2	2.26	3.37	0	0	0	1.19e-26	#NAME?	up
Unigene8223_All	240	127	110	0	0	0	3.49	2.22	2.14	0	0	0	5.46e-23	#NAME?	up
Unigene8412_All	152	86	90	0	0	0	1.45	0.99	1.15	0	0	0	3.21e-27	#NAME?	up
Unigene8435_All	104	88	0	0	0	0	1.59	1.61	0	0	0	0	0.000390359	#NAME?	up
Unigene8740_All	32	13	30	0	0	0	0.92	0.45	1.14	0	0	0	4.32e-08	#NAME?	up
Unigene905_All	127	124	43	0	0	0	7.79	9.09	3.58	0	0	0	1.28e-13	#NAME?	up
CL2825.Contig6_All	68828	50911	45057	1	0	3	1690.78	1501.36	1483.92	0.05	0	0.08	1.03e-225	16.2465	up
CL969.Contig5_All	4073	5042	6441	0	1	0	72.71	108.17	154.07	0	0.02	0	1.16e-34	15.0513	up
Unigene52668_All	973	851	640	0	1	0	28.56	29.98	25.22	0	0.03	0	7.64e-150	12.3383	up
CL14252.Contig1_All	6088	3709	3353	0	0	5	76.74	56.23	56.59	0	0	0.08	6.85e-77	12.3327	up
CL1006.Contig6_All	2481	2064	2221	0	0	3	61.5	61.4	73.81	0	0	0.09	7.92e-208	12.1425	up
CL13973.Contig7_All	627	582	557	0	1	0	29.96	33.26	35.72	0	0.07	0	4.02e-120	11.8765	up
CL1015.Contig3_All	1881	3240	3187	0	3	2	41.79	86.44	94.87	0.01	0.09	0.07	8.27e-28	11.7873	up
CL11203.Contig3_All	3524	3357	3560	0	3	4	85.03	97.25	115.15	0	0.07	0.11	1.4e-148	11.5903	up
CL969.Contig8_All	1701	3059	1770	0	5	0	33.18	71.69	46.27	0	0.1	0	1.42e-28	11.4457	up
CL5173.Contig2_All	535	310	324	0	1	0	118.35	80.15	98.13	0	0.34	0	1.55e-50	11.2567	up
CL7802.Contig1_All	4743	3812	4524	0	3	8	459.1	438.23	591.52	0	0.4	0.88	2.31e-120	11.2469	up
CL1825.Contig7_All	770	737	927	1	1	0	18.86	21.68	30.47	0.04	0.03	0	1.12e-45	11.1803	up
CL147.Contig9_All	9010	10129	11458	10	8	11	95.91	129.71	163.29	0.14	0.1	0.13	4.13e-59	10.9984	up
CL969.Contig6_All	5834	5351	5603	0	17	1	129.7	142.85	166.95	0	0.4	0.02	2.13e-204	10.9556	up
CL11.Contig11_All	4523	3763	3909	0	14	0	126.61	126.37	146.75	0	0.42	0.01	4.97e-261	10.8556	up
Unigene53567_All	1907	1726	1218	2	3	0	125.78	135.82	108.19	0.2	0.21	0	7.05e-203	10.8467	up
CL6446.Contig1_All	3892	2705	2123	8	0	0	158.47	131.94	116.14	0.41	0	0	4.43e-94	10.8109	up
CL147.Contig4_All	2546	2161	2606	3	5	0	28.61	29.2	39.21	0.04	0.06	0	3.47e-88	10.8	up
CL2068.Contig1_All	1440	2075	1959	0	7	0	27.43	47.49	50	0.01	0.14	0	8e-42	10.7246	up
CL7934.Contig1_All	787	630	454	1	0	1	28.88	27.7	22.37	0.04	0	0.05	2.33e-107	10.7143	up
CL5159.Contig7_All	28007	34836	34947	29	13	73	428.49	640.68	716.13	0.55	0.21	1.25	5.77e-68	10.6957	up
CL1015.Contig1_All	2515	2855	2828	2	1	7	61.73	84.11	93.04	0.07	0.05	0.21	2.75e-90	10.6498	up
CL2784.Contig6_All	2596	2373	1711	0	9	0	114.43	125.21	101.34	0	0.44	0	4.27e-228	10.6074	up
CL6030.Contig2_All	6399	5028	4287	10	3	6	70.55	66.69	63.29	0.14	0.04	0.08	5.11e-269	10.5512	up
CL1467.Contig4_All	268	267	183	0	0	1	4.9	5.87	4.48	0	0	0.02	1.82e-56	10.4737	up
CL3149.Contig1_All	251	237	217	0	0	1	4.18	4.74	4.84	0	0	0.02	9.36e-56	10.4619	up
CL425.Contig12_All	439	405	384	0	2	0	5.29	5.88	6.2	0	0.03	0	1.34e-88	10.3513	up
Unigene16999_All	625	612	597	0	3	0	5.62	6.62	7.19	0	0.04	0	1.69e-120	10.3505	up
Unigene53566_All	10555	8026	5945	11	15	10	952.79	861.14	724.36	1.24	1.4	1.07	7.3e-134	10.3387	up
Unigene54700_All	893	1110	932	3	0	1	30.33	45.22	42.48	0.13	0	0.05	3.85e-86	10.3374	up
CL3707.Contig7_All	467	489	392	1	1	0	7.69	9.69	8.65	0.02	0.02	0	1.13e-95	10.3032	up
CL124.Contig7_All	12350	11140	10763	0	36	21	119.51	129.71	139.43	0	0.37	0.23	5.86e-263	10.2871	up
CL11.Contig10_All	2908	2324	1622	0	2	9	86.08	82.52	64.4	0	0.09	0.33	1.03e-111	10.2726	up
Unigene1887_All	2617	2460	2010	4	2	5	201.45	225.56	208.53	0.46	0.22	0.42	2.85e-230	10.2426	up
CL11036.Contig2_All	207	197	155	0	1	0	10.56	12.05	10.67	0	0.05	0	1.1e-44	10.206	up
Unigene54843_All	243	223	232	1	0	0	6.44	7.08	8.22	0.03	0	0	2.37e-55	10.2032	up
CL3242.Contig4_All	2874	2123	2204	0	13	0	23.13	20.56	23.74	0	0.11	0	2.31e-229	10.1949	up
Unigene53546_All	246	228	214	1	0	0	22.53	24.73	26.36	0.11	0	0	1.6e-54	10.1761	up
Unigene58378_All	321	159	80	0	1	0	7.48	4.46	2.5	0	0.02	0	1.72e-09	10.1455	up
Unigene58628_All	228	184	156	0	0	1	13.78	13.28	12.76	0	0	0.07	2.66e-45	10.1357	up
CL7861.Contig5_All	1871	1027	806	3	0	3	24.21	15.98	13.98	0.06	0	0.06	1.08e-28	10.0956	up
CL8238.Contig4_All	1482	3700	2884	13	0	0	46.04	137.82	120.17	0.52	0	0	2e-16	10.0637	up
Unigene4224_All	615	532	381	0	3	0	12.64	13.14	10.51	0	0.07	0	4.32e-104	10.0604	up
Unigene58416_All	175	184	138	0	1	0	8.92	11.24	9.5	0	0.09	0	6.44e-40	10.0393	up
Unigene54469_All	242	226	156	1	0	0	20.03	22.26	17.41	0.1	0	0	1.7e-49	10.0168	up
CL2825.Contig23_All	25101	24539	25463	31	58	55	2126.68	2473.49	2910.41	3.24	5.08	5.14	2.2e-165	10.0129	up
CL4379.Contig3_All	161	174	146	0	1	0	9.53	12.27	11.59	0	0.11	0	9.12e-39	10.0005	up
CL8594.Contig4_All	733	963	826	0	0	5	17.42	27.48	26.31	0	0	0.15	1.09e-61	9.99326	up
CL7861.Contig4_All	998	511	375	3	0	0	14.22	8.76	7.16	0.06	0	0	3.24e-19	9.99201	up
CL5173.Contig1_All	11110	7509	6120	15	12	19	1244.01	996.22	927.24	2.03	1.44	2.33	9.37e-94	9.97761	up
Unigene59550_All	22336	23510	22737	46	43	42	2412.74	3010.72	3321.48	6.11	4.87	5.06	4.78e-176	9.9758	up
CL8683.Contig4_All	236	154	97	0	1	0	9.79	7.63	5.42	0	0.08	0	2.9e-23	9.97132	up
CL3933.Contig3_All	1605	938	986	0	1	6	29.61	20.8	24.39	0	0.02	0.12	1.53e-61	9.96866	up
CL2825.Contig14_All	53937	38966	34013	89	52	98	798.91	693.88	674.76	1.62	0.8	1.62	8.52e-180	9.95221	up
Unigene52501_All	190	219	91	0	0	1	15.51	21.26	10.02	0	0	0.16	1.25e-19	9.93398	up
CL13121.Contig2_All	12966	10316	8806	17	18	28	344.22	328.68	313.5	0.55	0.49	0.84	9.91e-261	9.92917	up
CL12843.Contig7_All	9893	7531	5928	17	16	12	853.39	772.75	689.96	1.86	1.51	1.2	3.24e-184	9.92571	up
CL229.Contig1_All	265	328	358	0	0	2	4.15	6.17	7.5	0	0	0.04	1.86e-32	9.92077	up
Unigene36347_All	11761	9559	10290	17	25	22	308.2	300.64	361.59	0.56	0.68	0.66	1.71e-248	9.91105	up
CL10178.Contig2_All	500	460	451	0	1	2	15.31	16.9	18.52	0	0.04	0.1	4.63e-98	9.9096	up
Unigene59059_All	469	500	413	0	2	1	13.24	16.91	15.62	0	0.06	0.03	2.42e-96	9.90657	up
CL13918.Contig6_All	381	297	236	0	2	0	8.11	7.59	6.73	0	0.06	0	1.59e-68	9.90378	up
CL1379.Contig11_All	1622	1537	1715	0	11	0	47.3	53.77	67.08	0	0.35	0	7.2e-90	9.89319	up
Unigene54899_All	3441	2413	3558	2	5	13	176.81	148.25	245.75	0.17	0.27	0.74	6.71e-44	9.88692	up
CL9466.Contig6_All	1410	1483	1500	3	3	3	29.78	37.61	42.44	0.1	0.07	0.07	1.13e-102	9.88273	up
CL4275.Contig2_All	28984	19729	15648	38	44	48	1030.19	840.42	746.52	1.67	1.64	1.9	1.34e-90	9.87228	up
Unigene59258_All	177	117	142	0	1	0	17.94	14.1	19.36	0	0.1	0	4.26e-35	9.85286	up
CL2984.Contig1_All	2116	1737	1513	4	3	4	57.51	56.64	55.13	0.13	0.08	0.12	6.25e-208	9.84441	up
Unigene55145_All	835	626	439	1	1	2	30.31	27.23	21.42	0.04	0.04	0.08	2e-67	9.8154	up
Unigene11940_All	2467	3259	2872	5	8	6	102.73	162.47	160.59	0.28	0.37	0.32	1.92e-65	9.80289	up
CL4538.Contig7_All	329	320	242	0	0	2	3.01	3.52	2.96	0	0	0.03	3.46e-67	9.78954	up
Unigene30680_All	5950	3500	2671	11	6	8	170.55	120.37	102.7	0.38	0.18	0.25	6.23e-37	9.78404	up
CL9466.Contig7_All	422	429	482	1	2	0	35.38	42.74	54.53	0.1	0.17	0	7e-55	9.7798	up
CL2825.Contig8_All	47059	33757	35874	87	63	102	1069.46	921.21	1092.82	2.42	1.5	2.58	5.28e-182	9.77657	up
CL2825.Contig18_All	33032	30768	27674	30	90	88	662.37	741.16	743.66	0.75	1.87	1.97	6.38e-200	9.77646	up
CL10209.Contig6_All	57742	55836	55601	119	126	132	900.8	1047.09	1161.83	2.26	2.04	2.3	9.55e-148	9.76021	up
CL3170.Contig1_All	679	648	525	2	2	0	9.47	10.87	9.81	0.03	0.03	0	9.21e-120	9.7567	up
CL8238.Contig2_All	3166	6287	5922	0	23	15	83	197.73	208.11	0	0.63	0.46	1.7e-19	9.75322	up
CL2435.Contig3_All	1941	1871	1673	6	4	2	230.59	263.09	269.1	0.86	0.49	0.26	1.07e-208	9.73167	up
Unigene52388_All	171	143	186	1	0	0	5.12	5.14	7.45	0.05	0	0	3.63e-37	9.73162	up
CL13910.Contig2_All	298	271	230	0	2	0	39.79	42.72	41.71	0	0.27	0	5.55e-61	9.7233	up
Unigene55006_All	44022	38412	40745	113	69	96	1459.21	1526.54	1812.31	4.56	2.37	3.55	3.94e-175	9.70925	up
Unigene58390_All	3078	2886	2810	7	5	8	202.03	225.98	248.39	0.56	0.34	0.58	2.53e-236	9.70833	up
CL5159.Contig9_All	7970	2803	4976	27	0	5	125.9	53.23	105.3	0.52	0	0.09	3.89e-19	9.70744	up
CL2157.Contig7_All	57384	63847	68976	192	110	130	532.42	712.78	856.65	2.18	1.06	1.34	8.01e-69	9.70642	up
CL5159.Contig11_All	17175	12815	18126	26	56	33	264.17	236.97	373.44	0.5	0.89	0.58	2.05e-50	9.70408	up
CL1396.Contig2_All	1261	1096	1422	2	2	5	9.52	9.97	14.37	0.02	0.02	0.04	3.64e-49	9.69159	up
Unigene25540_All	67861	56922	59322	131	136	162	2105.86	2118.45	2469.66	4.95	4.36	5.56	1.25e-139	9.69146	up
Unigene35907_All	2077	1216	1586	1	6	5	42.39	29.82	43.39	0.03	0.13	0.12	5.92e-58	9.68092	up
CL3933.Contig2_All	2943	1802	1229	4	10	0	102.84	75.46	57.65	0.18	0.37	0	3.02e-31	9.67568	up
CL3553.Contig2_All	1174	1216	960	2	3	3	54.45	67.5	59.84	0.12	0.19	0.2	7.33e-169	9.67036	up
CL5159.Contig13_All	1813	5764	2686	19	0	3	28.81	110.04	57.17	0.38	0	0.06	1.27e-09	9.664	up
CL5173.Contig3_All	106259	73228	65971	181	177	217	3761.09	3106.48	3134.08	7.79	6.47	8.53	1.28e-117	9.65858	up
CL7934.Contig2_All	2434	1853	1309	4	3	6	86.52	78.95	62.48	0.17	0.11	0.27	1.12e-87	9.65791	up
Unigene54955_All	198	184	107	1	0	0	66.96	71.5	50.08	0.4	0	0	4.97e-39	9.65535	up
Unigene2336_All	44146	27895	26849	78	86	68	1927.7	1458.06	1574.96	4.14	3.88	3.33	1.49e-100	9.65446	up
Unigene53840_All	4615	3647	2576	7	13	6	215.85	204.11	161.92	0.4	0.63	0.31	2.71e-114	9.64626	up
CL12369.Contig2_All	26487	22356	19620	58	59	47	5333.32	5264.11	5396.03	14.06	12.39	10.41	8.88e-220	9.63157	up
CL851.Contig1_All	173	155	143	1	0	0	3.45	3.71	3.81	0.02	0	0	6.4e-38	9.62629	up
CL9169.Contig1_All	183145	111386	93946	304	307	316	4738.36	3458.83	3259.1	9.58	8.22	9.08	2.08e-57	9.61819	up
Unigene52964_All	272	295	284	1	0	1	10.26	13.36	14.37	0.05	0	0.04	7.17e-65	9.61384	up
CL8238.Contig8_All	12866	10279	6649	0	41	36	332.27	318.64	230.25	0	1.11	1.03	2.17e-81	9.61157	up
CL3773.Contig1_All	404	289	399	0	3	0	4.91	4.23	6.49	0	0.04	0	4.61e-42	9.60687	up
Unigene54312_All	219	286	243	0	1	1	22.4	34.63	33.5	0	0.11	0.13	4.72e-50	9.6041	up
CL6616.Contig1_All	744	782	400	0	2	3	8.54	10.79	6.15	0	0.03	0.05	1.04e-40	9.59707	up
CL741.Contig1_All	560	502	423	0	3	1	19.97	21.46	20.25	0	0.11	0.05	1.02e-100	9.5937	up
CL2804.Contig3_All	1525	1279	745	0	0	9	19.27	19.43	12.62	0	0	0.14	9.37e-53	9.59006	up
CL13984.Contig2_All	108	106	140	0	1	0	6.26	7.38	10.92	0	0.06	0	2.04e-23	9.58317	up
CL1494.Contig4_All	161	128	99	0	0	1	10.19	9.67	8.47	0	0	0.07	6.03e-31	9.57935	up
Unigene570_All	18770	10434	8936	29	33	32	370.84	247.64	236.58	0.7	0.67	0.7	4.68e-38	9.57333	up
CL13596.Contig1_All	10188	7917	8287	27	16	22	296.99	276.87	324.03	0.97	0.5	0.72	2.06e-256	9.57262	up
CL10139.Contig1_All	560	379	235	0	0	3	11	8.96	6.19	0	0	0.07	6.04e-29	9.56934	up
CL5982.Contig1_All	21760	19753	19491	45	58	53	669.44	728.85	804.44	1.72	1.86	1.82	4.88e-224	9.56754	up
Unigene58670_All	2091	2040	1813	6	7	2	125.85	146.65	146.86	0.5	0.49	0.15	2.32e-212	9.56254	up
Unigene59475_All	375	219	180	0	0	2	20.6	14.38	13.3	0	0	0.12	1.82e-30	9.55956	up
CL13682.Contig1_All	649467	523610	493961	1387	1387	1478	24000.6	23185.3	24503.9	62.4	52.93	60.39	5.93e-29	9.54726	up
Unigene57801_All	245	254	242	0	0	2	34.01	41.61	45.76	0	0	0.3	3.75e-57	9.54186	up
CL8639.Contig1_All	42536	29368	22851	71	89	82	1969.97	1627.49	1422.05	4	4.25	4.19	9.28e-89	9.53571	up
Unigene6222_All	23699	17218	15061	45	51	48	759.69	661.82	647.78	1.76	1.69	1.7	6.95e-220	9.52948	up
Unigene55035_All	2667	2439	1886	6	6	6	34.44	37.88	32.61	0.09	0.08	0.09	2.04e-222	9.52787	up
Unigene8380_All	180154	127084	118768	351	347	397	6272.84	5303.86	5550.13	14.89	12.51	15.31	5.16e-81	9.52774	up
Unigene33757_All	163	115	76	0	1	0	15.23	12.76	9.59	0	0.1	0	5.87e-28	9.51854	up
CL9055.Contig4_All	7608	6849	5467	9	10	34	189.29	204.57	182.38	0.29	0.26	0.94	3.1e-255	9.51308	up
CL12410.Contig13_All	2486	2854	2609	16	0	3	23.78	32.84	33.4	0.19	0	0.04	5.32e-114	9.50605	up
CL8998.Contig6_All	46358	50420	48011	118	129	140	1142.75	1491.99	1586.7	3.56	3.3	3.84	1.4e-150	9.50449	up
Unigene24410_All	153091	117217	98110	314	331	320	5154.4	4731.21	4432.74	12.87	11.52	11.95	8.53e-89	9.49971	up
Unigene20228_All	3785	3644	3136	6	16	7	78.91	91.23	87.63	0.17	0.36	0.18	1.98e-240	9.497	up
Unigene28183_All	472372	370393	370511	1033	1072	1109	8332.07	7851.18	8755.64	22.23	19.53	21.69	1.19e-37	9.4966	up
Unigene8449_All	8302	8425	9562	12	21	41	148.85	181.5	229.68	0.27	0.39	0.82	2.79e-70	9.47163	up
Unigene58421_All	164	115	139	1	0	0	9.27	7.8	10.57	0.07	0	0	1.14e-33	9.45671	up
CL5486.Contig2_All	147	91	96	0	1	0	8.27	6.09	7.26	0	0.06	0	1.69e-26	9.45445	up
Unigene58322_All	1117	1232	1176	6	0	3	37.58	49.71	53.12	0.28	0	0.13	8.18e-104	9.45355	up
CL8516.Contig2_All	78880	69177	70004	191	190	221	561.8	593.02	667.26	1.66	1.4	1.75	1.78e-121	9.44441	up
Unigene11203_All	9580	7540	5293	22	14	24	449.54	423.33	333.78	1.25	0.68	1.24	8.53e-113	9.43983	up
Unigene53901_All	4724	3830	3494	8	15	11	233.98	226.87	232.62	0.48	0.77	0.6	2.65e-244	9.43327	up
CL4759.Contig1_All	1001	955	839	2	4	2	50.84	58	57.3	0.12	0.21	0.11	3.73e-152	9.42135	up
CL317.Contig19_All	593	1043	732	0	0	7	6.33	13.39	10.46	0	0	0.09	4.6e-27	9.41897	up
CL12843.Contig5_All	7637	5158	3812	18	14	13	194.18	157.44	129.97	0.58	0.38	0.38	4.43e-61	9.41335	up
Unigene52047_All	177	112	120	1	0	0	4.42	3.35	4.01	0.03	0	0	9.4e-33	9.41025	up
Unigene52364_All	1722	1936	2099	4	8	5	360.41	473.14	600.29	1	1.72	1.13	3.38e-55	9.40121	up
CL4275.Contig1_All	15262	9716	6751	32	28	27	976.22	741.66	581.35	2.51	1.87	1.94	1.84e-39	9.39831	up
CL1585.Contig1_All	8556	6538	6365	18	18	25	100.34	92.23	99.94	0.26	0.22	0.34	2.01e-253	9.3952	up
CL2784.Contig9_All	4115	3388	3386	7	17	8	88.98	87.99	98.16	0.19	0.38	0.22	5.57e-240	9.39376	up
CL8428.Contig2_All	136	63	133	0	0	1	6.72	3.73	8.82	0	0	0.05	1.47e-13	9.388	up
CL4142.Contig1_All	7813	8508	9459	20	27	29	69.74	91.38	113.02	0.22	0.25	0.29	5.72e-60	9.38644	up
CL8234.Contig2_All	293	199	240	1	0	1	7.65	6.26	8.43	0.04	0	0.04	2.37e-56	9.38286	up
Unigene54016_All	2114	1699	1607	7	2	6	28	27.06	28.51	0.11	0.04	0.09	1.05e-204	9.37772	up
CL2020.Contig2_All	2676	2234	2015	9	0	10	104.29	104.3	105.49	0.47	0	0.44	9.46e-221	9.37727	up
CL13596.Contig3_All	28260	22711	18580	58	69	73	813.83	784.65	717.67	2.07	2.06	2.35	6.54e-213	9.37617	up
CL2157.Contig6_All	168951	153518	159101	415	439	551	1685.21	1842.27	2124.43	5.06	4.53	6.11	5.15e-72	9.37397	up
CL4905.Contig2_All	2964	2345	1849	8	2	10	35.79	34.05	29.89	0.12	0.03	0.15	4.43e-214	9.36593	up
Unigene36346_All	3821	2778	3208	8	13	8	105.71	92.22	119.01	0.3	0.38	0.25	5.1e-132	9.36428	up
CL2825.Contig10_All	104433	90583	92441	246	313	287	1415.08	1475.9	1677.42	4.07	4.38	4.32	1.15e-100	9.36348	up
CL11811.Contig1_All	138	153	101	1	0	0	5.79	7.63	5.68	0.05	0	0	2.13e-31	9.35342	up
CL2500.Contig8_All	605	535	498	0	0	5	5.33	5.67	5.87	0	0	0.06	6.78e-108	9.35334	up
Unigene16848_All	194310	162088	163840	504	477	554	4279.43	4287.05	4836.43	13.55	10.87	13.53	1.72e-68	9.34197	up
Unigene54463_All	281	179	175	0	1	1	6.69	5.1	5.57	0	0.02	0.03	5.23e-49	9.33368	up
CL6562.Contig2_All	510	448	380	1	1	2	49.32	51.45	49.6	0.12	0.1	0.21	2.41e-92	9.3306	up
CL8417.Contig2_All	6800	6461	5431	20	15	20	195.45	222.8	209.38	0.73	0.46	0.64	1.16e-251	9.32964	up
CL12980.Contig2_All	99321	70108	65650	244	216	232	5359.68	4521.66	4764.03	16.01	12.04	13.85	1.6e-115	9.32347	up
CL2749.Contig2_All	260	337	345	0	0	3	8.41	13.08	14.98	0	0	0.13	1.06e-33	9.32024	up
CL3313.Contig2_All	13465	14156	15315	56	34	38	719.38	904	1100.24	3.65	1.9	2.25	2.64e-80	9.31354	up
CL4951.Contig4_All	1052	1440	1212	0	0	12	40.54	66.48	62.68	0	0	0.52	1.17e-54	9.28568	up
Unigene59376_All	104	100	89	0	1	0	5.56	6.36	6.39	0	0.07	0	2.95e-23	9.28235	up
CL4823.Contig3_All	27522	21185	19804	71	75	66	639.73	591.27	617.09	2.03	1.8	1.71	6.9e-211	9.26492	up
CL13630.Contig4_All	1679	1172	883	6	4	1	135.34	112.5	95.99	0.59	0.33	0.09	1.27e-67	9.26287	up
CL14198.Contig2_All	4582	4218	3009	14	9	13	373.48	409.17	330.83	1.38	0.76	1.16	4.25e-242	9.25832	up
CL829.Contig27_All	167	57	73	0	1	0	3.92	1.62	2.31	0	0.04	0	5.33e-10	9.25633	up
Unigene59995_All	287	184	202	1	0	1	36.64	27.76	34.94	0.15	0	0.14	6.32e-52	9.25133	up
Unigene59366_All	92	135	128	1	0	0	4.08	7.16	7.66	0.05	0	0	4.81e-24	9.24753	up
CL183.Contig1_All	1363	882	857	2	5	3	44.01	34.16	37.11	0.08	0.17	0.11	6.97e-89	9.24533	up
CL2739.Contig6_All	46	84	207	1	0	0	0.38	0.84	2.28	0.01	0	0	0.000398907	9.24495	up
CL7384.Contig2_All	223	268	124	0	0	2	9.44	13.58	7.09	0	0	0.1	3.41e-24	9.23985	up
CL6924.Contig12_All	104	106	76	0	1	0	3.62	4.38	3.51	0	0.04	0	1.29e-22	9.23757	up
CL8174.Contig8_All	6661	6907	7765	0	0	72	92.79	115.69	144.86	0	0	1.12	8.75e-66	9.23052	up
Unigene24733_All	9630	7512	7396	25	24	29	134.5	126.15	138.34	0.43	0.35	0.45	2.89e-249	9.23035	up
CL3998.Contig2_All	80442	80434	77722	161	267	356	3463.16	4145.47	4494.54	8.44	11.88	16.98	1.34e-110	9.22984	up
CL9709.Contig1_All	1197	979	1060	1	5	5	94.91	92.44	113.28	0.14	0.41	0.44	1.67e-162	9.2172	up
CL13596.Contig4_All	82552	67544	61328	207	213	260	4793.25	4684.34	4790.58	14.59	12.79	16.66	5.34e-121	9.21586	up
CL2908.Contig2_All	441	370	376	0	0	4	5.89	5.94	6.74	0	0	0.07	1.47e-83	9.21318	up
CL1881.Contig3_All	544	301	145	1	0	2	14.5	9.61	5.17	0.03	0	0.06	2.33e-11	9.21069	up
CL11307.Contig1_All	102	78	95	0	1	0	2.69	2.48	3.36	0	0.03	0	7.5e-22	9.19777	up
CL1006.Contig7_All	2630	1673	1253	1	11	7	69.57	53.12	44.46	0.05	0.32	0.22	1.87e-43	9.19077	up
Unigene58225_All	2447	2203	2169	8	2	12	91.95	99.19	109.43	0.37	0.08	0.5	6.87e-217	9.18907	up
CL687.Contig1_All	2444	1754	2410	6	5	11	19.96	17.24	26.34	0.06	0.04	0.1	6.62e-53	9.18724	up
CL7932.Contig4_All	780	540	747	6	0	0	10.51	8.75	13.48	0.11	0	0	1.98e-47	9.18646	up
CL14127.Contig5_All	249	199	114	0	2	0	5.47	5.26	3.36	0	0.05	0	4.92e-32	9.18538	up
CL12980.Contig1_All	35564	24127	19963	79	82	100	1474.72	1197.97	1111.78	4.02	3.52	4.58	2.46e-96	9.17188	up
CL1024.Contig50_All	25024	18449	18061	51	102	56	231.13	205.04	223.3	0.58	0.98	0.58	3.07e-214	9.16607	up
CL2370.Contig2_All	6436	6606	5975	15	41	10	60.72	74.99	75.46	0.18	0.41	0.11	1.9e-246	9.16586	up
CL2016.Contig24_All	4994	3015	2004	20	11	0	114.78	83.21	61.74	0.57	0.27	0	1.24e-27	9.14934	up
Unigene7537_All	26641	23536	22198	91	74	77	1423.29	1502.92	1594.72	5.95	4.11	4.58	8.24e-204	9.14763	up
CL10044.Contig2_All	176	214	172	0	0	2	4.41	6.46	5.8	0	0	0.08	6.74e-44	9.14105	up
CL1864.Contig2_All	3132	2889	2442	9	9	11	40.1	44.49	41.87	0.15	0.12	0.16	6.5e-227	9.12544	up
CL4759.Contig2_All	1836	1578	1764	6	7	5	32.13	33.19	41.35	0.13	0.13	0.1	5.05e-121	9.11917	up
CL4905.Contig1_All	1399	1005	634	1	8	2	112.31	96.09	68.71	0.15	0.73	0.18	3.28e-40	9.1087	up
CL2144.Contig2_All	279	183	196	2	0	0	4.45	3.52	4.19	0.04	0	0	7.94e-51	9.0986	up
CL11203.Contig1_All	1249	835	843	4	3	3	31.75	25.5	28.74	0.13	0.09	0.1	2.18e-111	9.0966	up
CL8409.Contig3_All	2560	2391	2474	12	0	13	16.61	18.67	21.47	0.1	0	0.1	3.24e-168	9.0962	up
Unigene59371_All	3417	3464	3390	14	11	11	145.37	176.46	193.71	0.73	0.48	0.52	6.08e-167	9.08694	up
CL2157.Contig1_All	70827	57613	47412	144	207	279	812.1	794.59	727.85	2.02	2.45	3.56	1.73e-133	9.07516	up
Unigene32156_All	76933	54157	57057	213	212	242	5200.72	4366.64	5194.16	17.46	14.78	18.01	7.54e-128	9.072	up
CL7802.Contig2_All	4010	3451	2534	13	13	9	728.92	735.63	627.83	2.87	2.45	1.96	2.58e-233	9.07038	up
CL5738.Contig1_All	2108	2089	1868	6	8	8	37.43	44.58	44.44	0.13	0.15	0.16	9.53e-208	9.06552	up
Unigene53334_All	2696	2225	1788	16	3	3	76.47	75.71	68.01	0.55	0.11	0.09	7.83e-216	9.05995	up
CL5162.Contig2_All	844	799	848	3	2	4	35.14	39.86	47.44	0.2	0.1	0.19	3.17e-108	9.05225	up
Unigene14478_All	7238	4833	3840	22	21	13	504.49	401.65	360.46	1.86	1.51	1	9.86e-71	9.04658	up
CL9701.Contig1_All	23292	17222	12775	64	58	67	690.74	612.65	508.22	2.31	1.78	2.2	1.19e-102	9.04657	up
CL1015.Contig5_All	8261	7050	4598	25	28	18	196.51	201.35	146.64	0.73	0.69	0.5	1.99e-103	9.04371	up
Unigene36012_All	824	759	671	4	4	0	13.86	15.33	15.11	0.1	0.08	0	1.33e-132	9.04346	up
Unigene25473_All	1347	1507	905	3	7	4	123.69	164.45	112.24	0.33	0.66	0.4	5.52e-73	9.03771	up
CL147.Contig6_All	15131	16512	17339	60	60	62	158.47	208.03	243.1	0.78	0.65	0.73	1.5e-77	9.02912	up
Unigene37495_All	85	95	80	0	0	1	3.29	4.41	4.16	0	0	0.04	1.22e-20	9.02725	up
CL14252.Contig3_All	6045	4498	4678	26	13	15	74.19	66.39	76.87	0.4	0.17	0.22	9.74e-244	9.02549	up
CL6667.Contig3_All	86	85	86	0	0	1	3.49	4.13	4.69	0	0	0.05	1.95e-20	9.01534	up
CL3638.Contig2_All	6994	7716	7447	19	32	34	266.76	352.58	381.33	0.91	1.26	1.46	6.11e-113	9.01012	up
CL13316.Contig2_All	22996	17940	17024	67	88	61	314.9	295.39	312.2	1.13	1.26	0.93	3.27e-214	9.00942	up
CL14198.Contig1_All	95286	80234	79466	291	350	313	6196.69	6225.88	6957.56	23.03	23.53	22.43	9.85e-104	9.00937	up
Unigene54714_All	301	270	195	0	1	2	19.8	21.15	17.24	0	0.07	0.14	2.45e-57	9.00767	up
CL3933.Contig5_All	1492	950	714	0	0	12	66.46	50.64	42.77	0	0	0.6	2.27e-41	9.00268	up
CL4519.Contig3_All	650	791	576	0	2	6	28.83	41.97	34.28	0	0.12	0.3	2.28e-89	9.00012	up
CL7320.Contig2_All	1865	2181	1631	4	9	9	25.39	35.7	29.73	0.07	0.14	0.14	6.33e-134	8.99665	up
CL8238.Contig7_All	17849	13900	8494	67	16	59	487.44	455.52	311.1	2.24	0.46	1.79	2.94e-55	8.99651	up
CL9924.Contig6_All	347	371	247	0	4	0	17.91	22.92	17.13	0	0.24	0	1.34e-69	8.9905	up
Unigene58224_All	1411	1047	1111	2	6	6	62.7	55.74	66.33	0.11	0.28	0.29	1.79e-168	8.9865	up
CL5699.Contig6_All	361	307	340	0	0	4	2.76	2.82	3.48	0	0	0.04	1.24e-72	8.984	up
CL2435.Contig2_All	53900	41373	39132	200	144	159	946.06	872.67	920.2	4.3	2.63	3.11	1.17e-153	8.96933	up
Unigene59486_All	2076	1640	1811	4	11	7	104.44	98.65	122.42	0.25	0.57	0.39	7.67e-159	8.96753	up
CL9912.Contig2_All	6248	5780	5022	19	27	20	305.59	338.14	330.11	1.17	1.39	1.12	1.53e-242	8.96555	up
Unigene58074_All	379	394	360	3	0	1	13.22	16.45	16.81	0.13	0	0.04	2.24e-80	8.95963	up
CL8107.Contig3_All	284	248	256	1	0	2	7.73	8.1	9.35	0.03	0	0.06	3.33e-59	8.95206	up
Unigene28207_All	1381	1961	1085	15	0	0	14.75	25.18	15.5	0.2	0	0	2.07e-36	8.9473	up
CL1827.Contig1_All	1512	1624	1688	6	6	7	32.22	41.56	48.2	0.16	0.13	0.17	1.86e-76	8.94596	up
CL8922.Contig1_All	394	438	383	1	4	0	12.96	17.29	16.91	0.04	0.16	0	2.87e-84	8.94522	up
CL6675.Contig1_All	966	804	676	1	5	4	47.27	47.07	44.5	0.12	0.25	0.22	1.07e-137	8.93694	up
CL9055.Contig2_All	12935	14198	13615	38	58	70	85.5	112.96	120.43	0.31	0.4	0.52	1.78e-122	8.91902	up
Unigene59077_All	93	100	92	1	0	0	3.39	4.36	4.48	0.06	0	0	1.11e-22	8.91211	up
Unigene54062_All	93	66	68	0	1	0	3.04	2.62	3.02	0	0.03	0	4.95e-18	8.90476	up
Unigene8243_All	39342	33929	33931	163	139	124	233.95	242.88	270	1.18	0.86	0.82	8.07e-169	8.90086	up
Unigene9173_All	65532	44905	39086	183	196	217	2983.33	2446.37	2390.72	10.13	9.23	10.91	2.18e-122	8.89297	up
Unigene57970_All	106	96	81	1	0	0	6.06	6.55	6.28	0.07	0	0	2.13e-22	8.88634	up
CL4556.Contig5_All	1066	658	460	0	0	9	31.02	22.98	17.96	0	0	0.32	3.94e-29	8.88057	up
Unigene52894_All	2146	622	1276	10	0	5	63.98	22.25	51.01	0.38	0	0.19	1.62e-12	8.87768	up
CL5164.Contig2_All	323	287	292	0	2	2	3.39	3.63	4.11	0	0.03	0.02	8.41e-66	8.86396	up
Unigene20351_All	43411	42456	46461	173	205	175	1539.12	1804.06	2210.91	7.47	7.53	6.89	5.63e-98	8.86382	up
CL2435.Contig1_All	1217	1041	845	3	6	4	118.69	120.46	111.28	0.35	0.6	0.43	1.77e-156	8.86214	up
CL3474.Contig1_All	666	381	235	2	1	2	19.18	13.19	9.07	0.07	0.03	0.06	3.14e-17	8.85889	up
Unigene59248_All	70	67	78	0	1	0	2.45	2.81	3.66	0	0.05	0	2.81e-17	8.85344	up
CL802.Contig5_All	156	56	33	0	0	1	4.7	2.03	1.34	0	0.01	0.05	1.67e-05	8.85273	up
Unigene55098_All	3778	2722	2398	5	16	17	350.66	300.19	300.5	0.64	1.61	1.78	7.62e-169	8.85235	up
CL552.Contig5_All	2238	1453	1199	7	9	4	11.51	9	8.26	0.04	0.05	0.02	1.27e-61	8.84769	up
Unigene8446_All	3644	3948	3448	9	9	29	119.59	155.36	151.83	0.39	0.31	1.07	3.33e-204	8.84556	up
Unigene58764_All	1915	2030	1945	7	9	9	37.96	48.32	51.65	0.17	0.19	0.22	7.35e-132	8.84502	up
CL7096.Contig2_All	34921	33990	34391	118	172	151	860.32	1005.23	1135.92	3.56	4.39	4.14	1.13e-168	8.84112	up
Unigene54003_All	1571	1882	2014	4	8	12	18.18	26.2	31.2	0.06	0.1	0.15	3.6e-44	8.83877	up
Unigene59156_All	377	200	160	1	1	1	29.49	18.63	16.87	0.09	0.08	0.09	5.39e-20	8.83443	up
Unigene54018_All	1866	2072	1839	11	9	4	14.32	19.14	18.89	0.1	0.07	0.03	6.12e-145	8.82821	up
CL3933.Contig1_All	235	531	382	1	0	4	4.03	10.93	8.78	0.03	0	0.09	7.07e-15	8.81815	up
Unigene53350_All	60	69	90	0	0	1	5.68	7.7	11.51	0	0	0.15	6.15e-16	8.81053	up
CL6616.Contig5_All	276	208	306	3	0	0	3.17	2.87	4.71	0.05	0	0	1.05e-28	8.80887	up
CL2424.Contig3_All	433	280	280	2	0	2	13.46	10.44	11.67	0.09	0	0.09	2.84e-71	8.80691	up
Unigene37352_All	34889	28453	22809	129	104	130	1004.72	983	881.02	4.52	3.09	4.14	2.93e-184	8.80269	up
CL1028.Contig4_All	13910	9807	7199	21	37	76	149.77	127.04	103.78	0.28	0.42	0.92	2.62e-70	8.79955	up
CL12877.Contig2_All	1402	1318	1380	8	0	9	16.22	18.33	21.38	0.12	0	0.12	9.04e-133	8.79938	up
CL14198.Contig3_All	1441	1350	937	5	6	5	355.06	386.47	316.78	1.47	1.52	1.33	1.64e-170	8.79443	up
CL520.Contig133_All	164	165	118	0	0	2	4.66	5.62	4.49	0	0	0.07	9.27e-35	8.79304	up
CL3782.Contig12_All	114	28	117	1	0	0	3.3	1	4.55	0.05	0	0	1.5e-06	8.78542	up
Unigene37025_All	91	84	86	1	0	0	5.37	5.94	6.79	0.13	0	0	9.84e-21	8.78328	up
CL1467.Contig7_All	249	202	268	2	1	0	4.44	4.32	6.39	0.05	0.03	0	1.27e-37	8.77461	up
Unigene16940_All	14841	14063	13991	41	75	78	421.16	478.8	532.49	1.43	2.21	2.46	6.14e-221	8.76993	up
CL9924.Contig4_All	12318	11090	10868	31	1	120	76.58	82.99	90.42	0.24	0.01	0.83	3.49e-230	8.76466	up
CL14391.Contig2_All	487	602	672	2	2	4	7.7	11.44	14.25	0.05	0.03	0.07	4.21e-31	8.76462	up
CL3948.Contig16_All	91	137	0	0	0	1	1.33	2.41	0	0	0	0.03	0.00231265	8.75564	up
CL12449.Contig1_All	871	656	376	4	3	1	28.28	25.56	16.38	0.16	0.1	0.04	6.43e-33	8.75211	up
Unigene1807_All	8147	6815	5608	33	25	32	171.25	172.06	157.98	0.85	0.54	0.75	1.2e-239	8.74785	up
Unigene57715_All	301	234	151	1	1	1	21.94	20.33	14.83	0.09	0.08	0.08	1.25e-44	8.74316	up
CL3413.Contig1_All	1454	770	541	4	5	3	23.71	15.09	11.83	0.08	0.08	0.05	4.21e-18	8.74156	up
CL8750.Contig2_All	2802	2041	1535	12	0	15	41.51	36.35	30.47	0.23	0	0.25	1.48e-86	8.73932	up
CL11753.Contig2_All	811	544	453	2	1	5	37.52	30.08	28.14	0.11	0.05	0.26	2.54e-66	8.73655	up
CL1024.Contig54_All	30219	22062	21798	115	119	96	274.08	240.77	264.63	1.28	1.12	0.97	3.21e-192	8.73644	up
CL9656.Contig2_All	16168	14203	12815	55	66	76	265.29	280.11	281.67	1.1	1.13	1.4	6.14e-221	8.72415	up
Unigene52581_All	92	54	54	0	1	0	2.11	1.51	1.69	0	0.03	0	4.84e-16	8.70754	up
CL5450.Contig3_All	3106	2682	3018	22	13	4	29.16	30.3	37.94	0.26	0.13	0.05	2.1e-117	8.70658	up
CL4020.Contig3_All	30009	22873	23541	104	138	111	497.93	456.15	523.25	2.11	2.38	2.04	2.02e-188	8.70636	up
CL13682.Contig2_All	4357	4133	2445	16	23	11	881.43	977.65	675.66	3.88	4.79	2.41	1.17e-74	8.6999	up
Unigene53815_All	453	476	352	2	4	0	15.88	20.03	16.58	0.09	0.14	0	7.43e-87	8.69733	up
CL802.Contig13_All	146	130	114	0	2	0	1.63	1.75	1.7	0	0.03	0	3.42e-30	8.68937	up
CL9637.Contig2_All	1665	1579	2283	0	10	18	31.05	35.38	57.05	0	0.2	0.38	3.64e-24	8.68782	up
Unigene16973_All	20644	20842	22045	87	87	128	566.66	686.48	811.51	2.91	2.49	3.9	1.08e-102	8.67728	up
CL12398.Contig2_All	6902	4285	3393	19	30	19	87.9	65.63	57.87	0.3	0.39	0.27	2.96e-45	8.67091	up
CL7861.Contig6_All	1458	901	735	2	9	4	64.2	47.51	43.51	0.12	0.44	0.2	1.75e-43	8.66964	up
CL3581.Contig8_All	26397	15428	7565	65	79	81	493.48	346.56	189.49	1.48	1.53	1.68	7.4e-14	8.66668	up
Unigene36212_All	470	615	346	0	0	7	4.94	7.77	4.87	0	0	0.09	5.45e-38	8.66529	up
CL2825.Contig9_All	68593	57791	55577	271	299	295	1685	1704.25	1830.39	8.13	7.58	8.04	1.79e-122	8.65804	up
Unigene54451_All	618	627	660	4	4	1	14.01	17.06	20.06	0.12	0.1	0.03	1.33e-78	8.65793	up
CL9577.Contig2_All	72	55	73	0	0	1	1.08	0.99	1.46	0	0	0.02	3.54e-16	8.65647	up
CL1015.Contig8_All	1664	1080	496	13	0	0	41.9	32.64	16.77	0.43	0	0	2.56e-15	8.65059	up
Unigene57967_All	180	263	137	0	2	1	31.79	54.48	32.94	0	0.36	0.19	6.83e-23	8.64432	up
CL6532.Contig1_All	39426	30279	25500	209	133	97	755.21	696.84	654.5	4.89	2.65	2.08	7.07e-174	8.64203	up
CL2370.Contig5_All	5572	5747	6310	28	29	29	48.99	60.8	74.26	0.3	0.27	0.28	3.91e-71	8.63782	up
CL2699.Contig1_All	51	73	104	1	0	0	1.13	1.95	3.12	0.03	0	0	1.16e-09	8.63489	up
Unigene57743_All	356	358	248	0	3	2	30.34	36.3	28.52	0	0.26	0.19	2.4e-68	8.62707	up
CL1202.Contig8_All	98	44	58	0	0	1	1.85	1.01	1.47	0	0	0.03	4.84e-16	8.61952	up
Unigene730_All	166	138	95	0	0	2	4.39	4.37	3.37	0	0	0.07	9.99e-31	8.61562	up
Unigene16685_All	491	440	435	0	0	7	8.66	9.35	10.28	0	0	0.16	6.11e-91	8.61069	up
Unigene8445_All	4424	4161	4293	21	27	16	85.78	96.94	111.55	0.5	0.56	0.36	1.81e-168	8.60767	up
CL12571.Contig8_All	102	287	180	0	0	3	1.38	4.66	3.26	0.01	0.01	0.05	7.22e-10	8.59655	up
CL1750.Contig3_All	71	69	54	0	0	1	3.26	3.8	3.3	0	0	0.06	1.1e-15	8.5922	up
CL7068.Contig2_All	25798	19977	15690	68	126	116	314.7	293.08	256.27	1.02	1.6	1.58	3.03e-191	8.5848	up
Unigene58724_All	1562	1255	1083	5	11	4	70.63	67.9	65.79	0.28	0.55	0.2	3.44e-171	8.57263	up
CL1978.Contig6_All	347	82	127	0	3	0	3.51	1.01	1.72	0	0.04	0	2.05e-06	8.5621	up
Unigene22005_All	170	142	138	2	0	0	10.28	10.19	11.16	0.15	0	0	4.24e-35	8.55957	up
Unigene57637_All	708	727	375	3	2	4	131.03	157.74	94.53	0.67	0.38	0.8	1.04e-38	8.55336	up
Unigene9314_All	515	195	59	0	3	1	12.88	5.84	1.97	0	0.08	0.03	0.000186814	8.54906	up
CL3603.Contig1_All	271	234	217	0	2	2	11.42	11.83	12.27	0	0.1	0.13	2.12e-53	8.53498	up
CL33.Contig22_All	143	104	122	0	0	2	2.7	2.37	3.1	0	0	0.05	1.55e-28	8.5282	up
CL1671.Contig3_All	71	138	128	0	2	0	3.19	7.44	7.75	0	0.1	0	1.8e-13	8.52292	up
CL13964.Contig1_All	7715	6025	6240	33	35	37	82.02	77.06	88.82	0.43	0.38	0.44	1.23e-232	8.51221	up
CL4205.Contig1_All	85	55	36	0	1	0	11.38	8.65	6.5	0	0.14	0	2.42e-14	8.50448	up
Unigene55210_All	2939	2747	2894	14	18	14	17.12	19.26	22.56	0.1	0.11	0.1	9.64e-139	8.50306	up
CL10711.Contig2_All	210	97	67	0	0	2	17.18	9.41	7.42	0	0	0.18	4.62e-10	8.48563	up
CL8238.Contig6_All	4299	2313	1497	14	15	13	110.17	71.15	51.44	0.46	0.41	0.38	1.15e-16	8.47831	up
Unigene59613_All	179	136	83	1	0	1	7.74	7.04	4.82	0.05	0	0.05	1.62e-30	8.46896	up
CL2201.Contig3_All	266	149	129	0	0	3	5.64	3.8	3.68	0	0	0.09	1.35e-25	8.46621	up
CL7413.Contig2_All	650	705	657	0	9	3	21.02	27.36	28.49	0	0.3	0.14	6.31e-109	8.46455	up
Unigene21285_All	2308	2180	2174	13	10	13	72.26	81.86	91.32	0.51	0.33	0.45	1.02e-204	8.46444	up
Unigene54699_All	72	42	53	0	1	0	3.4	2.42	3.39	0	0.07	0	7.99e-14	8.46262	up
CL3322.Contig4_All	505	412	410	0	8	0	6.2	6.08	6.75	0	0.1	0	1.23e-87	8.45878	up
Unigene58052_All	59	61	46	0	1	0	4.73	5.82	4.97	0	0.08	0	9.18e-14	8.45657	up
CL637.Contig11_All	1008	1280	1174	0	16	5	14.96	22.83	23.33	0	0.25	0.1	7.18e-56	8.44888	up
Unigene51030_All	349	369	214	2	2	1	95.15	116.5	80.26	0.65	0.56	0.29	3.87e-52	8.44852	up
CL13336.Contig2_All	451	325	254	0	3	3	12.52	10.82	9.49	0	0.11	0.12	1.85e-70	8.44065	up
Unigene28182_All	352040	260646	265063	1497	1706	1651	5319.31	4734.59	5364.35	27.59	26.63	27.67	1.42e-41	8.43709	up
CL10304.Contig1_All	3818	3055	3392	21	7	28	163.08	156.22	194.63	1.11	0.35	1.35	8.94e-156	8.43181	up
CL10241.Contig2_All	347	253	258	1	4	0	4.05	3.56	4.04	0.02	0.06	0	1.13e-61	8.42773	up
Unigene12625_All	1658	1407	1173	14	4	4	38.18	38.9	36.21	0.39	0.1	0.1	4.87e-177	8.42693	up
Unigene55022_All	138	114	115	1	1	0	7.57	7.47	8.54	0.07	0.06	0	2.37e-28	8.42674	up
CL13918.Contig2_All	60	41	58	0	1	0	2.15	1.75	2.76	0	0.05	0	2.5e-13	8.41069	up
Unigene54809_All	274	208	185	0	2	2	6.54	5.95	5.93	0	0.05	0.05	2.6e-49	8.40995	up
CL7384.Contig5_All	576	564	447	0	10	0	18.46	21.7	19.23	0	0.36	0	4.96e-100	8.39156	up
CL10464.Contig2_All	5918	5104	4744	17	42	34	92.36	95.76	99.17	0.34	0.68	0.59	1.38e-227	8.38972	up
CL741.Contig4_All	758	838	654	1	13	0	6.94	9.23	8.01	0.02	0.12	0	1.02e-126	8.38875	up
Unigene1780_All	440	366	260	2	2	2	5.78	5.79	4.58	0.04	0.03	0.03	1.23e-73	8.3886	up
CL969.Contig11_All	4779	2706	2353	23	8	23	98.24	66.81	64.83	0.59	0.17	0.53	1.13e-35	8.37337	up
CL1575.Contig3_All	182	169	166	1	1	1	4.3	4.79	5.23	0.03	0.02	0.03	2.21e-39	8.37144	up
Unigene23277_All	147	148	47	0	0	2	3.92	4.73	1.71	0	0	0.07	3.28e-11	8.36789	up
CL5159.Contig1_All	26464	22977	21991	109	179	139	511.73	533.79	569.81	2.59	3.59	2.98	9.78e-183	8.35057	up
CL11471.Contig2_All	387	303	290	0	0	6	17.21	16.14	17.35	0	0	0.34	1.39e-68	8.34346	up
CL1221.Contig9_All	153	130	76	1	0	1	1.34	1.37	0.9	0.02	0	0.02	2.18e-27	8.32461	up
Unigene55215_All	587	430	346	3	3	2	12.98	11.43	10.25	0.08	0.07	0.05	2.81e-89	8.32008	up
Unigene59834_All	221	198	191	0	3	1	11.34	12.17	13.18	0	0.16	0.06	2.28e-45	8.31875	up
CL4556.Contig7_All	846	696	693	7	6	0	19.42	19.19	21.31	0.2	0.16	0	5.51e-127	8.31868	up
Unigene19587_All	953	773	661	2	9	4	54.92	53.25	51.22	0.21	0.55	0.29	6.79e-131	8.31558	up
CL2495.Contig3_All	51	37	93	1	0	0	1.17	1.02	2.82	0.05	0.02	0.01	3.27e-06	8.30571	up
CL1403.Contig1_All	89	242	240	0	4	0	0.93	3.02	3.34	0	0.04	0	9.43e-09	8.3006	up
Unigene4920_All	101369	84489	77984	470	601	546	3617.94	3613.94	3735.78	20.44	22.14	21.57	2.27e-91	8.29633	up
CL6264.Contig1_All	77	68	45	1	0	0	2.86	3	2.22	0.08	0	0	2.34e-15	8.29557	up
CL4699.Contig2_All	16835	13791	15074	100	78	100	794.32	778.47	955.76	5.76	3.81	5.24	3.66e-183	8.2916	up
CL5151.Contig2_All	130	104	83	0	0	2	5.66	5.45	4.87	0	0	0.14	4.36e-24	8.29005	up
CL12120.Contig2_All	6622	6407	5756	28	34	55	811.45	928.83	955.36	4.15	4.3	7.43	3.59e-226	8.28732	up
Unigene58653_All	316	246	251	2	3	0	12.57	11.71	13.41	0.1	0.12	0	9.93e-59	8.28344	up
Unigene59976_All	58	43	54	0	0	1	6.41	5.63	8.07	0	0	0.12	4.76e-13	8.28287	up
CL11370.Contig1_All	6879	5582	5683	35	28	49	252.26	245.3	279.78	1.57	1.09	2.01	1.41e-226	8.27497	up
CL2599.Contig1_All	229	199	226	2	2	0	5.31	5.55	7.01	0.06	0.05	0	9.85e-49	8.27142	up
CL13030.Contig2_All	1892	1773	1642	14	4	14	19.12	21.56	22.22	0.17	0.05	0.16	3.74e-189	8.26904	up
CL6389.Contig2_All	286	202	184	2	1	1	27.93	23.43	24.28	0.24	0.1	0.11	1.24e-49	8.26295	up
CL520.Contig41_All	186	104	85	2	0	0	2.49	1.68	1.53	0.04	0	0	1.89e-21	8.25988	up
Unigene8448_All	637	764	698	5	2	6	12.26	17.65	18	0.14	0.05	0.14	1e-68	8.25953	up
Unigene52018_All	107	63	22	1	0	0	9.3	6.54	2.62	0.15	0	0	4.67e-07	8.25813	up
Unigene53962_All	496	414	296	0	4	4	8.57	8.6	6.86	0	0.08	0.09	3.45e-80	8.25709	up
Unigene59432_All	39	66	38	0	1	0	12.6	24.54	16.97	0	0.33	0	3.21e-12	8.25157	up
CL13154.Contig5_All	275	308	235	2	0	3	9.13	12.23	10.47	0.11	0	0.12	4.02e-59	8.2472	up
Unigene58159_All	150	176	146	1	1	1	13.04	18.2	17.13	0.11	0.09	0.1	6.03e-36	8.24268	up
CL12862.Contig2_All	2662	2967	2248	0	0	52	25.85	34.66	29.22	0	0	0.56	2.03e-180	8.24119	up
CL5885.Contig1_All	3611	3061	2971	20	19	22	88.57	90.14	97.69	0.61	0.49	0.62	1.08e-215	8.2402	up
CL969.Contig3_All	1221	1780	1214	0	0	28	28.83	50.45	38.41	0	0	0.76	2.7e-42	8.24015	up
CL1028.Contig7_All	30539	29207	26357	152	249	157	336.89	387.58	389.28	2.05	2.85	1.93	2.27e-167	8.23373	up
Unigene5956_All	2988	2451	2084	21	7	18	371.53	360.38	351.04	3.18	0.91	2.5	9.53e-208	8.23262	up
CL12747.Contig3_All	203	156	201	0	4	0	1.9	1.76	2.52	0	0.05	0	8.76e-42	8.22805	up
Unigene5788_All	6973	6943	6444	48	30	51	372.1	442.84	462.41	3.11	1.65	3	3.68e-225	8.22674	up
Unigene58600_All	58	46	38	0	1	0	1.53	1.46	1.35	0	0.03	0	4.13e-12	8.22092	up
Unigene58412_All	431	500	431	2	2	5	11.27	15.7	15.12	0.06	0.05	0.14	5.89e-89	8.20864	up
Unigene32341_All	788	786	619	5	3	6	16.53	19.83	17.42	0.13	0.08	0.15	2.17e-124	8.20799	up
CL4699.Contig1_All	22680	17394	16984	127	133	109	1052.67	966	1059.27	7.2	6.41	5.6	3.35e-193	8.20216	up
CL9831.Contig2_All	558	404	325	0	6	3	8.81	7.68	6.89	0	0.11	0.06	6.26e-84	8.1938	up
CL2068.Contig7_All	1650	1518	876	3	8	16	34.38	38	24.49	0.1	0.19	0.38	1.18e-55	8.19321	up
CL10978.Contig1_All	1790	1512	696	6	10	10	153.49	154.25	80.57	0.66	0.88	0.97	1.67e-23	8.19014	up
Unigene57522_All	148	144	136	0	1	2	11.22	12.99	13.84	0	0.15	0.17	1.9e-32	8.18946	up
CL4823.Contig1_All	13757	11230	10714	85	65	82	575.5	562.52	601.97	4.34	2.81	3.82	8.73e-214	8.18528	up
Unigene58550_All	51	47	47	0	0	1	1.83	2.06	2.29	0	0	0.06	2.32e-12	8.18467	up
Unigene58604_All	67	88	111	0	2	0	5.07	7.86	11.17	0	0.16	0	6.81e-14	8.18361	up
CL3638.Contig1_All	15695	12378	10539	68	85	104	301.58	285.75	271.36	1.61	1.7	2.23	1.72e-210	8.17224	up
CL3226.Contig5_All	38	68	37	0	0	1	2.19	4.71	2.92	0	0	0.07	3.21e-12	8.16318	up
CL8520.Contig3_All	51	70	49	1	0	0	2.77	4.48	3.58	0.11	0	0	4.55e-14	8.16299	up
Unigene37753_All	1482	1658	1797	13	5	15	200.55	264.95	329.78	2.12	0.7	2.22	3.57e-49	8.15439	up
CL2434.Contig2_All	65	69	38	1	0	0	1.42	1.81	1.14	0.04	0	0	3.94e-14	8.15263	up
CL8212.Contig4_All	113	148	135	0	3	0	6.46	10.1	10.35	0	0.19	0	5.11e-30	8.1509	up
Unigene24303_All	328	267	254	5	0	0	5.79	5.68	6.01	0.12	0	0	3.97e-61	8.15047	up
CL11989.Contig2_All	476	490	403	0	6	4	16.84	20.8	19.13	0	0.23	0.18	2.88e-88	8.14778	up
CL1071.Contig6_All	835	576	424	5	5	2	54.6	44.94	37.34	0.4	0.34	0.14	4.63e-49	8.1476	up
CL12120.Contig1_All	6800	5744	5656	53	29	38	204.81	207.49	228.52	1.98	0.93	1.29	4.77e-224	8.146	up
Unigene32083_All	79	0	55	0	1	0	1.87	0.02	1.76	0	0.04	0	0.00206083	8.14152	up
Unigene5137_All	1864	1773	1793	8	14	16	32.31	36.94	41.65	0.18	0.25	0.32	4.95e-163	8.14014	up
CL8454.Contig2_All	3132	3469	2663	20	19	24	136.08	180.44	155.46	1.09	0.88	1.18	5.68e-196	8.13871	up
Unigene53326_All	590	593	385	0	0	11	20.31	24.47	17.8	0	0	0.42	2.29e-95	8.13855	up
CL2059.Contig1_All	180	283	149	2	0	2	1.16	2.21	1.29	0.02	0	0.01	3.45e-20	8.12192	up
CL2739.Contig10_All	278	153	141	1	3	0	12.85	8.49	8.76	0.07	0.17	0	2.07e-26	8.12161	up
CL4614.Contig2_All	894	486	622	12	0	0	6.8	4.45	6.33	0.12	0	0	3.23e-40	8.11833	up
CL2516.Contig21_All	1135	799	792	0	8	12	15.78	13.37	14.75	0	0.12	0.19	1.05e-138	8.1124	up
CL10055.Contig3_All	160	317	283	0	6	0	2	4.74	4.71	0	0.09	0	1.18e-14	8.1096	up
CL12843.Contig8_All	6429	4782	3583	35	24	41	134.14	119.84	100.21	0.9	0.53	0.97	3.73e-95	8.10868	up
Unigene54460_All	106	81	88	0	0	2	7.07	6.45	7.95	0	0	0.15	7.48e-21	8.10195	up
CL8998.Contig2_All	11363	9904	8905	71	62	76	375.79	392.71	395.19	2.86	2.14	2.78	5.36e-216	8.10168	up
CL2118.Contig3_All	492	440	362	0	10	0	5.79	6.24	5.71	0	0.12	0	7.99e-84	8.09399	up
Unigene53634_All	360	96	116	0	0	4	6.64	2.13	2.87	0	0	0.08	3.59e-06	8.09325	up
CL2016.Contig1_All	21925	18858	19394	130	133	165	194.69	201.5	230.51	1.41	1.22	1.63	1.07e-185	8.08216	up
Unigene58119_All	211	161	143	0	4	0	8.39	7.68	7.61	0	0.17	0	4.47e-38	8.08169	up
CL8174.Contig1_All	2102	2083	2028	19	25	0	42.25	50.31	54.65	0.47	0.54	0	3.98e-175	8.08064	up
CL1051.Contig3_All	68	44	20	0	1	0	3.03	2.32	1.21	0	0.07	0.02	1.5e-09	8.07198	up
CL7096.Contig1_All	46191	38951	34877	253	324	282	1486.2	1502.79	1505.68	9.92	10.76	10.05	2.35e-141	8.07072	up
Unigene18021_All	326	319	207	2	2	2	18.01	21.02	15.41	0.13	0.11	0.12	3.45e-60	8.06979	up
CL2825.Contig13_All	8411	7670	7335	43	56	71	149.36	163.66	174.5	0.94	1.03	1.42	1.51e-218	8.0663	up
CL3306.Contig1_All	96	24	44	1	0	0	3.09	0.93	1.93	0.07	0	0	1.17e-06	8.06216	up
CL10637.Contig1_All	2098	1521	2142	19	18	4	37.5	32.66	51.29	0.43	0.34	0.08	5.31e-41	8.06107	up
Unigene57161_All	395	474	460	2	5	3	17.48	25.09	27.32	0.15	0.26	0.19	1.39e-50	8.06	up
CL14053.Contig3_All	134	61	63	0	2	0	1.95	1.08	1.23	0	0.03	0	1.87e-14	8.05966	up
CL4327.Contig6_All	70	139	57	0	0	2	0.73	1.74	0.8	0	0	0.03	3.11e-09	8.04901	up
Unigene58805_All	133	130	140	1	2	0	7.69	8.98	10.86	0.11	0.12	0	1.56e-30	8.04878	up
CL6682.Contig1_All	250	190	127	1	0	3	12.28	11.17	8.41	0.06	0	0.16	9.27e-42	8.04848	up
CL10376.Contig1_All	47	35	42	0	1	0	4.61	4	5.55	0	0.1	0	6.55e-11	8.04593	up
CL9712.Contig1_All	42	51	32	0	1	0	1.52	2.25	1.55	0	0.04	0	5.86e-11	8.04556	up
Unigene28240_All	83	153	78	2	0	0	0.92	2.05	1.16	0.04	0	0	1.76e-13	8.04477	up
Unigene34859_All	1312	1362	1417	10	10	10	138.25	170.28	201.92	1.39	1.09	1.25	5.33e-80	8.04415	up
CL1015.Contig6_All	6531	3344	2272	14	18	55	169.91	104.42	79.25	0.45	0.5	1.6	8.83e-15	8.04351	up
Unigene5331_All	7979	6766	6909	57	58	42	376.06	381.54	437.56	3.26	2.82	2.19	1.87e-219	8.04228	up
CL904.Contig10_All	125	110	132	0	3	0	4.65	4.91	6.59	0	0.12	0	1.31e-27	8.03695	up
CL9032.Contig4_All	342	224	188	0	6	0	4.55	3.59	3.36	0	0.08	0	2.45e-48	8.03343	up
CL9223.Contig2_All	1088	1047	888	8	8	6	37.43	43.17	40.99	0.33	0.28	0.23	1.31e-146	8.0319	up
Unigene53816_All	3664	3999	3255	21	24	36	209.11	272.62	249.84	1.51	1.46	2.29	1.42e-213	8.03087	up
Unigene7907_All	141	100	33	0	0	2	7.37	6.22	2.33	0	0	0.12	1.37e-08	8.03053	up
CL731.Contig1_All	4121	2975	2863	16	26	32	135.13	116.99	125.98	0.67	0.9	1.16	2.66e-204	8.03024	up
CL13445.Contig24_All	158	134	103	0	0	3	3.54	3.62	3.1	0	0	0.08	1.47e-29	8.02378	up
CL2790.Contig4_All	74	45	39	1	0	0	1.61	1.19	1.15	0.03	0	0	3.62e-13	8.0219	up
Unigene55011_All	24	51	44	0	1	0	0.78	1.99	1.95	0	0.03	0	5.07e-10	8.02027	up
Unigene57602_All	47	37	45	0	0	1	2.04	1.92	2.62	0	0	0.05	2.89e-11	8.01958	up
CL8127.Contig2_All	477	477	389	7	0	2	58.18	68.87	64.34	1.1	0	0.29	1.2e-87	8.0189	up
CL1807.Contig1_All	72	47	17	0	0	1	7.7	5.89	2.43	0	0	0.12	1.32e-07	8.01865	up
Unigene54895_All	64	31	30	0	1	0	4.21	2.43	2.66	0	0.07	0	6.61e-11	8.01442	up
Unigene58904_All	69	95	90	0	0	2	2.13	3.48	3.69	0	0.02	0.07	2.28e-19	8.01234	up
Unigene12662_All	433	514	293	4	4	1	9.97	14.19	9.04	0.14	0.1	0.04	3.61e-44	8.00995	up
CL597.Contig2_All	230	719	766	0	0	14	1.82	6.81	8.06	0	0	0.13	1.42e-07	8.00087	up
Unigene28928_All	1468	1205	967	4	11	13	18.92	18.68	16.7	0.08	0.15	0.2	6.94e-159	8.00034	up
CL7636.Contig2_All	41	37	48	0	0	1	4.8	5.13	7.61	0	0	0.13	4.43e-11	7.99868	up
Unigene56544_All	202	192	167	2	0	2	37.27	41.44	41.91	0.44	0	0.4	1.07e-41	7.99842	up
Unigene58718_All	65	35	31	0	0	1	12.5	7.88	8.14	0	0	0.21	2.54e-11	7.99589	up
CL12553.Contig1_All	78	72	87	0	2	0	9.89	10.68	14.92	0	0.26	0	4.94e-18	7.99441	up
CL6024.Contig2_All	1300	992	762	11	6	5	145.59	131.71	115.53	1.59	0.69	0.61	2.29e-110	7.98394	up
CL259.Contig31_All	49	41	58	1	0	0	0.81	0.82	1.28	0.02	0	0	1.32e-12	7.98135	up
Unigene32307_All	140	98	42	1	1	0	3.44	2.89	1.38	0.04	0.03	0	1.5e-11	7.97954	up
CL5142.Contig2_All	1219	992	931	7	5	12	19.25	18.83	19.69	0.13	0.08	0.21	1.44e-148	7.96453	up
Unigene53635_All	51	136	61	0	0	2	1.17	3.75	1.89	0	0	0.05	2.93e-07	7.96385	up
CL12557.Contig2_All	206	178	157	2	1	1	8.68	9.01	8.94	0.1	0.04	0.05	3.89e-40	7.96078	up
CL3313.Contig1_All	8842	7193	5704	55	64	48	1096.05	1054.63	957.88	8.32	8.25	6.59	9.32e-218	7.95014	up
CL8801.Contig2_All	2627	2210	2561	17	16	25	96.86	97.61	126.72	0.79	0.61	1.03	2.76e-92	7.94834	up
CL13984.Contig3_All	10267	9368	8672	69	83	69	84.92	93.24	95.99	0.7	0.72	0.64	3.41e-212	7.94744	up
Unigene33727_All	4703	5250	5418	36	44	42	101.96	136.69	157.43	0.96	1	1.02	4.89e-64	7.94592	up
CL2358.Contig7_All	533	185	73	0	0	6	5.4	2.27	1	0	0	0.07	0.000260399	7.94245	up
CL2939.Contig5_All	439	787	583	0	0	15	8.87	19.11	15.81	0	0	0.35	9.64e-22	7.93504	up
CL6685.Contig4_All	54	30	39	0	0	1	0.83	0.56	0.81	0	0	0.02	8.13e-11	7.93225	up
Unigene54975_All	262	163	142	3	0	1	15.67	11.6	11.39	0.22	0	0.07	1.64e-39	7.92593	up
CL262.Contig5_All	32795	17262	16305	168	158	188	182.77	115.82	121.59	1.14	0.91	1.17	2.68e-29	7.91524	up
CL4350.Contig7_All	156	69	115	0	3	0	2.41	1.28	2.4	0	0.06	0	1.12e-16	7.90377	up
Unigene16375_All	85	62	77	0	2	0	2.89	2.54	3.49	0	0.08	0	5.22e-17	7.90015	up
CL4146.Contig6_All	3397	2586	1959	22	20	21	25.75	23.59	19.87	0.21	0.16	0.18	3.72e-110	7.88641	up
CL3519.Contig2_All	205	170	147	2	0	2	1.95	1.94	1.87	0.03	0	0.03	1.16e-38	7.88581	up
Unigene58229_All	599	313	229	2	1	6	13.54	8.48	6.93	0.05	0.02	0.15	6.55e-16	7.88518	up
CL2739.Contig7_All	516	113	112	1	5	0	5	1.32	1.46	0.02	0.06	0	0.000421478	7.88423	up
CL4020.Contig4_All	162	93	91	0	2	1	34.95	23.39	26.82	0	0.44	0.23	1.68e-25	7.88057	up
Unigene59427_All	258	189	218	0	6	0	8.46	7.42	9.6	0	0.22	0	1.35e-47	7.88017	up
Unigene29576_All	583	658	416	2	7	5	43.23	58.14	41.67	0.18	0.54	0.41	3.09e-71	7.87878	up
CL7779.Contig2_All	194	377	412	0	6	3	11.12	25.71	31.63	0	0.37	0.2	1.56e-11	7.87808	up
Unigene1201_All	1438	1043	926	3	16	10	77.8	67.5	67.43	0.2	0.89	0.6	6.99e-149	7.87721	up
CL4379.Contig6_All	57	50	118	0	0	2	3.42	3.58	9.53	0	0	0.18	8.55e-06	7.87719	up
CL8683.Contig6_All	595	711	550	5	2	8	20.57	29.44	25.52	0.24	0.08	0.32	1.19e-93	7.87651	up
CL12083.Contig2_All	794	833	657	5	7	7	17.88	22.51	19.84	0.15	0.18	0.2	6.02e-124	7.86645	up
CL8336.Contig2_All	40	45	32	0	0	1	4.74	6.31	5.13	0	0	0.13	2.12e-10	7.86528	up
Unigene18324_All	190	201	163	4	0	0	3.88	4.93	4.47	0.12	0	0	3.33e-41	7.86209	up
Unigene4191_All	146	133	176	0	0	4	2.15	2.36	3.47	0	0	0.08	3.76e-26	7.8531	up
CL1474.Contig8_All	46	68	107	0	0	2	1.51	2.67	4.65	0	0	0.11	2.91e-07	7.8493	up
CL8176.Contig1_All	168	42	23	0	2	0	4.53	1.37	0.85	0	0.06	0	0.00278145	7.84571	up
CL6532.Contig3_All	64572	59284	59935	446	574	541	1120.06	1235.82	1392.76	9.45	10.29	10.41	7.16e-106	7.83847	up
Unigene52594_All	86	55	74	0	2	0	3.38	2.56	3.87	0	0.1	0	2.38e-16	7.83794	up
CL8998.Contig3_All	11379	9845	8161	70	84	93	335.61	348.32	322.87	2.53	2.57	3.04	1.53e-208	7.83537	up
Unigene53476_All	71	31	18	0	0	1	1.32	0.7	0.45	0	0	0.03	3.62e-06	7.83392	up
CL13918.Contig23_All	1088	844	730	4	8	11	20.81	19.38	18.7	0.1	0.16	0.25	2.57e-134	7.82155	up
Unigene38004_All	43	34	30	0	1	0	4.37	4.03	4.05	0	0.1	0	1.14e-09	7.81655	up
Unigene52474_All	315	246	306	4	0	3	6.68	6.27	8.71	0.11	0	0.08	4.41e-53	7.81319	up
Unigene54022_All	41	33	32	0	1	0	1.56	1.51	1.63	0	0.04	0	1.31e-09	7.81019	up
CL7861.Contig3_All	264	604	685	0	9	6	3.75	10.3	13.02	0	0.14	0.1	4.44e-09	7.8038	up
Unigene36236_All	1472	638	457	2	6	14	19.66	10.26	8.19	0.04	0.09	0.21	8.66e-10	7.80132	up
CL1671.Contig9_All	211	161	124	2	0	2	6.87	6.31	5.43	0.09	0	0.1	1.51e-36	7.79984	up
CL1710.Contig8_All	619	315	413	0	0	12	7.15	4.38	6.39	0	0	0.16	5.84e-30	7.79476	up
CL4717.Contig2_All	734	984	858	8	0	14	19.79	31.85	31.03	0.29	0	0.42	8.88e-47	7.792	up
CL277.Contig9_All	21	54	28	0	1	0	0.65	1.97	1.16	0	0.05	0	3.95e-07	7.79007	up
CL3482.Contig2_All	43	40	23	0	1	0	0.74	0.83	0.55	0	0.03	0	1.42e-09	7.788	up
Unigene23622_All	608	249	76	5	1	1	37.17	18.17	6.25	0.37	0.06	0.07	0.000121812	7.78639	up
Unigene59013_All	47	35	48	1	0	0	2.7	2.38	3.71	0.07	0	0	2.4e-11	7.78462	up
CL312.Contig11_All	41	44	44	1	0	0	1.41	1.82	2.02	0.06	0	0	2.82e-11	7.77388	up
CL14053.Contig2_All	374	415	377	4	0	6	3.58	4.77	4.82	0.05	0	0.07	1.05e-76	7.76902	up
CL1277.Contig20_All	230	222	168	0	6	0	4.81	5.58	4.7	0	0.14	0	3.16e-44	7.76891	up
Unigene57865_All	42	36	26	0	1	0	1.87	1.92	1.55	0	0.05	0	1.93e-09	7.76833	up
CL4694.Contig3_All	161	150	162	2	0	2	3.04	3.4	4.1	0.05	0	0.04	3.49e-35	7.7653	up
CL856.Contig48_All	22	42	41	0	0	1	2.36	5.2	5.83	0	0	0.14	1.32e-09	7.75516	up
CL4011.Contig1_All	48	90	62	0	2	0	0.73	1.63	1.25	0	0.03	0	2.05e-14	7.7504	up
CL11095.Contig2_All	26	47	27	0	1	0	1.1	2.37	1.54	0	0.04	0	3.46e-09	7.73846	up
CL1661.Contig1_All	1037	863	1103	15	7	4	64.07	63.63	91.72	1.12	0.45	0.31	6.85e-48	7.73782	up
CL13461.Contig8_All	144	169	186	4	0	0	2.18	3.09	3.78	0.09	0	0	3.33e-29	7.73699	up
Unigene16379_All	232	282	219	1	5	1	6.59	9.58	8.35	0.05	0.15	0.05	1.24e-51	7.7367	up
CL10139.Contig2_All	291	123	42	1	3	0	10.97	5.56	2.16	0.05	0.12	0	8.88e-05	7.73399	up
CL4185.Contig5_All	2570	2645	2628	21	26	25	53.16	65.72	72.85	0.55	0.56	0.59	6.98e-115	7.72977	up
Unigene53636_All	0	133	105	2	0	0	0	3.08	2.73	0.05	0	0	0.00151335	7.72641	up
Unigene53387_All	88	81	59	1	1	0	2.82	3.11	2.57	0.04	0.03	0	3.29e-17	7.72614	up
CL856.Contig31_All	1270	1078	1021	0	19	14	27.42	27.95	29.55	0	0.42	0.35	1.01e-148	7.71982	up
CL6147.Contig2_All	197	179	153	0	0	5	6.8	7.39	7.09	0	0	0.19	2.12e-38	7.71894	up
Unigene54952_All	46	41	21	0	0	1	2.94	3.12	1.87	0	0	0.08	1.04e-09	7.71872	up
CL10481.Contig1_All	55	30	18	0	1	0	1.98	1.3	0.87	0	0.04	0	3.47e-09	7.71651	up
Unigene9015_All	898	870	887	0	8	18	15.48	18.02	20.48	0	0.15	0.35	3.36e-118	7.70958	up
CL12732.Contig2_All	44	38	19	0	1	0	12.78	12.69	7.72	0	0.29	0	3.41e-09	7.70694	up
CL960.Contig4_All	74	0	34	0	0	1	2.01	0	1.24	0	0	0.04	0.00650363	7.70549	up
CL2540.Contig5_All	81	96	54	1	0	1	2.19	3.12	1.97	0.03	0	0.03	2e-17	7.70535	up
CL1221.Contig18_All	200	96	173	3	1	0	6.87	3.95	7.95	0.12	0.05	0	3.91e-17	7.70327	up
CL1839.Contig1_All	143	147	178	3	0	1	3.78	4.66	6.31	0.1	0	0.03	1.59e-28	7.70236	up
Unigene55214_All	49	49	28	1	0	0	1.89	2.3	1.45	0.05	0	0	5.29e-11	7.70222	up
Unigene4508_All	385	296	288	2	2	5	13.22	12.17	13.29	0.11	0.09	0.2	2.67e-65	7.70074	up
CL2739.Contig1_All	150	79	140	3	0	0	1.35	0.86	1.7	0.04	0	0	2.26e-17	7.70018	up
Unigene28772_All	62827	51510	47168	435	553	507	2301.87	2261.45	2319.78	19.41	20.94	20.56	6.18e-113	7.69965	up
Unigene20387_All	424	268	195	3	4	1	16.39	12.41	10.13	0.14	0.16	0.04	1.8e-28	7.69527	up
CL6675.Contig2_All	17	63	40	1	0	0	1.77	7.62	5.48	0.12	0	0	5.72e-06	7.69442	up
Unigene59620_All	81	118	106	0	0	3	1.91	3.32	3.32	0	0	0.1	1.25e-22	7.69077	up
CL926.Contig25_All	39	33	26	0	1	0	1.54	1.58	1.39	0	0.06	0	5.25e-09	7.68699	up
CL9637.Contig4_All	9650	7594	6560	74	72	73	185.61	175.48	169.07	1.74	1.44	1.57	9e-209	7.68647	up
CL3234.Contig2_All	178	180	135	4	0	0	8.27	10.01	8.44	0.28	0	0	1.66e-36	7.68641	up
CL6735.Contig4_All	212	159	181	2	0	3	4.97	4.47	5.67	0.08	0	0.09	3.3e-40	7.68152	up
CL8201.Contig3_All	651	400	446	4	5	5	91.61	66.43	85.12	0.74	0.81	0.86	2.23e-59	7.67943	up
CL2573.Contig1_All	1919	2131	1923	14	17	26	30.77	41.05	41.3	0.28	0.29	0.48	3.64e-120	7.67895	up
Unigene36152_All	115	108	86	0	0	3	3.3	3.72	3.31	0	0	0.1	1.08e-22	7.67783	up
Unigene59131_All	38	30	34	0	0	1	2.89	2.72	3.49	0	0	0.08	2.49e-09	7.67605	up
CL3665.Contig10_All	592	331	326	0	0	12	3.63	2.44	2.68	0	0	0.09	9.14e-34	7.67314	up
Unigene19910_All	123	69	40	1	0	1	21.71	14.29	9.62	0.21	0	0.19	5.89e-11	7.66917	up
Unigene54991_All	672	529	553	3	6	8	9.63	9.12	10.61	0.05	0.09	0.13	8.22e-103	7.66874	up
CL11292.Contig1_All	691	510	475	3	4	9	14.43	12.8	13.3	0.1	0.09	0.23	1.62e-99	7.66728	up
Unigene54864_All	469	555	415	2	3	9	8.63	12.26	10.23	0.04	0.06	0.18	5.89e-89	7.66346	up
Unigene5315_All	2047	2002	1436	4	18	32	78.28	91.72	73.73	0.19	0.71	1.35	8.39e-179	7.66196	up
CL1076.Contig4_All	333	354	268	0	10	0	6.78	8.63	7.3	0	0.21	0	1.07e-63	7.66079	up
CL5336.Contig1_All	321	253	97	2	0	4	12.82	12.12	5.2	0.1	0	0.18	1.21e-12	7.66053	up
CL13286.Contig2_All	282	245	173	0	3	4	3.53	3.69	2.91	0	0.05	0.06	5.62e-49	7.66037	up
Unigene59419_All	138	136	140	1	1	2	2.88	3.42	3.92	0.03	0.02	0.05	1.48e-30	7.65771	up
CL6024.Contig1_All	549	508	332	4	3	6	62.04	67.95	50.75	0.58	0.35	0.74	1.52e-86	7.65494	up
CL3975.Contig1_All	64	27	10	0	1	0	4.58	2.31	1	0	0.07	0.02	0.000330542	7.65419	up
CL7622.Contig3_All	412	359	276	2	1	7	18.72	19.53	16.85	0.11	0.05	0.35	3.9e-69	7.64922	up
CL6426.Contig2_All	125	112	81	1	1	1	6.5	6.98	5.71	0.08	0.05	0.09	2.43e-23	7.64901	up
CL11822.Contig2_All	107	62	39	0	0	2	5.21	3.65	2.55	0	0	0.11	6.54e-13	7.64864	up
CL206.Contig4_All	127	14	65	0	0	2	3.08	0.41	2.12	0	0	0.07	0.000203786	7.64815	up
Unigene58769_All	218	216	237	0	4	3	12.39	14.66	18.12	0	0.23	0.19	1.92e-47	7.64771	up
CL1230.Contig2_All	77	85	114	0	3	0	1.91	2.51	3.78	0	0.1	0	2.08e-15	7.64691	up
Unigene57281_All	33	38	29	0	0	1	3.61	4.93	4.29	0	0	0.12	3.53e-09	7.64431	up
CL11203.Contig2_All	971	732	624	12	5	4	30.97	27.98	26.69	0.5	0.19	0.17	7.18e-124	7.64364	up
Unigene55234_All	177	127	103	1	3	0	14.84	12.61	11.7	0.1	0.26	0	1.26e-29	7.64014	up
Unigene54197_All	1815	1192	848	12	9	15	231.68	179.86	146.69	1.85	1.18	2.09	1.49e-35	7.63677	up
CL8255.Contig2_All	3042	2707	2155	37	37	0	62.6	66.9	59.44	0.94	0.8	0	7.08e-197	7.63548	up
Unigene58500_All	30	36	49	1	0	0	2.96	4.2	6.39	0.14	0	0	2.46e-10	7.63544	up
CL13445.Contig29_All	94	239	236	0	1	5	2.03	6.21	6.83	0	0.03	0.12	7.99e-09	7.63439	up
CL9008.Contig3_All	61	34	5	0	1	0	7.46	4.87	0.82	0	0.12	0	0.000840917	7.63197	up
CL257.Contig14_All	560	536	372	5	4	5	6.41	7.38	5.7	0.07	0.05	0.07	3.41e-90	7.62477	up
Unigene5628_All	585	687	623	6	13	0	27.51	38.63	39.39	0.35	0.67	0	1.36e-72	7.62444	up
Unigene15279_All	545	276	218	1	0	9	31.86	19.27	17.13	0.13	0	0.61	9.43e-16	7.62366	up
CL14258.Contig1_All	238	274	251	1	5	2	6.13	8.43	8.66	0.03	0.13	0.06	5.17e-53	7.6066	up
Unigene33564_All	488	384	440	0	8	6	17.33	16.34	20.98	0	0.31	0.24	5.78e-82	7.60394	up
Unigene59020_All	132	97	75	1	2	0	28.16	24.16	21.88	0.26	0.44	0	3.66e-22	7.60331	up
CL3773.Contig6_All	32	32	48	1	0	0	0.82	1	1.67	0.03	0	0	4.1e-10	7.59413	up
Unigene58841_All	20	39	30	0	1	0	1.83	4.33	3.7	0	0.09	0	2.19e-08	7.59056	up
CL4353.Contig5_All	113	150	83	3	0	0	1.67	2.66	1.63	0.06	0	0	1.13e-25	7.5883	up
CL8801.Contig1_All	3137	2221	1895	26	26	19	127.04	107.72	103.07	1.32	1.09	0.87	2.07e-110	7.58512	up
Unigene58483_All	35	19	35	0	1	0	2.05	1.33	2.75	0	0.06	0	2.29e-08	7.57745	up
Unigene28260_All	79	68	42	0	1	1	4.63	4.74	3.33	0	0.1	0.06	1.87e-14	7.57697	up
Unigene58652_All	109	97	108	2	1	0	3.58	3.84	4.79	0.11	0.03	0	2.99e-23	7.57286	up
CL181.Contig28_All	325	260	216	7	0	0	4.95	4.76	4.42	0.14	0	0	5.53e-56	7.57141	up
[truncated: 14,141 more rows]
