# Supplementary material for: An integrated analysis based on transcriptome and proteome reveals deastringency-related genes in CPCNA persimmon
Source: Sci Rep. 2017 Mar 17;7:44671. doi: 10.1038/srep44671 (PMC5356345; doi:10.1038/srep44671)
Supplement: Supplementary Dataset S4 [file srep44671-s5.xls]

## Sheet: Sheet 1
An integrated analysis based on transcriptome and proteome reveals deastringency-related genes in CPCNA persimmon
Wenxing Chen, Yalou Xiong, Liqing Xu, Qinglin Zhang, Zhengrong Luo
Supplementary Dataset S4. Differential expressed unigenes in 10W-vs-10A.
Unigene	10A1_Count	10A2_Count	10A3_Count	10W1_Count	10W2_Count	10W3_Count	10A1_FPKM	10A2_FPKM	10A3_FPKM	10W1_FPKM	10W2_FPKM	10W3_FPKM	FDR	log2FC	regulated
CL1000.Contig16_All	89	98	99	168	228	219	2.71	2.38	2.17	4.87	5.62	5.79	0.000895314	-1.23574	down
CL10000.Contig1_All	97	108	81	7	17	12	4.15	3.66	2.5	0.3	0.58	0.47	4.08e-06	2.9047	up
CL10001.Contig2_All	421	408	330	1745	2005	1845	16.73	12.87	9.45	66.28	64.59	63.68	3.66e-53	-2.39026	down
CL10001.Contig3_All	19	16	6	173	175	232	0.79	0.55	0.2	6.81	5.86	8.3	5.76e-19	-3.89542	down
CL10004.Contig2_All	1154	1640	1610	532	686	531	33.38	37.72	33.63	14.75	16.13	13.39	8.87e-13	1.17617	up
CL10026.Contig1_All	14	31	36	81	117	56	0.56	0.98	1.03	3.1	3.8	1.95	0.00340748	-1.84243	down
CL10026.Contig2_All	11	19	15	99	90	81	0.42	0.57	0.41	3.63	2.78	2.68	4.94e-06	-2.76447	down
CL10049.Contig1_All	445	371	479	133	99	129	28.99	19.18	22.46	8.3	5.25	7.3	1.01e-07	1.68624	up
CL10049.Contig2_All	278	352	305	59	146	137	16.65	16.7	13.13	3.41	7.1	7.11	3.73e-05	1.34986	up
CL10058.Contig2_All	101	132	163	222	286	259	1.84	1.92	2.14	3.88	4.23	4.11	0.00100805	-1.11502	down
CL10073.Contig3_All	0	0	0	17	99	28	0	0	0	0.21	0.99	0.3	0.00455379	#VALUE!	down
CL10087.Contig5_All	42	43	103	0	0	16	1.23	0.99	2.15	0	0	0.42	0.000754054	3.41713	up
CL1009.Contig4_All	13	61	153	495	497	561	0.5	1.78	4.04	17.28	14.7	17.78	7.63e-27	-3.04661	down
CL1009.Contig5_All	66	111	192	504	481	459	2.25	2.99	4.67	16.25	13.14	13.44	6.99e-13	-2.18711	down
CL1009.Contig6_All	97	112	206	435	595	584	6.47	5.93	9.9	27.66	32.15	33.76	1.29e-18	-2.13268	down
CL10137.Contig1_All	525	630	545	245	228	245	29.73	28.33	22.25	13.26	10.48	12.06	3.75e-06	1.09192	up
CL10151.Contig2_All	18	32	37	449	480	495	0.55	0.75	0.79	12.46	11.27	12.48	1.48e-45	-4.2214	down
CL10151.Contig3_All	118	142	177	1748	1834	2039	2.39	2.29	2.59	33.91	30.13	35.96	3.67e-97	-3.85022	down
CL10162.Contig1_All	7171	10753	12549	3126	3915	3369	403.56	480.48	508.97	168.18	178.82	164.72	3.69e-15	1.37906	up
CL10174.Contig1_All	295	415	499	97	155	113	9.17	10.26	11.18	2.89	3.93	3.07	1.42e-08	1.57333	up
CL10176.Contig1_All	57	66	72	122	189	189	2.39	2.21	2.17	4.87	6.41	6.86	0.00035678	-1.48983	down
CL10176.Contig2_All	195	261	270	364	493	461	3.67	3.9	3.66	6.56	7.52	7.56	8.15e-05	-1.00882	down
CL10189.Contig1_All	391	514	564	195	233	123	6.63	6.93	6.9	3.18	3.21	1.82	5.48e-07	1.24673	up
CL1019.Contig2_All	715	875	790	1457	1336	1576	42.69	41.45	33.99	83.09	64.73	81.68	3.31e-06	-1.03074	down
CL1020.Contig5_All	260	155	263	67	70	68	7.17	3.41	5.24	1.79	1.57	1.64	0.00670786	1.59603	up
CL1021.Contig1_All	106	95	109	160	252	323	2.4	1.72	1.79	3.48	4.64	6.37	0.000787403	-1.35438	down
CL10211.Contig1_All	6	19	11	77	67	88	0.31	0.79	0.41	3.9	2.84	4	1.07e-05	-2.88403	down
CL10223.Contig1_All	15	11	9	29	44	73	0.57	0.32	0.26	1.02	1.33	2.32	0.00718254	-2.12944	down
CL10230.Contig1_All	1386	1673	1397	3225	4613	4481	82.39	78.95	59.8	183.11	222.44	231.19	2.74e-36	-1.59112	down
CL10230.Contig2_All	7563	10442	9746	16456	20538	19579	512.4	561.51	475.62	1065.11	1129.39	1151.09	1.71e-20	-1.17727	down
CL10242.Contig1_All	684	753	900	1601	1384	1869	21.97	19.22	20.85	49.23	36.08	52.24	1.61e-05	-1.21818	down
CL10281.Contig3_All	651	791	1415	366	258	240	42.32	40.8	66.2	22.77	13.62	13.53	0.00248664	1.50355	up
CL10284.Contig9_All	57	74	57	25	10	1	6.4	6.54	4.59	2.71	0.9	0.18	0.00255062	2.13853	up
CL10306.Contig1_All	74	74	79	134	163	173	2.01	1.61	1.56	3.49	3.61	4.1	0.00696262	-1.18171	down
CL10306.Contig2_All	100	147	143	246	295	297	2.68	3.11	2.74	6.26	6.36	6.87	7.34e-05	-1.26181	down
CL10317.Contig3_All	105	150	136	187	309	236	2.08	2.37	1.95	3.55	4.98	4.08	0.00240435	-1.04095	down
CL10326.Contig1_All	113	152	189	274	283	288	3.9	4.17	4.7	9.06	7.94	8.65	0.00103209	-1.07251	down
CL10339.Contig2_All	926	941	1074	396	410	394	52.16	42.07	43.59	21.31	18.74	19.27	1.56e-09	1.14342	up
CL10358.Contig1_All	24	14	11	42	69	75	2.76	1.33	0.92	4.63	6.47	7.51	0.00341272	-1.97276	down
CL1036.Contig9_All	40	17	43	0	4	0	1.24	0.41	0.95	0	0.11	0	0.00167585	4.66112	up
CL1038.Contig10_All	0	18	0	59	61	83	0.02	0.33	0	1.24	1.08	1.58	4.01e-07	-3.69856	down
CL1038.Contig2_All	43	44	48	0	7	0	0.95	0.78	0.77	0	0.13	0	9.64e-05	4.26915	up
CL1038.Contig9_All	25	51	26	0	0	0	0.54	0.86	0.4	0	0	0	3.35e-05	#NAME?	up
CL10395.Contig1_All	51	74	77	10	18	9	2.34	2.69	2.54	0.46	0.69	0.37	0.00148101	2.30436	up
CL10395.Contig2_All	273	272	308	106	137	110	16.45	13.04	13.4	6.12	6.71	5.79	0.000745193	1.13682	up
CL104.Contig19_All	1013	1437	1502	2321	2626	2425	22.19	25.01	23.75	48.68	46.66	46.26	7.62e-14	-1.06484	down
CL10451.Contig2_All	258	275	315	45	89	83	5.04	4.27	4.44	0.85	1.42	1.42	5.9e-08	1.85124	up
CL10471.Contig2_All	398	341	397	103	117	124	14.25	9.7	10.25	3.55	3.41	3.86	1.24e-07	1.59497	up
CL1049.Contig2_All	3441	4522	6294	8212	8610	9502	76.56	80	101.11	175.05	155.48	184.18	8.57e-11	-1.06369	down
CL10509.Contig1_All	10	38	29	93	204	104	0.45	1.33	0.94	3.95	7.31	4.01	0.000236956	-2.55289	down
CL1051.Contig15_All	58	39	36	127	209	188	2.99	1.61	1.32	6.22	8.65	8.34	2.96e-07	-2.05052	down
CL1051.Contig16_All	159	152	123	429	582	622	9.29	7.04	5.16	23.86	27.47	31.41	3.41e-18	-2.0164	down
CL1051.Contig1_All	593	653	539	1526	2076	2284	10.79	9.45	7.09	26.61	30.65	36.21	3.47e-24	-1.83833	down
CL10513.Contig2_All	17	50	57	153	110	113	0.58	1.28	1.33	4.74	2.89	3.18	0.00328804	-1.84446	down
CL10523.Contig3_All	232	249	250	113	94	105	11.24	9.58	8.73	5.23	3.69	4.42	0.00313648	1.07019	up
CL10529.Contig1_All	143	179	249	26	40	20	5.67	5.63	7.11	0.98	1.3	0.69	2.6e-09	2.56912	up
CL10533.Contig1_All	1024	1330	1302	464	624	396	25.55	26.38	23.46	11.09	12.64	8.62	5.62e-11	1.15154	up
CL10533.Contig2_All	135	201	175	80	40	65	3.35	3.97	3.15	1.92	0.82	1.41	0.00306484	1.26529	up
CL10561.Contig1_All	4	6	5	42	24	38	0.14	0.17	0.13	1.44	0.7	1.18	0.00708503	-2.98355	down
CL10573.Contig1_All	18	51	30	157	129	177	0.61	1.36	0.73	4.97	3.46	5.09	1.07e-07	-2.41888	down
CL10573.Contig2_All	155	152	122	477	517	471	5.55	4.31	3.15	16.29	14.99	14.63	4.92e-15	-1.89556	down
CL10575.Contig4_All	293	380	581	169	179	148	6.5	6.71	9.31	3.59	3.24	2.87	0.000303495	1.14888	up
CL1058.Contig4_All	160	118	194	49	70	63	3.63	2.13	3.19	1.09	1.3	1.26	0.00920408	1.24734	up
CL10584.Contig1_All	228	193	292	73	61	63	6.9	4.65	6.37	2.13	1.5	1.66	3.05e-06	1.68897	up
CL10586.Contig1_All	214	223	299	498	491	518	5.58	4.61	5.62	12.42	10.38	11.75	6.68e-07	-1.19767	down
CL10586.Contig2_All	1218	1062	1174	2326	2123	2425	26.4	18.31	18.37	48.28	37.34	45.79	6.09e-06	-1.13251	down
CL10588.Contig1_All	84	58	68	0	0	0	7.48	4.1	4.33	0	0	0	2.44e-13	#NAME?	up
CL10598.Contig2_All	33	69	209	381	261	326	1.75	2.85	7.79	18.84	10.95	14.64	0.00684758	-1.91701	down
CL106.Contig12_All	84	78	118	209	193	314	2.05	1.53	2.08	4.89	3.81	6.67	0.00031751	-1.51102	down
CL106.Contig8_All	11	0	0	39	44	83	0.29	0	0	0.95	0.9	1.82	9.83e-06	-3.80402	down
CL10651.Contig2_All	2585	3556	3339	1161	1403	1359	102.48	112.01	95.5	44.05	45.15	46.87	1.36e-16	1.12137	up
CL10651.Contig3_All	8358	8681	9317	2794	3483	3320	347.51	286.79	279.42	111.19	117.56	120.06	2.35e-21	1.32187	up
CL10654.Contig2_All	275	393	475	156	89	95	7.69	8.72	9.58	4.18	2.02	2.33	4.23e-08	1.52895	up
CL10704.Contig1_All	51	81	94	236	238	284	1.8	2.26	2.37	7.86	6.71	8.6	1.81e-08	-1.92788	down
CL10704.Contig2_All	234	245	256	802	876	876	10.9	9.05	8.6	35.72	33.11	35.45	4.04e-23	-1.93931	down
CL10705.Contig1_All	158	162	192	409	332	489	3.02	2.46	2.65	7.49	5.15	8.15	5.66e-05	-1.42368	down
CL10712.Contig2_All	179	198	369	69	70	51	4.27	3.76	6.36	1.58	1.36	1.06	0.000244711	1.77686	up
CL10735.Contig3_All	198	253	54	0	0	0	2.21	2.24	0.44	0	0	0	2.63e-06	#NAME?	up
CL10784.Contig2_All	220	228	242	640	589	701	18.78	15.41	14.85	52.05	40.76	51.75	1.88e-12	-1.6341	down
CL10802.Contig1_All	293	313	351	564	597	633	13.4	11.37	11.6	24.69	22.17	25.18	1.91e-06	-1.05591	down
CL10836.Contig2_All	33	33	50	123	171	171	2.47	1.94	2.67	8.64	10.14	10.87	1.25e-06	-2.15064	down
CL10847.Contig3_All	44	25	40	6	0	1	4.57	2.08	2.96	0.6	0	0.09	0.00178766	3.6797	up
CL10850.Contig1_All	26	23	33	78	83	101	2.69	1.89	2.46	7.7	6.98	9.05	0.00244033	-1.82252	down
CL10878.Contig2_All	1481	1667	2023	3380	3912	3707	38.67	34.6	38.12	84.49	82.87	84.26	1.65e-21	-1.24372	down
CL10894.Contig2_All	407	566	480	124	153	153	12.96	14.34	11.03	3.8	3.97	4.25	2.85e-10	1.61193	up
CL10903.Contig1_All	15746	21277	22416	6055	8667	6863	507.17	544.73	521.02	186.75	226.6	192.43	1.07e-25	1.31203	up
CL10903.Contig2_All	137	125	163	56	42	56	7.94	5.75	6.81	3.12	2	2.82	0.00792396	1.30064	up
CL10937.Contig1_All	43	64	121	6	8	7	5.19	6.12	10.56	0.69	0.78	0.73	7.99e-05	3.24471	up
CL1096.Contig3_All	491	648	770	1016	1410	1258	10.18	10.67	11.51	20.14	23.69	22.69	9.02e-11	-1.10358	down
CL10969.Contig1_All	391	518	585	185	237	238	6.91	7.28	7.46	3.14	3.4	3.66	5.11e-05	1.02329	up
CL11041.Contig1_All	5	39	17	247	260	244	0.14	0.8	0.32	6.14	5.47	5.5	1.93e-22	-3.8378	down
CL11049.Contig2_All	51	85	104	8	13	40	1.37	1.8	1.99	0.22	0.29	0.92	0.00650281	1.82915	up
CL11090.Contig2_All	124	114	110	232	273	326	4.43	3.23	2.84	7.91	7.9	10.12	8.65e-06	-1.37398	down
CL11099.Contig1_All	464	493	333	65	56	27	21.84	18.44	11.31	2.93	2.14	1.1	1.07e-07	2.97405	up
CL11099.Contig3_All	73	77	70	1	0	2	7.38	6.12	5.08	0.18	0	0.17	2.5e-11	6.03025	up
CL11107.Contig1_All	19	44	79	0	0	0	0.98	1.81	2.92	0	0	0	4.75e-06	#NAME?	up
CL1112.Contig1_All	2044	3160	4306	1115	1236	1095	39.07	48.04	59.45	20.44	19.18	18.25	4.44e-05	1.27477	up
CL11129.Contig1_All	145	79	123	28	30	13	4.67	2.02	2.85	0.89	0.79	0.36	0.00666856	2.16221	up
CL11160.Contig1_All	77	41	91	6	22	13	4.2	1.77	3.59	0.36	1	0.65	0.00381783	2.27521	up
CL11178.Contig1_All	12	12	9	152	62	102	0.95	0.76	0.5	11.11	3.89	6.78	0.00527465	-3.43416	down
CL11178.Contig2_All	71	100	51	424	286	327	6.37	7.08	3.27	36.01	20.67	25.19	9.73e-05	-2.38266	down
CL11199.Contig18_All	71	55	92	14	10	29	1.08	0.67	1.02	0.21	0.13	0.4	0.00638056	1.89325	up
CL11207.Contig2_All	214	271	298	117	107	94	12.15	12.23	12.18	6.36	4.94	4.64	0.00101946	1.12429	up
CL11214.Contig1_All	263	351	321	133	97	156	14.34	15.19	12.61	6.97	4.33	7.38	0.000364113	1.10729	up
CL1122.Contig1_All	1049	1334	2477	385	626	483	86.6	87.37	147.16	30.38	41.94	34.61	0.00543944	1.52822	up
CL1122.Contig2_All	602	745	840	1657	2355	2490	32.68	32.11	32.87	85.96	103.73	117.38	2.66e-27	-1.7148	down
CL1122.Contig3_All	1288	1490	1681	3208	4292	4273	53.25	48.94	50.12	126.86	143.99	153.61	3.33e-33	-1.54294	down
CL11265.Contig2_All	52	79	80	179	132	157	0.78	0.94	0.86	2.55	1.59	2.04	0.00318254	-1.34164	down
CL11317.Contig1_All	133	140	180	340	388	404	5.55	4.66	5.42	13.57	13.14	14.64	5.48e-08	-1.47365	down
CL1132.Contig1_All	106	128	89	15	13	27	5.85	5.56	3.53	0.83	0.58	1.31	2.63e-05	2.42601	up
CL11331.Contig2_All	48	7	19	67	100	72	1.12	0.14	0.32	1.48	1.88	1.46	0.00334481	-1.7064	down
CL11334.Contig1_All	3457	4150	4664	1727	1581	1502	202.93	193.42	197.29	96.92	75.34	76.59	1.99e-20	1.18002	up
CL11334.Contig2_All	394	445	514	122	112	187	20.19	18.11	19	6	4.66	8.33	4.9e-09	1.53004	up
CL1135.Contig2_All	67	107	73	158	185	181	0.94	1.19	0.74	2.11	2.1	2.19	0.00296713	-1.23238	down
CL11372.Contig1_All	348	386	369	669	769	886	19.33	17.05	14.78	35.55	34.66	42.74	6.18e-10	-1.21074	down
CL11378.Contig1_All	190	258	235	401	470	498	5.42	5.85	4.84	10.93	10.88	12.36	3.77e-06	-1.15229	down
CL11378.Contig2_All	187	202	268	419	518	573	4.67	4.02	4.84	10.01	10.48	12.45	1.42e-08	-1.35085	down
CL1138.Contig1_All	43	75	38	98	104	161	0.99	1.38	0.64	2.19	1.96	3.25	0.00747603	-1.35497	down
CL1138.Contig3_All	1100	1457	1400	2830	3480	3273	26.48	27.89	24.33	65.26	67.99	68.62	9.93e-27	-1.42549	down
CL1138.Contig4_All	87	63	40	211	325	188	1.56	0.9	0.52	3.59	4.67	2.91	2.2e-06	-1.99844	down
CL1138.Contig7_All	0	15	0	20	44	42	0	0.27	0	0.44	0.8	0.82	0.00770254	-2.98716	down
CL11382.Contig2_All	216	227	274	83	113	86	5.88	4.92	5.38	2.19	2.51	2.05	0.0011476	1.20433	up
CL11397.Contig1_All	1559	2112	1920	2882	3966	3385	53.9	58.02	47.9	95.35	111.27	101.84	1e-14	-1.01435	down
CL11402.Contig2_All	186	226	244	59	81	56	2.1	2.03	2	0.64	0.75	0.55	3.37e-05	1.59549	up
CL11413.Contig1_All	265	337	343	608	641	608	6.82	6.9	6.38	15	13.38	13.62	2.43e-07	-1.13436	down
CL11418.Contig2_All	48	49	75	131	116	183	2.05	1.66	2.3	5.3	3.98	6.69	0.0013773	-1.49037	down
CL1143.Contig1_All	70	116	90	657	461	506	1.49	1.97	1.38	13.33	7.93	9.34	3.59e-06	-2.74636	down
CL1147.Contig21_All	41	24	91	146	124	150	0.98	0.45	1.56	3.3	2.37	3.09	0.00067416	-1.62956	down
CL11498.Contig2_All	62	65	84	147	134	253	3.65	3.04	3.6	8.27	6.4	12.99	0.00919371	-1.49233	down
CL11504.Contig2_All	193	126	137	292	426	356	3.81	1.97	1.95	5.5	6.81	6.1	5.56e-07	-1.32387	down
CL11520.Contig1_All	45	84	41	125	173	206	0.59	0.87	0.38	1.56	1.82	2.32	4.31e-05	-1.69724	down
CL11520.Contig2_All	100	114	171	340	441	542	5.12	4.62	6.3	16.54	18.22	23.97	7.71e-14	-1.93871	down
CL11524.Contig1_All	368	370	517	704	790	792	10.33	8.26	10.49	18.93	18	19.35	3.99e-07	-1.02115	down
CL11524.Contig2_All	137	169	135	280	309	295	5.27	5.16	3.76	10.3	9.65	9.86	0.000178259	-1.14349	down
CL11524.Contig3_All	239	352	254	448	626	535	3.8	4.46	2.92	6.83	8.08	7.41	3.6e-06	-1.0642	down
CL11531.Contig1_All	917	774	821	193	287	283	29.19	19.61	18.86	5.9	7.44	7.84	1.8e-05	1.61332	up
CL11531.Contig3_All	701	700	502	239	199	265	12.29	9.75	6.35	4.03	2.84	4.05	0.00884943	1.30826	up
CL11548.Contig1_All	117	129	181	308	305	263	2.07	1.81	2.31	5.22	4.37	4.05	0.000121639	-1.21193	down
CL11573.Contig1_All	83	40	116	205	231	223	2.75	1.06	2.79	6.53	6.23	6.46	7.53e-06	-1.61072	down
CL11578.Contig3_All	409	490	739	177	227	209	17.33	16.51	22.57	7.2	7.8	7.72	7.71e-07	1.25027	up
CL11580.Contig1_All	620	634	559	1839	1930	1744	20.16	16.38	13.12	57.19	50.89	49.32	8.32e-19	-1.73941	down
CL11580.Contig3_All	858	926	857	1798	2224	1894	13.04	11.2	9.41	26.18	27.43	25.09	5.32e-19	-1.29578	down
CL11581.Contig1_All	6	0	20	68	70	157	0.2	0	0.49	2.13	1.87	4.45	0.000600922	-3.71076	down
CL11581.Contig2_All	78	105	31	801	529	588	2.71	2.87	0.77	26.36	14.75	17.6	2e-06	-3.30141	down
CL11590.Contig2_All	96	71	64	0	13	0	2.05	1.2	0.99	0	0.23	0	4.4e-06	4.19073	up
CL11601.Contig1_All	1223	1351	1547	588	596	551	44.05	38.66	40.19	20.28	17.44	17.29	7.06e-11	1.08892	up
CL11610.Contig1_All	186	243	292	437	554	579	6.06	6.28	6.85	13.6	14.63	16.39	5.53e-08	-1.2808	down
CL11615.Contig1_All	653	1026	874	3411	4290	4371	26.54	33.11	25.63	132.59	141.45	154.45	2.28e-72	-2.39385	down
CL11619.Contig1_All	120	215	278	76	78	70	6.41	9.12	10.67	3.92	3.41	3.24	0.00133149	1.25112	up
CL11619.Contig3_All	134	196	176	65	59	48	6.83	7.92	6.45	3.15	2.46	2.15	0.00162061	1.37992	up
CL11649.Contig1_All	96	38	38	229	260	226	2.84	0.91	0.82	6.48	6.23	5.83	3.41e-10	-2.10898	down
CL1165.Contig10_All	485	620	392	62	246	169	3.2	3.26	1.87	0.4	1.32	0.98	0.00441784	1.58396	up
CL11657.Contig1_All	142	222	224	357	409	344	4.11	5.11	4.68	9.91	9.61	8.67	0.000114929	-1.08789	down
CL11689.Contig1_All	96	130	133	204	300	258	5	5.37	4.99	10.15	12.65	11.68	0.000219026	-1.23069	down
CL11718.Contig1_All	77	115	111	194	257	254	4.5	5.34	4.7	10.82	12.18	12.87	8.36e-05	-1.37137	down
CL11723.Contig1_All	2333	3004	2315	18956	18421	20690	66.76	68.33	47.81	519.29	427.69	515.36	1.32e-42	-3.07061	down
CL11723.Contig2_All	30	62	32	179	113	159	2	3.19	1.51	11.13	5.96	8.98	0.000966513	-2.04874	down
CL11723.Contig4_All	19	33	36	494	357	843	1.71	2.26	2.23	40.57	24.94	62.79	1.76e-06	-4.4539	down
CL11724.Contig1_All	4183	4598	3130	1619	1297	1358	254.34	221.97	137.13	94.08	64.02	71.73	0.00421098	1.33608	up
CL11726.Contig1_All	38	79	114	266	418	346	0.76	1.25	1.64	5.04	6.72	5.97	7.3e-15	-2.34672	down
CL11726.Contig2_All	24	62	70	351	548	464	0.47	0.94	0.97	6.41	8.46	7.69	1.44e-31	-3.3155	down
CL1173.Contig3_All	44	59	65	0	20	0	0.97	1.01	1.02	0	0.36	0	0.000457076	3.04808	up
CL1173.Contig9_All	122	0	184	0	0	0	4.09	0	4.46	0	0	0	0.00248664	#NAME?	up
CL11743.Contig1_All	196	242	201	870	655	722	5.95	5.87	4.41	25.31	16.17	19.11	1.52e-05	-1.97993	down
CL11757.Contig1_All	260	340	519	144	143	161	9.93	10.32	14.3	5.26	4.44	5.37	0.000309943	1.13287	up
CL11757.Contig3_All	129	121	162	41	52	48	5.15	3.84	4.66	1.57	1.69	1.66	0.0055767	1.40603	up
CL11758.Contig2_All	1223	1562	1643	211	189	199	68.33	69.32	66.16	11.27	8.57	9.68	1.05e-52	2.71497	up
CL11758.Contig3_All	28	25	48	3	0	3	2.42	1.76	2.98	0.25	0	0.22	0.00449154	3.8278	up
CL11764.Contig1_All	212	220	169	739	552	606	27	22.24	15.52	89.63	57.11	66.65	0.000119013	-1.80625	down
CL11801.Contig1_All	1835	2071	2020	778	900	786	60.21	54.02	47.84	24.46	23.99	22.47	1.5e-13	1.12301	up
CL11824.Contig10_All	863	1061	1237	2728	3495	3532	66.18	64.54	68.28	199.61	217.34	234.65	6.28e-40	-1.77728	down
CL11824.Contig2_All	0	3	0	36	35	39	0	0.07	0	0.76	0.63	0.76	2.31e-05	-5.40807	down
CL11824.Contig3_All	612	731	829	1822	2689	2476	12.51	11.88	12.24	35.68	44.62	44.09	5.52e-37	-1.82595	down
CL11824.Contig4_All	2476	3337	3660	6518	8993	9206	52.76	56.55	56.31	133.08	155.55	170.91	9.18e-37	-1.53357	down
CL11824.Contig5_All	146	143	173	412	596	569	4.21	3.28	3.6	11.36	13.91	14.25	8.84e-16	-1.90027	down
CL11824.Contig6_All	26	51	166	430	494	494	0.54	0.84	2.48	8.52	8.29	8.9	1.42e-24	-2.79451	down
CL11824.Contig8_All	602	710	789	1597	2059	2079	14.45	13.56	13.67	36.72	40.11	43.46	1.76e-26	-1.59362	down
CL11863.Contig2_All	5587	6593	5923	10659	13946	14715	113.88	106.88	87.18	208.18	230.72	261.35	4.04e-25	-1.24954	down
CL11863.Contig3_All	822	957	818	1542	1835	2279	9.35	8.66	6.72	16.82	16.94	22.61	3.38e-09	-1.25229	down
CL1188.Contig2_All	194	182	202	25	29	52	4.98	3.71	3.75	0.63	0.61	1.17	4.16e-08	2.32588	up
CL1188.Contig4_All	1254	1473	1867	687	593	600	54.37	50.72	58.35	28.51	20.86	22.61	2.7e-12	1.10925	up
CL11884.Contig1_All	39	53	37	104	145	119	0.51	0.55	0.35	1.3	1.53	1.35	0.000909553	-1.64028	down
CL1189.Contig11_All	0	0	0	8	41	22	0.01	0	0	0.21	0.84	0.49	0.00248664	#VALUE!	down
CL119.Contig12_All	0	0	0	3	41	23	0	0	0	0.07	0.84	0.52	0.00928029	#VALUE!	down
CL119.Contig15_All	73	97	144	22	0	0	1.9	2.01	2.69	0.56	0	0	4.24e-09	3.45401	up
CL119.Contig19_All	0	31	32	106	171	68	0	0.64	0.62	2.64	3.62	1.56	0.00144679	-2.70794	down
CL119.Contig3_All	121	132	160	22	23	46	2.8	2.44	2.68	0.49	0.45	0.93	4.8e-05	2.03969	up
CL11912.Contig1_All	1091	1269	1279	480	463	521	46.38	42.84	39.21	19.52	15.99	19.25	3.28e-11	1.1591	up
CL11914.Contig1_All	469	210	431	37	20	24	19.28	6.86	12.78	1.46	0.67	0.86	0.000230493	3.61741	up
CL11917.Contig1_All	14	0	28	97	110	83	0.32	0.01	0.46	2.07	1.98	1.6	5.34e-07	-2.9648	down
CL11917.Contig2_All	109	182	168	207	348	358	2.1	2.77	2.32	3.8	5.41	5.98	0.000176626	-1.13602	down
CL11940.Contig1_All	485	846	667	231	214	379	11.77	16.31	11.68	5.39	4.23	8.01	0.00171379	1.11525	up
CL11943.Contig2_All	304	355	468	1122	1373	1423	17.51	16.23	19.4	61.71	64.12	71.13	3.97e-30	-1.95546	down
CL11944.Contig2_All	168	290	115	839	1113	1011	2.8	3.84	1.38	13.36	15.02	14.65	8.31e-39	-2.49305	down
CL11944.Contig4_All	35	45	104	292	173	256	0.57	0.59	1.22	4.51	2.27	3.61	0.00191295	-2.21265	down
CL11944.Contig6_All	2	0	0	11	32	41	0.07	0	0	0.25	0.6	0.84	0.00141241	-5.24271	down
CL11944.Contig7_All	1147	1352	1424	5000	6642	6663	26.16	24.51	23.44	109.17	122.87	132.29	3.75e-79	-2.36201	down
CL1196.Contig3_All	208	291	283	397	618	573	2.4	2.66	2.35	4.39	5.78	5.75	5.26e-07	-1.16182	down
CL11965.Contig1_All	15	19	38	83	99	113	0.48	0.46	0.85	2.41	2.44	2.97	0.000119267	-2.22589	down
CL12013.Contig5_All	20	43	68	82	141	101	0.93	1.58	2.26	3.6	5.26	4.01	0.00788906	-1.49982	down
CL12029.Contig1_All	154	149	253	60	117	50	7.13	5.46	8.42	2.68	4.37	2.03	0.00849885	1.15131	up
CL12032.Contig3_All	298	422	376	665	703	754	10.47	11.77	9.54	22.37	20.03	23.04	8.45e-08	-1.1107	down
CL12066.Contig2_All	403	459	693	983	1143	1352	9.05	8.2	11.24	21.16	20.84	26.47	1.82e-13	-1.32689	down
CL12077.Contig2_All	501	643	547	248	256	255	13.14	13.4	10.35	6.25	5.46	5.83	2.56e-05	1.0052	up
CL12109.Contig1_All	11	11	6	32	65	60	0.56	0.42	0.21	1.52	2.55	2.54	0.000887551	-2.55502	down
CL12113.Contig2_All	73	73	62	172	206	129	0.8	0.63	0.5	1.81	1.83	1.23	0.000584417	-1.41349	down
CL1213.Contig7_All	98	110	168	261	329	350	3.48	3.11	4.31	8.91	9.49	10.83	7.18e-07	-1.4841	down
CL12135.Contig2_All	358	392	353	153	159	119	5.39	4.68	3.84	2.21	1.94	1.56	2.73e-05	1.20951	up
CL1215.Contig9_All	133	147	166	45	56	64	3.16	2.76	2.84	1.03	1.08	1.33	0.00808316	1.29387	up
CL12162.Contig1_All	227	272	368	631	780	806	12.35	11.75	14.43	32.83	34.45	38.13	1.49e-13	-1.51541	down
CL12173.Contig2_All	209	178	156	560	635	445	12.01	8.12	6.46	30.76	29.62	22.26	1.48e-07	-1.71286	down
CL12182.Contig3_All	17	17	36	89	106	131	0.54	0.43	0.82	2.7	2.73	3.62	1.2e-05	-2.39613	down
CL12202.Contig1_All	452	510	534	140	183	259	15.68	14.06	13.37	4.65	5.15	7.82	1.3e-06	1.23117	up
CL1222.Contig3_All	684	796	790	249	310	286	26.6	24.58	22.16	9.29	9.8	9.67	9.74e-10	1.28495	up
CL1222.Contig5_All	197	203	180	71	88	69	6.37	5.21	4.2	2.2	2.31	1.96	0.00389516	1.21988	up
CL1223.Contig2_All	209	329	290	105	35	57	2.88	3.59	2.88	1.39	0.4	0.69	7.88e-08	1.83714	up
CL1223.Contig6_All	38	39	64	9	6	5	1.88	1.53	2.23	0.43	0.25	0.22	0.0042132	2.60756	up
CL12243.Contig1_All	376	449	531	28	29	30	20.73	19.66	21.1	1.48	1.3	1.44	4.53e-35	3.79866	up
CL12258.Contig13_All	97	73	11	0	0	0	3.38	2.04	0.28	0	0	0	0.00267223	#NAME?	up
CL12258.Contig14_All	108	48	91	0	0	0	2.92	1.05	1.78	0	0	0	4.53e-08	#NAME?	up
CL12258.Contig22_All	1132	1179	1090	407	507	570	19.38	16.06	13.48	6.68	7.06	8.51	5.03e-06	1.07262	up
CL12258.Contig8_All	1064	1300	1750	388	298	409	24.74	24.04	29.39	8.65	5.63	8.29	4.13e-18	1.72257	up
CL12265.Contig1_All	319	328	354	110	119	91	16.61	13.54	13.26	5.48	5.02	4.11	7.22e-07	1.49664	up
CL12295.Contig1_All	5	12	15	31	61	58	0.22	0.42	0.46	1.25	2.07	2.11	0.00358122	-2.40438	down
CL12303.Contig3_All	1426	1577	1593	3902	4335	4266	12.11	10.65	9.77	31.76	29.87	31.58	1.71e-35	-1.58779	down
CL1231.Contig1_All	345	411	404	706	964	993	9.58	9.07	8.09	18.74	21.69	23.99	1.31e-12	-1.33327	down
CL1231.Contig2_All	67	85	114	246	355	318	1.85	1.86	2.27	6.46	7.89	7.57	2.38e-10	-1.94598	down
CL12318.Contig1_All	134	153	191	397	532	479	3.11	2.82	3.21	8.81	10.01	9.68	5.49e-12	-1.70776	down
CL12334.Contig3_All	1	2	0	28	34	20	0.14	0.24	0	3.6	3.76	2.41	0.00265836	-4.87262	down
CL1237.Contig40_All	38	76	60	0	0	11	1.23	1.95	1.38	0	0	0.33	9.12e-06	3.86844	up
CL12373.Contig1_All	106	131	146	336	297	294	2.91	2.87	2.9	8.82	6.6	7.01	1.68e-06	-1.44964	down
CL12395.Contig2_All	97	89	161	267	282	332	4.37	3.21	5.24	11.51	10.31	13	1.11e-06	-1.51142	down
CL124.Contig10_All	1172	1644	1785	534	735	604	32.04	35.73	35.23	13.99	16.31	14.4	2.24e-12	1.14068	up
CL124.Contig1_All	736	891	977	281	416	371	20.78	20.01	19.92	7.61	9.54	9.13	9.14e-09	1.14628	up
CL124.Contig5_All	178	116	202	35	75	66	6.98	3.62	5.7	1.32	2.39	2.24	0.00920197	1.39674	up
CL12493.Contig1_All	786	785	798	226	237	233	31.9	25.33	23.36	8.78	7.81	8.23	1.01e-13	1.6273	up
CL1250.Contig1_All	2667	3020	4048	1232	1753	1054	63.56	57.22	69.63	28.13	33.9	21.88	2.49e-09	1.11414	up
CL1250.Contig2_All	201	200	242	95	94	66	9.65	7.61	8.36	4.37	3.68	2.78	0.00248544	1.1731	up
CL1252.Contig2_All	47	82	99	176	343	255	1.17	1.62	1.77	4.19	6.9	5.5	4.08e-08	-1.92085	down
CL12535.Contig1_All	89	149	108	188	249	268	5.14	6.84	4.5	10.38	11.63	13.42	0.00078834	-1.17116	down
CL12535.Contig4_All	49	75	70	105	201	201	2.43	2.93	2.5	4.95	8	8.57	0.000257308	-1.51764	down
CL1255.Contig11_All	0	0	29	52	64	118	0.01	0	0.4	0.95	1	1.95	0.000647283	-3.32447	down
CL1255.Contig3_All	368	368	477	154	285	104	7.16	5.69	6.7	2.88	4.51	1.77	0.0039781	1.02971	up
CL1255.Contig9_All	52	142	71	0	0	0	1.19	2.57	1.17	0	0	0	5.38e-08	#NAME?	up
CL12560.Contig2_All	177	192	213	483	478	589	14.97	12.85	12.94	38.95	32.73	43.08	3.51e-11	-1.56421	down
CL12569.Contig2_All	301	379	529	122	165	111	16.88	16.89	21.39	6.54	7.51	5.41	1.59e-07	1.43525	up
CL12572.Contig1_All	245	348	270	70	91	87	2.9	3.28	2.31	0.79	0.88	0.9	5.41e-07	1.66011	up
CL12578.Contig1_All	1084	1246	1462	523	458	441	73.21	66.79	71.12	33.76	25.13	25.87	2.89e-13	1.24178	up
CL1259.Contig3_All	2246	3202	3080	594	791	532	70.64	80.04	69.91	17.9	20.2	14.58	7.17e-45	1.99824	up
CL12625.Contig1_All	156	158	147	458	415	468	3.89	3.13	2.66	10.95	8.4	10.17	2.74e-11	-1.68305	down
CL12627.Contig3_All	31	36	25	106	104	116	0.63	0.6	0.37	2.07	1.72	2.06	0.000213463	-1.95769	down
CL12657.Contig1_All	48	41	33	90	117	135	3.01	2.02	1.48	5.36	5.89	7.29	0.00172029	-1.583	down
CL12675.Contig4_All	128	167	213	73	76	45	5.19	5.39	6.21	2.84	2.5	1.6	0.00615297	1.20359	up
CL12710.Contig1_All	724	1299	1096	539	396	382	22.72	32.38	24.82	16.2	10.09	10.43	0.00257929	1.04432	up
CL12734.Contig1_All	82	155	145	252	269	319	1.05	1.58	1.34	3.09	2.79	3.56	4.56e-05	-1.31461	down
CL12734.Contig2_All	324	368	255	742	936	1228	5.55	5	3.15	12.15	12.99	18.29	2.66e-08	-1.72901	down
CL12766.Contig1_All	581	701	745	1247	1335	1303	9.75	9.36	9.04	20.06	18.19	19.07	6.06e-11	-1.09524	down
CL12766.Contig2_All	750	978	911	1328	1882	1670	15.54	16.11	13.62	26.36	31.63	30.13	2.73e-11	-1.02522	down
CL12795.Contig1_All	185	224	304	383	474	481	12.07	11.64	14.31	23.92	25.13	27.28	3.06e-05	-1.07026	down
CL12826.Contig1_All	722	945	787	1358	1595	1768	17.29	17.99	13.61	31.16	31	36.89	3.07e-12	-1.08418	down
CL1283.Contig1_All	675	777	877	205	292	250	14.05	12.85	13.18	4.1	4.94	4.54	7.98e-13	1.50018	up
CL1283.Contig2_All	410	473	575	151	181	176	8.21	7.53	8.31	2.9	2.95	3.08	6.23e-08	1.36695	up
CL12874.Contig1_All	40	96	128	345	403	391	1.2	2.29	2.77	9.9	9.8	10.2	8.55e-16	-2.31879	down
CL12895.Contig1_All	128	216	217	73	77	78	8.48	11.39	10.38	4.63	4.18	4.51	0.00763689	1.12068	up
CL12898.Contig2_All	366	547	653	130	276	247	10.53	12.49	13.53	3.59	6.45	6.2	7.88e-06	1.12175	up
CL12907.Contig1_All	0	0	4	32	29	18	0	0	0.23	2.42	1.87	1.29	0.00646765	-4.65798	down
CL12917.Contig8_All	191	244	397	0	98	0	3.75	3.81	5.62	0.02	1.56	0	2.32e-06	3.04215	up
CL12928.Contig1_All	706	803	661	1507	1790	1843	19.96	18.05	13.5	40.8	41.08	45.37	9.94e-20	-1.37313	down
CL12928.Contig2_All	10	40	41	123	177	147	0.75	2.28	2.14	8.49	10.32	9.17	1.09e-07	-2.50509	down
CL12929.Contig1_All	569	777	890	1087	1508	1566	26.61	28.87	30.01	48.6	57.2	63.6	1.47e-10	-1.04903	down
CL12934.Contig1_All	429	621	935	221	289	194	10.6	12.19	16.65	5.22	5.79	4.18	0.000559008	1.31062	up
CL1296.Contig2_All	28	43	49	127	158	137	0.33	0.41	0.42	1.45	1.52	1.42	2.43e-05	-1.98526	down
CL1296.Contig5_All	9	7	10	36	35	75	0.14	0.09	0.11	0.5	0.41	0.94	0.00245269	-2.61675	down
CL1296.Contig7_All	359	433	608	1216	1374	1206	4.45	4.27	5.44	14.44	13.82	13.03	6.09e-21	-1.61178	down
CL12973.Contig2_All	370	422	492	784	971	973	10.42	9.43	9.99	21.1	22.14	23.8	4.7e-11	-1.23513	down
CL12980.Contig1_All	849	1650	1362	79	82	100	44.82	69.13	51.79	4.02	3.52	4.58	1.43e-17	3.71274	up
CL12980.Contig2_All	1932	3836	4150	244	216	232	132.56	208.87	205.1	16.01	12.04	13.85	1.87e-15	3.63743	up
CL12982.Contig3_All	13049	13974	16655	6534	5828	6349	265.46	226.08	244.67	127.38	96.25	112.56	3.65e-15	1.0586	up
CL12982.Contig5_All	1154	1048	922	325	294	426	22.43	16.2	12.94	6.06	4.64	7.21	0.000707653	1.45591	up
CL13017.Contig1_All	131	170	182	37	49	55	3.42	3.53	3.44	0.93	1.05	1.26	0.000375126	1.62977	up
CL13026.Contig1_All	43	61	65	4	9	10	1.06	1.2	1.16	0.09	0.18	0.22	0.000863554	2.75224	up
CL13033.Contig1_All	49	95	103	186	278	309	1.36	2.08	2.04	4.87	6.17	7.36	7.29e-08	-1.81431	down
CL13033.Contig2_All	66	32	29	196	178	182	1.67	0.65	0.54	4.77	3.66	4.01	1.38e-08	-2.20824	down
CL13043.Contig1_All	84	129	225	319	367	230	5.75	7.01	11.09	20.9	20.43	13.68	0.00712384	-1.27257	down
CL13048.Contig1_All	2252	2731	3315	4576	5880	6331	50.44	48.64	53.6	98.18	106.88	123.53	5.05e-21	-1.16822	down
CL1305.Contig10_All	243	301	359	54	44	149	7.07	6.94	7.54	1.51	1.04	3.77	1.04e-07	1.7192	up
CL1305.Contig14_All	0	0	0	49	0	67	0	0	0	1.19	0	1.47	0.0084146	#VALUE!	down
CL1305.Contig2_All	51	55	49	6	3	15	2.1	1.8	1.45	0.26	0.12	0.54	0.00285144	2.55626	up
CL1305.Contig7_All	0	0	0	134	142	23	0	0	0	3.97	3.55	0.62	4.65e-05	#VALUE!	down
CL13066.Contig2_All	118	192	298	75	69	66	2.83	3.66	5.16	1.74	1.35	1.38	0.00742453	1.32116	up
CL13078.Contig4_All	21	58	80	17	0	0	1.49	3.27	4.06	1.15	0	0	0.00609722	2.80521	up
CL13079.Contig1_All	67	128	90	184	181	178	5.08	7.7	4.91	13.37	11.14	11.71	0.0089116	-1.10305	down
CL13111.Contig6_All	17	34	0	77	58	54	0.55	0.89	0	2.37	1.54	1.52	0.00522129	-2.01579	down
CL13120.Contig2_All	290	361	527	152	183	138	9.2	9.1	12.05	4.62	4.73	3.81	3.57e-05	1.14045	up
CL13132.Contig1_All	528	617	616	1043	1334	1122	13.07	12.16	11.03	24.76	26.82	24.21	3.43e-11	-1.13176	down
CL13132.Contig2_All	0	14	34	43	109	58	0	0.3	0.64	1.08	2.29	1.32	0.00817866	-2.37929	down
CL13133.Contig1_All	98	104	93	191	338	285	3.06	2.59	2.09	5.7	8.55	7.73	5.2e-07	-1.57111	down
CL13133.Contig3_All	51	57	42	111	152	154	1.62	1.45	0.97	3.38	3.93	4.24	0.000495333	-1.58803	down
CL13147.Contig1_All	68	88	113	149	214	156	2.14	2.2	2.58	4.5	5.48	4.29	0.00981169	-1.10742	down
CL13147.Contig2_All	221	221	286	76	102	123	8.46	6.7	7.89	2.81	3.16	4.08	0.00221183	1.1383	up
CL13148.Contig2_All	212	210	289	92	99	77	12.88	10.13	12.64	5.38	4.91	4.08	0.000633384	1.24616	up
CL13193.Contig1_All	637	824	295	2419	1971	2113	59.14	60.69	19.7	214.19	148.49	169.82	1.59e-06	-2.01523	down
CL13193.Contig2_All	14	12	21	191	155	227	1.47	0.99	1.58	18.28	12.6	19.66	3.36e-16	-3.77902	down
CL1322.Contig4_All	103	207	166	48	79	55	2.2	3.5	2.56	0.99	1.37	1.02	0.00887061	1.23224	up
CL13232.Contig1_All	52	64	45	150	151	195	3.39	3.31	2.11	9.35	7.99	11.04	2.67e-05	-1.75614	down
CL13237.Contig1_All	123	161	230	264	287	366	10.68	11.11	14.41	21.92	20.21	27.51	0.00136675	-1.01011	down
CL13244.Contig2_All	1589	1997	2962	6271	7550	8538	47.5	47.46	63.92	179.51	183.2	222.21	8.21e-36	-1.9422	down
CL13251.Contig2_All	94	194	233	261	400	421	1.43	2.35	2.56	3.8	4.94	5.58	1.57e-05	-1.23166	down
CL13265.Contig2_All	22	15	27	148	240	127	1.12	0.61	1.02	7.24	9.93	5.63	2.21e-09	-3.13421	down
CL13280.Contig1_All	19	13	9	64	83	73	0.7	0.38	0.24	2.26	2.49	2.36	8.36e-05	-2.49702	down
CL13298.Contig1_All	210	258	352	79	126	103	29.18	28.37	35.09	10.44	14.21	12.34	0.000219551	1.26152	up
CL13313.Contig1_All	0	5	0	40	61	17	0	0.23	0	1.9	2.42	0.73	0.000355425	-4.76009	down
CL13333.Contig1_All	86	104	90	11	4	7	13.1	12.59	9.9	1.67	0.49	0.96	5.46e-08	3.46548	up
CL13378.Contig1_All	22	26	52	119	97	149	0.73	0.69	1.25	3.79	2.62	4.32	5.99e-05	-2.07182	down
CL13393.Contig2_All	221	256	405	572	618	546	7.74	7.11	10.22	19.13	17.51	16.6	5.21e-07	-1.15744	down
CL13395.Contig2_All	205	346	409	75	59	63	6.61	8.88	9.51	2.34	1.54	1.77	4.16e-11	2.0779	up
CL13401.Contig1_All	602	982	1161	270	503	246	42.36	54.79	58.8	18.16	28.73	15.02	8.14e-05	1.27144	up
CL13420.Contig1_All	210	276	311	428	555	584	6.49	6.78	6.94	12.66	13.92	15.71	1.73e-06	-1.1284	down
CL13429.Contig7_All	67	136	87	0	1	42	1.15	1.85	1.08	0	0.02	0.64	0.00131325	2.64986	up
CL1348.Contig3_All	80	95	142	11	35	19	6.04	5.72	7.71	0.79	2.14	1.24	0.000243123	2.16593	up
CL13537.Contig2_All	402	467	440	876	1021	1057	16.05	14.84	12.67	33.49	33.1	36.71	4.29e-13	-1.31386	down
CL13600.Contig3_All	6	2	3	46	40	42	0.68	0.19	0.24	4.63	3.47	3.88	0.000128138	-3.61796	down
CL13614.Contig2_All	34	58	117	176	194	155	1.17	1.59	2.9	5.79	5.41	4.64	0.000319275	-1.55126	down
CL13633.Contig1_All	896	963	1450	433	349	408	68	58	79.26	31.38	21.5	26.89	2.43e-07	1.28995	up
CL13633.Contig2_All	3404	3576	4639	1150	1126	1176	229.78	191.61	225.59	74.16	61.69	68.92	1.92e-30	1.58805	up
CL13644.Contig2_All	127	75	154	279	306	308	3.98	1.89	3.49	8.38	7.79	8.4	1.18e-06	-1.46609	down
CL1366.Contig15_All	79	67	123	0	0	22	1.25	0.84	1.39	0	0	0.31	1.63e-07	3.50848	up
CL13663.Contig1_All	315	403	462	139	133	142	20.55	20.89	21.72	8.72	7.05	8.04	1.08e-06	1.3395	up
CL13663.Contig2_All	624	660	856	285	315	298	40.48	34	40.01	17.69	16.62	16.82	2.73e-07	1.09552	up
CL1371.Contig10_All	577	951	773	1811	2317	2175	9.02	11.81	8.72	27.1	29.37	29.62	7.25e-28	-1.60746	down
CL1371.Contig2_All	316	455	503	814	1030	980	6.87	7.88	7.9	16.96	18.18	18.57	2.84e-12	-1.31031	down
CL1371.Contig8_All	101	146	112	273	293	309	1.24	1.41	0.99	3.18	2.89	3.27	3.03e-06	-1.43551	down
CL13715.Contig2_All	126	96	86	0	27	10	10.29	6.23	5.07	0	1.81	0.76	0.000155462	3.07146	up
CL13760.Contig4_All	448	614	1164	230	135	135	68.59	74.33	127.69	33.44	16.76	17.84	0.00396294	1.90869	up
CL13760.Contig5_All	34	29	105	0	0	4	5.66	3.84	12.41	0	0	0.65	0.00259477	5.23853	up
CL1377.Contig2_All	205	300	337	765	1139	1051	7.2	8.35	8.53	25.63	32.35	32.01	2.51e-25	-1.9657	down
CL1377.Contig3_All	12	44	10	70	80	128	0.42	1.21	0.25	2.31	2.24	3.81	0.000262187	-2.22581	down
CL13787.Contig1_All	54	42	54	137	152	131	2.11	1.3	1.53	5.12	4.82	4.45	0.000412992	-1.61761	down
CL138.Contig10_All	977	895	834	159	291	449	23.47	17.1	14.47	3.68	5.68	9.41	0.00101457	1.50166	up
CL138.Contig11_All	1382	1416	1212	239	522	541	32.9	26.8	20.83	5.45	10.09	11.23	2.75e-05	1.53453	up
CL138.Contig2_All	1336	1494	1321	451	598	755	100.31	88.98	71.38	32.34	36.43	49.15	8.16e-06	1.08097	up
CL138.Contig5_All	800	1024	829	285	336	530	68.85	69.92	51.38	23.45	23.48	39.59	0.000245792	1.07513	up
CL138.Contig6_All	450	410	357	88	164	191	46.91	33.87	26.75	8.83	13.89	17.22	0.00372137	1.37196	up
CL138.Contig8_All	743	932	867	288	363	431	116.95	116.04	97.94	43.13	46.42	58.44	5.7e-08	1.09472	up
CL13809.Contig5_All	227	234	250	100	101	105	14.94	12.2	11.82	6.27	5.39	6.03	0.00420071	1.06941	up
CL13818.Contig1_All	860	1244	1367	286	325	276	33.02	37.97	37.86	10.51	10.15	9.22	3.89e-23	1.7973	up
CL13818.Contig2_All	420	568	597	123	132	174	16.39	17.59	16.8	4.61	4.18	5.93	2.21e-12	1.72713	up
CL13825.Contig9_All	38	68	44	0	0	0	0.52	0.73	0.43	0	0	0	6.56e-09	#NAME?	up
CL13836.Contig2_All	76	116	111	146	196	231	3.19	3.83	3.33	5.82	6.63	8.35	0.00779304	-1.06956	down
CL1393.Contig1_All	30	52	98	239	300	315	1.2	1.6	2.75	8.83	9.41	10.61	2.47e-13	-2.45189	down
CL1393.Contig2_All	26	21	45	162	115	119	0.97	0.65	1.22	5.79	3.51	3.87	0.000165518	-2.30562	down
CL1395.Contig10_All	50	68	47	117	222	221	1.16	1.25	0.79	2.58	4.15	4.44	1.64e-06	-1.87003	down
CL1395.Contig13_All	513	490	585	1029	1591	1525	9.51	7.22	7.83	18.26	23.91	24.61	7.22e-20	-1.50622	down
CL1395.Contig14_All	191	213	210	366	548	316	3.62	3.22	2.88	6.64	8.43	5.22	0.000985939	-1.13386	down
CL1395.Contig21_All	178	172	189	366	471	510	3.44	2.64	2.64	6.76	7.37	8.57	4.29e-09	-1.4482	down
CL1395.Contig31_All	246	318	264	566	806	658	4.32	4.46	3.36	9.53	11.51	10.09	6.89e-12	-1.42582	down
CL1398.Contig6_All	677	1090	898	353	559	288	12.45	15.93	11.92	6.23	8.35	4.62	0.00101504	1.0042	up
CL1403.Contig10_All	124	185	205	32	33	41	3.03	3.58	3.62	0.76	0.67	0.87	1.93e-06	2.1052	up
CL1403.Contig11_All	159	128	218	46	32	26	10.44	6.68	10.28	2.92	1.72	1.5	1.93e-06	2.08963	up
CL1403.Contig1_All	25	34	97	0	4	0	0.33	0.36	0.93	0	0.04	0	0.0030003	5.20111	up
CL1403.Contig3_All	111	156	151	53	23	53	3.65	4.07	3.57	1.68	0.63	1.53	0.0018005	1.49669	up
CL1403.Contig4_All	392	576	677	127	155	88	14.08	16.46	17.54	4.4	4.52	2.76	5.92e-16	1.97471	up
CL1403.Contig5_All	187	228	280	25	23	44	2.58	2.5	2.79	0.33	0.26	0.53	2.5e-12	2.75683	up
CL1403.Contig6_All	182	270	343	107	63	46	2.57	3.04	3.5	1.45	0.72	0.58	3.57e-06	1.64663	up
CL14031.Contig3_All	101	171	192	14	20	23	4.91	6.57	6.7	0.69	0.79	0.98	5.62e-09	2.86146	up
CL14034.Contig3_All	0	0	0	25	74	55	0	0	0	0.67	1.67	1.33	1.9e-10	#VALUE!	down
CL14034.Contig6_All	231	335	248	22	146	72	6.48	7.46	5.02	0.61	3.33	1.76	0.000580243	1.6966	up
CL14040.Contig3_All	249	236	228	913	1285	1142	6.51	4.91	4.3	22.87	27.29	26.01	1.01e-37	-2.34278	down
CL14040.Contig7_All	222	250	280	370	454	641	4.07	3.64	3.71	6.49	6.75	10.22	0.000971298	-1.1006	down
CL14040.Contig8_All	35	89	122	331	261	314	0.64	1.3	1.62	5.79	3.88	5	9.85e-07	-2.11684	down
CL1405.Contig4_All	28	0	48	95	79	69	1.04	0	1.29	3.38	2.38	2.23	0.00570505	-1.85782	down
CL14078.Contig17_All	485	523	531	823	1088	1048	10.55	9.03	8.33	17.12	19.18	19.82	2.17e-09	-1.07447	down
CL14078.Contig5_All	0	0	0	113	0	138	0	0	0	3.23	0	3.56	0.00239957	#VALUE!	down
CL14141.Contig21_All	81	15	64	0	0	0	3.21	0.47	1.84	0	0	0	0.000928627	#NAME?	up
CL14157.Contig2_All	11	31	40	0	0	0	0.35	0.75	0.89	0	0	0	0.00182104	#NAME?	up
CL14157.Contig4_All	1639	2019	2036	894	704	810	26.49	25.95	23.76	13.85	9.23	11.42	1.48e-12	1.06903	up
CL14179.Contig12_All	0	0	0	25	36	66	0	0	0	0.5	0.62	1.21	8.7e-08	#VALUE!	down
CL14190.Contig2_All	404	641	741	1058	1424	1173	7.46	9.41	9.88	18.71	21.32	18.86	3.25e-12	-1.20301	down
CL14221.Contig1_All	476	597	698	134	249	274	30.78	30.63	32.51	8.32	13.1	15.37	4.13e-08	1.29978	up
CL14238.Contig29_All	218	221	179	1055	1612	1491	8.61	6.95	5.12	39.85	51.66	51.22	2.9e-59	-2.85496	down
CL14238.Contig5_All	62	185	126	634	386	673	2.36	5.55	3.45	22.89	11.81	22.08	0.000258893	-2.39834	down
CL14269.Contig9_All	89	138	154	180	274	299	4.41	5.4	5.48	8.49	10.96	12.83	0.000845449	-1.13727	down
CL14273.Contig1_All	184	242	217	102	86	93	11.2	11.67	9.47	5.92	4.26	4.94	0.00859853	1.02671	up
CL14279.Contig6_All	95	180	211	28	75	63	2.95	4.41	4.7	0.83	1.88	1.71	0.00264802	1.40569	up
CL14309.Contig11_All	0	0	0	9	29	34	0	0	0	0.1	0.28	0.35	0.00180071	#VALUE!	down
CL14309.Contig13_All	663	740	888	1528	2021	1937	10.54	9.36	10.19	23.27	26.06	26.83	9.47e-21	-1.40443	down
CL14309.Contig8_All	507	624	568	1184	1472	1548	7.79	7.63	6.31	17.43	18.35	20.73	3.98e-19	-1.44492	down
CL14314.Contig2_All	63	93	84	0	0	7	1.68	1.97	1.61	0	0	0.18	2.86e-10	4.99831	up
CL14361.Contig42_All	260	275	374	117	138	131	15.31	12.83	15.84	6.59	6.58	6.71	0.00079469	1.07962	up
CL1437.Contig3_All	0	18	9	29	51	51	0	0.27	0.12	0.52	0.75	0.82	0.00732952	-2.49639	down
CL1437.Contig5_All	51	81	79	114	193	203	0.96	1.21	1.06	2.03	2.91	3.29	0.000700006	-1.41608	down
CL1437.Contig6_All	156	197	205	397	559	604	2.86	2.87	2.71	6.97	8.31	9.64	5.24e-12	-1.62294	down
CL14373.Contig1_All	23	15	23	46	80	70	0.3	0.16	0.22	0.58	0.84	0.79	0.0083705	-1.78408	down
CL14380.Contig2_All	23	15	34	41	93	81	0.48	0.25	0.51	0.82	1.58	1.46	0.00995289	-1.69372	down
CL14382.Contig3_All	307	353	379	142	146	151	10.76	9.81	9.58	4.78	4.17	4.6	0.000262187	1.08789	up
CL144.Contig7_All	81	78	57	11	10	30	1.42	1.09	0.72	0.18	0.15	0.46	0.00509059	1.983	up
CL1442.Contig16_All	45	81	45	6	6	23	0.74	1.05	0.53	0.1	0.09	0.34	0.00702183	2.16363	up
CL1460.Contig1_All	192	208	163	58	109	52	4.8	4.13	2.95	1.39	2.21	1.14	0.00410403	1.25938	up
CL1467.Contig1_All	0	0	0	33	14	24	0	0	0	2.37	0.88	1.54	0.000970227	#VALUE!	down
CL1469.Contig13_All	56	70	48	0	0	4	1.64	1.62	1.02	0	0	0.12	4.45e-08	5.36942	up
CL1496.Contig2_All	68	105	135	209	280	284	5.2	6.42	7.44	15.3	17.42	18.85	7.87e-06	-1.49892	down
CL1499.Contig3_All	0	8	8	30	67	66	0	0.31	0.29	1.32	2.46	2.59	1.93e-05	-3.57526	down
CL1507.Contig14_All	0	1	0	35	156	473	0	0.03	0	0.99	3.64	11.84	0.00891783	-9.51759	down
CL1519.Contig8_All	0	0	0	115	0	97	0.01	0	0	1.72	0	1.32	0.00508665	#VALUE!	down
CL1524.Contig2_All	200	170	268	358	510	477	3.87	2.62	3.74	6.62	7.98	8.03	1.04e-06	-1.21236	down
CL1538.Contig1_All	257	266	447	52	80	119	16.98	13.97	21.29	3.29	4.3	6.84	1.57e-06	1.80474	up
CL1538.Contig5_All	571	845	1015	359	329	292	36.8	43.19	47.08	22.11	17.21	16.36	2.34e-07	1.11845	up
CL1542.Contig19_All	25	61	66	6	0	9	0.3	0.57	0.56	0.07	0	0.1	0.000499985	3.08893	up
CL1559.Contig1_All	30	23	0	112	144	195	0.69	0.43	0	2.48	2.69	3.9	1.44e-11	-3.10039	down
CL1559.Contig4_All	47	0	1	74	81	88	0.89	0	0.02	1.33	1.24	1.43	0.000150559	-2.24958	down
CL1571.Contig4_All	641	1042	1149	2100	1975	2038	19.86	25.65	25.68	62.28	49.65	54.95	3.69e-08	-1.2986	down
CL1595.Contig1_All	76	86	50	6	13	11	9.3	8.31	4.39	0.78	1.33	1.2	0.000141566	2.74264	up
CL1595.Contig3_All	2548	2926	2925	897	1254	1073	89.77	81.93	74.37	30.27	35.88	32.92	7.8e-19	1.24749	up
CL1598.Contig1_All	295	323	547	174	157	177	6.12	5.34	8.2	3.48	2.66	3.21	0.00350421	1.00942	up
CL1602.Contig8_All	29	134	136	169	283	257	0.9	3.28	3.04	5	7.08	6.9	0.000182895	-1.44897	down
CL1609.Contig15_All	21	45	37	0	0	0	0.31	0.51	0.38	0	0	0	3.59e-05	#NAME?	up
CL162.Contig3_All	21	47	46	12	0	0	0.48	0.82	0.73	0.25	0	0	0.00711944	2.85725	up
CL162.Contig5_All	1083	1482	1386	2433	3608	2770	28.22	30.7	26.09	60.74	76.32	62.88	1.31e-18	-1.29856	down
CL162.Contig6_All	991	1193	1616	2593	3653	3205	26.06	24.95	30.68	65.3	77.96	73.38	6.62e-28	-1.4703	down
CL162.Contig7_All	5997	7915	8167	16005	20980	20895	247.67	259.71	243.27	632.47	703.18	750.51	8.72e-35	-1.53869	down
CL1633.Contig6_All	20	0	0	38	66	38	0.51	0	0	0.91	1.33	0.84	0.000490695	-2.70944	down
CL1635.Contig19_All	14	12	4	104	84	138	0.29	0.2	0.06	2.09	1.43	2.53	4.63e-10	-3.52149	down
CL164.Contig1_All	0	92	81	0	0	0	0	1.14	0.91	0	0	0	0.00686312	#NAME?	up
CL1643.Contig4_All	117	136	130	55	19	45	3.64	3.35	2.92	1.64	0.48	1.23	0.00302249	1.48757	up
CL1657.Contig3_All	404	410	570	109	60	136	5.65	4.56	5.75	1.47	0.69	1.66	1.99e-14	2.00077	up
CL1660.Contig2_All	145	239	193	52	60	58	7.87	10.33	7.58	2.71	2.66	2.78	9.4e-05	1.60351	up
CL1660.Contig3_All	2745	3472	4384	1224	1507	1068	67.21	67.58	77.48	28.72	29.95	22.77	6.57e-19	1.31324	up
CL1662.Contig1_All	25	23	23	92	75	62	1.33	1	0.9	4.66	3.26	2.9	0.00404226	-1.84293	down
CL167.Contig4_All	86	96	112	167	270	318	2.34	2.09	2.2	4.35	5.95	7.53	8.64e-06	-1.48867	down
CL1670.Contig1_All	149	184	186	264	293	392	3.97	3.88	3.57	6.7	6.31	9.06	0.000675712	-1.01727	down
CL1679.Contig1_All	117	141	122	392	489	510	1.75	1.68	1.31	5.59	5.9	6.61	1.32e-15	-2.00525	down
CL1679.Contig3_All	2610	3590	3164	6114	7346	7555	42.16	46.13	36.91	94.65	96.3	106.37	3.84e-27	-1.31343	down
CL1680.Contig13_All	98	123	109	187	325	313	1.11	1.11	0.89	2.03	2.97	3.09	3.94e-06	-1.44127	down
CL1680.Contig3_All	16	36	6	35	85	82	1.06	1.84	0.28	2.17	4.44	4.58	0.00486666	-1.8834	down
CL1681.Contig1_All	70	61	128	236	280	221	2.57	1.78	3.39	8.25	8.32	7.05	1.01e-06	-1.6825	down
CL17.Contig2_All	150	184	232	460	585	653	6.3	6.14	7.03	18.5	19.96	23.9	4.01e-14	-1.73996	down
CL1704.Contig2_All	359	480	550	125	202	264	18.18	19.32	20.07	6.07	8.32	11.62	3.68e-05	1.09337	up
CL1713.Contig1_All	2487	2271	2331	287	231	240	42.95	31.2	29.07	4.75	3.24	3.61	3.66e-18	3.07528	up
CL1714.Contig2_All	167	187	255	98	84	71	3.62	3.22	3.98	2.04	1.48	1.35	0.00628955	1.08193	up
CL1714.Contig4_All	124	171	168	16	69	51	2.4	2.62	2.34	0.3	1.08	0.86	0.000594941	1.67441	up
CL1740.Contig13_All	177	257	240	104	120	75	6.28	7.24	6.12	3.53	3.46	2.32	0.00860062	1.00668	up
CL1740.Contig20_All	43	78	51	5	0	0	0.89	1.28	0.77	0.1	0	0	1.8e-07	4.74792	up
CL1741.Contig3_All	0	33	101	202	210	170	0	0.61	1.69	4.48	3.96	3.45	1.34e-06	-2.42603	down
CL1743.Contig14_All	197	185	173	442	371	415	4.26	3.18	2.71	9.15	6.52	7.81	7.7e-05	-1.28773	down
CL1743.Contig5_All	120	146	151	351	263	333	2.06	1.98	1.87	5.76	3.65	4.96	0.00054788	-1.3574	down
CL1755.Contig1_All	184	252	220	78	86	102	4.34	4.71	3.73	1.76	1.65	2.1	0.00309619	1.15326	up
CL1755.Contig7_All	179	198	252	118	60	84	5.28	4.62	5.35	3.33	1.44	2.16	0.00524103	1.05912	up
CL1755.Contig8_All	277	369	384	178	96	165	10.33	10.92	10.32	6.37	2.91	5.36	0.000326117	1.03515	up
CL1832.Contig4_All	171	234	218	69	129	61	3.28	3.57	3.02	1.27	2.01	1.03	0.00586611	1.13469	up
CL1855.Contig24_All	197	197	247	73	45	0	6.61	5.26	5.99	2.36	1.24	0	7.47e-09	2.21408	up
CL1855.Contig9_All	41	24	26	0	0	0	1.7	0.78	0.78	0	0	0	0.000135603	#NAME?	up
CL1878.Contig1_All	98	100	136	218	297	248	2.67	2.16	2.66	5.68	6.56	5.86	5.44e-05	-1.33778	down
CL1891.Contig4_All	62	41	39	98	127	136	4.25	2.26	1.93	6.43	7.05	8.09	0.00323891	-1.43044	down
CL1907.Contig1_All	116	133	193	280	354	394	6.67	6.07	8	15.4	16.53	19.68	1.45e-06	-1.37711	down
CL1910.Contig5_All	560	1027	699	1590	2134	2199	7.43	10.83	6.7	20.21	22.96	25.41	2.15e-21	-1.52099	down
CL1922.Contig2_All	148	255	317	113	125	65	2.27	3.11	3.51	1.67	1.56	0.87	0.00872897	1.04818	up
CL1922.Contig3_All	0	0	0	72	28	259	0	0	0	1.01	0.34	3.26	0.00566197	#VALUE!	down
CL1926.Contig13_All	40	39	49	136	137	100	0.72	0.55	0.64	2.33	1.99	1.56	0.000622101	-1.703	down
CL1926.Contig7_All	28	22	92	0	0	0	0.69	0.43	1.61	0	0	0	0.00067095	#NAME?	up
CL1926.Contig9_All	63	75	73	197	121	206	1.5	1.41	1.25	4.45	2.32	4.23	0.0099543	-1.48604	down
CL1927.Contig2_All	0	71	76	0	0	0	0	2.16	2.09	0	0	0	0.00739381	#NAME?	up
CL1930.Contig2_All	0	0	27	55	39	37	0.01	0	0.39	1.04	0.63	0.64	0.00883346	-2.64195	down
CL1941.Contig4_All	0	0	0	23	26	17	0	0	0	0.39	0.38	0.26	0.00363697	#VALUE!	down
CL1941.Contig5_All	27	39	8	0	0	0	0.46	0.53	0.11	0	0	0	0.0028978	#NAME?	up
CL1943.Contig1_All	0	0	0	26	28	20	0	0	0	0.75	0.66	0.52	0.000749668	#VALUE!	down
CL1943.Contig5_All	97	165	199	29	38	37	1.13	1.54	1.68	0.33	0.37	0.38	2.61e-05	1.97209	up
CL1945.Contig1_All	478	624	366	1690	1828	1693	29.49	30.57	16.27	99.54	91.47	90.61	1.12e-26	-1.9586	down
CL1945.Contig2_All	8	14	12	62	72	61	0.44	0.59	0.46	3.01	2.96	2.71	0.000126528	-2.68878	down
CL1971.Contig9_All	168	193	128	64	55	28	3.79	3.46	2.09	1.39	1.01	0.55	0.00232959	1.57953	up
CL1990.Contig3_All	29	38	70	185	181	134	0.77	0.81	1.33	4.63	3.85	3.06	2.75e-06	-2.07774	down
CL1993.Contig4_All	0	13	10	78	81	66	0	0.18	0.13	1.28	1.12	0.98	3.46e-07	-3.55709	down
CL2004.Contig1_All	125	121	263	1282	965	1268	3.26	2.5	4.92	31.83	20.3	28.62	9.66e-11	-2.99249	down
CL2004.Contig2_All	69	86	120	411	331	468	2.27	2.26	2.85	12.92	8.83	13.37	1.61e-09	-2.32434	down
CL2009.Contig10_All	155	213	160	0	22	19	3.53	3.86	2.64	0	0.41	0.38	1.84e-13	3.64528	up
CL2009.Contig19_All	448	498	646	243	224	204	12.86	11.35	13.35	6.69	5.21	5.1	7.37e-06	1.07181	up
CL2011.Contig15_All	47	97	102	4	9	0	1.34	2.2	2.1	0.12	0.22	0	1.7e-08	4.07945	up
CL2023.Contig1_All	28	47	51	0	0	0	0.67	0.89	0.87	0	0	0	5.57e-07	#NAME?	up
CL204.Contig2_All	28	41	49	8	0	5	0.4	0.47	0.51	0.12	0	0.07	0.00617858	2.90136	up
CL2065.Contig4_All	118	86	142	21	32	47	1.63	0.95	1.42	0.28	0.37	0.57	0.00291998	1.67514	up
CL207.Contig6_All	112	95	147	192	203	248	5.83	3.96	5.52	9.59	8.6	11.25	0.00718314	-1.00975	down
CL2071.Contig2_All	479	510	655	257	131	198	36	30.37	35.39	18.44	8.02	12.91	1.48e-06	1.28901	up
CL208.Contig12_All	237	333	248	87	156	111	5.42	6.04	4.09	1.92	2.89	2.2	0.00214499	1.08824	up
CL2103.Contig3_All	13	8	12	43	41	57	0.14	0.07	0.09	0.42	0.34	0.5	0.00733388	-2.21675	down
CL2112.Contig14_All	221	246	199	51	64	51	21.16	18.74	13.7	4.66	4.97	4.23	1.05e-06	1.87712	up
CL2112.Contig15_All	238	321	301	47	94	81	14.85	15.9	13.53	2.8	4.76	4.39	6.04e-08	1.83208	up
CL2127.Contig2_All	90	31	33	0	0	0	3.18	0.88	0.84	0	0	0	0.00329654	#NAME?	up
CL2130.Contig10_All	92	49	141	0	0	0	1.41	0.6	1.56	0	0	0	7.51e-10	#NAME?	up
CL2130.Contig11_All	0	0	0	67	103	152	0	0	0	1.52	1.96	3.1	6.9e-16	#VALUE!	down
CL2130.Contig4_All	23	82	44	0	0	0	0.84	2.33	1.15	0	0	0	1.37e-05	#NAME?	up
CL2155.Contig1_All	0	0	0	14	69	23	0	0	0	0.82	3.2	1.16	0.00194999	#VALUE!	down
CL2160.Contig14_All	0	0	0	33	26	116	0	0	0	0.28	0.19	0.89	0.0021278	#VALUE!	down
CL2168.Contig4_All	44	65	0	105	94	148	0.88	1.02	0	1.99	1.5	2.55	0.00294318	-1.74953	down
CL2170.Contig42_All	47	103	111	275	352	361	0.97	1.67	1.64	5.37	5.82	6.39	3.31e-12	-2.10647	down
CL2179.Contig1_All	2001	2740	2606	870	1137	883	188.31	204.39	176.37	78.12	86.88	71.99	7.37e-17	1.19554	up
CL2179.Contig2_All	195	213	270	64	100	82	16.06	13.96	16.01	5.05	6.7	5.89	0.000535506	1.32417	up
CL218.Contig21_All	24	18	38	0	0	0	1.46	0.87	1.63	0	0	0	0.00165959	#NAME?	up
CL2205.Contig2_All	263	276	309	520	478	628	2.59	2.16	2.2	4.9	3.82	5.39	7.82e-06	-1.09143	down
CL2209.Contig4_All	65	41	114	0	9	20	1.24	0.62	1.57	0	0.14	0.35	0.00261169	2.83866	up
CL2228.Contig11_All	373	419	411	1096	1659	1855	7.07	6.32	5.63	19.88	25.5	30.6	3.32e-15	-2.0603	down
CL2228.Contig13_All	69	126	25	256	321	296	0.83	1.2	0.22	2.93	3.11	3.09	1.41e-11	-2.09805	down
CL2228.Contig14_All	19	14	0	55	81	84	0.22	0.13	0	0.61	0.76	0.85	1.31e-05	-2.74201	down
CL2228.Contig15_All	256	289	179	799	1104	1129	6.85	6.13	3.45	20.42	23.9	26.21	1.32e-31	-2.17042	down
CL2228.Contig1_All	114	97	63	362	478	548	2.18	1.48	0.88	6.59	7.38	9.07	1.46e-21	-2.4242	down
CL2228.Contig24_All	186	270	181	363	884	755	4	4.62	2.81	7.47	15.42	14.12	0.000584417	-1.75134	down
CL2228.Contig2_All	180	246	126	728	1294	1122	3.26	3.55	1.65	12.64	19.01	17.71	1.17e-19	-2.60813	down
CL2228.Contig7_All	29	6	19	88	161	157	0.6	0.1	0.28	1.72	2.66	2.8	1.08e-09	-2.9537	down
CL2228.Contig9_All	191	209	142	553	710	706	2.57	2.23	1.38	7.13	7.74	8.28	3.95e-20	-1.97237	down
CL2236.Contig10_All	691	1052	766	229	190	414	16.06	19.45	12.85	5.11	3.6	8.39	0.000122999	1.44109	up
CL2236.Contig12_All	518	723	676	138	204	210	7.95	8.84	7.5	2.04	2.55	2.82	4.36e-13	1.65717	up
CL2236.Contig13_All	334	200	228	0	0	0	6.91	3.3	3.41	0	0	0	1.07e-12	#NAME?	up
CL2236.Contig15_All	1420	1810	2103	606	1058	562	31.53	31.95	33.71	12.89	19.07	10.87	1.27e-09	1.11765	up
CL2236.Contig16_All	571	767	601	129	63	197	9.26	9.9	7.04	2	0.84	2.79	7e-12	2.15311	up
CL2236.Contig25_All	26	43	22	0	0	0	0.56	0.74	0.35	0	0	0	0.000205521	#NAME?	up
CL2236.Contig5_All	392	369	459	137	154	238	8.96	6.72	7.58	3.01	2.87	4.75	0.000141422	1.0718	up
CL2236.Contig8_All	74	147	99	0	37	30	1.77	2.79	1.71	0	0.72	0.64	0.000819751	2.19461	up
CL2240.Contig5_All	112	165	170	72	49	33	1.46	1.69	1.59	0.9	0.52	0.38	0.00387044	1.32646	up
CL2241.Contig13_All	52	17	26	0	0	0	1.16	0.31	0.42	0	0	0	0.00259815	#NAME?	up
CL2247.Contig1_All	348	396	425	132	120	138	20.02	18.07	17.64	7.25	5.6	6.9	2.86e-07	1.42361	up
CL2263.Contig20_All	483	621	484	202	279	193	4.48	4.59	3.24	1.8	2.11	1.56	1.85e-05	1.10388	up
CL2277.Contig2_All	66	42	77	137	140	167	1.44	0.73	1.22	2.84	2.47	3.16	0.00177279	-1.40154	down
CL2311.Contig16_All	15	28	58	0	0	0	1.02	1.5	2.78	0	0	0	7.72e-05	#NAME?	up
CL2311.Contig17_All	0	0	0	29	51	35	0	0	0	1.93	2.8	2.05	2.12e-07	#VALUE!	down
CL2312.Contig1_All	656	685	830	215	195	182	19.38	16.1	17.71	6.09	4.7	4.7	1.31e-15	1.7089	up
CL2322.Contig1_All	54	51	47	158	182	123	1.57	1.17	0.98	4.36	4.23	3.07	6e-05	-1.73649	down
CL2322.Contig2_All	101	106	112	394	386	340	2.18	1.82	1.75	8.15	6.77	6.4	1.29e-12	-1.96517	down
CL2322.Contig3_All	84	102	159	226	309	228	1.88	1.81	2.56	4.8	5.56	4.4	0.000102258	-1.31531	down
CL2324.Contig2_All	120	104	110	24	25	35	6.76	4.65	4.45	1.33	1.14	1.71	0.000923046	1.86842	up
CL2324.Contig3_All	733	901	1006	259	442	332	15.33	14.99	15.19	5.2	7.51	6.06	9.48e-10	1.21828	up
CL2326.Contig3_All	110	134	129	198	315	235	2.24	2.15	1.88	3.85	5.18	4.14	0.000672927	-1.13397	down
CL2333.Contig1_All	45	55	121	0	0	0	1.2	1.18	2.34	0	0	0	3.01e-09	#NAME?	up
CL2336.Contig14_All	16	0	13	48	83	52	0.85	0	0.5	2.47	3.57	2.41	0.000108194	-2.71508	down
CL2337.Contig1_All	328	377	536	1288	1392	1408	46.93	42.69	55.03	175.13	161.53	173.53	6.75e-29	-1.89	down
CL2337.Contig2_All	613	712	836	2538	2397	2674	76.41	70.37	74.84	301.19	242.53	287.87	6.11e-20	-1.9815	down
CL2342.Contig10_All	31	41	34	0	0	0	0.71	0.74	0.56	0	0	0	1.5e-05	#NAME?	up
CL235.Contig21_All	0	0	40	188	367	295	0	0	0.61	3.8	6.28	5.42	6.89e-23	-4.70866	down
CL235.Contig26_All	293	833	595	0	54	0	5.26	11.88	7.7	0.01	0.79	0	9.94e-08	4.94645	up
CL235.Contig27_All	70	163	68	0	17	0	0.96	1.78	0.68	0	0.19	0	0.000725049	4.13303	up
CL2359.Contig9_All	119	174	177	53	55	60	16.08	18.53	17.1	6.82	6.01	7.04	0.00453457	1.31579	up
CL2365.Contig1_All	54	68	41	314	327	424	1.24	1.25	0.68	6.92	6.1	8.49	2.88e-21	-2.83268	down
CL2365.Contig2_All	1441	2060	1139	6754	6266	5550	56.67	64.4	32.32	254.21	200.01	189.88	8.42e-10	-2.14766	down
CL2365.Contig3_All	1108	1539	712	5233	5184	4929	44.58	49.18	20.66	201.31	169.15	172.35	1.16e-19	-2.32256	down
CL2365.Contig9_All	0	0	2	99	51	304	0	0	0.06	4.02	1.76	11.21	0.00281209	-8.15016	down
CL2376.Contig2_All	270	339	347	89	89	60	12.91	12.88	11.96	4.07	3.45	2.49	3.5e-09	1.83664	up
CL2398.Contig34_All	143	193	231	79	89	55	1.68	1.8	1.95	0.89	0.85	0.56	0.00490492	1.16908	up
CL2405.Contig2_All	183	130	130	0	54	0	4.66	2.64	2.39	0	1.12	0	0.000701944	3.07308	up
CL2405.Contig5_All	0	85	70	140	158	232	0	2.09	1.57	4.15	3.96	6.25	0.000490695	-2.02518	down
CL2414.Contig14_All	88	92	172	30	50	29	3.04	2.52	4.27	1	1.41	0.89	0.00543058	1.52985	up
CL2415.Contig3_All	48	43	57	133	170	213	3.6	2.57	3.09	9.48	10.29	13.8	2.73e-06	-1.93223	down
CL2415.Contig4_All	61	110	104	730	724	722	1.65	2.37	2.03	18.81	15.82	16.93	1.54e-41	-3.16805	down
CL2424.Contig3_All	30	36	21	2	0	2	1.2	1.14	0.6	0.09	0	0.09	0.00830304	4.24626	up
CL2425.Contig1_All	197	253	252	543	723	791	21.21	21.58	19.5	55.71	63.17	73.63	9.31e-16	-1.69254	down
CL2425.Contig3_All	1489	1780	1661	2919	3866	3734	47.31	44.96	38.1	88.82	99.73	103.29	2.23e-21	-1.22783	down
CL2425.Contig4_All	148	159	159	374	459	508	16.67	14.26	12.93	40.19	42	49.5	3.3e-11	-1.65723	down
CL2425.Contig5_All	1937	2411	2908	5207	6140	6294	44.71	44.26	48.46	115.13	115.02	126.54	3.3e-31	-1.44131	down
CL2435.Contig2_All	351	366	586	200	144	159	7.84	6.51	9.46	4.3	2.63	3.11	0.000262187	1.17639	up
CL2446.Contig1_All	2512	3794	2870	8783	8125	8756	23.27	27.96	19.21	78.02	61.09	70.75	1.41e-11	-1.64613	down
CL2446.Contig2_All	49	75	42	148	151	184	13.73	16.54	8.38	39.12	34.34	43.94	7.82e-05	-1.68002	down
CL2459.Contig3_All	629	749	1013	117	240	231	12.6	11.94	14.66	2.26	3.91	4.05	6.09e-19	1.89129	up
CL2467.Contig14_All	5	53	57	105	85	119	0.08	0.66	0.65	1.57	1.07	1.62	0.0046736	-1.68999	down
CL2467.Contig1_All	62	54	86	0	0	0	1.14	0.78	1.13	0	0	0	1.36e-12	#NAME?	up
CL2475.Contig4_All	68	78	45	179	130	169	0.87	0.8	0.42	2.2	1.35	1.88	0.00170252	-1.46265	down
CL2500.Contig1_All	921	1265	1249	400	564	481	18.94	20.68	18.54	7.88	9.42	8.61	1e-09	1.10264	up
CL2518.Contig1_All	2735	3735	4149	10315	9937	10128	81.94	88.96	89.72	295.92	241.64	264.18	5.77e-16	-1.69161	down
CL2518.Contig2_All	772	890	1050	2849	2538	2725	25.59	23.45	25.12	90.43	68.31	78.65	7.06e-11	-1.75081	down
CL2523.Contig1_All	1214	1070	1259	507	363	469	19.96	13.99	14.95	8	4.86	6.73	3.9e-05	1.24556	up
CL2523.Contig21_All	503	431	510	71	22	41	9.59	6.55	7.03	1.3	0.34	0.68	6.77e-18	3.22595	up
CL2524.Contig17_All	63	99	130	5	0	23	1.96	2.45	2.91	0.15	0.01	0.63	3.06e-07	3.20523	up
CL2524.Contig9_All	0	0	0	42	36	17	0	0	0	0.78	0.57	0.29	8e-06	#VALUE!	down
CL2527.Contig2_All	86	49	95	166	199	151	1.88	0.86	1.49	3.47	3.51	2.86	0.00156899	-1.29647	down
CL2577.Contig1_All	250	373	502	881	966	907	6.08	7.2	8.79	20.46	19.02	19.15	1.85e-14	-1.47778	down
CL2577.Contig2_All	314	318	187	1011	946	1120	8.06	6.49	3.47	24.83	19.71	25.01	2.33e-14	-2.02433	down
CL2577.Contig4_All	1590	1765	1471	525	447	451	36.67	32.35	24.48	11.6	8.38	9.06	2.04e-08	1.61108	up
CL2577.Contig6_All	273	394	387	861	1143	1171	7.56	8.65	7.72	22.75	25.58	28.14	7.94e-22	-1.74171	down
CL2581.Contig3_All	0	0	0	38	35	40	0	0	0	0.94	0.73	0.89	2.21e-07	#VALUE!	down
CL2582.Contig1_All	82	71	178	415	367	729	3.05	2.08	4.76	14.69	11.01	23.43	0.000618676	-2.37532	down
CL2582.Contig2_All	1124	1318	1224	2734	2519	3208	40.5	37.75	31.82	94.28	73.65	100.57	1.26e-08	-1.35709	down
CL2582.Contig3_All	950	1119	895	2453	2402	2878	30.35	28.43	20.65	75.04	62.3	80.04	2.03e-13	-1.52322	down
CL2595.Contig2_All	86	185	221	37	34	23	2.33	3.98	4.31	0.96	0.75	0.54	4.99e-05	2.16664	up
CL2598.Contig5_All	70	167	185	230	463	364	1.58	2.97	3	4.93	8.42	7.1	0.000131458	-1.49386	down
CL2605.Contig19_All	104	113	30	0	0	0	1.05	0.91	0.22	0	0	0	1.13e-05	#NAME?	up
CL2607.Contig2_All	88	149	172	262	269	256	4.38	5.86	6.13	12.37	10.78	10.97	0.000931515	-1.13395	down
CL2607.Contig4_All	861	1192	872	1939	2017	2037	23.47	25.81	17.14	50.59	44.6	48.31	5.08e-12	-1.18224	down
CL2612.Contig1_All	318	383	361	165	132	143	20.46	19.51	16.71	10.13	6.91	8	0.000141602	1.10401	up
CL2620.Contig12_All	72	82	148	24	37	28	2.58	2.33	3.81	0.82	1.09	0.89	0.00745817	1.59541	up
CL2620.Contig13_All	169	171	164	85	61	23	5.98	4.8	4.19	2.89	1.76	0.72	0.00211107	1.39325	up
CL2634.Contig9_All	0	0	0	33	9	24	0	0	0	0.8	0.19	0.53	0.00240432	#VALUE!	down
CL2644.Contig2_All	111	161	318	765	661	567	1.43	1.65	2.95	9.41	6.88	6.35	4.83e-05	-1.98343	down
CL2647.Contig12_All	47	37	38	0	9	0	1.22	0.77	0.73	0	0.21	0	0.000970227	3.78682	up
CL2647.Contig3_All	330	385	403	119	183	119	8.83	8.18	7.78	3.04	3.98	2.78	1.14e-05	1.27347	up
CL2656.Contig1_All	5	0	0	22	24	50	0.23	0	0	0.97	0.92	2.03	0.000910159	-4.15105	down
CL2657.Contig1_All	2539	2965	3225	5812	7061	6232	53.43	49.62	49.02	117.19	120.61	114.28	1.8e-25	-1.27903	down
CL2657.Contig2_All	313	369	369	683	832	817	6.72	6.31	5.72	14.04	14.49	15.27	5.17e-11	-1.29232	down
CL2657.Contig3_All	258	277	266	589	542	748	5.36	4.57	4	11.72	9.12	13.52	8.38e-07	-1.37348	down
CL267.Contig13_All	115	242	19	0	0	0	1.34	2.25	0.17	0	0	0	0.00111724	#NAME?	up
CL2671.Contig7_All	12	32	21	56	118	93	0.66	1.36	0.83	2.83	5.09	4.27	0.000257121	-2.18506	down
CL2683.Contig3_All	50	60	76	9	18	6	1.34	1.28	1.47	0.24	0.41	0.16	0.0019885	2.3565	up
CL2683.Contig7_All	156	110	197	62	24	56	4.14	2.32	3.78	1.58	0.53	1.3	0.00364051	1.51392	up
CL2690.Contig4_All	138	136	292	64	16	26	21.8	17.05	33.13	9.67	2.05	3.66	0.00194922	2.14007	up
CL2691.Contig1_All	13	0	17	112	105	154	0.34	0	0.33	2.76	2.19	3.45	6.33e-12	-3.76029	down
CL273.Contig4_All	190	268	216	86	106	99	1.71	1.92	1.41	0.74	0.77	0.78	0.00605733	1.06747	up
CL2733.Contig3_All	27	39	32	0	0	0	0.75	0.86	0.65	0	0	0.02	6.63e-05	#NAME?	up
CL2745.Contig13_All	60	76	65	178	177	157	1.07	1.07	0.84	3.02	2.55	2.42	0.000294861	-1.5037	down
CL2745.Contig8_All	16	35	53	86	89	102	1.47	2.43	3.37	7.19	6.3	7.72	0.00836521	-1.62972	down
CL2751.Contig26_All	71	72	89	0	25	23	2.01	1.63	1.82	0	0.58	0.57	0.00162922	2.22487	up
CL2753.Contig7_All	16	23	30	87	141	167	0.23	0.25	0.3	1.12	1.54	1.96	8.5e-08	-2.67115	down
CL2754.Contig2_All	37	54	40	115	147	137	1.81	2.1	1.41	5.31	5.77	5.73	0.000238076	-1.74684	down
CL2754.Contig6_All	27	45	38	101	138	70	0.82	1.05	0.83	2.84	3.3	1.8	0.00309189	-1.6512	down
CL2757.Contig1_All	769	740	863	223	274	276	22.97	17.56	18.59	6.39	6.66	7.19	9.64e-13	1.48311	up
CL2757.Contig2_All	870	1173	1361	1645	2629	2247	23.76	25.46	26.82	43	58.24	53.4	6.09e-13	-1.08506	down
CL2760.Contig3_All	410	558	502	185	265	201	7.18	7.76	6.35	3.11	3.76	3.07	5.9e-05	1.03387	up
CL2767.Contig2_All	812	887	849	1664	2328	2285	23.14	20.1	17.46	45.43	53.87	56.71	2.98e-23	-1.42576	down
CL2770.Contig11_All	701	871	674	1288	1669	1456	26.55	26.22	18.41	46.67	51.29	47.96	2.06e-12	-1.10449	down
CL2770.Contig14_All	158	181	273	348	541	480	5.81	5.31	7.25	12.24	16.14	15.36	1.39e-07	-1.31445	down
CL2778.Contig13_All	0	0	0	35	6	29	0	0	0	1.03	0.16	0.78	0.00284584	#VALUE!	down
CL278.Contig5_All	1783	1786	2086	3097	5199	4327	44.2	35.22	37.34	73.56	104.62	93.43	1.29e-11	-1.28005	down
CL278.Contig8_All	5	27	0	50	55	34	0.13	0.56	0	1.22	1.16	0.76	0.00736303	-2.28172	down
CL279.Contig2_All	214	292	346	89	94	46	6.03	6.54	7.03	2.41	2.15	1.13	1.7e-07	1.70974	up
CL2820.Contig1_All	455	582	696	247	337	173	15.81	16.07	17.45	8.22	9.51	5.24	1.03e-05	1.03288	up
CL2824.Contig7_All	263	349	527	113	216	118	5.34	5.63	7.71	2.21	3.57	2.1	0.00154102	1.19288	up
CL2865.Contig13_All	0	13	11	38	39	49	0	0.22	0.17	0.76	0.66	0.89	0.00621874	-2.65388	down
CL2869.Contig10_All	2	0	1	17	31	50	0.12	0	0.05	0.67	1.05	1.82	0.000246484	-5.02619	down
CL2869.Contig31_All	46	22	14	80	70	82	0.91	0.35	0.21	1.52	1.12	1.42	0.0099531	-1.55901	down
CL2872.Contig1_All	96	94	103	179	224	226	7.6	5.95	5.89	13.54	14.43	15.55	0.000772062	-1.2329	down
CL2875.Contig2_All	1497	1930	1949	415	1186	845	106.52	108.95	99.83	28.24	68.49	52.14	0.000131724	1.03014	up
CL2877.Contig4_All	543	583	704	319	250	189	5.3	4.53	4.97	2.99	1.99	1.62	9.53e-06	1.08842	up
CL2899.Contig10_All	18871	24160	20994	55639	73647	73880	444.72	452.73	357.2	1256.13	1408.76	1516.72	1.71e-30	-1.80116	down
CL2899.Contig11_All	6946	9309	8171	14074	19609	18351	209.02	222.69	177.47	405.56	478.94	480.77	4.1e-23	-1.22831	down
CL2899.Contig1_All	0	0	0	926	443	1121	0	0	0	30.25	12.29	33.28	8.24e-16	#VALUE!	down
CL2899.Contig2_All	1540	1938	2654	3508	3884	4810	52.08	52.08	64.77	113.56	106.6	141.56	4.9e-09	-1.16149	down
CL2899.Contig3_All	276	267	274	1030	1034	1264	8.35	6.43	6	29.85	25.39	33.3	4.12e-24	-2.16217	down
CL2899.Contig8_All	1312	1318	1242	6679	6443	8111	43.07	34.38	29.42	209.81	171.61	231.66	5.71e-25	-2.59102	down
CL2918.Contig1_All	591	715	743	82	182	61	17.64	16.96	15.99	2.35	4.42	1.6	6.32e-27	2.53668	up
CL292.Contig11_All	29	84	23	97	167	132	0.43	0.98	0.25	1.37	1.99	1.69	0.000449911	-1.67254	down
CL2926.Contig1_All	2314	2699	2445	5663	7926	7061	71.25	66.07	54.33	166.97	198.09	189.26	4.2e-40	-1.5979	down
CL2926.Contig3_All	63	44	13	161	460	437	2.43	1.34	0.37	5.89	14.23	14.48	3.35e-05	-3.13964	down
CL2926.Contig5_All	177	140	208	290	423	362	5.85	3.7	4.97	9.19	11.34	10.41	2.2e-05	-1.1598	down
CL2935.Contig1_All	14	26	53	143	152	246	0.53	0.77	1.42	5.02	4.54	7.86	3.74e-07	-2.75582	down
CL2935.Contig5_All	0	3	0	53	28	59	0	0.1	0	1.64	0.74	1.68	1.65e-07	-5.77879	down
CL2937.Contig1_All	33	66	96	0	0	0	1.04	1.62	2.14	0	0	0	1.2e-11	#NAME?	up
CL2937.Contig2_All	27	68	37	0	0	0	0.79	1.58	0.78	0	0	0	1.74e-07	#NAME?	up
CL2964.Contig1_All	60	61	74	227	312	367	2.43	1.97	2.16	8.76	10.17	12.83	7.71e-14	-2.34807	down
CL2964.Contig2_All	1010	1137	1580	2057	2565	2226	31.4	28.09	35.44	61.22	64.7	60.22	6.21e-13	-1.03802	down
CL2964.Contig3_All	44	47	31	95	120	107	5.8	4.91	2.93	11.92	12.84	12.18	0.00424323	-1.51085	down
CL2977.Contig2_All	49	44	56	91	152	121	0.99	0.71	0.81	1.76	2.47	2.12	0.00481167	-1.40748	down
CL2990.Contig12_All	43	81	57	223	171	179	0.65	0.96	0.61	3.18	2.07	2.33	0.000109102	-1.85084	down
CL2990.Contig61_All	212	207	255	381	536	538	2.81	2.18	2.44	4.84	5.76	6.21	1.92e-07	-1.24109	down
CL3.Contig3_All	430	531	401	114	112	200	5.43	5.33	3.65	1.38	1.15	2.2	5.58e-06	1.5461	up
CL3013.Contig2_All	397	372	491	749	736	820	27.59	20.53	24.59	49.67	41.5	49.37	2.97e-07	-1.02432	down
CL3014.Contig3_All	231	274	269	84	85	120	5.24	4.94	4.39	1.84	1.57	2.38	0.000275251	1.27508	up
CL3020.Contig11_All	4	0	0	22	55	43	0.07	0	0	0.35	0.71	0.6	1.34e-05	-4.7657	down
CL3024.Contig2_All	798	1164	1419	373	477	403	29.97	34.74	38.44	13.41	14.56	13.18	3.55e-12	1.26193	up
CL3024.Contig3_All	771	671	1137	293	208	286	28.54	19.75	30.38	10.4	6.25	9.22	9.44e-06	1.53131	up
CL3024.Contig7_All	369	538	620	220	215	106	13.83	16.01	16.75	7.88	6.56	3.45	1.92e-06	1.3023	up
CL3034.Contig2_All	479	667	989	1452	1528	1672	9.64	10.67	14.37	27.97	24.95	29.29	3.14e-13	-1.31073	down
CL3040.Contig1_All	273	349	434	569	731	705	5.22	5.3	5.99	10.42	11.34	11.73	3.74e-07	-1.08418	down
CL3040.Contig8_All	55	108	65	127	195	160	0.96	1.5	0.82	2.12	2.75	2.43	0.00503182	-1.22146	down
CL3043.Contig7_All	70	83	52	4	36	2	1.06	1	0.57	0.07	0.45	0.03	0.00504	2.26571	up
CL3045.Contig1_All	53	63	73	142	162	143	1.76	1.64	1.72	4.45	4.3	4.1	0.00205769	-1.4004	down
CL305.Contig28_All	0	0	0	21	12	31	0	0	0	0.53	0.26	0.7	0.00499458	#VALUE!	down
CL3058.Contig6_All	361	344	419	174	180	144	12.38	9.37	10.38	5.72	5.03	4.32	0.000387163	1.02204	up
CL306.Contig3_All	66	73	135	120	221	240	1.74	1.53	2.57	3.02	4.7	5.5	0.00339001	-1.23655	down
CL3063.Contig2_All	95	107	86	7	19	0	3.63	3.25	2.36	0.29	0.61	0	1.43e-07	3.3794	up
CL3066.Contig5_All	204	247	303	58	103	124	5.21	5	5.58	1.41	2.14	2.76	0.000470052	1.27119	up
CL3070.Contig10_All	569	627	1124	237	246	245	23.97	20.97	34.13	9.56	8.41	8.97	0.000289914	1.48652	up
CL3070.Contig14_All	23	20	35	0	0	0	0.57	0.4	0.63	0	0	0	0.00229505	#NAME?	up
CL3070.Contig2_All	1504	1907	2477	783	941	803	25.8	26.02	30.68	12.87	13.1	12.01	2.03e-12	1.05254	up
CL3070.Contig4_All	219	277	388	0	0	0	12.8	12.82	16.28	0	0	0	1.01e-48	#NAME?	up
CL3080.Contig1_All	5282	6341	7027	2519	2860	2482	117.75	112.41	113.11	53.81	51.77	48.22	9.53e-19	1.08925	up
CL31.Contig1_All	37	44	33	116	202	189	1.02	0.96	0.65	3.02	4.45	4.48	7.1e-08	-2.25897	down
CL3110.Contig1_All	182	280	306	895	1193	1073	2.58	3.15	3.13	12.13	13.68	13.22	7.68e-32	-2.20481	down
CL3110.Contig2_All	734	797	939	2083	2371	2126	9.26	8	8.56	25.18	24.27	23.38	3.3e-27	-1.5658	down
CL3110.Contig3_All	751	1027	1245	2459	3052	3147	9.68	10.52	11.58	30.36	31.9	35.34	3.35e-34	-1.68166	down
CL3113.Contig15_All	114	135	179	36	0	0	1.51	1.42	1.71	0.46	0	0	9.33e-11	3.20627	up
CL3113.Contig5_All	321	448	424	0	47	195	4.04	4.48	3.86	0	0.49	2.14	7.97e-06	2.21762	up
CL3116.Contig14_All	453	513	626	1437	1474	1487	9.89	8.9	9.87	30.06	26.11	28.28	1.76e-23	-1.62855	down
CL3116.Contig1_All	350	453	508	1023	1231	1146	7.11	7.31	7.45	19.88	20.26	20.25	3.01e-18	-1.53339	down
CL312.Contig11_All	118	91	116	1	0	0	5.09	3.12	3.6	0.06	0	0	2.43e-18	8.01735	up
CL312.Contig14_All	191	277	151	729	736	1038	3.72	4.28	2.12	13.55	11.6	17.55	7.4e-11	-2.14685	down
CL312.Contig15_All	138	151	91	525	918	838	2.55	2.21	1.21	9.24	13.67	13.39	6.67e-21	-2.67372	down
CL312.Contig16_All	0	0	0	242	275	295	0	0	0	3.19	3.08	3.53	8.16e-52	#VALUE!	down
CL312.Contig18_All	19	25	20	132	180	228	0.53	0.57	0.41	3.52	4.04	5.49	1.97e-13	-3.20381	down
CL312.Contig19_All	0	0	0	7	54	32	0	0	0	0.2	1.21	0.76	0.00103961	#VALUE!	down
CL312.Contig1_All	0	66	37	225	305	329	0	0.76	0.38	3.08	3.54	4.11	2.4e-20	-3.29491	down
CL3131.Contig2_All	531	756	609	236	273	303	7.06	8	5.85	3.01	2.95	3.52	2.12e-06	1.07761	up
CL3134.Contig1_All	58	63	86	111	183	177	6.91	5.95	7.36	12.6	17.7	18.22	0.00248135	-1.32367	down
CL3134.Contig2_All	292	326	346	726	957	931	9.27	8.23	7.93	22.08	24.69	25.74	9.21e-17	-1.57607	down
CL3136.Contig2_All	9974	14039	15128	4622	4896	5311	261.03	292.13	285.81	115.87	104.02	121.06	1.09e-24	1.23247	up
CL3140.Contig2_All	19	25	24	71	91	105	0.73	0.77	0.67	2.62	2.85	3.54	0.000362464	-2.11583	down
CL3147.Contig5_All	67	91	77	14	22	21	1.99	2.16	1.65	0.41	0.53	0.56	0.00467112	1.91491	up
CL3155.Contig4_All	18	81	126	168	182	220	0.21	0.76	1.07	1.89	1.73	2.25	0.000151494	-1.58479	down
CL317.Contig18_All	53	42	80	0	0	0	0.73	0.47	0.8	0	0	0	1.03e-10	#NAME?	up
CL317.Contig20_All	2352	2256	1991	874	1100	1007	32.06	24.47	19.61	11.43	12.18	11.97	0.00253901	1.02926	up
CL317.Contig6_All	67	126	54	14	6	23	0.89	1.32	0.52	0.18	0.07	0.27	0.00857708	2.36066	up
CL3170.Contig2_All	362	425	629	62	83	57	12.98	12.1	16.25	2.12	2.43	1.77	1.6e-20	2.64269	up
CL3182.Contig3_All	128	57	131	19	1	3	4.43	1.58	3.27	0.65	0.03	0.09	0.000339274	3.5047	up
CL3187.Contig1_All	72	102	91	292	280	276	7.64	8.58	6.94	29.45	23.99	25.2	6.8e-09	-1.84413	down
CL3187.Contig2_All	938	1429	968	2063	2747	2421	62.59	75.65	46.5	131.46	148.7	140.13	2.11e-19	-1.25348	down
CL321.Contig2_All	66	67	145	351	482	521	1.5	1.21	2.37	7.56	8.79	10.21	2.53e-20	-2.45725	down
CL321.Contig5_All	231	349	855	975	1206	1151	6.01	7.21	16.05	24.3	25.46	26.06	9.2e-06	-1.43178	down
CL321.Contig6_All	88	120	219	285	428	424	1.7	1.83	3.03	5.23	6.65	7.08	9.08e-09	-1.59156	down
CL321.Contig7_All	7	11	33	49	68	78	0.07	0.08	0.21	0.4	0.47	0.58	0.00271841	-2.1555	down
CL3210.Contig5_All	91	243	262	361	474	326	2.27	4.8	4.71	8.6	9.57	7.06	0.00103841	-1.1637	down
CL3210.Contig7_All	257	274	325	463	584	544	6.09	5.15	5.55	10.49	11.2	11.21	8.44e-06	-1.03797	down
CL3217.Contig9_All	11	70	0	99	267	158	0.14	0.73	0	1.23	2.82	1.8	0.000818106	-2.80722	down
CL3225.Contig11_All	0	403	1005	0	0	0	0	4.46	10.1	0	0	0	0.00316875	#NAME?	up
CL3257.Contig3_All	122	87	31	192	232	162	3.59	2.04	0.66	5.4	5.54	4.15	0.00501257	-1.34595	down
CL3296.Contig2_All	155	218	191	22	47	16	7.88	8.8	7	1.09	1.93	0.73	2.8e-09	2.60643	up
CL3296.Contig3_All	167	211	189	5	24	23	7.62	7.67	6.22	0.22	0.9	0.94	4.3e-13	3.36822	up
CL3296.Contig4_All	252	285	315	38	45	67	12.57	11.29	11.32	1.82	1.83	2.94	7.94e-12	2.36688	up
CL330.Contig10_All	21	94	24	0	0	0	0.94	3.28	0.78	0	0	0	0.00718192	#NAME?	up
CL3311.Contig1_All	8	12	1	37	33	55	0.36	0.44	0.05	1.58	1.19	2.12	0.00345529	-2.66341	down
CL3311.Contig3_All	29	30	28	244	239	281	1.58	1.27	1.09	12.42	10.34	13	4.39e-19	-3.2728	down
CL3311.Contig4_All	12	13	15	55	67	87	0.73	0.63	0.68	3.2	3.32	4.57	0.000159589	-2.52475	down
CL3334.Contig1_All	44	42	24	187	153	154	1.37	1.04	0.55	5.53	3.85	4.16	1.46e-07	-2.28861	down
CL3334.Contig2_All	120	167	148	666	578	564	3.6	3.98	3.19	19.06	14.01	14.67	5.1e-10	-2.22689	down
CL3343.Contig1_All	77	93	122	158	230	189	2.66	2.54	3.02	5.22	6.41	5.66	0.00437513	-1.13551	down
CL3347.Contig3_All	249	451	604	126	143	157	17.99	25.81	31.38	8.72	8.39	9.86	0.000792336	1.42077	up
CL3358.Contig4_All	55	77	66	0	4	26	1.03	1.15	0.89	0	0.07	0.42	0.00045814	2.63899	up
CL336.Contig84_All	243	240	348	600	619	727	6.94	5.46	7.17	16.38	14.32	18.06	1.11e-10	-1.3869	down
CL3360.Contig3_All	256	342	307	94	122	169	3.3	3.51	2.87	1.17	1.28	1.9	0.000842887	1.09723	up
CL3362.Contig17_All	79	74	92	13	18	26	0.9	0.68	0.76	0.15	0.17	0.26	0.00281192	1.98084	up
CL3365.Contig1_All	101	152	89	223	293	319	1.68	2.01	1.07	3.55	3.96	4.62	5.33e-06	-1.41407	down
CL337.Contig18_All	46	30	27	0	0	0	0.79	0.41	0.34	0	0	0	1.49e-05	#NAME?	up
CL337.Contig19_All	66	19	12	167	343	254	1.53	0.35	0.2	3.66	6.37	5.05	3.56e-10	-2.94969	down
CL337.Contig25_All	7	0	0	57	100	57	0.12	0	0	0.92	1.35	0.83	1.14e-10	-4.81519	down
CL337.Contig29_All	35	33	49	0	0	0	0.55	0.42	0.56	0	0	0	2.2e-06	#NAME?	up
CL337.Contig4_All	14	12	25	86	76	46	0.74	0.53	0.96	4.37	3.29	2.13	0.00285642	-2.22606	down
CL3371.Contig1_All	3978	4934	5224	1843	1820	1852	185.35	182.63	175.55	82.18	68.85	75.03	2.26e-21	1.19472	up
CL3381.Contig9_All	30	48	0	47	107	103	0.56	0.72	0	0.85	1.61	1.68	0.00808316	-1.76074	down
CL3393.Contig4_All	12	14	12	41	61	81	0.35	0.32	0.26	1.14	1.41	2.01	0.000752429	-2.38346	down
CL3394.Contig6_All	3	45	0	63	103	50	0.11	1.18	0	1.99	2.76	1.43	0.00638142	-2.33868	down
CL3421.Contig34_All	0	0	0	61	139	90	0	0	0	1.27	2.44	1.71	2.4e-18	#VALUE!	down
CL3421.Contig55_All	170	126	317	0	93	0	3.61	2.14	4.86	0	1.62	0	0.0076694	2.68807	up
CL3444.Contig1_All	165	170	170	239	451	325	3.97	3.25	2.96	5.51	8.8	6.82	0.000136594	-1.11604	down
CL3450.Contig5_All	167	166	156	74	32	26	1.96	1.55	1.32	0.84	0.31	0.27	0.000182546	1.68508	up
CL3450.Contig6_All	321	424	405	196	90	138	3.87	4.07	3.53	2.27	0.88	1.45	3.5e-05	1.23461	up
CL3454.Contig4_All	0	0	26	41	70	70	0	0	0.21	0.43	0.62	0.67	6.85e-05	-3.10373	down
CL3462.Contig1_All	1051	1455	1880	520	573	526	61.35	67.41	79.04	29	27.14	26.64	7.33e-11	1.25935	up
CL3462.Contig2_All	249	367	481	60	65	79	29.88	34.88	41.45	6.89	6.42	8.23	6.29e-14	2.24771	up
CL3483.Contig11_All	455	628	586	950	1177	1030	16.27	17.83	15.11	32.49	34.14	32.04	2.12e-09	-1.07119	down
CL35.Contig19_All	81	131	135	178	264	297	2.43	3.13	2.94	5.13	6.42	7.75	0.000270216	-1.24435	down
CL35.Contig1_All	442	509	828	974	1356	1300	7.42	6.8	10.04	15.68	18.48	19.02	4.39e-12	-1.19288	down
CL350.Contig3_All	290	392	372	163	152	96	6.14	6.61	5.7	3.32	2.62	1.79	4.26e-05	1.18169	up
CL3513.Contig7_All	0	0	0	35	112	35	0	0	0	1.62	4.37	1.46	4.59e-05	#VALUE!	down
CL3524.Contig2_All	25	55	26	76	107	127	1.75	3.04	1.3	5.09	6.07	7.7	0.00215716	-1.68645	down
CL3524.Contig3_All	74	89	90	179	218	190	5.22	4.97	4.55	11.99	12.43	11.57	0.000405792	-1.36113	down
CL3534.Contig4_All	968	1209	1379	404	515	515	38.83	38.55	39.91	15.52	16.78	17.98	6.41e-11	1.15834	up
CL3535.Contig1_All	32	54	42	163	193	181	3.38	4.52	3.19	16.4	16.54	16.53	6.78e-08	-2.22685	down
CL3539.Contig1_All	61	111	161	763	684	1016	5.19	7.51	9.85	61.64	46.99	74.53	2.86e-14	-3.0934	down
CL3539.Contig2_All	50	106	81	855	731	1114	4.4	7.32	5.09	71.02	51.64	83.98	2.41e-16	-3.6929	down
CL3551.Contig1_All	0	0	0	41	60	50	0	0	0	1.22	1.5	1.36	1.57e-10	#VALUE!	down
CL3600.Contig1_All	108	129	112	232	251	256	1.39	1.32	1.04	2.87	2.63	2.87	0.000273094	-1.22467	down
CL3606.Contig1_All	32	85	37	106	307	244	0.5	1.05	0.42	1.58	3.83	3.28	0.00194579	-2.20681	down
CL3606.Contig2_All	74	70	65	179	293	274	1.14	0.86	0.72	2.61	3.62	3.64	6.48e-09	-1.93825	down
CL3612.Contig1_All	2935	3971	3506	5914	7692	7592	84	90.37	72.44	162.11	178.69	189.22	7.19e-22	-1.16743	down
CL3612.Contig2_All	40	51	75	122	216	197	2.27	2.26	3.01	6.48	9.77	9.51	6.93e-06	-1.83976	down
CL3612.Contig3_All	0	14	0	37	41	70	0	0.57	0	1.84	1.72	3.14	4.31e-05	-3.59604	down
CL3612.Contig5_All	157	120	121	318	354	393	1.97	1.2	1.1	3.83	3.61	4.3	1.7e-08	-1.52974	down
CL3615.Contig1_All	5	8	0	90	58	50	0.2	0.23	0	2.98	1.65	1.52	6.97e-05	-4.05248	down
CL3615.Contig2_All	13	13	10	187	169	225	0.48	0.39	0.26	6.56	5.01	7.16	3.89e-20	-4.13929	down
CL3622.Contig20_All	42	100	151	11	0	32	0.77	1.45	1.99	0.2	0	0.52	0.00727175	2.53765	up
CL3625.Contig4_All	36	32	36	119	75	121	1.5	1.06	1.08	4.69	2.52	4.35	0.00190697	-1.75715	down
CL363.Contig3_All	293	306	357	87	82	112	4.29	3.56	3.78	1.22	0.97	1.44	1.96e-07	1.61456	up
CL365.Contig9_All	0	0	65	73	153	164	0	0	0.79	1.18	2.09	2.41	0.000207255	-2.87796	down
CL3662.Contig1_All	342	526	446	1247	1623	1600	12.38	15.14	11.64	43.2	47.66	50.36	1.12e-31	-1.91538	down
CL3668.Contig3_All	71	80	113	366	457	356	2.49	2.23	2.85	12.18	12.89	10.77	7.38e-17	-2.32216	down
CL3676.Contig2_All	4	9	6	24	57	32	0.33	0.6	0.39	1.94	3.85	2.32	0.00862675	-2.70532	down
CL3681.Contig12_All	0	0	0	102	78	68	0	0	0	1.85	1.2	1.13	5.44e-15	#VALUE!	down
CL3681.Contig2_All	45	41	38	0	15	0	2.02	1.46	1.24	0	0.56	0	0.00528488	3.0668	up
CL3696.Contig6_All	178	343	217	568	556	420	3.73	5.7	3.27	11.37	9.43	7.64	0.00328726	-1.23923	down
CL3698.Contig1_All	1	2	1	19	41	69	0.06	0.08	0.05	0.85	1.53	2.76	0.000247169	-5.12056	down
CL3698.Contig2_All	1	7	3	21	41	59	0.04	0.12	0.05	0.41	0.68	1.04	0.000450837	-3.62964	down
CL3714.Contig1_All	104	176	149	38	43	49	1.94	2.61	2	0.69	0.66	0.8	0.00135549	1.56049	up
CL3714.Contig4_All	1099	1574	806	7408	5677	6113	15.07	17.16	7.99	97.31	63.15	73.05	4.78e-08	-2.61694	down
CL3715.Contig1_All	166	182	292	75	52	87	7.2	6.25	9.08	3.11	1.82	3.27	0.000249964	1.38883	up
CL3719.Contig1_All	565	727	865	243	213	169	17.91	18.32	19.8	7.4	5.49	4.68	3.55e-14	1.60006	up
CL3719.Contig2_All	918	1088	1647	258	303	246	28.06	26.45	36.33	7.56	7.53	6.55	1.59e-12	2.0033	up
CL3720.Contig1_All	45	66	73	145	188	207	3.05	3.51	3.52	9.26	10.16	11.96	2.54e-05	-1.71248	down
CL3720.Contig4_All	0	2	23	41	63	76	0	0.12	1.1	2.57	3.35	4.29	5.61e-05	-3.14512	down
CL3775.Contig3_All	10	29	12	49	77	65	0.21	0.47	0.19	0.96	1.26	1.15	0.00338467	-2.05362	down
CL3795.Contig1_All	1548	1740	2007	531	484	527	25.39	22.7	23.78	8.35	6.44	7.54	5.83e-25	1.61508	up
CL3795.Contig2_All	178	165	258	66	34	51	10.55	7.78	10.99	3.75	1.67	2.65	4.89e-06	1.79208	up
CL381.Contig36_All	21	0	0	85	88	76	0.45	0	0	1.75	1.53	1.42	1.31e-08	-3.47806	down
CL3813.Contig3_All	45	32	56	8	2	10	1.57	0.9	1.42	0.28	0.08	0.32	0.00725731	2.54751	up
CL3817.Contig1_All	270	318	529	741	606	708	19.22	17.97	27.13	50.38	35.01	43.73	0.00429722	-1.07772	down
CL3817.Contig3_All	263	387	620	1075	996	1092	18.65	21.76	31.62	72.64	57.23	67.05	4.15e-08	-1.52083	down
CL3827.Contig12_All	169	199	175	64	63	54	2.38	2.23	1.78	0.87	0.72	0.66	0.000742616	1.43303	up
CL3840.Contig1_All	411	476	495	171	141	128	11.77	10.82	10.21	4.68	3.27	3.18	6.59e-09	1.47915	up
CL385.Contig61_All	0	0	32	68	55	47	0	0	0.75	2.12	1.45	1.33	0.00121311	-2.76558	down
CL3857.Contig6_All	0	12	3	41	83	28	0	0.28	0.08	1.13	1.91	0.69	0.00174546	-3.54341	down
CL3873.Contig2_All	1211	1708	1820	682	693	492	20.9	23.45	22.69	11.29	9.71	7.41	9.2e-13	1.16534	up
CL3881.Contig1_All	2352	2838	3904	560	608	620	73.22	70.22	87.7	16.69	15.37	16.8	1.09e-27	2.17537	up
CL3891.Contig2_All	128	99	84	34	0	0	6.52	4.01	3.09	1.68	0	0	0.000610652	2.8915	up
CL3891.Contig3_All	157	174	205	94	15	60	7.27	6.41	6.82	4.17	0.59	2.42	0.00106297	1.42785	up
CL3891.Contig4_All	621	623	951	235	229	259	32.78	26.12	36.19	11.91	9.84	11.9	1.28e-09	1.43344	up
CL39.Contig15_All	39	11	0	98	179	296	0.54	0.13	0	1.29	2	3.54	0.000393227	-3.4469	down
CL39.Contig31_All	0	34	16	109	130	145	0	0.27	0.12	1.03	1.04	1.25	2.26e-09	-3.17842	down
CL390.Contig17_All	0	0	0	26	49	19	0	0	0	1.08	1.72	0.73	1.72e-05	#VALUE!	down
CL3901.Contig1_All	230	224	307	64	56	78	14.26	11.02	13.7	3.8	2.83	4.21	4.17e-07	1.7813	up
CL3916.Contig3_All	18	9	6	93	105	45	0.4	0.17	0.11	1.91	1.83	0.85	0.000374735	-2.94498	down
CL3923.Contig3_All	0	3	0	51	34	28	0	0.06	0	1.13	0.64	0.57	9.94e-06	-5.48123	down
CL3956.Contig15_All	186	215	209	329	397	448	5.06	4.66	4.1	8.59	8.77	10.62	4.6e-05	-1.08181	down
CL3956.Contig7_All	191	160	391	0	0	109	3.74	2.49	5.54	0	0	1.86	0.00734223	2.64343	up
CL3961.Contig1_All	530	630	787	1263	1684	1833	14.67	13.85	15.72	33.45	37.79	44.15	3.28e-20	-1.44531	down
CL3961.Contig3_All	150	187	419	522	846	793	4.9	4.84	9.82	16.23	22.3	22.41	4.61e-09	-1.69771	down
CL3965.Contig2_All	18	15	37	85	61	68	0.31	0.21	0.46	1.37	0.83	0.99	0.00800399	-1.8223	down
CL397.Contig9_All	0	0	0	65	92	0	0	0	0	1.58	1.88	0	0.00518542	#VALUE!	down
CL3973.Contig4_All	31	56	77	134	160	133	0.64	0.92	1.14	2.63	2.67	2.39	0.000930279	-1.57704	down
CL3973.Contig7_All	139	173	154	271	337	300	2.28	2.25	1.82	4.26	4.48	4.29	0.000258893	-1.10274	down
CL3998.Contig1_All	9674	16631	14149	2160	4617	3143	466.73	637.36	492.19	99.71	180.81	131.83	7.51e-11	1.89561	up
CL4003.Contig2_All	145	142	87	13	44	5	3.3	2.57	1.43	0.29	0.82	0.12	0.0016663	2.54339	up
CL4009.Contig12_All	4199	5653	5864	1647	2959	1960	77.81	83.32	78.47	29.26	44.52	31.66	1.15e-16	1.12301	up
CL4009.Contig15_All	349	407	367	82	148	135	4.47	4.15	3.4	1.01	1.54	1.51	2.54e-07	1.50837	up
CL401.Contig12_All	33	69	85	0	30	8	0.31	0.52	0.59	0	0.23	0.07	0.00517223	2.2224	up
CL401.Contig6_All	724	833	1407	260	296	308	15.5	14.19	21.75	5.34	5.14	5.75	1.3e-05	1.60069	up
CL4022.Contig1_All	46	38	41	96	113	108	2.28	1.5	1.47	4.55	4.55	4.65	0.00650281	-1.46265	down
CL4025.Contig2_All	508	540	760	2927	3082	3795	17.87	15.07	19.27	98.4	87.85	115.98	1.81e-33	-2.59985	down
CL4025.Contig4_All	47	109	48	152	142	146	1.7	3.08	1.25	5.19	4.1	4.53	0.00613741	-1.27674	down
CL4030.Contig5_All	22	6	38	85	127	132	0.55	0.13	0.67	1.97	2.49	2.77	1.82e-06	-2.52545	down
CL405.Contig26_All	71	54	89	130	163	207	0.58	0.35	0.53	1.02	1.08	1.47	0.00117916	-1.3568	down
CL4057.Contig19_All	44	54	64	10	11	5	2.12	2.05	2.2	0.47	0.44	0.22	0.00276086	2.46367	up
CL4060.Contig1_All	148	123	186	251	262	393	3.71	2.45	3.35	6.02	5.32	8.54	0.0019618	-1.12885	down
CL4060.Contig3_All	90	129	184	166	290	317	1.74	1.98	2.56	3.07	4.53	5.32	0.0025897	-1.0961	down
CL4060.Contig4_All	26	72	98	123	198	222	0.57	1.24	1.53	2.55	3.46	4.18	6.32e-05	-1.66625	down
CL4072.Contig3_All	86	2	121	168	229	222	1.44	0.04	1.46	2.7	3.11	3.24	3.47e-05	-1.69167	down
CL4072.Contig8_All	116	84	103	0	1	11	4.14	2.38	2.65	0	0.05	0.37	2.37e-11	4.60359	up
CL4075.Contig35_All	69	76	119	21	16	31	1.33	1.16	1.65	0.39	0.25	0.52	0.00455336	1.77717	up
CL4075.Contig40_All	85	163	138	10	34	23	1.83	2.78	2.14	0.21	0.59	0.43	7.06e-06	2.40949	up
CL4079.Contig2_All	125	226	182	50	59	107	1.42	2.04	1.49	0.55	0.55	1.06	0.00942946	1.15128	up
CL4081.Contig3_All	92	54	88	332	317	338	2.72	1.27	1.88	9.35	7.56	8.65	8.45e-14	-2.2059	down
CL4093.Contig3_All	3606	4252	5741	768	887	808	152.87	143.22	175.51	31.16	30.53	29.8	3.61e-39	2.29873	up
CL4093.Contig5_All	1346	1959	2683	492	494	418	40.83	47.23	58.73	14.31	12.17	11.06	3.82e-10	1.89884	up
CL4093.Contig7_All	8321	13176	17183	3562	3830	3018	296.8	373.5	442.22	121.65	110.89	93.69	5.7e-08	1.70064	up
CL4094.Contig2_All	106	204	254	54	98	46	2.43	3.69	4.17	1.18	1.81	0.92	0.00533339	1.33627	up
CL4097.Contig3_All	407	779	710	227	248	298	11.9	18.1	14.99	6.37	5.89	7.6	0.000231859	1.11899	up
CL4100.Contig1_All	5	7	5	119	66	71	0.41	0.39	0.27	7.89	3.76	4.31	0.000161862	-4.10312	down
CL4100.Contig2_All	10	27	7	157	146	112	0.75	1.66	0.41	11.31	8.9	7.31	9.22e-11	-3.40408	down
CL4114.Contig2_All	223	309	315	508	513	529	7.19	7.91	7.34	15.67	13.41	14.83	1.69e-05	-1.03942	down
CL4114.Contig3_All	48	20	13	78	125	141	1.45	0.48	0.29	2.28	3.08	3.73	1.85e-05	-2.09751	down
CL4119.Contig3_All	178	259	271	569	477	627	5.54	6.42	6.08	16.97	12.05	16.99	3.14e-06	-1.42023	down
CL4129.Contig4_All	4437	5474	5300	8027	10068	9552	91.95	90.22	79.32	159.39	169.35	172.49	1.73e-16	-1.00493	down
CL4137.Contig7_All	0	16	47	93	71	74	0	0.3	0.78	2.03	1.31	1.47	0.00209766	-2.24028	down
CL4149.Contig2_All	2	36	11	43	92	57	0.08	0.9	0.26	1.29	2.33	1.57	0.00254489	-2.15436	down
CL415.Contig23_All	58	124	121	0	0	44	0.77	1.31	1.16	0	0	0.52	0.000321428	2.65331	up
CL4166.Contig1_All	55	92	109	176	235	160	1.59	2.09	2.25	4.79	5.42	3.97	0.000910558	-1.33565	down
CL4167.Contig1_All	698	907	844	325	333	329	10.71	11.07	9.36	4.79	4.16	4.41	9.11e-09	1.1538	up
CL4179.Contig2_All	59	0	37	99	196	101	1.64	0	0.75	2.63	4.41	2.44	0.00305214	-2.06903	down
CL4179.Contig3_All	27	53	57	84	190	200	0.73	1.12	1.1	2.13	4.08	4.62	0.000613644	-1.93858	down
CL4179.Contig6_All	82	96	99	271	206	312	3.21	2.98	2.79	10.15	6.55	10.6	3.65e-05	-1.67503	down
CL4179.Contig8_All	0	0	0	43	64	168	0	0	0	1.03	1.3	3.65	6.76e-05	#VALUE!	down
CL4184.Contig1_All	14	20	15	151	111	160	0.39	0.43	0.29	3.93	2.45	3.78	7.73e-11	-3.27237	down
CL419.Contig4_All	110	127	13	146	317	246	2.2	2.03	0.19	2.8	5.15	4.29	0.00669771	-1.537	down
CL4192.Contig1_All	284	258	220	113	75	74	10.85	7.82	6.07	4.14	2.35	2.45	0.00526879	1.38632	up
CL4192.Contig2_All	337	394	405	128	112	108	12.2	11.36	10.59	4.45	3.29	3.41	4.13e-08	1.54039	up
CL4198.Contig1_All	105	209	196	237	406	327	2.99	4.72	4.03	6.43	9.36	8.09	0.000277473	-1.08583	down
CL42.Contig1_All	958	1329	1340	2299	2412	2514	51.78	57.04	52.23	118.78	105.8	118.04	4.14e-16	-1.15845	down
CL421.Contig1_All	87	81	108	253	258	187	3.54	2.62	3.17	9.85	8.52	6.62	3.84e-05	-1.49788	down
CL4217.Contig3_All	103	74	34	12	0	0	0.98	0.56	0.23	0.11	0	0	0.0094529	3.87007	up
CL4236.Contig1_All	168	279	263	66	67	39	14.46	19.04	16.29	5.42	4.68	2.91	3.24e-07	1.85876	up
CL4236.Contig4_All	115	208	274	57	64	48	2.93	4.2	5.04	1.4	1.33	1.08	0.000144636	1.62064	up
CL4244.Contig1_All	173	177	460	795	1320	1114	11.36	9.26	21.76	49.82	70.26	63.4	6.83e-16	-2.17402	down
CL4244.Contig4_All	101	148	155	738	1000	749	4.47	5.22	4.95	31.23	35.9	28.8	2.11e-39	-2.78135	down
CL4244.Contig5_All	617	880	1488	3753	6959	5612	30.11	34.09	52.33	175.08	275.45	237.89	4.16e-16	-2.61825	down
CL4267.Contig3_All	167	73	227	30	0	0	2.92	1.03	2.88	0.52	0	0	0.000411359	3.61689	up
CL4278.Contig1_All	202	266	249	87	128	0	5.63	5.88	5	2.34	2.91	0	0.000953767	1.57868	up
CL4279.Contig3_All	80	125	158	193	245	293	1.54	1.9	2.18	3.54	3.81	4.89	0.000754054	-1.18144	down
CL4279.Contig6_All	488	603	663	1007	1380	1211	10.59	10.4	10.38	20.93	24.29	22.88	3.53e-12	-1.1829	down
CL4279.Contig7_All	103	92	104	181	214	262	1.62	1.15	1.18	2.72	2.74	3.58	0.000385062	-1.26058	down
CL4279.Contig8_All	211	250	199	352	493	376	4.13	3.89	2.82	6.6	7.83	6.42	8.88e-05	-1.01236	down
CL4281.Contig7_All	19	0	0	43	59	36	0.46	0	0	0.95	1.1	0.73	0.000538041	-2.75716	down
CL4290.Contig4_All	227	328	412	56	118	85	4.49	5.15	5.88	1.06	1.9	1.47	2.52e-08	1.75753	up
CL4292.Contig2_All	24	44	78	8	0	0	0.94	1.34	2.13	0.29	0	0	0.000121626	3.77681	up
CL4292.Contig3_All	29	93	125	0	15	5	1.36	3.37	4.1	0	0.56	0.22	0.00219702	3.52032	up
CL4295.Contig3_All	10758	15892	17940	3696	7386	6151	559.68	656.65	672.83	183.88	311.89	278.07	2.19e-10	1.23179	up
CL4295.Contig4_All	138	170	232	856	1474	2165	9.06	8.85	10.96	53.44	78.15	122.74	1.38e-05	-3.19692	down
CL4296.Contig1_All	239	323	415	89	145	73	15.53	16.67	19.43	5.53	7.65	4.12	8.97e-07	1.51154	up
CL4305.Contig5_All	56	0	105	119	211	234	1.31	0	1.76	2.64	3.96	4.71	0.000581836	-1.94608	down
CL4316.Contig1_All	120	123	94	20	23	39	9.61	7.87	5.42	1.53	1.5	2.71	0.000629954	1.93083	up
CL4317.Contig7_All	74	97	35	163	194	125	1.82	1.9	0.64	3.85	3.87	2.68	0.002609	-1.33738	down
CL4326.Contig14_All	206	245	244	344	460	554	16.97	16.01	14.48	27.03	30.75	39.52	8.64e-06	-1.1	down
CL4326.Contig6_All	1392	1663	1457	2317	3209	3210	35.92	34.1	27.12	57.25	67.18	72.1	3.74e-16	-1.08066	down
CL4377.Contig1_All	146	0	170	0	0	0	2.38	0	2	0	0	0	0.0024487	#NAME?	up
CL4382.Contig6_All	56	78	96	236	287	269	1.25	1.37	1.54	5.01	5.16	5.2	4.65e-09	-1.95278	down
CL4402.Contig2_All	227	380	269	146	0	39	3.52	4.67	3	2.17	0	0.53	0.00350035	1.93929	up
CL4408.Contig1_All	158	172	191	47	35	70	3.74	3.23	3.25	1.07	0.68	1.45	0.000186026	1.62042	up
CL441.Contig62_All	69	0	1	403	214	369	1.01	0	0.01	5.61	2.53	4.68	5.72e-06	-3.76024	down
CL441.Contig8_All	606	613	729	1444	2529	2453	7.56	6.08	6.57	17.26	25.59	26.66	9.83e-12	-1.84127	down
CL4414.Contig3_All	368	379	348	145	176	154	9.51	7.78	6.49	3.61	3.71	3.48	0.000290145	1.07626	up
CL4416.Contig2_All	0	28	88	109	123	102	0	0.35	0.98	1.61	1.54	1.38	0.00434124	-1.82743	down
CL4418.Contig1_All	423	503	443	130	173	140	10.34	9.77	7.81	3.05	3.43	2.98	1.31e-08	1.49449	up
CL4418.Contig2_All	347	423	355	90	156	78	7.37	7.14	5.44	1.84	2.69	1.45	8.98e-09	1.67478	up
CL4426.Contig2_All	15	10	9	96	218	420	0.19	0.1	0.08	1.09	2.09	4.31	0.00292191	-4.47951	down
CL4426.Contig4_All	59	80	21	205	244	216	1.07	1.15	0.28	3.55	3.57	3.4	1.68e-09	-2.15364	down
CL4426.Contig5_All	0	0	29	100	217	332	0	0	0.35	1.58	2.89	4.74	3.86e-05	-4.77252	down
CL443.Contig15_All	11	3	6	82	58	95	0.16	0.03	0.06	1.02	0.61	1.07	3.31e-08	-3.63582	down
CL443.Contig1_All	11	14	25	363	145	213	0.21	0.22	0.34	6.54	2.21	3.5	0.00372147	-4.10326	down
CL445.Contig6_All	363	453	579	211	139	164	18.51	18.33	21.27	10.3	5.76	7.28	5.69e-07	1.24004	up
CL4488.Contig2_All	142	172	164	5	0	8	4.58	4.4	3.81	0.16	0	0.23	1.43e-18	5.00674	up
CL4488.Contig3_All	239	231	216	52	51	37	7.96	6.12	5.19	1.67	1.38	1.09	1.41e-08	2.15006	up
CL4495.Contig1_All	262	343	358	139	135	123	15.5	16.08	15.22	7.87	6.46	6.33	0.000292641	1.10837	up
CL450.Contig13_All	0	0	5	46	32	26	0	0	0.17	1.81	1.06	0.94	0.00020874	-4.7471	down
CL450.Contig62_All	0	0	55	77	84	120	0	0	1.57	2.93	2.71	4.13	9.97e-05	-2.6773	down
CL450.Contig93_All	44	51	102	0	0	0	0.95	0.87	1.58	0	0	0	4.92e-12	#NAME?	up
CL450.Contig99_All	6	31	6	70	58	79	0.15	0.56	0.1	1.51	1.06	1.55	0.000309727	-2.4549	down
CL4500.Contig4_All	91	49	60	131	187	115	6.32	2.69	2.99	8.65	10.51	6.92	0.00630873	-1.19799	down
CL4508.Contig2_All	205	393	425	90	163	132	5.2	7.92	7.78	2.19	3.35	2.93	0.000376196	1.24931	up
CL4515.Contig1_All	263	295	554	888	1332	1090	6.26	5.57	9.5	20.19	25.65	22.54	9.7e-21	-1.7432	down
CL4515.Contig2_All	54	64	71	119	118	184	1.25	1.17	1.17	2.61	2.19	3.65	0.00556688	-1.30791	down
CL4523.Contig1_All	17	22	0	45	49	61	0.47	0.49	0	1.2	1.12	1.48	0.00623152	-2.05293	down
CL453.Contig7_All	60	84	85	35	0	0	1.57	1.74	1.61	0.89	0	0	0.000145724	2.34872	up
CL4532.Contig4_All	512	463	458	132	141	156	13.45	9.67	8.69	3.32	3.01	3.58	1.73e-06	1.61396	up
CL4532.Contig5_All	339	505	339	113	112	132	7.2	8.52	5.2	2.31	1.93	2.45	1.26e-05	1.58	up
CL4532.Contig6_All	405	598	335	86	132	115	8.53	10.01	5.09	1.75	2.27	2.11	0.000413556	1.88968	up
CL4539.Contig2_All	119	152	230	13	18	32	23.47	23.83	32.49	2.43	2.88	5.42	1.9e-09	2.83461	up
CL4556.Contig1_All	72	93	69	0	0	0	1.29	1.33	0.91	0	0	0	1.13e-14	#NAME?	up
CL4556.Contig3_All	110	115	122	36	28	12	3.11	2.57	2.47	0.97	0.64	0.3	0.000183999	2.00707	up
CL4563.Contig1_All	522	604	635	4807	5318	5800	21.91	20.14	19.22	193.05	181.13	211.67	1.86e-132	-3.3251	down
CL4564.Contig1_All	56	23	41	122	130	119	1.86	0.6	0.99	3.83	3.45	3.41	0.000326386	-1.72648	down
CL4575.Contig6_All	448	482	639	115	184	134	8.37	7.16	8.62	2.07	2.79	2.19	5.75e-12	1.71719	up
CL4579.Contig1_All	44	62	94	164	117	188	2.6	2.88	3.93	9.14	5.51	9.51	0.00398199	-1.43516	down
CL4579.Contig2_All	99	123	162	283	272	254	5.6	5.53	6.63	15.27	12.5	12.46	0.000142558	-1.25579	down
CL4599.Contig1_All	679	691	663	65	59	77	27.72	22.4	19.53	2.57	1.96	2.75	4.39e-28	3.19717	up
CL4599.Contig3_All	405	603	425	98	0	139	14.98	17.7	11.33	3.48	0	4.48	9.23e-08	2.39554	up
CL4599.Contig6_All	699	820	994	44	148	168	27.84	25.96	28.57	1.71	4.8	5.84	4.25e-34	2.7008	up
CL4599.Contig7_All	887	709	1162	192	185	58	33.1	21.03	31.29	6.87	5.62	1.91	1e-09	2.48704	up
CL460.Contig3_All	112	216	231	341	310	336	2.51	3.84	3.74	7.31	5.64	6.55	0.00104622	-1.01946	down
CL4611.Contig2_All	319	351	474	68	172	150	9.99	8.73	10.71	2.05	4.38	4.1	8.44e-07	1.43583	up
CL4614.Contig1_All	25	52	60	0	0	11	0.26	0.41	0.44	0	0	0.1	0.000617713	3.50058	up
CL4630.Contig1_All	337	436	469	675	784	798	16.38	16.82	16.45	31.34	30.92	33.69	5.12e-07	-1.01834	down
CL4630.Contig2_All	593	779	877	207	205	242	23.31	24.32	24.83	7.77	6.53	8.26	1.62e-14	1.61402	up
CL4630.Contig3_All	50	77	88	148	186	173	3.35	4.07	4.22	9.35	9.99	9.93	0.000965754	-1.40721	down
CL4643.Contig4_All	266	353	393	591	730	597	5.17	5.45	5.51	10.99	11.5	10.1	6.48e-07	-1.08288	down
CL4646.Contig1_All	5876	7484	7002	1382	1632	1490	134.52	136.25	115.75	30.33	30.33	29.73	7.27e-60	2.02858	up
CL4652.Contig3_All	160	245	245	270	541	465	4.07	4.98	4.51	6.6	11.19	10.32	0.000596587	-1.10786	down
CL4655.Contig1_All	54	55	69	201	232	203	1.59	1.29	1.47	5.68	5.56	5.22	8.7e-08	-1.98774	down
CL4655.Contig2_All	29	36	27	157	139	141	1.41	1.39	0.95	7.3	5.49	5.96	1.91e-07	-2.39911	down
CL4655.Contig3_All	30	63	77	91	178	174	0.49	0.82	0.91	1.43	2.37	2.49	0.000773053	-1.54868	down
CL4673.Contig1_All	639	1040	1180	2104	2827	2794	26.29	33.99	35.04	82.85	94.42	99.99	8.67e-30	-1.60173	down
CL4673.Contig3_All	1254	1791	1698	4109	5330	4708	20.65	23.46	20.19	64.84	71.23	67.57	2.48e-42	-1.72857	down
CL470.Contig1_All	177	180	284	87	88	67	28.77	23.14	33.09	13.43	11.61	9.37	0.00139295	1.2276	up
CL4702.Contig1_All	746	532	531	108	114	132	19.53	11.07	10.04	2.72	2.43	3.02	0.000797618	2.24789	up
CL4702.Contig2_All	307	336	315	63	78	126	7.79	6.79	5.76	1.53	1.61	2.79	5.17e-08	1.72098	up
CL4702.Contig3_All	1667	1801	1909	500	550	525	78.15	67.09	64.54	22.42	20.94	21.4	5.55e-25	1.62518	up
CL4717.Contig1_All	297	278	430	58	15	33	16.89	12.55	17.63	3.16	0.69	1.68	7.97e-19	3.00947	up
CL4717.Contig2_All	72	41	62	8	0	14	2.5	1.14	1.54	0.29	0	0.42	0.000604717	2.83884	up
CL4719.Contig10_All	86	364	430	805	714	695	4.16	13.99	15.01	37.24	28.05	29.22	0.000641522	-1.57825	down
CL4722.Contig1_All	0	0	0	60	34	22	0	0	0	1.39	0.67	0.46	0.000122999	#VALUE!	down
CL4722.Contig2_All	46	56	34	0	4	0	1.08	1.06	0.58	0	0.08	0	9.81e-06	5.10553	up
CL473.Contig24_All	1073	1175	1181	2520	3530	3703	26.48	23.06	21.04	59.55	70.68	79.57	3.84e-29	-1.63512	down
CL473.Contig28_All	368	460	576	768	907	885	8.59	8.53	9.7	17.15	17.18	17.99	1.47e-07	-1.02974	down
CL473.Contig4_All	609	693	791	1490	2262	2040	14.85	13.45	13.94	34.81	44.78	43.34	3.67e-27	-1.60396	down
CL4733.Contig2_All	86	63	93	241	297	173	1.83	1.06	1.41	4.85	5.06	3.18	6.26e-05	-1.69039	down
CL4733.Contig3_All	295	455	424	769	864	937	15.13	18.54	15.69	37.72	35.99	41.78	2.82e-11	-1.29248	down
CL4733.Contig4_All	337	332	393	586	627	945	11.01	8.64	9.28	18.36	16.63	26.89	0.00107635	-1.16069	down
CL4733.Contig5_All	568	653	562	1698	2478	2304	12.44	11.37	8.89	35.62	44.04	43.95	7.79e-42	-1.98297	down
CL4733.Contig6_All	299	436	397	745	1021	1139	5.11	5.92	4.9	12.18	14.13	16.93	3.51e-16	-1.50355	down
CL4733.Contig7_All	843	939	972	1511	1968	2274	14.76	13.08	12.3	25.36	27.97	34.71	2.37e-12	-1.19575	down
CL4733.Contig8_All	79	93	85	138	436	314	1.63	1.51	1.25	2.7	7.21	5.58	0.00965428	-1.87722	down
CL4733.Contig9_All	0	115	138	226	317	344	0	3.73	4.07	8.8	10.48	12.18	3.65e-07	-2.06581	down
CL4745.Contig8_All	123	114	66	220	424	390	3.14	2.31	1.23	5.35	8.75	8.63	5.7e-07	-1.8377	down
CL4755.Contig3_All	649	878	975	2594	2234	2095	4.57	4.92	4.96	17.52	12.77	12.87	6.66e-06	-1.65249	down
CL4761.Contig1_All	603	637	741	191	310	195	41.32	34.64	36.57	12.54	17.25	11.59	8.64e-10	1.37802	up
CL4770.Contig5_All	125	143	97	40	26	54	2.65	2.41	1.49	0.82	0.46	1	0.00642732	1.46467	up
CL4773.Contig1_All	260	301	470	130	179	150	7.12	6.55	9.27	3.42	3.99	3.57	0.000877845	1.00308	up
CL4782.Contig1_All	60	57	59	125	157	119	2.29	1.73	1.62	4.52	4.8	3.92	0.00557752	-1.31726	down
CL4786.Contig3_All	25	21	0	50	51	68	0.55	0.38	0	1.08	0.93	1.31	0.00626865	-1.90966	down
CL48.Contig1_All	1059	1019	1200	3040	2655	3216	31.32	23.94	25.61	86.04	63.7	82.77	3.5e-09	-1.59647	down
CL48.Contig2_All	63	82	55	426	343	208	1.59	1.64	0.99	10.2	6.97	4.55	0.00389686	-2.4554	down
CL4809.Contig2_All	183	99	127	0	15	14	7.03	3.03	3.53	0	0.48	0.48	0.00033717	3.82275	up
CL4820.Contig4_All	59	81	86	119	186	219	4.35	4.69	4.54	8.31	10.99	13.84	0.000987276	-1.35329	down
CL4822.Contig2_All	926	880	461	1406	1372	1517	43.35	32.71	15.57	62.95	52.12	61.75	0.00347577	-1.02471	down
CL4833.Contig5_All	43	35	19	104	139	129	0.75	0.48	0.25	1.72	1.94	1.94	2.74e-05	-2.01326	down
CL4839.Contig1_All	212	298	360	1422	1343	1808	5.63	6.29	6.89	36.07	28.86	41.7	5.47e-18	-2.57134	down
CL4839.Contig2_All	1201	1394	1481	6171	6620	7523	37.92	34.97	33.74	186.46	169.57	206.66	6.04e-58	-2.46757	down
CL4839.Contig3_All	1185	1720	1597	6611	6744	7404	31.11	35.91	30.27	166.22	143.69	169.25	3.46e-44	-2.36868	down
CL4853.Contig1_All	0	0	0	13	42	79	0	0	0	0.19	0.51	1.01	0.000616069	#VALUE!	down
CL4908.Contig2_All	117	126	79	175	256	273	1.87	1.59	0.9	2.66	3.29	3.78	0.00024039	-1.22537	down
CL4910.Contig1_All	18	42	6	108	91	142	0.86	1.53	0.2	4.72	3.37	5.65	1.9e-06	-2.50341	down
CL4914.Contig4_All	884	1470	1605	417	485	537	31.21	41.24	40.87	14.11	13.91	16.5	5.35e-09	1.28616	up
CL4915.Contig1_All	22	27	83	88	130	107	0.54	0.53	1.47	2.08	2.61	2.29	0.00802736	-1.50948	down
CL4915.Contig4_All	44	71	60	125	196	214	1.17	1.51	1.15	3.19	4.22	4.95	1.53e-05	-1.75188	down
CL4926.Contig1_All	122	124	60	748	864	734	5.78	4.67	2.04	33.84	33.14	30.18	1.48e-44	-3.03759	down
CL4926.Contig2_All	195	286	248	1681	1892	2185	9.08	10.57	8.31	74.77	71.39	88.32	1.18e-73	-3.13461	down
CL4952.Contig2_All	333	432	442	876	791	619	5.18	5.34	4.96	13.02	9.96	8.37	0.00922489	-1.09793	down
CL4958.Contig2_All	453	563	870	242	255	293	14.98	14.8	20.74	7.66	6.85	8.43	0.000282429	1.07489	up
CL4958.Contig7_All	544	561	652	231	339	227	8.48	6.95	7.34	3.45	4.3	3.09	2.63e-05	1.00565	up
CL4970.Contig3_All	99	149	100	350	424	509	2.26	2.7	1.66	7.63	7.83	10.09	9.06e-15	-2.01842	down
CL4970.Contig6_All	0	14	0	19	51	67	0	0.19	0	0.3	0.66	0.93	0.0024551	-3.44629	down
CL4970.Contig7_All	96	169	103	493	567	670	1.71	2.38	1.33	8.36	8.14	10.33	8.03e-24	-2.37935	down
CL5001.Contig6_All	107	138	165	624	618	538	2.04	2.1	2.28	11.39	9.55	8.92	3.8e-16	-2.29498	down
CL5001.Contig7_All	70	137	114	622	707	722	2.67	4.15	3.13	22.54	21.73	23.79	3.52e-35	-2.84845	down
CL5001.Contig9_All	553	603	882	3874	4035	3975	11.65	10.11	13.43	78.2	69.01	72.97	7.08e-55	-2.71472	down
CL5021.Contig2_All	61	87	106	10	8	7	1.45	1.62	1.79	0.24	0.16	0.15	1.76e-06	3.14415	up
CL5021.Contig8_All	165	156	177	32	46	29	5.85	4.37	4.52	1.11	1.33	0.89	4.2e-06	2.09036	up
CL5027.Contig3_All	4	7	12	56	107	103	0.25	0.34	0.52	3.05	4.91	5.05	9.39e-09	-3.70913	down
CL5027.Contig6_All	56	54	72	183	351	320	1.6	1.22	1.48	5	8.11	7.92	1.22e-11	-2.34894	down
CL503.Contig1_All	0	0	0	48	58	52	0	0	0	1.8	1.85	1.78	3.58e-11	#VALUE!	down
CL506.Contig1_All	2500	2364	2849	1016	1085	1028	69.95	52.59	57.53	27.24	24.64	25.05	4.64e-10	1.15606	up
CL5075.Contig1_All	73	101	114	180	205	178	2.22	2.43	2.5	5.22	5.05	4.71	0.0055761	-1.13592	down
CL5075.Contig3_All	139	98	106	411	539	469	4.42	2.5	2.44	12.54	13.95	13.02	3.87e-18	-2.14936	down
CL5075.Contig4_All	81	167	160	545	590	750	2.96	4.82	4.19	18.89	17.35	23.65	1.06e-21	-2.39017	down
CL5075.Contig5_All	126	126	144	609	635	738	5.11	4.06	4.21	23.6	20.88	26.01	4.62e-28	-2.46751	down
CL5109.Contig4_All	59	60	126	253	162	275	0.97	0.78	1.49	3.95	2.14	3.91	0.00469629	-1.70338	down
CL5112.Contig1_All	89	155	157	272	308	246	3.97	5.49	5.05	11.61	11.15	9.54	0.000189467	-1.22317	down
CL513.Contig1_All	1852	2350	2806	119	149	186	48.13	48.55	52.64	2.97	3.16	4.21	2.31e-112	3.79522	up
CL513.Contig2_All	11	0	48	91	88	75	0.28	0	0.83	2.08	1.71	1.56	0.00021652	-2.35934	down
CL5132.Contig1_All	8586	8859	11175	2958	2034	2430	431.03	353.25	404.47	142.04	82.9	106.04	1.96e-22	1.76604	up
CL5134.Contig3_All	1210	1367	1727	514	738	636	28.45	25.57	29.31	11.58	14.09	13.04	4.98e-10	1.04337	up
CL514.Contig2_All	88	106	88	395	480	400	3.39	3.27	2.47	14.58	15.05	13.43	3.23e-18	-2.31321	down
CL5140.Contig5_All	153	178	234	45	101	60	2.22	2.05	2.45	0.63	1.19	0.76	0.00208577	1.32796	up
CL5142.Contig3_All	182	220	148	74	39	68	5.17	4.96	3.04	2.04	0.92	1.68	0.00188678	1.43904	up
CL5159.Contig2_All	1991	2171	2453	5270	6465	6373	46.03	39.91	40.95	116.71	121.32	128.35	1.06e-38	-1.59606	down
CL5159.Contig4_All	0	83	57	303	209	175	0	0.89	0.56	3.91	2.29	2.05	0.00518982	-2.58771	down
CL5174.Contig1_All	53	57	51	540	570	565	0.84	0.71	0.58	8.14	7.28	7.74	1.38e-41	-3.51677	down
CL5181.Contig8_All	7	6	18	37	77	38	0.38	0.27	0.68	1.8	3.15	1.66	0.00254324	-2.46157	down
CL5187.Contig3_All	5	8	12	33	48	69	0.34	0.4	0.56	1.93	2.36	3.61	0.000890907	-2.75774	down
CL5191.Contig1_All	276	316	352	167	119	114	7.94	7.23	7.31	4.59	2.78	2.85	0.000536801	1.05401	up
CL5205.Contig5_All	137	122	153	216	281	264	6.85	4.84	5.51	10.32	11.44	11.47	0.00227204	-1.01547	down
CL5209.Contig1_All	691	834	1007	375	384	287	36.49	34.96	38.34	18.96	16.47	13.18	1.73e-08	1.10246	up
CL5217.Contig10_All	136	341	347	588	824	761	2.14	4.27	3.94	8.86	10.52	10.43	5.64e-14	-1.58561	down
CL5229.Contig3_All	27	42	51	133	164	111	0.3	0.37	0.41	1.41	1.47	1.07	5.11e-05	-1.94594	down
CL5248.Contig2_All	34	51	33	127	103	87	2.88	3.44	1.99	10.19	7.01	6.35	0.00376042	-1.59451	down
CL5251.Contig1_All	603	1249	756	2251	5402	3882	30.22	49.75	27.32	107.9	219.73	169.09	2.3e-05	-2.26635	down
CL5251.Contig2_All	333	443	64	482	728	680	20.03	21.12	2.8	27.69	35.52	35.51	0.00605733	-1.2376	down
CL5252.Contig5_All	196	198	222	323	410	394	11.98	9.64	9.81	18.86	20.34	20.9	0.000210134	-1.00624	down
CL5272.Contig1_All	424	490	488	198	136	126	19.52	17.93	16.21	8.76	5.08	5.05	1.3e-08	1.42557	up
CL5283.Contig8_All	65	90	116	126	195	209	1.6	1.75	2.05	2.95	3.87	4.45	0.00773013	-1.12218	down
CL5291.Contig1_All	56	94	99	199	283	263	1.22	1.63	1.55	4.12	4.96	4.95	3.24e-07	-1.74402	down
CL531.Contig1_All	246	331	337	123	133	152	17.21	18.39	16.95	8.21	7.54	9.24	0.00182274	1.00503	up
CL532.Contig6_All	131	14	133	0	0	0	2.73	0.25	2	0	0	0	0.000566575	#NAME?	up
CL5333.Contig2_All	1547	1790	1939	618	534	454	86.6	79.57	78.23	33.08	24.26	22.08	2.92e-23	1.54345	up
CL5342.Contig2_All	11	78	42	151	133	112	0.64	3.63	1.78	8.37	6.27	5.67	0.00219446	-1.83105	down
CL5350.Contig2_All	26	10	37	67	106	52	0.93	0.29	0.94	2.25	3.01	1.58	0.00648419	-1.75797	down
CL5400.Contig1_All	7869	8454	11405	3479	3503	3924	611.46	521.25	638.05	258.13	220.94	264.37	9.2e-16	1.18233	up
CL5400.Contig2_All	6985	7138	9101	2753	2515	2735	562.88	456.32	527.89	211.81	164.49	191.04	9.83e-20	1.37362	up
CL5407.Contig2_All	56	81	118	139	212	196	2.71	3.13	4.12	6.42	8.32	8.25	0.00211308	-1.26927	down
CL541.Contig14_All	17162	15635	18430	2055	2081	2392	194.8	141.18	151.12	22.37	19.17	23.68	1.13e-25	2.83177	up
CL5413.Contig2_All	79	56	108	126	236	164	1.85	1.05	1.83	2.84	4.48	3.34	0.00236179	-1.23675	down
CL5422.Contig1_All	431	584	656	194	295	180	7.06	7.61	7.76	3.05	3.93	2.57	1.04e-06	1.1677	up
CL5423.Contig4_All	137	89	193	205	367	290	2.77	1.44	2.8	3.96	5.99	5.08	0.000228563	-1.16599	down
CL546.Contig25_All	36	69	23	0	0	0	0.67	1.03	0.31	0	0	0	9.61e-06	#NAME?	up
CL546.Contig26_All	37	100	108	0	12	0	0.85	1.8	1.77	0	0.23	0	1.62e-06	4.28617	up
CL5490.Contig2_All	274	398	338	601	667	606	6.59	7.6	5.86	13.84	13.02	12.68	1.76e-06	-1.04858	down
CL5494.Contig1_All	4	3	5	160	220	197	0.1	0.06	0.08	3.39	3.95	3.79	1.21e-27	-5.71991	down
CL5494.Contig2_All	4	7	10	42	58	69	0.1	0.13	0.17	0.92	1.06	1.36	4.66e-05	-3.19006	down
CL5511.Contig1_All	975	1097	1113	236	297	185	21.91	19.59	18.05	5.09	5.43	3.64	8.61e-26	2.00432	up
CL555.Contig3_All	56	133	78	0	0	0	1.16	2.17	1.16	0	0	0	3.02e-11	#NAME?	up
CL556.Contig10_All	1152	1403	2630	458	262	313	68	65.77	111.89	25.87	12.58	16.07	0.000226326	2.09373	up
CL557.Contig2_All	81	0	47	125	147	117	1.44	0	0.6	2.12	2.12	1.82	0.0032994	-1.64948	down
CL5600.Contig1_All	601	701	1456	257	266	204	14.75	13.68	25.8	6.04	5.3	4.36	0.00788515	1.71839	up
CL5615.Contig2_All	81	65	88	359	391	315	8.41	5.39	6.56	35.41	32.85	28.18	7.86e-16	-2.32725	down
CL5618.Contig1_All	129	207	406	39	47	26	12.44	15.78	27.97	3.64	3.65	2.24	0.00372137	2.51118	up
CL5618.Contig2_All	140	205	286	45	23	29	12.67	14.74	18.67	3.9	1.69	2.27	5.26e-10	2.46749	up
CL5634.Contig3_All	398	540	583	219	185	256	9.68	10.43	10.23	5.1	3.66	5.42	2.62e-05	1.03002	up
CL5634.Contig4_All	67	63	52	4	13	19	1.5	1.13	0.84	0.11	0.25	0.38	0.00385805	2.27592	up
CL5635.Contig1_All	108	165	239	63	70	64	13.49	16.22	21.31	7.53	7.04	6.91	0.00682428	1.18596	up
CL567.Contig2_All	706	514	753	200	273	182	18.76	10.87	14.44	5.09	5.89	4.23	0.000344259	1.46541	up
CL567.Contig7_All	213	266	365	83	150	131	7.11	7.06	8.78	2.67	4.07	3.82	0.00184266	1.0686	up
CL5702.Contig1_All	6486	5763	7903	1918	2350	2350	279.72	197.47	245.81	79.14	82.26	88.16	7.9e-11	1.46767	up
CL5702.Contig2_All	1407	1202	1314	411	390	455	61.53	41.75	41.45	17.23	13.87	17.32	8.11e-06	1.5091	up
CL5706.Contig4_All	137	169	166	408	561	401	3.44	3.36	2.99	9.77	11.37	8.72	1.61e-11	-1.67956	down
CL5728.Contig1_All	160	248	397	658	560	542	3.57	4.41	6.39	14.06	10.15	10.53	0.00152954	-1.34511	down
CL573.Contig12_All	46	80	113	193	270	154	1.45	2.01	2.59	5.85	6.92	4.26	0.000220734	-1.55882	down
CL573.Contig13_All	233	281	357	598	878	636	7.92	7.57	8.73	19.4	24.16	18.78	5.49e-12	-1.4298	down
CL573.Contig14_All	27	44	48	93	111	125	1.09	1.41	1.4	3.6	3.63	4.41	0.00256309	-1.63765	down
CL573.Contig1_All	53	75	80	189	228	195	1.99	2.21	2.15	6.72	6.88	6.3	5.83e-06	-1.72045	down
CL573.Contig2_All	16	16	26	54	103	62	0.43	0.34	0.49	1.35	2.2	1.43	0.00165062	-2.05615	down
CL573.Contig6_All	19	21	38	104	112	53	0.82	0.72	1.17	4.26	3.89	1.97	0.00753078	-1.98288	down
CL573.Contig9_All	23	46	110	167	267	188	0.81	1.26	2.7	5.42	7.35	5.57	2.65e-07	-2.01493	down
CL5746.Contig2_All	89	129	122	206	215	205	3.97	4.57	3.92	8.79	7.78	7.95	0.00687413	-1.04658	down
CL5769.Contig7_All	44	28	21	0	3	0	1.69	0.87	0.59	0	0.12	0	0.00181787	5.01719	up
CL5797.Contig3_All	323	336	231	0	34	109	11.22	9.26	5.79	0	0.97	3.31	0.000166862	2.59859	up
CL5797.Contig8_All	285	424	367	53	250	129	10.17	12.02	9.44	1.83	7.26	4.03	0.00935698	1.22955	up
CL5799.Contig1_All	321	440	676	730	951	870	9.08	9.89	13.79	19.77	21.82	21.41	4.88e-07	-1.0058	down
CL5802.Contig2_All	106	163	172	61	36	35	8.77	10.69	10.19	4.83	2.42	2.56	0.000940102	1.52286	up
CL5805.Contig1_All	3154	4050	4681	9516	9817	11779	97.19	99.19	104.08	280.71	245.48	315.9	2.99e-19	-1.55309	down
CL5811.Contig3_All	11	37	23	166	204	164	0.27	0.67	0.39	3.61	3.77	3.25	2.01e-12	-3.1001	down
CL5811.Contig4_All	94	88	73	21	0	8	2.14	1.59	1.2	0.46	0	0.17	4.16e-06	2.88574	up
CL5836.Contig10_All	282	376	585	125	109	86	13.08	13.86	19.57	5.57	4.12	3.49	5.73e-06	1.75039	up
CL5836.Contig12_All	106	118	217	36	47	32	4.85	4.3	7.15	1.58	1.76	1.28	0.000222149	1.75992	up
CL586.Contig2_All	285	299	333	114	100	128	16.37	13.62	13.78	6.26	4.67	6.4	5.88e-05	1.26728	up
CL5862.Contig1_All	55	65	78	129	159	150	1.41	1.32	1.44	3.16	3.29	3.33	0.00493586	-1.29938	down
CL5862.Contig2_All	148	198	241	293	431	446	5.49	5.84	6.44	10.38	12.95	14.36	2.09e-05	-1.14691	down
CL5871.Contig2_All	862	1227	1173	2388	2623	2492	18.65	21.11	18.32	49.5	46.06	46.96	3.88e-22	-1.36355	down
CL5871.Contig3_All	432	498	489	874	1053	1158	9.4	8.61	7.68	18.21	18.59	21.94	1.62e-12	-1.25863	down
CL589.Contig2_All	1290	1448	1392	2628	3332	3439	13.57	12.12	10.58	26.5	28.45	31.55	1.49e-23	-1.31914	down
CL589.Contig3_All	1733	1988	2214	3429	4727	4301	19.86	18.12	18.32	37.65	43.95	42.96	1.41e-21	-1.21	down
CL589.Contig4_All	427	633	517	892	1046	985	4.66	5.5	4.08	9.33	9.27	9.37	1.5e-08	-1.0421	down
CL589.Contig7_All	4560	5408	6280	9258	11649	11521	61.13	57.67	60.81	118.96	126.74	134.65	5.98e-21	-1.14697	down
CL589.Contig8_All	1312	1602	707	2160	2818	2978	16.52	16.05	6.44	26.08	28.81	32.7	2.39e-06	-1.2342	down
CL5894.Contig2_All	23	11	34	58	112	88	0.83	0.32	0.85	1.96	3.18	2.68	0.000638554	-2.04567	down
CL59.Contig1_All	201	208	258	103	88	78	13.27	10.95	12.27	6.52	4.75	4.5	0.00251706	1.13806	up
CL590.Contig10_All	762	777	452	1238	1295	1179	12.36	10.02	5.29	19.23	17.03	16.66	0.000854096	-1.01163	down
CL590.Contig11_All	990	1117	1870	2657	2869	2448	16.44	14.74	22.41	42.26	38.64	35.4	3.02e-07	-1.18669	down
CL590.Contig22_All	161	147	158	31	49	47	16.27	11.78	11.48	2.99	4.02	4.11	0.000192307	1.76531	up
CL590.Contig23_All	46	57	56	5	6	9	9.34	9.14	8.13	0.96	0.99	1.57	0.000869722	2.85279	up
CL590.Contig7_All	240	267	272	443	544	537	2.7	2.39	2.21	4.77	4.95	5.26	2.6e-06	-1.10653	down
CL590.Contig8_All	89	75	99	15	28	22	22.84	15.16	18.12	3.63	5.83	4.82	0.00318465	1.90703	up
CL5912.Contig1_All	69	98	95	14	10	11	6.62	7.4	6.52	1.3	0.78	0.96	1.82e-05	2.71486	up
CL592.Contig2_All	162	173	273	68	54	41	4.52	3.84	5.49	1.83	1.24	1.01	1.33e-05	1.69975	up
CL5920.Contig4_All	149	223	198	73	94	59	10.69	12.7	10.24	5	5.48	3.67	0.00514687	1.17718	up
CL5937.Contig4_All	221	272	277	92	108	78	3.75	3.66	3.38	1.49	1.49	1.16	0.000166672	1.31492	up
CL597.Contig3_All	299	280	355	85	144	0	2.93	2.19	2.52	0.81	1.15	0	2.54e-05	1.88941	up
CL597.Contig7_All	205	112	272	0	0	0	2.16	0.95	2.08	0	0	0	3.07e-14	#NAME?	up
CL597.Contig8_All	13925	23241	31369	8875	7979	8204	258.13	342.62	419.93	157.66	120.05	132.54	0.000731759	1.24597	up
CL598.Contig4_All	132	170	0	0	0	0	5.74	5.87	0	0	0	0	0.00240556	#NAME?	up
CL5989.Contig4_All	31	34	38	189	201	175	1.35	1.16	1.19	7.78	7.02	6.54	1.77e-10	-2.6105	down
CL5996.Contig7_All	27	58	6	0	0	0	1.1	1.86	0.18	0	0	0	0.00871897	#NAME?	up
CL5999.Contig1_All	669	702	741	308	323	188	15	12.51	11.99	6.62	5.87	3.67	1.92e-07	1.21078	up
CL5999.Contig2_All	203	279	384	62	134	109	4.38	4.8	6	1.29	2.36	2.06	4.46e-05	1.36266	up
CL6002.Contig2_All	538	712	768	284	241	305	15.09	15.87	15.54	7.62	5.49	7.47	2.65e-07	1.10721	up
CL6002.Contig3_All	134	138	167	31	53	50	3.02	2.47	2.72	0.67	0.97	0.99	0.00121606	1.58837	up
CL6014.Contig1_All	231	284	292	93	103	102	15.4	15.03	14.02	5.93	5.57	5.9	0.000165016	1.28368	up
CL6015.Contig4_All	49	105	81	0	19	31	1.59	2.7	1.89	0	0.5	0.87	0.00200766	2.14549	up
CL6020.Contig2_All	70	98	84	158	184	198	5.17	5.76	4.47	11.11	11	12.63	0.00219696	-1.24766	down
CL6048.Contig1_All	546	695	744	237	152	216	44.17	44.57	43.33	18.29	10	15.18	2.02e-12	1.52681	up
CL6048.Contig2_All	623	787	873	356	291	331	29.37	29.47	29.66	16.06	11.15	13.57	2.69e-07	1.04503	up
CL6061.Contig2_All	4	17	21	72	50	45	0.26	0.73	0.84	3.69	2.2	2.11	0.0055767	-2.26051	down
CL6063.Contig1_All	45	40	50	141	198	176	1.94	1.39	1.56	5.86	6.97	6.63	6.46e-07	-2.05753	down
CL6063.Contig2_All	279	306	418	1033	1393	1260	21.97	19.12	23.66	77.55	88.89	85.91	5.32e-31	-2.02916	down
CL6064.Contig4_All	68	90	124	29	0	45	1.64	1.71	2.14	0.66	0	0.95	0.0038461	1.70497	up
CL6067.Contig1_All	108	108	121	15	35	31	1.64	1.3	1.33	0.23	0.43	0.42	0.000622101	1.95621	up
CL6079.Contig1_All	1656	2344	1609	524	762	625	26.11	29.38	18.32	7.92	9.75	8.59	2.32e-05	1.42585	up
CL6081.Contig3_All	181	455	507	85	90	0	2.92	5.83	5.9	1.33	1.18	0	0.000399444	2.46847	up
CL6081.Contig5_All	1367	1642	1635	3202	3805	3578	35.99	34.35	31.05	80.7	81.27	82.01	1.51e-24	-1.33473	down
CL6091.Contig1_All	59	77	93	28	18	1	1.9	1.98	2.15	0.88	0.49	0.04	0.001547	2.04455	up
CL61.Contig10_All	0	0	0	29	43	46	0	0	0	0.65	0.82	0.94	1.08e-07	#VALUE!	down
CL6104.Contig14_All	434	343	140	781	643	1037	9.81	6.16	2.28	16.88	11.79	20.38	0.00392316	-1.50326	down
CL6104.Contig19_All	1	49	3	378	130	602	0.05	1.27	0.08	11.56	3.38	16.71	0.00282685	-4.61958	down
CL6104.Contig4_All	478	456	407	837	1133	1052	11.57	8.78	7.12	19.39	22.24	22.16	3e-13	-1.2847	down
CL6104.Contig7_All	3162	3266	5175	6188	7848	7625	85.96	70.58	101.53	161.09	173.14	180.47	1.12e-17	-1.06	down
CL612.Contig23_All	24	21	53	0	0	0	0.56	0.39	0.86	0	0	0	9.23e-05	#NAME?	up
CL6138.Contig2_All	1605	1874	2331	3566	4011	4429	39.48	36.65	41.39	84.01	80.07	94.87	1.14e-20	-1.20537	down
CL6146.Contig5_All	5736	7755	20239	18947	23210	24808	134.53	144.64	342.72	425.74	441.87	506.89	0.00322991	-1.20181	down
CL6173.Contig1_All	2	3	0	80	138	43	0.11	0.13	0	3.25	4.73	1.6	3.24e-06	-5.76694	down
CL6173.Contig2_All	18	12	13	138	103	174	0.79	0.42	0.41	5.73	3.63	6.58	1.24e-09	-3.38833	down
CL6177.Contig1_All	106	79	62	190	327	387	1.94	1.16	0.82	3.34	4.86	6.17	9.43e-06	-1.93825	down
CL6177.Contig2_All	24	20	38	119	93	87	0.29	0.19	0.32	1.34	0.89	0.89	0.000297777	-2.05545	down
CL6177.Contig3_All	474	565	560	1376	1817	1800	9.35	8.87	7.98	26	29.09	30.94	4.27e-30	-1.78033	down
CL6186.Contig2_All	18	29	30	98	173	191	0.41	0.52	0.49	2.12	3.17	3.76	3.04e-09	-2.72935	down
CL6192.Contig5_All	821	874	1059	381	316	393	22.37	18.92	20.82	9.94	7	9.33	9.98e-10	1.17044	up
CL6222.Contig7_All	188	277	169	21	59	99	3.95	4.63	2.58	0.43	1.02	1.82	0.0029355	1.73763	up
CL6241.Contig1_All	125	226	225	376	417	341	2.25	3.24	2.94	6.49	6.09	5.35	3.56e-05	-1.16044	down
CL6249.Contig15_All	45	42	41	0	4	5	1.59	1.17	1.05	0	0.14	0.16	0.000513897	3.79745	up
CL628.Contig1_All	410	529	498	805	928	916	15.32	15.72	13.43	28.79	28.12	29.76	6.12e-08	-1.03191	down
CL628.Contig2_All	49	40	85	159	182	184	1.8	1.19	2.25	5.57	5.42	5.87	2.14e-05	-1.76051	down
CL6283.Contig1_All	0	0	96	134	196	207	0	0	1.09	2	2.48	2.81	1.4e-07	-2.79618	down
CL6283.Contig3_All	170	178	145	0	0	0	2.79	2.32	1.72	0	0	0	1.94e-28	#NAME?	up
CL6284.Contig1_All	240	310	302	515	599	595	4.76	4.89	4.33	9.79	9.65	10.29	3.19e-07	-1.15514	down
CL6287.Contig11_All	69	52	148	0	0	0	0.63	0.37	0.97	0	0	0	6.99e-09	#NAME?	up
CL6321.Contig10_All	181	341	477	73	137	77	4.61	6.89	8.75	1.78	2.83	1.72	0.002624	1.62366	up
CL6329.Contig1_All	0	0	0	29	84	80	0	0	0	0.6	1.47	1.49	9.47e-11	#VALUE!	down
CL6329.Contig2_All	80	74	110	259	212	299	1.78	1.31	1.76	5.53	3.83	5.8	1.21e-06	-1.7108	down
CL6342.Contig2_All	321	292	406	924	1068	1128	10.5	7.62	9.58	28.97	28.38	32.14	3.99e-22	-1.75883	down
CL6342.Contig4_All	388	293	373	787	811	786	11.2	6.72	7.76	21.71	18.96	19.72	2.08e-10	-1.30915	down
CL6342.Contig5_All	372	366	413	841	897	929	11.07	8.66	8.87	23.92	21.63	24.03	7e-13	-1.35522	down
CL6346.Contig5_All	43	119	76	136	208	141	1.38	3.03	1.77	4.17	5.43	3.93	0.0073922	-1.19511	down
CL6350.Contig1_All	98	199	190	252	325	341	1.63	2.64	2.29	4.03	4.39	4.95	0.000484099	-1.0885	down
CL6350.Contig2_All	165	127	165	321	423	336	2.83	1.73	2.04	5.25	5.87	5	4.82e-07	-1.36256	down
CL6371.Contig10_All	469	662	502	1054	1059	1086	7.2	8.07	5.56	15.49	13.18	14.52	1.95e-09	-1.1229	down
CL638.Contig3_All	698	584	833	1818	2055	1610	16.01	10.65	13.79	39.93	38.24	32.15	1.61e-11	-1.52043	down
CL6390.Contig3_All	426	514	434	124	225	218	19.07	18.28	14.01	5.31	8.19	8.52	1.61e-05	1.16592	up
CL6408.Contig7_All	8	9	13	34	55	45	0.76	0.7	0.9	3.16	4.28	3.74	0.00870942	-2.30651	down
CL641.Contig2_All	148	123	160	30	22	45	7.59	5	5.89	1.5	0.95	2.03	3.64e-05	2.00694	up
CL641.Contig4_All	128	154	279	54	26	36	8.9	8.46	13.91	3.58	1.46	2.22	0.000136743	2.03525	up
CL6410.Contig3_All	267	314	346	89	172	123	5.29	4.95	4.96	1.71	2.77	2.12	0.000455071	1.14713	up
CL6411.Contig2_All	42	73	30	365	236	225	2.56	3.5	1.29	20.86	11.46	11.67	0.00107909	-2.68396	down
CL6411.Contig3_All	296	384	188	2020	1512	1802	5.75	5.93	2.63	37.51	23.78	30.42	4.69e-09	-2.76151	down
CL6411.Contig5_All	455	628	124	7438	5507	6718	11.18	12.26	2.2	174.72	109.62	143.51	2.47e-15	-4.14411	down
CL6420.Contig2_All	36	44	70	131	113	152	0.88	0.85	1.24	3.05	2.23	3.23	0.00127096	-1.59126	down
CL6420.Contig3_All	959	1068	1182	2120	2610	2450	26.79	23.72	23.83	56.69	59.14	59.56	1.28e-20	-1.30615	down
CL6420.Contig6_All	0	119	153	196	285	243	0	2.68	3.13	5.32	6.53	6	0.000553762	-1.67205	down
CL6421.Contig1_All	288	378	538	136	126	138	12.65	13.21	17.05	5.72	4.52	5.3	2.14e-07	1.40094	up
CL6427.Contig1_All	148	142	183	50	45	48	4.96	3.78	4.44	1.6	1.22	1.43	0.000614389	1.56546	up
CL6437.Contig3_All	93	62	35	3	0	0	0.93	0.49	0.26	0.03	0	0	0.000436049	5.71671	up
CL6445.Contig1_All	155	184	191	373	432	365	8.16	7.67	7.22	18.72	18.4	16.63	1.25e-06	-1.29382	down
CL6452.Contig3_All	43	84	44	0	0	0	1.96	3	1.45	0	0	0	1.84e-10	#NAME?	up
CL6457.Contig5_All	211	267	282	86	153	105	4.5	4.51	4.33	1.75	2.64	1.94	0.00643536	1.01086	up
CL646.Contig13_All	0	2	4	15	47	33	0	0.03	0.06	0.27	0.7	0.54	0.0024115	-4.21843	down
CL6487.Contig1_All	97	92	129	238	302	336	5.04	3.79	4.81	11.77	12.67	15.11	1.76e-07	-1.60357	down
CL6489.Contig1_All	1291	1441	1721	2572	2932	2972	73.12	64.82	70.25	139.27	134.77	146.18	2.47e-15	-1.08149	down
CL6496.Contig5_All	221	249	284	56	80	116	3.39	3.03	3.14	0.83	1	1.55	5.57e-05	1.45035	up
CL6496.Contig7_All	210	252	314	84	138	111	4.23	4.05	4.57	1.63	2.26	1.95	0.00272769	1.07859	up
CL6510.Contig3_All	248	390	335	108	182	1	6.57	8.2	6.41	2.75	3.92	0.03	0.00285642	1.58549	up
CL6515.Contig2_All	1600	2119	2636	3604	4202	4250	39.21	41.28	46.63	84.6	83.57	90.71	7.22e-17	-1.09101	down
CL6519.Contig4_All	161	151	151	262	345	367	3.31	2.47	2.23	5.15	5.73	6.56	2.81e-05	-1.19022	down
CL6532.Contig2_All	395	464	395	714	935	932	9.71	9.06	7.01	16.78	18.63	19.92	5.42e-10	-1.16936	down
CL6538.Contig1_All	226	294	388	79	67	91	9.73	10.05	12.06	3.28	2.36	3.43	3.34e-08	1.75378	up
CL6538.Contig2_All	976	1254	1479	400	351	494	34.45	35.18	37.65	13.52	10.06	15.17	5.06e-16	1.40205	up
CL6544.Contig1_All	1	45	18	116	167	135	0.04	1.15	0.44	3.55	4.32	3.74	4.95e-09	-2.92802	down
CL6546.Contig1_All	5	4	4	26	77	37	0.24	0.15	0.14	1.09	2.71	1.4	0.00073434	-3.49375	down
CL6546.Contig2_All	162	205	219	572	722	674	3.33	3.35	3.26	11.26	12.03	12.07	2.78e-18	-1.89843	down
CL6548.Contig2_All	131	127	92	41	31	25	1.81	1.39	0.92	0.55	0.35	0.31	0.00210085	1.70562	up
CL6580.Contig1_All	203	251	232	78	113	105	8.31	8.17	6.88	3.06	3.77	3.76	0.00551119	1.08094	up
CL6580.Contig2_All	1655	2556	2816	768	1347	975	34.34	42.18	42.19	15.27	22.7	17.63	2.01e-07	1.03502	up
CL6580.Contig3_All	861	1015	1106	330	399	375	16.03	15.04	14.88	5.9	6.04	6.09	1.12e-11	1.28452	up
CL6598.Contig3_All	260	296	273	72	143	152	8.63	7.81	6.54	2.31	3.86	4.39	0.00282419	1.06982	up
CL66.Contig3_All	172	96	281	0	0	0	3.46	1.54	4.08	0	0	0	1.47e-11	#NAME?	up
CL66.Contig5_All	314	324	583	51	18	146	7.32	6.01	9.8	1.14	0.36	2.97	1.33e-05	2.32892	up
CL66.Contig6_All	152	152	145	38	20	45	4.24	3.38	2.93	1.03	0.47	1.11	2.94e-05	1.9649	up
CL6618.Contig3_All	26	23	6	59	69	55	1.12	0.81	0.21	2.44	2.4	2.06	0.00827348	-1.80114	down
CL6632.Contig1_All	232	289	316	450	621	507	5.27	5.24	5.19	9.8	11.46	10.05	6.02e-06	-1.0621	down
CL6659.Contig1_All	2092	2144	2223	610	724	535	61.9	50.44	47.48	17.29	17.4	13.78	7.71e-18	1.64904	up
CL6659.Contig2_All	1063	1251	1303	278	395	310	27.33	25.56	24.17	6.86	8.25	6.94	5.48e-22	1.74096	up
CL6663.Contig1_All	257	267	319	120	112	132	21.14	17.43	18.9	9.48	7.51	9.43	0.00165209	1.05444	up
CL6669.Contig2_All	209	204	243	1073	1268	1421	8.15	6.31	6.83	39.98	40.06	48.11	4.91e-49	-2.65723	down
CL6669.Contig3_All	0	44	16	305	230	268	0	1.52	0.52	12.5	8.01	10.01	8.89e-13	-4.00296	down
CL6674.Contig2_All	315	370	513	138	142	125	8.71	8.15	10.24	3.68	3.19	3.02	3.44e-07	1.38837	up
CL6674.Contig5_All	368	437	502	132	143	156	7.15	6.75	7.05	2.47	2.27	2.65	5.05e-08	1.44331	up
CL668.Contig4_All	473	529	515	185	191	167	24.57	21.86	19.28	9.23	8.09	7.55	7.39e-08	1.33221	up
CL668.Contig6_All	107	115	162	30	43	35	4.22	3.58	4.58	1.16	1.38	1.22	0.00127598	1.68047	up
CL669.Contig1_All	0	0	0	40	96	77	0	0	0	1.07	2.15	1.85	4.55e-15	#VALUE!	down
CL671.Contig18_All	34	64	56	0	18	0	1.12	1.7	1.34	0	0.49	0	0.000968306	3.06378	up
CL6714.Contig1_All	30	0	0	70	80	81	1.04	0	0	2.26	2.19	2.38	1.97e-06	-2.84544	down
CL6714.Contig2_All	92	82	85	28	0	0	3.08	2.17	2.04	0.91	0	0	2.23e-06	2.88327	up
CL6761.Contig1_All	213	215	286	90	105	93	6.91	5.54	6.68	2.8	2.76	2.61	0.00172029	1.15707	up
CL6768.Contig10_All	19	36	73	1	0	0	0.54	0.81	1.49	0.04	0	0	3.71e-05	6.57719	up
CL6772.Contig1_All	155	207	323	461	576	540	4.72	5.03	7.13	13.45	14.25	14.35	7.35e-09	-1.38224	down
CL6797.Contig1_All	7933	10259	11260	23060	32871	32052	116.62	119.95	119.56	324.9	392.19	410.74	2.42e-39	-1.72453	down
CL6797.Contig2_All	264	281	254	90	125	130	5.81	4.91	4.04	1.9	2.24	2.5	0.0022665	1.09255	up
CL6797.Contig3_All	126	154	209	60	46	23	4.86	4.73	5.84	2.25	1.45	0.78	9.2e-05	1.71193	up
CL6797.Contig4_All	725	1156	888	6190	9306	8954	48.95	61.94	43.18	399.21	509.85	524.49	3.69e-77	-3.28035	down
CL6797.Contig5_All	99	112	77	696	728	703	3.74	3.36	2.09	25.02	22.2	22.99	2.43e-40	-3.0133	down
CL6806.Contig1_All	106	82	167	36	9	47	3.76	2.32	4.27	1.23	0.27	1.45	0.00284465	1.74578	up
CL6806.Contig4_All	30	69	0	67	109	118	1.09	1.94	0	2.27	3.13	3.64	0.00528144	-1.65232	down
CL6834.Contig1_All	87	125	138	192	301	294	2.06	2.36	2.35	4.36	5.76	6.04	5.73e-05	-1.31721	down
CL6849.Contig1_All	90	96	168	25	28	44	2.55	2.14	3.42	0.69	0.65	1.09	0.00172557	1.70077	up
CL6849.Contig2_All	310	294	435	90	102	137	11.35	8.57	11.48	3.16	3.03	4.38	3.99e-07	1.51047	up
CL6854.Contig1_All	346	437	347	99	128	93	11.79	11.83	8.54	3.24	3.55	2.77	4.9e-09	1.68434	up
CL6882.Contig5_All	210	281	334	524	693	587	4.07	4.32	4.66	9.7	10.86	9.87	6.83e-09	-1.28879	down
CL6888.Contig1_All	3070	3925	4247	1659	1291	1416	118.84	120.77	118.63	61.47	40.57	47.7	6.39e-17	1.18272	up
CL6888.Contig2_All	1110	1358	1379	469	514	587	32.83	31.94	29.43	13.29	12.36	15.13	3.4e-11	1.14272	up
CL69.Contig10_All	58	80	75	118	206	231	1.07	1.17	1	2.06	3.05	3.67	0.000123801	-1.50943	down
CL69.Contig11_All	137	177	169	188	392	354	1.94	1.99	1.73	2.55	4.5	4.36	0.00260894	-1.06825	down
CL69.Contig12_All	12	21	13	57	93	71	0.9	1.18	0.69	3.93	5.4	4.43	0.000220428	-2.39632	down
CL6902.Contig2_All	255	370	430	1415	1310	1107	1.96	2.26	2.39	10.4	8.16	7.41	2.78e-08	-2.05	down
CL6903.Contig1_All	235	297	424	94	60	62	13.39	13.4	17.37	5.11	2.79	3.08	3.55e-10	1.93156	up
CL6903.Contig2_All	216	244	362	8	31	27	18.48	16.57	22.29	0.72	2.16	2.03	1.38e-19	3.53082	up
CL6919.Contig2_All	508	636	536	113	158	164	9.75	9.72	7.44	2.08	2.46	2.75	8.28e-14	1.82156	up
CL6944.Contig2_All	2570	2780	3874	1384	1466	1244	138.32	118.86	150.33	71.23	64.07	58.18	1.05e-08	1.00301	up
CL6957.Contig3_All	0	0	76	156	101	236	0	0	0.94	2.55	1.39	3.51	0.00280487	-3.0405	down
CL6957.Contig4_All	142	186	194	2	114	0	2.46	2.56	2.42	0.04	1.61	0	0.00343449	2.14609	up
CL6957.Contig7_All	492	429	835	48	223	154	7.85	5.44	9.62	0.74	2.89	2.14	0.000297777	1.9474	up
CL697.Contig4_All	0	0	0	31	43	23	0	0	0	0.69	0.81	0.46	7.71e-06	#VALUE!	down
CL6990.Contig4_All	12	32	6	49	98	68	0.32	0.68	0.12	1.23	2.08	1.56	0.000654112	-2.21326	down
CL7017.Contig1_All	76	92	50	562	755	892	7.22	6.97	3.44	50.92	58.22	73.3	1.57e-34	-3.44402	down
CL702.Contig18_All	2	0	0	76	116	102	0.07	0	0	1.94	2.49	2.37	6.19e-18	-7.08434	down
CL702.Contig19_All	88	129	95	5	16	39	2.21	2.57	1.72	0.12	0.34	0.87	0.000134317	2.28704	up
CL702.Contig8_All	244	244	189	86	82	18	5.41	4.3	3.03	1.83	1.48	0.36	0.00198176	1.71068	up
CL702.Contig9_All	124	125	147	20	89	10	4.23	3.39	3.61	0.66	2.47	0.32	0.0045839	1.66061	up
CL7026.Contig1_All	166	209	158	41	68	36	2.85	2.86	1.96	0.68	0.95	0.55	5.74e-05	1.75781	up
CL7035.Contig3_All	119	125	98	241	367	376	4.3	3.57	2.56	8.31	10.7	11.75	9.15e-09	-1.62933	down
CL704.Contig4_All	185	263	131	29	23	0	2.63	2.97	1.35	0.4	0.27	0	8.64e-06	3.29193	up
CL7040.Contig1_All	219	241	186	656	645	694	4.5	3.95	2.76	12.93	10.76	12.45	1.14e-16	-1.76115	down
CL7040.Contig2_All	173	94	158	625	664	632	3.97	1.71	2.61	13.71	12.34	12.61	5.72e-25	-2.29592	down
CL7050.Contig1_All	52	69	94	10	24	9	5.85	6.15	7.68	1.07	2.19	0.88	0.0019758	2.18358	up
CL7054.Contig4_All	71	73	170	25	0	0	2.94	2.4	5.09	1.02	0	0	0.000249925	3.25764	up
CL7063.Contig3_All	129	155	163	315	315	245	1.83	1.75	1.67	4.28	3.62	3.02	0.000303458	-1.13395	down
CL7063.Contig4_All	52	84	156	165	178	230	0.76	0.98	1.64	2.3	2.1	2.92	0.00503471	-1.1785	down
CL7068.Contig2_All	167	254	287	68	126	116	2.61	3.14	3.22	1.02	1.6	1.58	0.00625063	1.04648	up
CL7076.Contig2_All	1028	1266	1500	282	394	357	31.47	30.8	33.14	8.28	9.8	9.53	1.67e-22	1.72785	up
CL7086.Contig2_All	51	72	128	141	178	246	1.36	1.52	2.44	3.55	3.8	5.63	0.00115094	-1.35435	down
CL7087.Contig5_All	583	704	737	1256	1358	1380	14.27	13.69	13	29.42	26.94	29.39	6.9e-12	-1.13497	down
CL7094.Contig2_All	406	606	754	1260	1317	990	6.74	8.01	9.04	20.04	17.74	14.33	0.000166672	-1.20314	down
CL7096.Contig1_All	539	889	779	253	324	282	22.06	28.93	23.02	9.92	10.76	10.05	1.12e-08	1.20234	up
CL7098.Contig1_All	465	535	573	1406	1673	1747	10.14	9.29	9.02	29.38	29.62	33.19	7.61e-29	-1.76243	down
CL710.Contig22_All	2	49	193	419	243	371	0.21	3.46	12.24	35.22	17.4	28.3	0.00718314	-2.4162	down
CL710.Contig36_All	30	36	65	214	245	249	2.51	2.39	3.92	17.14	16.72	18.09	1.33e-12	-2.61963	down
CL7106.Contig2_All	284	298	465	93	132	147	13.26	11.03	15.64	4.16	5	5.98	6.51e-06	1.34245	up
CL7109.Contig5_All	233	231	289	116	141	13	3.47	2.74	3.11	1.67	1.71	0.17	0.00857963	1.31314	up
CL711.Contig2_All	238	333	322	101	168	96	3.91	4.35	3.82	1.6	2.24	1.37	0.000471679	1.14952	up
CL7135.Contig2_All	278	245	250	46	45	75	6.32	4.43	4.11	1.01	0.84	1.49	4.73e-08	2.09737	up
CL7137.Contig1_All	134	92	92	440	386	381	3.5	1.9	1.73	10.94	8.14	8.63	1.23e-08	-2.04268	down
CL7168.Contig2_All	14	66	93	195	167	163	0.36	1.3	1.65	4.55	3.31	3.47	0.00017238	-1.86294	down
CL7182.Contig1_All	552	574	445	76	144	85	85.31	70.15	49.26	11.18	18.03	11.29	1.2e-07	2.26826	up
CL7187.Contig2_All	14	6	21	75	80	81	0.33	0.11	0.36	1.67	1.52	1.64	2.63e-05	-2.68024	down
CL7187.Contig4_All	22	53	52	99	133	112	0.34	0.66	0.59	1.48	1.68	1.52	0.00245747	-1.62419	down
CL7187.Contig5_All	115	123	193	486	555	492	2.15	1.82	2.59	8.66	8.37	7.96	2.9e-16	-2.0006	down
CL7197.Contig1_All	74	99	87	266	408	399	1.25	1.33	1.06	4.32	5.61	5.89	2.45e-14	-2.17583	down
CL7227.Contig1_All	245	263	262	82	159	99	6.84	5.84	5.28	2.21	3.62	2.43	0.00406738	1.06752	up
CL7230.Contig1_All	319	383	521	111	191	110	11.13	10.63	13.12	3.73	5.42	3.36	2.6e-07	1.42123	up
CL7270.Contig3_All	0	76	82	0	0	0	0	2.73	2.67	0	0	0	0.00664618	#NAME?	up
CL729.Contig23_All	59	117	140	13	15	42	2.24	3.5	3.8	0.48	0.48	1.4	0.000539242	2.00275	up
CL729.Contig24_All	75	81	97	9	7	13	1.84	1.57	1.7	0.23	0.15	0.29	6.29e-06	2.96462	up
CL7294.Contig2_All	275	161	175	41	22	0	8.76	4.1	4.04	1.27	0.58	0	0.00175261	3.09622	up
CL7294.Contig7_All	606	704	1149	215	138	184	27.52	25.41	37.61	9.36	5.1	7.3	8.83e-08	1.98568	up
CL7294.Contig8_All	2198	2828	3941	979	999	1168	103.05	105.32	133.24	43.91	38.03	47.61	2.03e-09	1.33306	up
CL7294.Contig9_All	935	1280	1584	472	448	518	42.96	46.71	52.48	20.76	16.7	20.72	6.19e-13	1.22143	up
CL7296.Contig1_All	286	423	533	135	171	138	12.14	14.27	16.31	5.51	5.91	5.12	1.13e-06	1.30951	up
CL7296.Contig2_All	177	198	221	53	89	62	7.05	6.27	6.36	2.05	2.88	2.17	0.000590647	1.41696	up
CL7296.Contig3_All	102	121	134	29	47	39	6.2	5.88	5.9	1.74	2.32	2.07	0.00669362	1.50024	up
CL7298.Contig10_All	75	57	71	24	0	0	2.97	1.8	2.02	0.92	0	0	4.84e-05	2.75628	up
CL7299.Contig2_All	266	267	275	1217	1213	1289	6.04	4.82	4.51	26.41	22.3	25.44	4.38e-35	-2.34533	down
CL7299.Contig8_All	155	110	90	440	458	511	4.98	2.81	2.09	13.54	11.94	14.28	2.41e-17	-2.08393	down
CL73.Contig2_All	76	117	99	20	25	22	2.55	3.1	2.38	0.66	0.7	0.66	0.00104207	1.97018	up
CL730.Contig4_All	283	360	144	0	0	27	3.74	3.77	1.37	0	0	0.31	6.64e-06	4.81431	up
CL7335.Contig1_All	78	55	52	84	146	169	2.18	1.23	1.07	2.27	3.33	4.13	0.00995913	-1.18077	down
CL7363.Contig4_All	3428	4515	5433	1181	1514	1315	132.45	138.62	151.41	43.67	47.5	44.21	7.37e-35	1.57671	up
CL7363.Contig5_All	4218	5440	6312	1690	2299	1749	136.85	140.28	147.78	52.49	60.55	49.39	4.4e-26	1.32113	up
CL737.Contig1_All	39	52	123	102	189	164	5.13	5.4	11.58	12.76	20.09	18.57	0.00664748	-1.27198	down
CL7400.Contig1_All	8530	9645	10731	3535	4568	3735	181.32	163.04	164.71	72.02	78.83	69.19	8.59e-21	1.14294	up
CL7425.Contig1_All	1952	2403	2493	822	815	658	29.19	28.58	26.93	11.79	9.9	8.58	1.71e-22	1.41128	up
CL7425.Contig2_All	33	88	60	9	0	10	0.45	0.95	0.59	0.12	0	0.13	0.000217981	2.99888	up
CL7425.Contig3_All	3432	3898	3561	1427	1920	1323	77.17	69.71	57.82	30.76	35.06	25.93	2.59e-08	1.08829	up
CL7425.Contig4_All	1860	2054	2968	1114	815	776	41.58	36.52	47.9	23.86	14.8	15.11	2.87e-05	1.15021	up
CL7425.Contig6_All	2179	2690	2876	450	404	506	46.89	46.04	44.7	9.28	7.06	9.5	7.52e-57	2.34455	up
CL743.Contig5_All	1027	1126	1396	409	541	485	15.94	13.91	15.65	6.09	6.82	6.57	7.31e-11	1.15994	up
CL7433.Contig1_All	1181	1284	1679	2197	3191	2861	28.92	25.02	29.7	51.56	63.43	61.04	6.64e-17	-1.13655	down
CL7433.Contig2_All	237	329	465	547	720	764	5.87	6.48	8.3	12.96	14.46	16.45	8.1e-08	-1.14833	down
CL7433.Contig5_All	17	11	27	71	121	83	0.37	0.2	0.43	1.49	2.13	1.57	3.01e-05	-2.46098	down
CL7454.Contig2_All	368	429	462	5	13	31	20.86	19.27	18.85	0.32	0.64	1.57	1.82e-40	4.58261	up
CL7456.Contig1_All	1405	1725	1892	539	483	466	58.27	56.84	56.6	21.38	16.26	16.8	1.44e-23	1.58235	up
CL7456.Contig3_All	219	175	181	48	70	74	5.03	3.2	3	1.06	1.32	1.49	0.00147382	1.48298	up
CL7463.Contig6_All	7	15	0	32	43	71	0.09	0.15	0	0.38	0.42	0.75	0.000613248	-2.81128	down
CL7478.Contig2_All	163	209	264	365	477	432	3.31	3.39	3.87	7.1	7.86	7.66	8.03e-06	-1.16264	down
CL7484.Contig1_All	60	240	335	402	389	522	0.6	1.87	2.37	3.78	3.1	4.47	0.00969441	-1.28768	down
CL7494.Contig1_All	28	29	71	326	287	211	1.25	1.03	2.22	13.49	10.07	7.96	1.32e-06	-2.90725	down
CL750.Contig3_All	91	79	118	19	13	48	2.45	1.68	2.27	0.51	0.29	1.12	0.00529975	1.70444	up
CL7529.Contig1_All	111	153	117	207	232	299	2.77	3.04	2.12	4.96	4.71	6.51	0.00127471	-1.09331	down
CL7535.Contig1_All	1337	1378	1497	361	158	291	84.01	68.75	67.79	21.69	8.09	15.88	7.52e-22	2.18868	up
CL7535.Contig2_All	150	195	192	11	8	35	7.81	8.04	7.19	0.58	0.35	1.62	8.46e-12	3.17258	up
CL754.Contig1_All	132	110	97	15	4	6	5.75	3.82	3.06	0.62	0.14	0.25	3.47e-08	3.55985	up
CL754.Contig2_All	44	45	54	0	3	3	1.92	1.55	1.69	0	0.14	0.12	1.99e-05	4.52625	up
CL7547.Contig4_All	29	63	63	148	256	247	1.19	2.01	1.81	5.66	8.29	8.58	2.93e-09	-2.23493	down
CL7549.Contig2_All	37	19	36	59	95	115	1.51	0.63	1.05	2.33	3.15	4.07	0.00454206	-1.64177	down
CL7549.Contig3_All	188	266	244	468	563	715	8.73	9.8	8.17	20.72	21.16	28.78	2.7e-10	-1.47026	down
CL7565.Contig1_All	66	104	156	23	28	34	15.22	18.91	25.69	5.02	5.24	6.71	0.00189721	1.75445	up
CL7586.Contig5_All	45	50	50	103	122	115	1.16	1.03	0.94	2.55	2.55	2.58	0.00940213	-1.3698	down
CL7594.Contig4_All	207	257	477	428	614	651	4.8	4.73	7.96	9.48	11.53	13.1	0.000298195	-1.02227	down
CL7614.Contig1_All	98	79	139	167	284	228	2.86	1.85	2.93	4.67	6.72	5.8	0.000453627	-1.23463	down
CL7614.Contig3_All	42	26	48	99	127	122	1.23	0.6	1.03	2.78	3.01	3.11	0.000777562	-1.71108	down
CL7614.Contig5_All	1	12	4	16	55	38	0.16	0.8	0.26	1.32	3.8	2.82	0.009297	-2.83644	down
CL7625.Contig2_All	53	53	138	203	191	155	1.78	1.42	3.35	6.51	5.19	4.52	0.00515568	-1.38561	down
CL7641.Contig1_All	312	560	699	876	1264	1074	9.11	13.02	14.73	24.51	29.95	27.31	2.73e-11	-1.21038	down
CL7641.Contig3_All	20	13	90	119	103	163	0.54	0.28	1.73	3.01	2.2	3.75	0.00356803	-1.89052	down
CL7641.Contig6_All	76	149	199	253	378	428	3.07	4.75	5.76	9.71	12.32	14.93	8.33e-07	-1.50129	down
CL7655.Contig12_All	10	10	0	75	109	133	0.25	0.2	0	1.68	2.07	2.7	1.35e-11	-4.01234	down
CL7665.Contig2_All	69	119	175	830	771	594	6.97	9.39	12.59	78.83	62.35	51.2	4.27e-09	-2.81295	down
CL7675.Contig5_All	252	293	445	630	653	792	6.87	6.35	8.74	16.41	14.42	18.77	4.65e-09	-1.2419	down
CL77.Contig12_All	62	79	19	155	115	169	1.18	1.2	0.26	2.81	1.77	2.79	0.00315446	-1.56744	down
CL7702.Contig1_All	256	313	373	46	35	44	14.81	14.37	15.54	2.55	1.64	2.23	2.7e-16	2.73145	up
CL7702.Contig2_All	247	362	395	54	60	91	14.84	17.26	17.08	3.14	2.97	4.77	8.3e-12	2.13074	up
CL7718.Contig4_All	77	72	124	209	160	195	1.98	1.48	2.28	5.11	3.31	4.33	0.00296713	-1.23299	down
CL7729.Contig1_All	88	140	25	635	882	1476	4.61	5.78	0.94	31.61	37.21	66.69	1.94e-06	-3.6451	down
CL773.Contig1_All	3834	4697	5073	1167	1612	1129	84.37	82.19	80.6	24.61	28.8	21.65	1.3e-37	1.6521	up
CL773.Contig2_All	85	85	93	21	32	13	12.81	10.09	10.01	3.07	3.9	1.72	0.00355499	1.86305	up
CL7754.Contig1_All	66	87	174	12	10	32	1.83	1.93	3.48	0.33	0.24	0.78	0.00196207	2.40863	up
CL7754.Contig3_All	276	443	777	115	96	87	13.03	16.6	26.45	5.21	3.67	3.59	0.00171301	2.1003	up
CL7760.Contig2_All	14	9	9	43	62	94	3.92	1.99	1.8	11.37	14.1	22.45	5.91e-05	-2.70942	down
CL7767.Contig3_All	584	618	891	1255	1521	1267	4.59	3.86	5.06	9.45	9.7	8.68	2.22e-11	-1.11038	down
CL7791.Contig1_All	115	122	150	11	49	32	2.8	2.36	2.63	0.27	0.97	0.68	0.000214532	1.98782	up
CL7792.Contig3_All	92	97	108	206	233	169	5.5	4.62	4.64	11.76	11.25	8.73	0.00191073	-1.18408	down
CL7793.Contig2_All	195	238	162	70	73	69	13.82	13.36	8.26	4.72	4.23	4.25	0.000915742	1.35391	up
CL7801.Contig2_All	11	12	10	64	88	69	1.2	0.97	0.8	6.2	7.2	6.09	1.24e-05	-2.86495	down
CL7817.Contig1_All	0	8	8	49	64	85	0	0.26	0.21	1.78	1.93	2.75	3.04e-07	-3.88035	down
CL7842.Contig2_All	20	32	36	110	187	193	0.6	0.77	0.8	3.19	4.6	5.08	3.32e-09	-2.62887	down
CL7854.Contig3_All	91	114	221	25	43	49	2.69	2.68	4.69	0.7	1.02	1.27	0.00678641	1.69699	up
CL7854.Contig4_All	84	124	164	36	54	15	2.72	3.21	3.85	1.14	1.44	0.43	0.00171432	1.64708	up
CL7854.Contig5_All	218	320	474	68	63	84	7.54	8.79	11.81	2.27	1.79	2.53	2.71e-07	2.04023	up
CL786.Contig1_All	130	142	178	50	2	40	2.74	2.39	2.7	1.02	0.04	0.73	6.87e-06	2.04836	up
CL786.Contig3_All	437	454	660	223	285	167	9.95	8.22	10.85	4.87	5.27	3.32	2.56e-05	1.03881	up
CL7873.Contig2_All	373	410	464	141	212	182	14.7	12.81	13.18	5.33	6.78	6.25	9.73e-05	1.08743	up
CL7890.Contig2_All	402	463	445	179	146	231	16.89	15.46	13.48	7.22	5.01	8.44	4.67e-05	1.08296	up
CL7890.Contig3_All	7196	7153	8007	2752	1504	2592	143.72	113.61	115.48	52.67	24.39	45.12	9.25e-10	1.53157	up
CL7910.Contig4_All	75	32	57	94	182	157	2.6	0.9	1.43	3.11	5.08	4.71	0.000707744	-1.46633	down
CL7911.Contig2_All	27	44	47	153	250	197	1.75	2.26	2.19	9.43	13.01	11	2.9e-10	-2.50168	down
CL7911.Contig4_All	63	66	27	261	360	259	4.14	3.48	1.32	16.39	19.18	14.79	5.36e-16	-2.58155	down
CL7911.Contig5_All	42	36	22	179	205	182	1.63	1.12	0.63	6.56	6.39	6.08	8.89e-11	-2.59558	down
CL7911.Contig6_All	191	260	220	865	1217	1132	8.6	9.31	7.15	37.32	44.5	44.34	1.62e-37	-2.39589	down
CL7929.Contig1_All	2464	3737	5392	1648	990	1066	77.2	93.04	121.88	49.42	25.17	29.07	0.00085821	1.41475	up
CL7930.Contig1_All	508	677	846	1262	1530	1424	12.09	12.82	14.54	28.79	29.55	29.53	1.19e-13	-1.22064	down
CL7930.Contig2_All	1200	1518	1604	2536	2621	2662	35.63	35.83	34.36	72.1	63.16	68.81	4.46e-13	-1.01685	down
CL795.Contig2_All	304	482	323	627	776	603	5.3	6.69	4.07	10.47	10.97	9.16	3.98e-06	-1.00132	down
CL797.Contig7_All	0	0	0	19	86	54	0	0	0	0.33	1.25	0.85	3.9e-06	#VALUE!	down
CL799.Contig1_All	148	147	174	38	81	43	5.36	4.25	4.54	1.32	2.4	1.36	0.00311622	1.42181	up
CL8.Contig21_All	40	29	51	0	8	5	0.73	0.42	0.66	0	0.12	0.09	0.00503471	3.17027	up
CL8.Contig33_All	399	578	580	164	317	216	13.11	15.12	13.77	5.17	8.47	6.18	5.46e-05	1.02452	up
CL8016.Contig1_All	248	266	280	64	150	145	8.55	7.3	6.97	2.14	4.2	4.35	0.00501464	1.04351	up
CL8016.Contig2_All	582	795	682	252	306	322	18.41	20	15.56	7.65	7.87	8.87	8.18e-07	1.08231	up
CL8030.Contig1_All	68	96	99	0	34	34	1.28	1.43	1.34	0	0.53	0.56	0.0050298	1.88696	up
CL8030.Contig2_All	34	0	0	65	71	70	0.64	0	0	1.15	1.07	1.14	4.56e-05	-2.50313	down
CL8054.Contig2_All	42	64	56	3	26	0	1.09	1.31	1.04	0.08	0.56	0	0.00518144	2.42428	up
CL8078.Contig2_All	281	387	420	122	160	154	6.75	7.38	7.26	2.82	3.13	3.22	6.51e-05	1.1642	up
CL8087.Contig2_All	32	63	79	225	184	144	0.33	0.51	0.58	2.16	1.5	1.26	0.00201168	-1.89275	down
CL8121.Contig2_All	125	180	202	374	366	391	2.33	2.66	2.72	6.67	5.53	6.35	1.37e-06	-1.33507	down
CL8140.Contig1_All	15	32	28	235	270	296	2.17	3.77	2.98	32.39	31.71	36.9	4.28e-22	-3.59564	down
CL8140.Contig2_All	0	10	10	87	90	127	0	1.08	1.01	11.32	10.03	15.03	4.78e-11	-4.18966	down
CL8147.Contig2_All	63	110	95	220	186	253	1.84	2.54	1.99	6.09	4.36	6.35	5.66e-05	-1.47824	down
CL8147.Contig3_All	3124	4107	3902	6670	8012	7678	105.3	110.02	94.91	215.23	219.19	225.23	2.98e-21	-1.15545	down
CL8147.Contig4_All	294	337	299	580	724	599	9.05	8.24	6.64	17.1	18.08	16.05	3.97e-08	-1.16756	down
CL8182.Contig1_All	57	94	66	154	189	168	2.82	3.68	2.36	7.22	7.51	7.16	0.000910159	-1.38538	down
CL8188.Contig2_All	18	10	19	77	73	68	0.23	0.1	0.17	0.89	0.72	0.72	0.000291559	-2.35285	down
CL8211.Contig1_All	76	52	47	187	125	276	2.11	1.15	0.96	4.98	2.84	6.69	0.00921295	-1.85627	down
CL8211.Contig3_All	15	23	11	41	87	125	0.35	0.43	0.19	0.91	1.64	2.53	0.00421186	-2.45864	down
CL8211.Contig4_All	145	212	235	377	661	587	4.15	4.83	4.86	10.32	15.34	14.62	1.49e-11	-1.60127	down
CL8211.Contig9_All	67	99	116	218	334	321	1.8	2.12	2.24	5.6	7.26	7.48	1.18e-08	-1.78567	down
CL8225.Contig2_All	1000	1189	1083	371	340	243	26.78	25.32	20.93	9.52	7.39	5.67	6.74e-15	1.61456	up
CL8225.Contig3_All	1126	1418	1224	509	532	468	38.65	38.7	30.31	16.74	14.85	14	6.8e-11	1.16871	up
CL8234.Contig3_All	168	143	136	31	17	23	8.89	6.03	5.19	1.62	0.77	1.07	4.83e-07	2.49477	up
CL8238.Contig10_All	106	128	177	6	23	7	11.41	10.92	13.7	0.62	2.01	0.65	5.31e-10	3.40575	up
CL824.Contig15_All	16	0	12	31	48	59	1.5	0	0.79	2.72	3.55	4.71	0.00436956	-2.34832	down
CL8255.Contig2_All	83	67	134	37	37	0	2.18	1.41	2.55	0.94	0.8	0	0.0094898	1.73757	up
CL8255.Contig6_All	436	501	639	158	166	169	21.66	19.76	22.87	7.53	6.72	7.31	5.15e-10	1.51187	up
CL8287.Contig2_All	357	479	666	140	251	277	27.42	29.16	36.78	10.28	15.66	18.43	0.000518635	1.02034	up
CL8292.Contig1_All	144	149	169	75	57	46	12.26	10.06	10.35	6.09	3.94	3.39	0.00969284	1.19902	up
CL83.Contig5_All	91	124	226	24	46	47	1.82	1.97	3.25	0.47	0.75	0.82	0.00386201	1.74964	up
CL8305.Contig1_All	10	9	9	62	41	40	0.85	0.61	0.55	5.05	2.84	2.96	0.00245269	-2.51563	down
CL834.Contig2_All	7	18	22	48	119	91	1.14	2.08	2.33	6.66	14.14	11.46	2.32e-05	-2.6245	down
CL8343.Contig2_All	1127	1241	1256	2360	2355	2729	64.67	56.53	51.93	129.4	109.63	135.9	1.92e-12	-1.18592	down
CL8361.Contig2_All	307	312	437	695	697	672	5.79	4.68	5.96	12.56	10.67	11.05	8.12e-08	-1.13226	down
CL8387.Contig6_All	519	573	631	194	243	163	16.71	14.65	14.64	5.99	6.35	4.58	5.16e-09	1.37423	up
CL8387.Contig7_All	1286	1761	1795	592	734	647	45.05	48.99	45.34	19.84	20.86	19.72	1e-12	1.1392	up
CL8388.Contig1_All	1038	1540	1374	2274	3279	2851	25.8	30.44	24.65	54.14	66.13	61.71	9.95e-20	-1.23333	down
CL8388.Contig2_All	9618	12297	13123	18848	26531	23209	238.54	242.49	234.97	447.78	534.08	501.38	1.03e-17	-1.11456	down
CL839.Contig1_All	40	76	78	106	230	173	2.5	3.71	3.44	6.2	11.44	9.21	0.000244968	-1.53934	down
CL8410.Contig2_All	408	502	543	128	93	155	21.62	21.13	20.74	6.5	4.02	7.17	2.35e-12	1.77827	up
CL844.Contig24_All	41	121	97	175	174	157	1.13	2.58	1.88	4.5	3.8	3.68	0.00943546	-1.17265	down
CL8450.Contig2_All	239	360	559	150	77	135	28.06	33.56	47.15	16.83	7.34	13.76	0.00305825	1.44599	up
CL8470.Contig3_All	249	418	484	132	153	82	8.92	11.91	12.51	4.53	4.48	2.58	2.33e-06	1.45836	up
CL8479.Contig1_All	184	163	121	19	7	12	18.39	12.84	8.65	1.8	0.56	1.03	7.64e-07	3.45275	up
CL85.Contig13_All	69	74	91	18	42	0	2.26	1.91	2.15	0.59	1.12	0	0.00710273	1.84074	up
CL8504.Contig3_All	199	272	321	62	54	51	5.39	5.87	6.27	1.61	1.19	1.22	3.04e-09	2.05796	up
CL8513.Contig3_All	573	727	687	1148	1520	1418	9.4	9.5	8.15	18.06	20.25	20.29	3.72e-13	-1.18061	down
CL8516.Contig1_All	36612	56842	49763	8238	14383	10886	464	573.06	455.6	100.09	147.97	120.3	4.9e-21	1.95843	up
CL8525.Contig2_All	36	46	103	124	142	153	0.73	0.74	1.51	2.4	2.33	2.7	0.00498068	-1.38247	down
CL854.Contig13_All	199	310	262	524	635	673	3.22	4	3.07	8.14	8.35	9.51	1.84e-10	-1.40165	down
CL8553.Contig1_All	21	24	44	132	170	170	0.47	0.43	0.71	2.82	3.07	3.31	1.28e-08	-2.58259	down
CL8556.Contig1_All	43	57	31	118	143	99	1.45	1.55	0.76	3.83	3.94	2.94	0.00150477	-1.58437	down
CL856.Contig22_All	0	0	0	42	45	32	0	0	0	2.54	2.35	1.78	6.49e-08	#VALUE!	down
CL856.Contig23_All	120	210	219	68	62	84	3.6	4.98	4.72	1.95	1.52	2.2	0.00535806	1.17325	up
CL856.Contig31_All	48	64	91	0	19	14	1.33	1.4	1.82	0	0.42	0.35	0.00070306	2.54708	up
CL8560.Contig1_All	127	173	101	51	41	51	8.3	9.01	4.75	3.24	2.22	2.92	0.00869257	1.33992	up
CL8567.Contig1_All	3065	4515	5251	13183	16472	17310	79.89	93.55	98.79	329.06	348.41	392.87	7.37e-61	-2.03764	down
CL8567.Contig2_All	25068	34755	41642	70668	84763	87650	648.89	715.27	778.13	1752.15	1780.92	1976.08	2.66e-16	-1.42647	down
CL8567.Contig3_All	622	655	993	3056	2646	3378	36.87	30.83	42.39	172.95	127.16	173.72	1.08e-12	-2.17717	down
CL857.Contig9_All	69	47	69	0	0	24	0.84	0.46	0.6	0	0	0.25	0.000249364	2.87814	up
CL8570.Contig2_All	3995	4910	5551	1045	1053	938	147.23	143.8	147.59	36.86	31.52	30.1	4.16e-59	2.08349	up
CL8607.Contig1_All	28	62	49	230	323	299	5.74	9.99	7.26	44.41	53.28	52.16	2.01e-16	-2.78196	down
CL8607.Contig2_All	23	24	26	79	110	76	2.45	2.02	1.93	7.81	9.31	6.87	0.000763283	-1.99441	down
CL8610.Contig4_All	244	230	211	66	55	77	4.05	3.03	2.52	1.05	0.74	1.12	9.62e-06	1.65469	up
CL8614.Contig1_All	176	377	403	1371	1985	1155	11.8	20.03	19.47	87.66	107.83	67.09	2.16e-09	-2.42299	down
CL8614.Contig2_All	134	169	414	809	1248	775	15.7	15.69	34.74	89.92	118.19	78.2	1.9e-08	-2.17913	down
CL8618.Contig1_All	189	219	349	65	113	121	7.65	7.03	10.16	2.52	3.71	4.27	0.000957611	1.19141	up
CL8624.Contig1_All	1456	1280	1477	2736	3440	3216	41.57	29.05	30.44	74.81	79.72	79.95	1.32e-22	-1.2825	down
CL8624.Contig2_All	486	961	892	1456	1909	1816	13.78	21.65	18.24	39.51	43.89	44.8	2.2e-17	-1.3187	down
CL8659.Contig1_All	152	265	179	11	10	11	5.44	7.5	4.61	0.39	0.32	0.35	9.5e-15	4.05149	up
CL8659.Contig2_All	330	379	515	44	64	51	13.97	12.76	15.7	1.81	2.2	1.91	6.6e-21	2.7927	up
CL866.Contig1_All	332	408	399	909	1372	1159	7.27	7.1	6.3	19.04	24.34	22.06	4.83e-23	-1.728	down
CL866.Contig2_All	270	394	335	502	799	749	3	3.49	2.7	5.36	7.22	7.27	1.4e-08	-1.17098	down
CL866.Contig3_All	0	0	27	108	87	52	0	0	0.41	2.2	1.51	0.97	0.000886363	-3.55735	down
CL8674.Contig1_All	163	210	139	550	553	514	3.73	3.82	2.3	12.06	10.27	10.26	1.07e-14	-1.79979	down
CL8674.Contig2_All	383	495	334	1919	1625	1625	9.56	9.82	6.02	45.85	32.91	35.3	2.96e-09	-2.24487	down
CL8674.Contig5_All	0	2	0	356	439	507	0	0.05	0	8.5	8.89	11	6.14e-78	-9.54212	down
CL8679.Contig3_All	24	22	12	110	159	112	0.73	0.52	0.26	3.13	3.85	2.9	1.95e-08	-2.79913	down
CL8683.Contig7_All	1446	1637	2229	522	311	323	96.77	86.97	107.46	33.4	16.9	18.79	3.79e-18	1.9922	up
CL8694.Contig1_All	36	27	35	0	3	2	11.57	6.82	7.99	0	0.78	0.55	0.0035685	4.27398	up
CL8720.Contig1_All	20	41	24	99	94	141	0.74	1.19	0.63	3.46	2.76	4.45	5.9e-05	-2.13599	down
CL8720.Contig4_All	1301	1510	2034	665	691	542	12.33	11.39	13.93	6.05	5.32	4.49	2.24e-11	1.17702	up
CL8720.Contig5_All	83	66	61	327	414	336	4.84	3.06	2.58	18.09	19.47	16.91	9.17e-18	-2.46383	down
CL8749.Contig1_All	420	794	1153	1599	1283	1816	13.95	20.97	27.62	50.81	34.58	52.48	0.00626414	-1.20651	down
CL8749.Contig2_All	13	28	37	94	99	126	0.35	0.57	0.69	2.31	2.06	2.8	6.07e-05	-2.23643	down
CL8753.Contig1_All	82	158	101	349	352	382	2.68	4.09	2.38	10.86	9.29	10.82	7.51e-11	-1.83238	down
CL8753.Contig2_All	54	63	52	151	189	202	0.88	0.81	0.61	2.34	2.47	2.83	5.62e-06	-1.80855	down
CL877.Contig1_All	561	577	646	248	260	179	23.24	19.01	19.32	9.84	8.74	6.47	1.04e-07	1.22162	up
CL877.Contig5_All	138	289	114	36	16	24	4.27	7.08	2.53	1.08	0.41	0.66	0.00887362	2.63213	up
CL877.Contig8_All	239	220	193	79	67	116	9.53	6.95	5.55	3.02	2.18	4.01	0.00833797	1.1909	up
CL8770.Contig1_All	367	528	691	268	202	203	6.91	7.91	9.4	4.84	3.09	3.33	0.00044863	1.02994	up
CL8823.Contig2_All	46	47	42	72	137	140	0.83	0.67	0.54	1.23	1.97	2.18	0.00353287	-1.46784	down
CL8888.Contig2_All	671	930	951	2089	1963	1961	9.44	10.39	9.65	28.13	22.39	24.02	1.09e-09	-1.40989	down
CL8895.Contig1_All	607	678	1202	2397	1883	1913	40.05	35.5	57.11	151.03	100.8	109.5	0.00111205	-1.52117	down
CL8895.Contig2_All	121	80	158	332	306	268	7.22	3.81	6.79	18.87	14.76	13.86	4.82e-05	-1.49695	down
CL8926.Contig1_All	42	51	44	127	103	107	2.69	2.56	2.04	7.72	5.3	5.91	0.00618512	-1.46137	down
CL8943.Contig1_All	660	854	874	139	219	197	43.61	44.77	41.57	8.83	11.78	11.33	2.11e-20	1.96861	up
CL8943.Contig2_All	7863	9147	8315	1293	2772	1745	625.31	577.12	476.02	98.21	178.93	120.33	2.76e-21	2.01694	up
CL8969.Contig1_All	295	334	488	144	140	127	7.28	6.56	8.69	3.41	2.82	2.74	6.96e-06	1.26216	up
CL897.Contig12_All	0	0	0	28	89	46	0	0	0	1.22	3.23	1.79	1.05e-07	#VALUE!	down
CL8974.Contig3_All	57	187	193	6	3	0	1.09	2.84	2.65	0.12	0.06	0.01	4.22e-07	5.29314	up
CL8976.Contig10_All	51	48	59	0	0	7	1.2	0.9	1.01	0	0	0.15	5.08e-06	4.41202	up
CL8976.Contig7_All	118	130	120	19	17	37	2.94	2.57	2.16	0.47	0.35	0.82	4e-05	2.20064	up
CL8976.Contig8_All	181	230	137	35	32	28	4.41	4.46	2.41	0.84	0.65	0.6	8.42e-06	2.38577	up
CL8976.Contig9_All	325	362	360	55	107	53	8.51	7.54	6.81	1.38	2.28	1.21	2.52e-12	2.16748	up
CL8987.Contig3_All	216	305	440	618	497	579	27.29	30.42	39.76	74.11	50.75	62.94	0.00891216	-1.02104	down
CL9001.Contig1_All	80	89	91	4	7	2	15.5	13.62	12.62	0.73	1.1	0.33	3.12e-09	4.19294	up
CL9016.Contig1_All	36	73	72	361	349	243	3.32	5.34	4.76	31.54	25.99	19.3	3.1e-07	-2.5993	down
CL904.Contig1_All	567	517	620	877	1216	1148	50.15	36.32	39.47	74.07	87.33	87.95	1.13e-09	-1.05273	down
CL9050.Contig2_All	676	772	803	1682	1735	1824	17.59	15.98	15.08	41.89	36.62	41.31	2.64e-19	-1.37123	down
CL907.Contig3_All	264	210	297	420	611	661	5.88	3.73	4.78	8.96	11.03	12.82	1.48e-08	-1.25348	down
CL9088.Contig1_All	80	122	71	124	216	185	5.1	6.16	3.27	7.52	11.11	10.15	0.00965028	-1.05718	down
CL9122.Contig1_All	44	62	56	147	204	262	1.42	1.59	1.3	4.53	5.32	7.33	5.87e-08	-2.05768	down
CL9122.Contig2_All	288	323	384	633	625	785	10.51	9.36	10.1	22.09	18.48	24.89	1.31e-08	-1.19574	down
CL9140.Contig3_All	123	82	183	224	261	251	3.84	2.03	4.12	6.7	6.61	6.82	0.00182274	-1.07718	down
CL9142.Contig1_All	773	907	781	1794	2112	2040	19.26	17.96	14.05	42.79	42.67	44.23	6.14e-22	-1.40857	down
CL9142.Contig2_All	34	45	38	77	113	115	1.62	1.72	1.31	3.51	4.4	4.76	0.00641796	-1.51201	down
CL9154.Contig1_All	1708	2266	2140	3644	4530	4681	154.55	162.59	139.31	314.56	332.67	366.83	8.04e-22	-1.21829	down
CL9178.Contig1_All	84	80	111	17	12	9	6.66	5.03	6.34	1.29	0.77	0.62	1.54e-05	2.66477	up
CL9191.Contig1_All	312	373	538	169	185	121	10.46	9.93	13.01	5.43	5.04	3.54	1.08e-05	1.18318	up
CL9208.Contig1_All	14	54	58	4	5	0	0.52	1.52	1.5	0.15	0.17	0	0.00191295	3.56453	up
CL9243.Contig1_All	195	296	310	441	698	494	2	2.42	2.3	4.34	5.8	4.41	3.34e-07	-1.18029	down
CL9273.Contig1_All	75	83	112	235	220	244	3.88	3.41	4.18	11.62	9.24	10.97	1.2e-05	-1.54373	down
CL9298.Contig1_All	166	202	348	80	87	87	19.6	18.89	29.47	9.02	8.39	8.86	0.00137603	1.30812	up
CL9329.Contig4_All	380	579	533	922	1413	1063	7.01	8.49	7.1	16.27	21.12	17.07	3.14e-14	-1.33418	down
CL9331.Contig1_All	196	114	277	56	11	44	9.73	4.51	9.93	2.7	0.47	1.92	0.00280578	2.1824	up
CL9331.Contig2_All	1654	2123	2060	412	581	393	75.9	77.4	68.2	18.09	21.65	15.7	6.24e-35	1.93059	up
CL9351.Contig1_All	160	166	256	299	441	466	3.04	2.51	3.51	5.44	6.79	7.71	5.6e-06	-1.19846	down
CL9367.Contig1_All	78	67	104	275	418	442	4.26	2.92	4.1	14.32	18.46	20.92	1.44e-16	-2.31897	down
CL937.Contig1_All	38	38	37	115	126	205	2.16	1.7	1.52	6.17	5.72	10	2e-05	-2.10442	down
CL9412.Contig2_All	337	446	515	135	180	190	5.52	5.8	6.08	2.13	2.4	2.72	6.44e-06	1.20862	up
CL942.Contig8_All	76	127	78	1	4	6	3.97	5.24	2.94	0.07	0.17	0.27	1.1e-10	4.58862	up
CL9430.Contig1_All	23781	41392	42448	62567	90751	86951	617.64	854.7	795.83	1556.48	1913.09	1966.84	3.93e-14	-1.32088	down
CL9437.Contig1_All	3694	3668	4079	1033	466	856	191.26	150.87	152.28	51.19	19.62	38.53	1.91e-17	2.09426	up
CL9437.Contig2_All	1143	978	1216	383	224	297	60.52	41.12	46.4	19.39	9.63	13.69	1.92e-07	1.71112	up
CL9446.Contig3_All	13	26	13	56	129	133	0.32	0.49	0.23	1.26	2.43	2.69	8.28e-06	-2.72276	down
CL9475.Contig5_All	106	159	199	23	45	37	1.2	1.43	1.63	0.26	0.41	0.37	2.53e-05	1.99535	up
CL948.Contig2_All	772	863	671	281	257	238	29.9	26.56	18.75	10.41	8.08	8.02	1.88e-05	1.42687	up
CL948.Contig3_All	416	535	589	219	232	176	18.25	18.62	18.61	9.21	8.25	6.71	3.77e-06	1.12703	up
CL948.Contig4_All	481	608	564	155	202	142	33.89	34	28.59	10.44	11.57	8.73	5.26e-11	1.58333	up
CL948.Contig5_All	298	359	286	92	147	144	13.04	12.46	9.04	3.86	5.24	5.51	0.000251339	1.18528	up
CL9487.Contig1_All	330	367	72	926	806	1197	18.21	16.05	2.86	48.76	36.03	57.28	4.35e-06	-2.01405	down
CL9499.Contig1_All	59	70	67	14	17	8	7.9	7.42	6.44	1.78	1.85	0.92	0.00280324	2.17718	up
CL9499.Contig2_All	50	53	58	10	14	6	6.69	5.61	5.57	1.27	1.52	0.69	0.00590395	2.28217	up
CL9499.Contig3_All	1122	1134	1085	412	249	339	50.5	40.55	35.22	17.74	9.1	13.27	1.35e-07	1.57281	up
CL950.Contig2_All	73	83	59	13	13	25	3.74	3.36	2.17	0.65	0.56	1.11	0.0054892	1.95779	up
CL9513.Contig6_All	563	489	419	982	1051	991	9.55	6.59	5.14	15.94	14.46	14.64	9.63e-08	-1.15682	down
CL952.Contig1_All	165	147	198	50	55	42	8.18	5.79	7.08	2.37	2.21	1.81	0.000187093	1.64475	up
CL9559.Contig3_All	142	163	141	500	557	616	4.82	4.41	3.46	16.22	15.31	18.15	1.67e-18	-2.04267	down
CL9564.Contig3_All	88	146	128	213	278	184	2.51	3.31	2.62	5.8	6.41	4.56	0.00396294	-1.06136	down
CL9580.Contig4_All	81	86	53	7	29	16	2.43	2.06	1.15	0.22	0.7	0.42	0.00488723	2.03338	up
CL96.Contig2_All	74	84	56	0	0	3	3.03	2.74	1.66	0	0	0.12	4.83e-11	6.09223	up
CL9614.Contig1_All	304	303	473	70	168	134	13.73	10.88	15.41	3.02	6.16	5.27	4.64e-06	1.41605	up
CL9616.Contig4_All	301	498	517	748	1153	987	11.02	14.48	13.64	26.19	34.21	31.42	3.47e-12	-1.29128	down
CL9617.Contig1_All	46	47	29	1	2	2	2.47	2	1.13	0.05	0.09	0.09	0.000125433	4.5334	up
CL9618.Contig2_All	448	563	550	209	248	225	15.43	15.41	13.66	6.89	6.93	6.74	2.47e-05	1.04532	up
CL9635.Contig1_All	294	388	448	746	1240	1046	5.16	5.41	5.67	12.54	17.65	16	4.94e-17	-1.56708	down
CL9637.Contig1_All	279	409	477	130	144	174	6.91	8.05	8.52	3.09	2.89	3.75	1.4e-05	1.20839	up
CL9637.Contig3_All	255	428	426	107	131	167	6.52	8.72	7.87	2.64	2.72	3.72	6.81e-06	1.28995	up
CL9638.Contig2_All	443	434	392	165	158	83	9.22	7.19	5.89	3.31	2.67	1.51	9.24e-05	1.49489	up
CL9666.Contig1_All	73	86	92	159	250	201	2.82	2.66	2.58	5.89	7.86	6.78	0.000151858	-1.41472	down
CL9666.Contig3_All	406	585	784	866	1318	1117	16.31	18.65	22.69	33.27	42.92	38.97	3.06e-09	-1.05912	down
CL9669.Contig3_All	566	763	1119	423	319	313	19.42	20.82	27.72	13.9	8.88	9.34	0.00430244	1.00444	up
CL9671.Contig1_All	50	83	122	193	229	240	1.3	1.69	2.26	4.75	4.76	5.36	2.33e-05	-1.56774	down
CL9675.Contig1_All	350	476	444	955	1377	1097	19.58	21.12	17.9	51.04	62.47	53.24	1.56e-19	-1.57508	down
CL9713.Contig1_All	1252	1636	1519	227	428	311	28.45	29.56	24.93	4.96	7.9	6.17	9.34e-33	2.06613	up
CL9713.Contig2_All	386	329	387	80	101	103	8.84	5.99	6.4	1.76	1.88	2.05	4.49e-09	1.83346	up
CL9723.Contig1_All	57	58	94	261	403	449	2.19	1.77	2.61	9.57	12.54	14.98	2.15e-17	-2.55867	down
CL9723.Contig2_All	6	16	12	28	59	66	0.25	0.47	0.33	0.99	1.71	2.07	0.003931	-2.31998	down
CL9723.Contig3_All	100	107	98	198	391	430	3.88	3.33	2.75	7.38	12.34	14.53	4.74e-05	-1.84051	down
CL9723.Contig4_All	171	207	339	837	1192	1427	7.11	6.84	10.15	33.17	40.09	51.44	3.28e-15	-2.4323	down
CL9732.Contig1_All	213	221	425	732	673	575	7.67	6.35	11.05	25.23	19.67	18.02	0.000411957	-1.40239	down
CL9741.Contig1_All	395	421	486	172	191	179	10.92	9.25	9.71	4.56	4.3	4.33	3.18e-05	1.11412	up
CL975.Contig4_All	318	602	457	683	880	1088	7.65	11.5	7.92	15.71	17.15	22.76	7.65e-05	-1.09941	down
CL9774.Contig2_All	88	91	57	257	257	291	2.73	2.25	1.29	7.63	6.47	7.86	3.55e-09	-1.88631	down
CL9780.Contig1_All	44	19	0	462	380	403	0.35	0.12	0	3.47	2.42	2.76	2.85e-20	-4.31142	down
CL9780.Contig4_All	2617	2756	2678	4796	5642	5985	21.12	17.7	15.62	37.11	36.96	42.13	2.44e-21	-1.16089	down
CL9780.Contig5_All	2987	2974	2692	4757	6357	6670	23.38	18.51	15.22	35.7	40.38	45.53	1.27e-14	-1.15505	down
CL9786.Contig6_All	58	36	103	0	26	0	2.99	1.46	3.8	0	1.08	0	0.00837132	2.89405	up
CL9808.Contig1_All	40	39	29	3	1	2	5.11	3.95	2.66	0.37	0.1	0.22	0.00137866	3.99062	up
CL9809.Contig1_All	609	652	754	279	277	253	18.2	15.49	16.25	7.99	6.73	6.59	1.04e-07	1.15765	up
CL9819.Contig1_All	0	3	3	86	54	54	0	0.14	0.15	4.31	2.31	2.46	5.99e-07	-5.32193	down
CL9832.Contig2_All	85	91	146	34	48	18	4.94	4.2	6.11	1.9	2.29	0.95	0.00811842	1.51844	up
CL9855.Contig1_All	148	133	116	402	317	291	7.99	5.72	4.51	20.74	13.89	13.67	0.00307057	-1.4905	down
CL986.Contig4_All	104	82	116	198	217	240	3.23	2.02	2.6	5.88	5.44	6.46	0.00048004	-1.2528	down
CL9920.Contig2_All	781	580	1068	283	373	353	19.25	11.37	19	6.7	7.47	7.59	0.00512019	1.12674	up
CL9924.Contig3_All	44	42	98	11	1	8	0.38	0.29	0.61	0.09	0.01	0.07	0.000291485	2.92772	up
CL9926.Contig1_All	7848	8420	9868	2359	2342	2213	378.3	322.41	342.97	108.78	91.66	92.76	4.61e-48	1.75921	up
CL9926.Contig4_All	246	228	209	26	77	126	11.02	8.12	6.75	1.15	2.82	4.93	0.00672928	1.50708	up
CL9934.Contig2_All	560	729	568	2491	2205	2252	22.93	23.72	16.78	97.62	73.3	80.22	2.6e-11	-2.06048	down
CL9934.Contig3_All	320	466	311	1472	1367	1433	12.37	14.31	8.7	54.48	42.89	48.19	4.9e-16	-2.11486	down
CL9957.Contig1_All	240	250	458	121	145	143	3.82	3.16	5.25	1.84	1.88	1.99	0.00864757	1.03929	up
CL9994.Contig2_All	73	126	113	6	19	14	2.23	3.06	2.49	0.17	0.49	0.39	1.97e-06	2.88416	up
CL9997.Contig6_All	14169	15595	17164	31544	37439	40935	494.37	432.46	432.13	1053.62	1060.28	1243	5.44e-23	-1.37044	down
CL9997.Contig7_All	896	1006	1016	1937	2354	2424	128.54	114.17	104.49	264.11	273.82	299.6	3.6e-21	-1.34088	down
Unigene10024_All	481	504	821	223	246	310	10.91	9.08	13.44	4.86	4.53	6.12	0.000366324	1.04688	up
Unigene10049_All	302	462	516	1004	1314	1252	6.98	8.5	8.62	22.22	24.65	25.2	5.06e-21	-1.6445	down
Unigene10078_All	41	53	103	153	222	194	3.9	4	7.1	13.92	17.16	15.99	1.98e-05	-1.71328	down
Unigene10094_All	3770	4499	5218	7438	9242	10346	75.26	71.43	75.23	142.28	149.77	179.99	2.89e-21	-1.15173	down
Unigene10111_All	110	137	106	28	40	42	20.94	20.62	14.51	5.05	6.18	6.86	0.00505084	1.56094	up
Unigene10120_All	2332	3157	3539	1236	1307	1256	54.63	58.82	59.86	27.75	24.87	25.65	1.21e-15	1.07888	up
Unigene10123_All	191	303	277	536	862	743	5.28	6.66	5.53	14.2	19.35	17.9	5.68e-15	-1.61802	down
Unigene10146_All	704	888	1005	155	214	206	62.86	62.89	64.57	13.21	15.51	15.93	6.46e-23	2.02741	up
Unigene10150_All	1154	1341	1959	710	588	540	68.37	63.08	83.62	40.2	28.28	27.78	4.55e-05	1.08352	up
Unigene1017_All	110	125	89	16	28	25	6.87	6.2	4.01	0.96	1.42	1.36	0.000238146	2.13149	up
Unigene10195_All	293	578	580	153	239	133	22.32	34.94	31.86	11.13	14.81	8.79	0.000465601	1.29516	up
Unigene10202_All	225	375	387	89	117	115	18.68	24.7	23.13	7.05	7.89	8.28	1.76e-06	1.45523	up
Unigene10218_All	621	830	931	2956	3056	3609	43.87	46.54	47.41	199.52	175.28	221.21	2.38e-33	-2.18016	down
Unigene1021_All	26	31	84	152	129	106	1.63	1.56	3.77	9.02	6.48	5.73	0.00531773	-1.69427	down
Unigene10230_All	1235	1693	2336	527	767	562	49.43	53.84	67.46	20.21	24.92	19.57	1.29e-07	1.33682	up
Unigene10235_All	522	678	303	2946	1829	2417	35.45	36.55	14.82	191.19	100.82	142.48	0.000218788	-2.40735	down
Unigene10243_All	689	1011	1011	477	258	411	46.75	54.49	49.4	30.91	14.22	24.19	0.000169364	1.03982	up
Unigene10282_All	425	468	570	865	1184	1005	19.94	17.44	19.28	38.8	45.05	40.97	1.91e-11	-1.20607	down
Unigene10327_All	7215	8730	7028	14090	17390	12339	354.37	340.59	248.91	661.9	693.27	526.77	8.7e-06	-1.06834	down
Unigene10342_All	1084	1493	1004	4580	4783	4545	59.21	64.71	39.5	239.01	211.9	215.55	1.29e-29	-2.10113	down
Unigene10349_All	16	10	26	54	57	117	0.6	0.3	0.73	1.95	1.76	3.84	0.00662358	-2.28215	down
Unigene10362_All	90	74	112	159	203	241	4.85	3.18	4.35	8.2	8.88	11.28	0.000818752	-1.26081	down
Unigene10373_All	67	90	86	172	198	164	2.77	2.98	2.56	6.8	6.64	5.89	0.00168422	-1.29271	down
Unigene10385_All	0	10	0	111	87	118	0	0.09	0	1.12	0.74	1.08	9.64e-15	-5.20328	down
Unigene10440_All	235	218	283	20	10	19	24.62	18.1	21.31	2	0.85	1.72	8.2e-20	3.72681	up
Unigene1044_All	115	136	137	239	354	297	5.84	5.48	5.01	11.6	14.59	13.12	1.03e-05	-1.33111	down
Unigene10536_All	16	6	19	158	368	302	0.78	0.23	0.67	7.37	14.54	12.77	1.84e-13	-4.42664	down
Unigene10539_All	1584	1456	2351	473	629	498	124.87	91.07	133.41	35.6	40.24	34.03	1.53e-08	1.60091	up
Unigene10576_All	229	319	383	463	740	579	15.63	17.3	18.84	30.18	40.99	34.28	1.09e-06	-1.08947	down
Unigene11101_All	45	51	41	4	0	3	5.57	5	3.64	0.47	0	0.32	6.29e-05	4.06398	up
Unigene11566_All	155	189	204	482	600	563	7.74	7.51	7.35	23.01	24.32	24.43	7.87e-14	-1.73507	down
Unigene11597_All	0	4	2	54	31	34	0	0.23	0.11	3.77	1.84	2.15	4.74e-05	-4.60019	down
Unigene11975_All	9	27	30	128	113	96	0.4	0.96	0.97	5.49	4.11	3.74	2.56e-06	-2.58543	down
Unigene120_All	116	131	127	342	367	332	11.57	10.32	9.1	32.33	29.51	28.48	8.11e-09	-1.62404	down
Unigene12116_All	38	35	74	300	179	194	7.99	5.81	11.12	59.88	30.55	34.95	0.00471497	-2.41576	down
Unigene1214_All	270	277	364	128	124	115	17.68	14.4	17.17	8.01	6.59	6.54	0.000285753	1.14652	up
Unigene1226_All	375	387	425	628	802	755	27.31	22.36	22.29	43.68	47.4	47.69	4.4e-07	-1.01549	down
Unigene12411_All	105	127	195	295	264	346	4.04	3.89	5.41	10.88	8.24	11.6	4.71e-05	-1.26948	down
Unigene12458_All	0	0	0	763	830	838	0	0	0	6.47	5.96	6.47	1.45e-138	#VALUE!	down
Unigene12459_All	277	614	623	750	921	1017	2.47	4.35	4.01	6.41	6.66	7.9	6.45e-06	-1.01283	down
Unigene12474_All	802	820	579	131	133	130	16.67	13.56	8.69	2.62	2.24	2.35	4.54e-06	2.35852	up
Unigene12485_All	59	77	41	0	21	0	1.89	1.94	0.94	0	0.55	0	0.000379804	3.09388	up
Unigene12506_All	246	302	231	550	469	578	8.02	7.83	5.45	17.18	12.42	16.41	6.32e-05	-1.18492	down
Unigene12599_All	52	75	84	210	282	266	1.76	2.02	2.05	6.81	7.75	7.87	4.14e-09	-2.00418	down
Unigene12645_All	46	71	74	147	203	229	1.33	1.62	1.55	4.07	4.75	5.74	7.11e-06	-1.75516	down
Unigene12646_All	19	24	11	56	75	68	0.44	0.44	0.18	1.21	1.38	1.34	0.0030016	-1.98546	down
Unigene12685_All	8	18	10	108	70	100	0.41	0.73	0.38	5.25	2.92	4.45	7.42e-07	-3.14137	down
Unigene12704_All	211	333	304	27	85	41	4.87	6.11	5.06	0.6	1.59	0.82	2.22e-11	2.35917	up
Unigene12709_All	223	266	322	584	619	653	4.84	4.6	5.06	12.15	10.91	12.38	6.74e-10	-1.3574	down
Unigene12756_All	72	70	58	4	15	24	2.44	1.89	1.42	0.16	0.42	0.73	0.00404974	2.15668	up
Unigene12786_All	246	238	410	71	60	89	9.07	6.97	10.91	2.51	1.8	2.86	2.5e-07	1.84578	up
Unigene12844_All	143	138	133	38	41	48	3.11	2.38	2.08	0.79	0.72	0.9	0.0017052	1.57664	up
Unigene12850_All	519	530	622	112	92	131	13.19	10.71	11.41	2.73	1.9	2.9	1.47e-18	2.16008	up
Unigene12858_All	73	96	156	304	266	197	3.45	3.6	5.31	13.74	10.23	8.09	0.00968786	-1.44899	down
Unigene12883_All	33	25	42	75	129	100	0.79	0.47	0.72	1.72	2.5	2.08	0.00170854	-1.72621	down
Unigene1288_All	36	55	48	139	171	186	3.64	4.41	3.49	13.39	14.03	16.26	3.11e-06	-1.98721	down
Unigene12933_All	122	129	170	239	307	237	4.37	3.67	4.39	8.18	8.94	7.41	0.00171787	-1.04701	down
Unigene12971_All	293	402	678	973	1044	1079	16.04	17.5	26.74	50.88	46.34	51.29	6.78e-12	-1.36737	down
Unigene13033_All	691	850	743	239	364	257	42.48	41.49	32.91	14.04	18.16	13.72	1.44e-09	1.28043	up
Unigene13065_All	164	196	218	8	17	15	5.19	4.93	4.99	0.24	0.44	0.41	1.88e-15	3.73379	up
Unigene13122_All	596	698	706	1322	1513	1632	44.3	41.21	37.78	93.83	91.26	105.24	2.21e-16	-1.30422	down
Unigene1313_All	127	152	152	253	450	425	2.66	2.51	2.28	5.05	7.59	7.69	1.64e-08	-1.50963	down
Unigene13250_All	102	134	115	54	20	30	4.51	4.71	3.67	2.28	0.72	1.15	0.00314238	1.54027	up
Unigene13319_All	31	35	39	2	1	2	4.76	4.25	4.29	0.29	0.12	0.26	0.00162879	4.20585	up
Unigene13324_All	212	278	338	448	621	830	4.37	4.57	5.04	8.85	10.39	14.91	0.000168538	-1.34709	down
Unigene13403_All	78	85	179	440	352	395	6.85	5.92	11.32	36.89	25.1	30.13	1.82e-06	-2.00647	down
Unigene1345_All	263	397	371	1042	1111	992	9.2	11.04	9.38	34.89	31.54	30.2	3.83e-22	-1.77711	down
Unigene13490_All	503	391	575	12	10	31	54.9	33.8	45.03	1.25	0.88	2.92	3.5e-23	4.66484	up
Unigene13511_All	294	398	345	91	154	111	10.91	11.73	9.25	3.26	4.65	3.58	2.93e-06	1.41359	up
Unigene13530_All	2086	2277	2780	691	702	590	73.6	63.85	70.76	23.35	20.13	18.12	3.24e-31	1.68481	up
Unigene13575_All	43	52	107	151	186	140	2.13	2.05	3.83	7.17	7.5	6.04	0.00144317	-1.43491	down
Unigene13613_All	279	383	297	524	600	647	8.85	9.66	6.8	15.92	15.46	17.88	3.66e-06	-1.02714	down
Unigene13644_All	3045	3639	3957	1566	1474	1512	449.56	424.93	418.9	219.86	176.65	192.36	6.05e-16	1.05999	up
Unigene13648_All	4137	5452	3492	11462	10636	9831	131.48	137.71	80.08	348.75	274.33	271.94	4.7e-06	-1.43398	down
Unigene13701_All	66	71	81	136	217	205	1.43	1.21	1.25	2.8	3.79	3.83	0.000149461	-1.48327	down
Unigene1370_All	3128	3687	4290	962	662	825	144.14	134.98	142.55	42.41	24.76	33.05	3.07e-51	1.9956	up
Unigene13710_All	102	145	175	34	30	35	11.29	12.72	13.92	3.59	2.7	3.35	8.8e-05	1.90569	up
Unigene13716_All	230	398	584	1179	1105	872	26.05	35.71	47.52	127.2	101.56	85.4	0.000231859	-1.59642	down
Unigene13723_All	68	84	28	350	279	323	20.19	19.62	5.92	97.93	67.24	81.63	2.09e-09	-2.5229	down
Unigene13753_All	65	97	80	328	201	454	7.02	8.26	6.12	33.26	17.36	41.77	0.00308694	-2.1946	down
Unigene13787_All	72	92	103	166	204	219	6.74	6.84	6.94	14.82	15.51	17.73	0.000845449	-1.29492	down
Unigene13801_All	489	709	1064	2179	2322	2179	12.19	14.06	19.15	52.05	47	47.33	2.85e-21	-1.75525	down
Unigene13887_All	142	169	255	32	29	17	4.27	4.04	5.52	0.92	0.71	0.44	6.55e-10	2.65944	up
Unigene14243_All	17	24	25	102	132	121	0.65	0.73	0.69	3.72	4.08	4.01	7.75e-07	-2.58341	down
Unigene14304_All	619	837	1044	2586	3460	3500	26.07	28.04	31.73	104.26	118.31	128.23	1.73e-52	-2.09317	down
Unigene14326_All	3086	4327	4409	10068	13661	13757	151.7	168.96	156.27	473.39	545.1	587.85	1.33e-50	-1.81466	down
Unigene14352_All	121	183	81	18	30	22	8.42	10.16	4.06	1.2	1.69	1.33	0.00294318	2.35374	up
Unigene14360_All	84	79	97	259	280	347	4.47	3.31	3.71	13.09	12	15.91	6.29e-10	-1.90872	down
Unigene14374_All	561	599	719	229	137	173	24.52	20.8	22.66	9.59	4.87	6.6	4.29e-13	1.61247	up
Unigene14449_All	757	1163	1032	4490	5458	5544	25.37	30.99	24.96	144.11	148.5	161.74	3.97e-86	-2.54706	down
Unigene14478_All	207	439	321	22	21	13	18.33	30.84	20.46	1.86	1.51	1	1.63e-11	3.91691	up
Unigene14481_All	365	449	447	748	799	836	34.88	34.09	30.72	68.17	62.05	69.21	7.17e-08	-1.07119	down
Unigene1448_All	9	12	17	54	63	74	1.2	1.27	1.63	6.86	6.92	8.64	0.000405792	-2.50253	down
Unigene14526_All	1001	826	1089	3423	3199	2495	71.4	46.79	55.93	233.14	185.12	154.32	1.05e-05	-1.79772	down
Unigene14527_All	186	251	351	73	89	80	8.87	9.51	12.1	3.33	3.45	3.32	8.42e-06	1.52794	up
Unigene14528_All	351	496	355	1132	1062	1186	27.04	30.32	19.74	83.35	66.47	79.23	1.25e-12	-1.64421	down
Unigene14540_All	35	74	78	5	9	5	3.49	5.85	5.6	0.48	0.73	0.43	6.6e-05	3.12969	up
Unigene14542_All	42	26	43	127	118	116	2.94	1.45	2.17	8.5	6.71	7.06	0.00023258	-1.84048	down
Unigene14570_All	178	207	200	53	89	70	9.93	9.12	8	2.81	4.01	3.37	0.00142431	1.34168	up
Unigene1462_All	148	205	266	324	437	359	3.09	3.41	4.02	6.49	7.42	6.54	0.000287163	-1.02276	down
Unigene1486_All	132	258	224	0	121	0	2.32	3.6	2.85	0	1.73	0	0.00544323	2.3081	up
Unigene14897_All	124	158	135	15	20	17	12.14	12.25	9.5	1.4	1.59	1.44	2.99e-08	2.86734	up
Unigene1492_All	4300	6577	8434	12216	14322	14626	123.87	150.59	175.35	336.96	334.82	366.81	5.41e-24	-1.27083	down
Unigene1508_All	218	182	272	113	75	103	23.56	15.59	21.17	11.64	6.67	9.71	0.00604566	1.03405	up
Unigene1523_All	159	187	319	465	530	617	17.71	16.47	25.52	49.35	47.88	59.39	7.59e-10	-1.45517	down
Unigene15432_All	88	106	68	12	40	20	7.81	7.46	4.34	1.02	2.88	1.54	0.00715414	1.79439	up
Unigene15460_All	63	93	36	179	149	178	12.21	14.23	4.99	32.88	23.43	29.6	0.000195599	-1.53337	down
Unigene15477_All	113	129	193	276	325	297	3.56	3.23	4.37	8.3	8.3	8.13	8.95e-05	-1.21492	down
Unigene15504_All	1	1	1	70	35	75	0.24	0.19	0.17	15.93	6.84	15.44	1.01e-07	-6.07418	down
Unigene15540_All	21	0	0	36	46	31	0.46	0	0	0.75	0.8	0.58	0.00959059	-2.32792	down
Unigene15546_All	198	231	153	49	39	35	10.95	10.13	6.09	2.59	1.75	1.68	1.01e-05	2.09214	up
Unigene15652_All	63	75	118	19	18	10	3.52	3.32	4.75	1.01	0.82	0.48	0.000358935	2.24525	up
Unigene15672_All	308	351	353	163	140	110	12.4	11.23	10.25	6.28	4.57	3.85	0.000150573	1.1241	up
Unigene1581_All	182	191	194	43	40	39	23.49	19.52	17.98	5.28	4.19	4.34	7.71e-07	2.06413	up
Unigene1584_All	496	532	609	874	1033	1057	10.84	9.24	9.6	18.29	18.3	20.1	3.87e-08	-1.00093	down
Unigene1611_All	420	500	542	162	145	151	35.52	33.51	32.94	13.06	10.01	11.05	1.68e-09	1.50679	up
Unigene16272_All	67	60	0	161	227	222	1.59	1.14	0	3.65	4.35	4.58	4.84e-10	-2.28689	down
Unigene16274_All	1261	1852	1989	345	344	431	44.68	52.14	50.84	11.72	9.89	13.31	1.61e-35	2.01607	up
Unigene1633_All	40	55	90	9	17	15	3.28	3.58	5.31	0.7	1.13	1.07	0.00823851	2.01332	up
Unigene16366_All	113	185	222	35	50	24	1.87	2.44	2.65	0.56	0.68	0.35	2.33e-06	2.07675	up
Unigene16388_All	0	0	0	73	183	211	0	0	0	1.37	2.89	3.58	1.57e-13	#VALUE!	down
Unigene16419_All	67	104	70	146	166	169	1.4	1.73	1.05	2.93	2.82	3.08	0.00927913	-1.14272	down
Unigene16434_All	1522	1809	1541	516	677	900	80.04	75.55	58.44	25.95	28.91	41.15	8.47e-06	1.09516	up
Unigene16486_All	4	16	5	38	82	108	0.07	0.21	0.06	0.61	1.11	1.55	8.89e-05	-3.32399	down
Unigene16487_All	69	78	49	427	764	1348	1.43	1.29	0.74	8.41	12.74	24.14	0.000443489	-3.77911	down
Unigene16499_All	1170	1218	1557	438	490	456	13.66	11.31	13.13	4.91	4.64	4.64	2.03e-15	1.35662	up
Unigene16506_All	1995	1805	1579	392	706	897	66.4	47.74	37.91	12.49	19.07	26	0.00574961	1.34459	up
Unigene16511_All	373	437	701	1162	1036	1007	7.97	7.41	10.79	23.74	17.93	18.7	0.000116588	-1.27854	down
Unigene16517_All	108	133	208	51	58	39	2.34	2.31	3.26	1.08	1.02	0.75	0.00259594	1.41552	up
Unigene16518_All	368	461	499	143	160	127	18.86	18.76	18.44	7.04	6.67	5.69	2.29e-08	1.46521	up
Unigene16535_All	321	404	430	628	916	811	3.85	3.85	3.73	7.22	8.91	8.48	2.38e-09	-1.16959	down
Unigene16539_All	29	58	81	13	15	0	1.35	2.14	2.73	0.61	0.59	0	0.00303749	2.35351	up
Unigene16540_All	912	900	2365	165	199	109	35.32	27.7	66.06	6.13	6.27	3.7	0.00236138	2.93842	up
Unigene16563_All	119	116	129	34	43	38	6.82	5.3	5.34	1.87	2.03	1.93	0.00487069	1.52938	up
Unigene16573_All	806	879	1085	1602	2029	1981	14.89	12.92	14.47	28.37	30.42	31.9	5.46e-15	-1.16567	down
Unigene16631_All	178	324	308	144	40	65	7.43	10.76	9.29	5.75	1.37	2.38	0.00495125	1.44037	up
Unigene16639_All	53	89	122	173	170	175	1.87	2.5	3.11	5.84	4.85	5.35	0.00806226	-1.17317	down
Unigene16640_All	131	166	197	292	471	389	5.1	5.12	5.5	10.83	14.81	13.12	3.47e-07	-1.36537	down
Unigene16695_All	205	249	281	757	723	781	4.74	4.58	4.69	16.78	13.57	15.73	3.68e-18	-1.78762	down
Unigene16730_All	31	53	76	183	181	189	1.93	2.62	3.4	10.87	9.13	10.2	1.25e-06	-1.99308	down
Unigene16745_All	852	1099	1303	278	447	473	32.21	33.02	35.54	10.09	13.73	15.58	2.18e-12	1.29954	up
Unigene16795_All	64	80	131	206	257	171	2.41	2.39	3.56	7.43	7.86	5.6	0.000246487	-1.38843	down
Unigene16797_All	582	675	891	180	268	241	20.59	18.96	22.71	6.11	7.69	7.42	4.85e-12	1.49292	up
Unigene16828_All	745	858	1146	191	251	203	28.29	25.89	31.39	6.97	7.75	6.71	2.65e-22	1.93431	up
Unigene16903_All	146	150	127	43	56	41	3.66	3	2.3	1.05	1.16	0.9	0.00326688	1.47325	up
Unigene16904_All	3739	4361	3631	7953	9616	9757	78.14	72.49	54.8	159.26	163.11	177.67	1.15e-29	-1.35082	down
Unigene16970_All	2386	2789	2921	4829	5584	5534	56.11	52.17	49.6	108.8	106.6	113.39	1.43e-19	-1.12585	down
Unigene16979_All	101	116	180	18	17	17	5.68	5.18	7.3	0.97	0.78	0.83	1.48e-07	2.74725	up
Unigene16983_All	1224	1520	1489	3078	4035	3534	22.51	22.23	19.78	54.27	60.25	56.66	1.25e-29	-1.47332	down
Unigene17002_All	97	144	145	222	249	242	1.88	2.21	2.03	4.12	3.91	4.08	0.00331973	-1.05141	down
Unigene1704_All	10	10	4	63	93	59	0.26	0.2	0.07	1.45	1.82	1.25	1.32e-06	-3.24131	down
Unigene17059_All	162	246	417	50	45	37	7.12	8.58	13.21	2.1	1.6	1.41	5.75e-05	2.42543	up
Unigene17079_All	94	146	79	1080	745	944	3.94	4.82	2.39	42.93	25.11	34.12	8.15e-09	-3.28223	down
Unigene17133_All	150	95	134	37	31	26	7.09	3.57	4.57	1.67	1.19	1.07	0.00216286	1.87083	up
Unigene17137_All	1290	1619	1521	397	275	279	52.13	52.01	44.36	15.35	9.02	9.81	4.35e-33	2.03743	up
Unigene17187_All	145	217	195	85	81	46	7.27	8.63	7.04	4.07	3.29	2	0.00348956	1.21192	up
Unigene17190_All	336	421	500	646	881	776	18.37	18.28	19.71	33.78	39.15	36.87	3.01e-07	-1.026	down
Unigene17197_All	45	51	43	107	160	108	2.75	2.48	1.9	6.26	7.95	5.74	0.00146057	-1.55364	down
Unigene17204_All	1653	1775	1587	117	16	24	100.41	85.58	69.46	6.79	0.79	1.27	2.41e-44	4.73296	up
Unigene17206_All	1178	1646	1563	400	299	323	42.19	46.86	40.4	13.71	8.72	10.08	1.96e-30	1.91779	up
Unigene17244_All	38	42	67	5	9	4	5.07	4.44	6.42	0.64	0.98	0.46	0.00168221	2.87759	up
Unigene17358_All	77	85	130	38	29	10	6.11	5.35	7.43	2.88	1.87	0.69	0.00332524	1.70646	up
Unigene17410_All	335	391	519	145	149	169	28.27	26.19	31.51	11.74	10.25	12.38	2.86e-06	1.25934	up
Unigene17505_All	27	46	58	72	117	130	0.87	1.18	1.35	2.22	3.06	3.65	0.00955718	-1.44816	down
Unigene17540_All	1312	1328	2310	546	306	311	61.41	49.38	77.95	24.46	11.66	12.66	6.17e-06	1.86866	up
Unigene17551_All	435	512	662	1146	1270	1356	9.73	9.11	10.7	24.55	23.05	26.42	2.59e-16	-1.39215	down
Unigene17591_All	37	58	43	6	5	11	1.05	1.31	0.88	0.16	0.12	0.27	0.00768724	2.49689	up
Unigene17614_All	78	83	81	19	16	12	9.1	7.74	6.81	2.21	1.52	1.21	0.000702553	2.20035	up
Unigene1767_All	30	36	12	145	98	217	4.64	4.41	1.33	21.33	12.43	29.04	0.000392067	-2.66982	down
Unigene17687_All	2955	4019	5901	9638	7837	7885	107.81	116.52	155.33	336.56	232.08	250.31	0.00539986	-1.18254	down
Unigene17708_All	216	216	72	311	376	469	21.55	17.08	5.17	29.66	30.44	40.49	0.00147669	-1.27128	down
Unigene17722_All	671	837	1191	1971	1918	2096	22.98	22.79	29.44	64.64	53.33	62.49	2.72e-11	-1.33069	down
Unigene17779_All	17	28	44	63	113	101	1.89	2.47	3.52	6.67	10.19	9.71	0.00245269	-1.8106	down
Unigene1786_All	49	89	82	119	174	201	12.17	17.42	14.53	27.93	35.08	42.87	0.00218693	-1.32272	down
Unigene18006_All	611	1012	1226	2328	2569	1747	101.45	132.96	145.9	367.03	346.16	249.61	9.75e-05	-1.4139	down
Unigene18045_All	793	813	578	3410	3382	3210	21.17	17.26	11.14	87.2	73.29	74.63	5.52e-22	-2.32143	down
Unigene18109_All	226	255	160	637	542	573	10.13	9.11	5.17	27.32	19.72	22.36	5.58e-06	-1.58672	down
Unigene18120_All	47	120	67	338	285	271	2.92	5.81	2.97	19.7	14.11	14.34	1.76e-06	-2.12623	down
Unigene18165_All	160	245	67	1384	1027	1085	4.83	5.85	1.45	39.84	25.08	28.39	4.67e-08	-3.0269	down
Unigene18195_All	17	15	17	68	68	65	2.12	1.48	1.53	8.09	6.89	7.01	0.00127134	-2.1763	down
Unigene18225_All	19	9	9	61	63	73	0.89	0.34	0.3	2.74	2.4	3.02	0.000195966	-2.48258	down
Unigene18242_All	92	152	140	289	322	363	9.99	13.1	10.94	29.88	28.31	34.06	2.98e-07	-1.50895	down
Unigene18253_All	345	333	372	970	1293	1355	17.4	13.34	13.53	46.79	52.93	59.39	2.3e-28	-1.91098	down
Unigene18323_All	225	272	342	676	905	1054	15.42	14.74	16.81	44.14	50.18	62.48	1.15e-17	-1.80092	down
Unigene18366_All	632	797	859	1278	1596	1448	16.72	16.76	16.4	32.4	34.27	33.36	3.45e-11	-1.06974	down
Unigene18441_All	159	193	221	82	78	66	13.99	13.38	13.9	6.84	5.54	5	0.0046064	1.16932	up
Unigene18454_All	148	217	296	109	91	71	12.03	14	17.32	8.46	6	5.02	0.00362797	1.07733	up
Unigene18456_All	33	26	42	84	121	114	1.63	1.03	1.5	3.92	4.77	4.84	0.00085821	-1.79002	down
Unigene18515_All	472	407	608	219	60	134	34.61	23.68	32.1	15.33	3.57	8.52	0.000160552	1.62652	up
Unigene18527_All	1565	2213	2359	11284	16042	16814	176.14	197.39	190.8	1209.88	1465.27	1635.71	1.61e-60	-2.99612	down
Unigene18548_All	51	47	58	7	12	10	2.67	1.96	2.19	0.35	0.51	0.46	0.00702378	2.31048	up
Unigene1896_All	44	52	48	4	7	5	4.2	3.98	3.29	0.36	0.54	0.41	0.00110976	3.05003	up
Unigene19299_All	12	9	24	57	81	43	1.23	0.71	1.71	5.25	6.25	3.56	0.00270749	-2.18087	down
Unigene19396_All	51	98	67	252	222	230	1.49	2.28	1.42	7.06	5.28	5.87	1.04e-07	-1.88313	down
Unigene19399_All	43	84	83	18	8	13	3.74	5.8	5.2	1.49	0.56	0.98	0.00129723	2.19416	up
Unigene1939_All	121	144	181	246	311	310	20.03	18.84	21.47	38.66	41.77	44.15	0.000394392	-1.11384	down
Unigene19443_All	2378	3050	2892	698	685	557	95.94	97.8	84.18	26.98	22.43	19.55	1.53e-42	1.93619	up
Unigene19483_All	75	130	171	232	327	200	3.94	5.38	6.4	11.53	13.77	9.04	0.000883809	-1.19802	down
Unigene1955_All	2145	2858	1672	10012	7853	8751	58	61.42	32.62	259.19	172.3	205.99	3.17e-07	-2.14605	down
Unigene1966_All	9	11	7	45	35	65	1.02	0.99	0.57	4.89	3.22	6.38	0.0018529	-2.5593	down
Unigene19720_All	199	217	316	90	89	100	16.87	14.6	19.31	7.33	6.14	7.37	0.000636332	1.22027	up
Unigene2004_All	533	699	720	260	240	245	40.21	41.88	39.11	18.73	14.7	16.09	2.56e-08	1.2192	up
Unigene20152_All	108	117	138	246	231	226	2.03	1.74	1.87	4.41	3.52	3.69	0.00171301	-1.11712	down
Unigene2018_All	122	245	250	310	443	398	10.22	16.24	15.08	24.74	30.08	28.89	0.000120872	-1.07258	down
Unigene20205_All	0	0	0	22	34	24	0	0	0	0.57	0.74	0.56	0.000274212	#VALUE!	down
Unigene2021_All	105	98	144	38	21	31	9.14	6.7	8.93	3.13	1.47	2.31	0.00101946	1.75448	up
Unigene2022_All	340	340	510	158	198	166	15.87	12.61	17.16	7.05	7.5	6.74	0.000232595	1.0325	up
Unigene2023_All	248	293	280	110	160	98	22	20.61	17.87	9.31	11.52	7.53	0.00352215	1.02216	up
Unigene20240_All	190	216	273	398	435	433	5.45	4.93	5.65	10.94	10.14	10.82	5.51e-05	-1.05991	down
Unigene2025_All	827	1016	886	2127	2641	2790	33.74	32.94	26.07	83.08	87.49	99.03	9.4e-31	-1.60487	down
Unigene20295_All	88	46	108	0	0	31	2.47	1.04	2.2	0	0	0.76	0.00311826	2.88503	up
Unigene2029_All	323	414	522	135	169	119	20.61	20.91	23.93	8.21	8.73	6.57	1.56e-07	1.40641	up
Unigene20479_All	48	80	82	154	191	154	1.06	1.42	1.31	3.26	3.43	2.97	0.000967007	-1.4206	down
Unigene20490_All	63	89	72	207	199	209	1.45	1.63	1.2	4.56	3.71	4.19	1.72e-05	-1.61593	down
Unigene20498_All	110	102	147	645	708	710	3.87	2.88	3.74	21.76	20.24	21.76	1.45e-32	-2.67559	down
Unigene20499_All	27	23	19	70	82	76	1.68	1.11	0.83	4.09	4.06	4.01	0.00354122	-1.83203	down
Unigene20544_All	147	216	196	595	676	628	3.39	3.96	3.27	13.16	12.68	12.63	4.25e-18	-1.9237	down
Unigene20549_All	92	77	100	268	260	188	2.11	1.41	1.67	5.9	4.85	3.76	0.00021483	-1.56447	down
Unigene20563_All	62	73	43	329	233	260	4.34	4.06	2.2	22	13.24	15.81	2.2e-05	-2.35556	down
Unigene20566_All	1741	2371	2384	705	1180	928	37.35	40.45	36.93	14.49	20.55	17.35	1.02e-12	1.06988	up
Unigene20572_All	2565	3380	4357	1507	1578	1334	46.17	48.39	56.64	26	23.06	20.93	4.14e-09	1.04133	up
Unigene20573_All	185	180	238	344	457	441	5.06	3.91	4.69	9.03	10.15	10.51	4.71e-06	-1.18188	down
Unigene20574_All	164	154	112	675	618	668	3.69	2.75	1.82	14.54	11.28	13.09	7.79e-17	-2.31177	down
Unigene20631_All	47	32	74	168	220	233	2.15	1.16	2.44	7.34	8.15	9.26	1.17e-08	-2.17002	down
Unigene20710_All	48	60	62	288	293	296	2.73	2.71	2.55	15.72	13.55	14.65	7.54e-15	-2.52752	down
Unigene20736_All	809	1079	1143	3325	3434	3083	23.46	24.88	23.92	92.34	80.86	77.88	3.31e-20	-1.8675	down
Unigene20755_All	75	106	134	9	19	23	4.52	5.07	5.82	0.52	0.93	1.2	2.59e-05	2.48933	up
Unigene20809_All	81	92	173	25	26	35	4.9	4.42	7.58	1.45	1.28	1.84	0.000815201	1.82388	up
Unigene20819_All	243	295	320	106	140	104	9.64	9.32	9.15	4.03	4.53	3.62	0.000588665	1.14451	up
Unigene20833_All	631	667	797	164	151	136	23.29	19.56	21.22	5.79	4.52	4.37	2.34e-20	2.05015	up
Unigene20861_All	61	85	72	167	276	323	2.93	3.24	2.49	7.68	10.79	13.51	1.56e-07	-1.93819	down
Unigene20876_All	2614	2661	3778	1188	890	960	84.57	68.43	88.18	36.79	23.38	27.03	1.13e-09	1.39083	up
Unigene20907_All	222	243	259	74	102	93	4.79	4.16	4.04	1.54	1.79	1.75	0.000441782	1.29455	up
Unigene20916_All	932	1452	958	2978	2928	2769	19.24	23.84	14.29	58.9	49.05	49.81	4.28e-10	-1.53246	down
Unigene20986_All	36	55	99	142	166	168	1.13	1.36	2.22	4.2	4.18	4.54	0.00070275	-1.52531	down
Unigene2099_All	1026	1307	726	5209	4471	4346	44.14	44.68	22.53	214.46	156.14	162.6	1.37e-09	-2.3385	down
Unigene21065_All	27	28	36	86	98	155	1.19	0.98	1.14	3.62	3.5	5.93	9.68e-05	-2.04001	down
Unigene2110_All	12	9	8	37	30	69	0.52	0.31	0.25	1.54	1.06	2.6	0.00582599	-2.3315	down
Unigene21156_All	61	73	101	26	20	15	3.69	3.51	4.4	1.5	0.98	0.79	0.0075488	1.74367	up
Unigene2122_All	350	467	786	180	196	155	16.18	17.18	26.24	7.96	7.36	6.23	0.00176076	1.39756	up
Unigene21237_All	36	47	7	365	193	211	3.5	3.62	0.49	33.8	15.28	17.73	0.00261052	-3.23081	down
Unigene21257_All	1	8	3	30	49	32	0.08	0.52	0.18	2.36	3.27	2.28	0.00191863	-3.39802	down
Unigene21260_All	101	177	189	216	350	283	3.87	5.39	5.22	7.92	10.88	9.43	0.00160772	-1.02293	down
Unigene21294_All	478	485	408	20	29	23	18.31	14.74	11.27	0.73	0.9	0.76	1.42e-20	4.13874	up
Unigene21340_All	22	45	61	157	160	141	1.02	1.66	2.05	6.99	6.05	5.71	7.57e-06	-2.05209	down
Unigene21367_All	648	859	1329	389	415	353	30.63	32.21	45.23	17.56	15.9	14.48	0.00109623	1.10293	up
Unigene21405_All	822	983	1036	1603	2298	2069	12.5	11.89	11.38	23.36	28.36	27.44	1.06e-16	-1.20931	down
Unigene21412_All	1876	1974	1967	7531	7855	7293	49.67	41.57	37.6	191.01	168.81	168.19	2.58e-30	-2.10749	down
Unigene21417_All	716	840	1530	2766	2993	3166	21.36	19.92	32.94	79.03	72.46	82.22	3.41e-23	-1.71942	down
Unigene21424_All	957	1024	1680	2086	2075	2334	28.67	24.41	36.35	59.85	50.47	60.89	2.91e-06	-1.0046	down
Unigene21426_All	3705	4541	5866	9349	11746	12167	108.09	105.33	123.51	261.2	278.14	309.06	2.53e-30	-1.39553	down
Unigene21521_All	833	909	1391	3313	2857	3096	25.76	22.35	31.07	98.14	71.72	83.37	2e-08	-1.74932	down
Unigene21562_All	77	96	119	267	237	261	8.67	8.56	9.62	28.63	21.65	25.39	3.22e-06	-1.56846	down
Unigene21645_All	202	280	75	1379	1009	992	6.48	7.14	1.74	42.38	26.31	27.72	7.19e-06	-2.73391	down
Unigene21679_All	157	208	130	732	615	601	18.59	19.51	11.06	82.56	59.1	61.5	1.04e-07	-2.12812	down
Unigene21699_All	62	87	135	21	26	30	7.02	7.81	10.99	2.27	2.39	2.94	0.00516278	1.7038	up
Unigene21908_All	870	1120	1034	2484	3408	3435	146.22	148.8	124.51	396.52	464.83	496.64	2.85e-39	-1.76177	down
Unigene21958_All	986	1230	1052	2712	3405	3366	23.59	23.4	18.17	62.17	66.14	70.18	4.19e-36	-1.67277	down
Unigene21977_All	100	101	90	12	18	34	17.68	14.11	11.39	2.01	2.58	5.17	0.000679247	2.08478	up
Unigene22011_All	107	168	254	45	40	52	17.66	22.05	30.1	7.05	5.36	7.38	0.000133929	1.74537	up
Unigene22023_All	205	354	448	126	119	124	7.03	9.64	11.1	4.13	3.31	3.7	0.000241213	1.24816	up
Unigene22035_All	1107	1469	1510	2468	2692	2502	47.91	50.51	47.12	102.17	94.54	94.15	3.05e-14	-1.06875	down
Unigene22040_All	107	148	137	297	297	333	7.07	7.78	6.51	18.78	15.9	19.06	3.05e-06	-1.40238	down
Unigene22071_All	169	213	219	398	540	466	13.32	13.32	12.43	29.95	34.55	31.85	2.29e-08	-1.36881	down
Unigene22072_All	96	153	150	487	646	674	8.18	10.34	9.2	39.68	44.69	49.8	1.11e-23	-2.33676	down
Unigene22191_All	1187	1086	1444	426	281	498	56.81	41.29	49.83	19.5	10.92	20.72	2.96e-08	1.45933	up
Unigene22217_All	16904	21874	20721	7734	6380	7951	949.22	975.39	838.62	415.24	290.82	387.84	4.46e-19	1.26369	up
Unigene22300_All	46	36	46	118	154	132	1.26	0.8	0.91	3.08	3.41	3.15	0.000138165	-1.77977	down
Unigene22356_All	13	15	5	56	53	31	1.61	1.47	0.44	6.58	5.31	3.31	0.00746024	-2.20139	down
Unigene22367_All	26	22	28	105	141	137	2.19	1.47	1.7	8.44	9.63	9.99	6.42e-07	-2.45753	down
Unigene22382_All	260	275	247	42	37	49	16.9	14.19	11.57	2.61	1.95	2.76	8.62e-12	2.46892	up
Unigene22421_All	18	10	10	65	49	56	1.1	0.48	0.44	3.79	2.42	2.96	0.00171932	-2.26782	down
Unigene22445_All	86	73	107	32	21	18	5.71	3.83	5.08	2.06	1.16	1.03	0.00529821	1.71849	up
Unigene22955_All	73	87	62	16	8	11	2.62	2.51	1.61	0.55	0.23	0.34	0.000228563	2.4872	up
Unigene23170_All	27	30	26	96	137	117	2.61	2.3	1.81	8.86	10.76	9.8	1.76e-05	-2.19771	down
Unigene23310_All	119	122	104	44	26	37	20.19	16.36	12.64	7.09	3.58	5.4	0.0050402	1.52683	up
Unigene23372_All	53	51	76	114	210	190	3.12	2.39	3.23	6.42	10.05	9.73	6.44e-05	-1.64207	down
Unigene23420_All	1005	1427	1137	9934	11983	12169	47.33	53.39	38.61	447.39	457.87	498.04	4.46e-157	-3.39961	down
Unigene23443_All	362	392	352	39	29	29	13.78	11.86	9.67	1.42	0.9	0.96	4.32e-25	3.3482	up
Unigene23449_All	26	43	54	523	775	678	1.23	1.62	1.85	23.8	29.87	28	3.02e-58	-4.17652	down
Unigene23479_All	38	45	19	0	9	0	1.64	1.54	0.6	0	0.35	0	0.00849885	3.5386	up
Unigene23607_All	279	345	444	204	113	95	6.12	6.02	7.02	4.3	2.02	1.82	0.00192621	1.15214	up
Unigene2367_All	255	280	382	480	632	601	11.03	9.63	11.93	19.89	22.21	22.63	3.61e-06	-1.05366	down
Unigene23870_All	457	692	880	154	41	76	60.02	71.92	83	19.24	4.39	8.71	2.59e-14	2.64038	up
Unigene23874_All	16	15	28	78	89	116	0.69	0.52	0.87	3.23	3.13	4.36	3.41e-05	-2.4262	down
Unigene2399_All	470	443	574	262	160	216	33.48	25.03	29.44	17.82	9.25	13.34	0.000424815	1.04041	up
Unigene2412_All	114	129	136	322	386	355	8.3	7.42	7.12	22.25	22.67	22.25	4.84e-09	-1.63255	down
Unigene24167_All	279	368	257	107	117	115	2.86	3	1.91	1.05	0.98	1.03	9.41e-05	1.27662	up
Unigene24181_All	117	141	121	20	20	19	26.31	25.01	19.44	4.26	3.65	3.66	1.8e-06	2.53423	up
Unigene2420_All	560	731	1445	1564	2022	2076	19.34	20.08	35.99	51.69	56.67	62.38	3.2e-07	-1.23868	down
Unigene24263_All	181	249	105	0	43	0	2.45	2.68	1.03	0	0.48	0	0.00027157	3.66131	up
Unigene24264_All	508	461	779	223	187	223	7.03	5.08	7.79	2.96	2.1	2.7	6.22e-05	1.28882	up
Unigene24265_All	66	113	42	0	0	0	0.86	1.17	0.39	0	0	0	6.49e-08	#NAME?	up
Unigene24267_All	3074	3866	4914	1032	911	1005	62.41	62.41	72.03	20.08	15.02	17.79	3.53e-33	1.826	up
Unigene24274_All	178	274	274	106	117	86	2.57	3.15	2.86	1.47	1.38	1.08	0.00347236	1.05778	up
Unigene2434_All	283	116	171	20	12	8	15.67	5.1	6.82	1.06	0.54	0.38	0.00789354	3.69942	up
Unigene24350_All	285	306	278	53	100	172	5.96	5.08	4.2	1.07	1.7	3.14	0.00107706	1.32146	up
Unigene2436_All	127	179	205	412	485	513	8.98	10.05	10.44	27.84	27.9	31.49	6.06e-11	-1.62952	down
Unigene24383_All	27	35	19	137	203	155	0.37	0.37	0.18	1.74	2.17	1.78	4.83e-10	-2.72064	down
Unigene24393_All	352	443	330	114	148	203	3.66	3.67	2.48	1.14	1.25	1.84	0.000481157	1.1536	up
Unigene24410_All	2534	7844	4000	314	331	320	108.52	266.87	123.55	12.87	11.52	11.95	0.00110668	3.71357	up
Unigene24502_All	152	139	135	299	302	344	5.4	3.94	3.46	10.18	8.71	10.67	1.06e-05	-1.2784	down
Unigene24528_All	26	23	10	77	99	78	1.83	1.28	0.53	5.09	5.6	4.69	0.00020874	-2.18311	down
Unigene24529_All	80	128	88	277	472	487	6.13	7.72	4.84	20.11	29.08	32.08	1.59e-12	-2.18643	down
Unigene24530_All	89	85	74	281	500	569	6.45	4.85	3.83	19.28	29.16	35.48	3.59e-09	-2.53717	down
Unigene24531_All	103	160	80	418	472	525	4.72	5.8	2.63	18.2	17.43	20.78	4.79e-18	-2.17519	down
Unigene24532_All	191	246	234	70	93	85	3.35	3.42	2.96	1.17	1.32	1.29	0.000734349	1.29379	up
Unigene24550_All	148	212	232	419	505	566	4.59	5.21	5.17	12.41	12.66	15.22	6.84e-10	-1.4927	down
Unigene24595_All	22955	29508	28990	9146	10805	12596	239.39	244.82	218.42	91.45	91.46	114.57	3.93e-19	1.17648	up
Unigene24616_All	152	226	245	73	79	82	8.69	10.26	10.1	3.99	3.66	4.07	0.00161983	1.24109	up
Unigene24632_All	731	993	477	3159	2150	2547	35.05	37.85	16.51	144.88	83.69	106.17	0.000497953	-1.98749	down
Unigene24745_All	29	39	17	0	0	0	0.69	0.75	0.31	0	0	0	0.000490192	#NAME?	up
Unigene24797_All	224	289	277	562	715	642	8.82	9.04	7.86	21.17	22.85	22	3.05e-11	-1.42627	down
Unigene24842_All	137	164	200	347	352	307	5.5	5.23	5.79	13.33	11.47	10.72	5.9e-05	-1.17636	down
Unigene24852_All	348	338	494	55	32	63	28.59	22.03	29.26	4.31	2.13	4.49	1.02e-20	2.79355	up
Unigene24866_All	287	271	265	89	132	92	5.43	4.07	3.61	1.62	2.02	1.51	0.00021573	1.27932	up
Unigene24899_All	519	610	602	96	45	49	21.05	19.66	17.61	3.76	1.48	1.73	1.01e-31	2.9805	up
Unigene24907_All	137	165	180	392	452	357	4.27	4.07	4.04	11.66	11.42	9.67	2.53e-08	-1.47419	down
Unigene24993_All	33	50	64	163	283	288	1.71	2.06	2.4	8.09	11.93	12.99	4.39e-12	-2.47467	down
Unigene25001_All	68	71	75	13	18	19	2.53	2.1	2.02	0.46	0.54	0.62	0.00525905	1.97082	up
Unigene25005_All	467	520	618	43	45	32	37.6	33.21	35.8	3.3	2.93	2.23	1.82e-37	3.57654	up
Unigene25009_All	77	93	122	210	212	227	5.31	5.09	6.06	13.83	11.86	13.58	0.000353663	-1.32428	down
Unigene25068_All	18	36	45	61	183	124	1.11	1.68	1.95	3.47	8.76	6.4	0.00633491	-2.04081	down
Unigene25085_All	72	61	103	12	4	14	5.56	3.75	5.72	0.88	0.25	0.94	2.86e-05	2.77989	up
Unigene25147_All	189	207	224	63	61	66	10.6	9.21	9.05	3.37	2.79	3.24	8.01e-05	1.55161	up
Unigene25269_All	82	112	96	17	30	26	5.68	6.15	4.79	1.12	1.69	1.56	0.00237809	1.8657	up
Unigene25270_All	1091	1146	1608	588	547	558	17.15	14.33	18.26	8.86	6.98	7.65	5.38e-08	1.01122	up
Unigene25279_All	65	81	50	9	14	25	4.79	4.74	2.65	0.63	0.84	1.61	0.0099697	1.93282	up
Unigene25282_All	581	607	672	1576	1460	2054	15.74	13.06	13.12	40.84	32.07	48.41	3.91e-08	-1.60133	down
Unigene25297_All	393	483	601	1030	1289	1289	9.68	9.44	10.66	24.25	25.71	27.59	4.37e-17	-1.4458	down
Unigene25318_All	71	97	122	30	27	29	4.59	5	5.68	1.85	1.42	1.63	0.00886399	1.56731	up
Unigene2533_All	95	130	96	27	33	38	16.37	17.71	11.85	4.42	4.61	5.63	0.00674502	1.57776	up
Unigene25343_All	297	429	557	3615	2096	2486	10.34	11.87	13.99	120.47	59.23	75.3	0.000569591	-2.89682	down
Unigene25393_All	41	78	45	155	151	185	9.34	14.01	7.32	33.39	27.9	36.05	4.52e-05	-1.74116	down
Unigene25408_All	124	114	74	25	21	25	12.55	9.15	5.39	2.41	1.73	2.19	0.00417808	2.01711	up
Unigene25509_All	281	350	175	1191	824	854	28.08	27.73	12.58	113.55	66.91	73.86	0.00144658	-1.98078	down
Unigene25529_All	208	261	347	114	126	115	25.81	25.64	30.98	13.47	12.69	12.32	0.00246463	1.02782	up
Unigene25565_All	503	548	578	258	218	225	60.35	52.07	49.89	29.48	21.23	23.32	9.92e-06	1.0533	up
Unigene25795_All	36	46	48	137	128	155	6.03	6.09	5.76	21.79	17.4	22.34	7.05e-05	-1.85632	down
Unigene25814_All	149	181	122	24	50	41	7.92	7.66	4.66	1.22	2.15	1.89	0.000107811	1.88097	up
Unigene25826_All	72	97	135	203	223	296	8.45	9.02	11.39	22.76	21.26	30.12	4.6e-05	-1.42179	down
Unigene25902_All	191	174	330	107	72	69	10.55	7.63	13.14	5.65	3.23	3.31	0.00641796	1.28006	up
Unigene25903_All	809	939	1370	226	337	313	35.7	32.9	43.6	9.58	12.07	12.01	2.37e-13	1.67803	up
Unigene25988_All	642	769	745	2631	2954	3072	15.38	14.65	12.88	60.34	57.41	64.08	1.1e-53	-2.1516	down
Unigene26061_All	236	315	410	93	106	63	10.72	11.37	13.44	4.04	3.91	2.49	3.74e-08	1.69354	up
Unigene26104_All	56	67	150	16	14	11	4.23	3.95	8.02	1.13	0.84	0.71	0.00285301	2.51143	up
Unigene26134_All	166	147	329	72	40	53	9.66	6.79	13.8	4.01	1.89	2.68	0.00553984	1.73878	up
Unigene26135_All	164	197	169	309	380	312	9.39	8.96	6.98	16.92	17.67	15.52	0.000238076	-1.05494	down
Unigene26145_All	60	119	95	139	196	195	2.76	4.35	3.15	6.12	7.32	7.81	0.00869869	-1.11017	down
Unigene26149_All	201	310	320	83	57	90	9.34	11.44	10.72	3.69	2.15	3.67	4.61e-07	1.66178	up
Unigene26162_All	254	310	296	497	623	550	13.62	13.22	11.46	25.47	27.09	25.63	1.27e-06	-1.09996	down
Unigene26167_All	79	138	259	776	1489	766	5.74	7.95	13.59	53.89	87.82	48.29	2.33e-06	-2.85905	down
Unigene26191_All	64	78	135	205	203	217	7.96	7.68	12.06	24.27	20.49	23.3	0.000383146	-1.3663	down
Unigene26242_All	138	148	171	378	507	551	13.47	11.45	12	35.19	40.17	46.55	3e-13	-1.78784	down
Unigene26260_All	1994	2458	2634	312	151	162	197.55	193.02	187.64	29.55	12.2	13.9	7.21e-95	3.2892	up
Unigene26283_All	340	273	717	28	14	28	20.31	12.95	30.89	1.6	0.68	1.45	7.37e-06	4.02885	up
Unigene26783_All	455	697	874	1071	1617	1300	5.87	7.15	8.14	13.23	16.91	14.61	9.03e-12	-1.14244	down
Unigene27134_All	69	77	67	152	287	176	2.5	2.19	1.75	5.24	8.37	5.52	2.49e-05	-1.63847	down
Unigene27257_All	13	14	16	50	64	44	1.01	0.87	0.9	3.73	4.05	2.98	0.00905203	-2.02362	down
Unigene27270_All	26	23	48	149	252	255	1.66	1.17	2.21	9.11	13.09	14.17	8.28e-14	-2.90649	down
Unigene27317_All	81	144	108	274	299	292	6.19	8.75	5.95	19.99	18.54	19.36	8.16e-07	-1.54166	down
Unigene27382_All	202	231	452	1345	1151	1343	7.22	6.56	11.66	46.01	33.39	41.77	5.49e-12	-2.32095	down
Unigene27686_All	600	690	542	181	279	206	15.62	14.28	10.18	4.52	5.89	4.67	7.87e-06	1.34384	up
Unigene27765_All	40	70	70	13	2	9	5.41	7.49	6.79	1.67	0.22	1.05	0.000433134	2.64896	up
Unigene28017_All	161	188	205	64	85	76	2.47	2.28	2.27	0.95	1.06	1.02	0.00770254	1.15686	up
Unigene28052_All	21	30	36	0	0	0	1.22	1.36	1.49	0	0.01	0	0.000553742	#NAME?	up
Unigene28059_All	27	9	0	52	83	57	1.05	0.28	0	1.89	2.57	1.89	0.000234009	-2.36997	down
Unigene28073_All	15	17	19	74	62	58	0.45	0.43	0.43	2.15	1.54	1.53	0.00261394	-2.10039	down
Unigene28121_All	340	412	595	166	189	166	11.26	10.82	14.19	5.26	5.07	4.77	3.8e-06	1.196	up
Unigene28202_All	731	866	1077	389	347	331	8.65	8.15	9.2	4.41	3.34	3.42	1.68e-09	1.14721	up
Unigene28343_All	18	16	22	55	72	112	0.62	0.45	0.55	1.81	2.01	3.37	0.00035535	-2.22045	down
Unigene28386_All	74	52	58	106	174	146	1.07	0.61	0.61	1.47	2.04	1.84	0.00347577	-1.30016	down
Unigene28407_All	2	5	1	16	36	49	0.09	0.15	0.03	0.53	1.01	1.45	0.00201518	-3.75314	down
Unigene28470_All	690	853	1055	3016	3677	3747	14.9	14.64	16.44	62.35	64.38	70.43	1.16e-57	-2.16531	down
Unigene28478_All	118	112	175	264	270	322	4.82	3.64	5.19	10.33	8.96	11.46	8.24e-05	-1.24112	down
Unigene28527_All	1252	1102	1185	281	131	311	67.12	46.92	45.79	14.4	5.7	14.49	6.99e-09	2.1294	up
Unigene28529_All	139	196	252	76	66	61	4.25	4.73	5.53	2.21	1.63	1.61	0.000790741	1.33591	up
Unigene28603_All	235	280	177	975	1187	1215	6.12	5.8	3.33	24.26	25.03	27.49	1.39e-39	-2.40438	down
Unigene28714_All	4115	6515	5740	389	1542	888	233.27	293.24	234.5	21.08	70.97	43.72	1.09e-18	2.43833	up
Unigene28739_All	567	699	753	87	45	38	24.24	23.74	23.22	3.56	1.56	1.41	4.98e-42	3.35432	up
Unigene28756_All	373	429	650	187	243	206	15.95	14.58	20.04	7.67	8.42	7.67	5.32e-05	1.0255	up
Unigene28792_All	77	138	194	50	40	31	2.82	4.02	5.13	1.78	1.19	0.99	0.0023124	1.52972	up
Unigene28808_All	9658	12126	14778	1930	1667	1756	240.64	240.21	265.8	46.07	33.71	38.12	3.54e-100	2.59053	up
Unigene28834_All	39	21	30	109	118	114	1.61	0.69	0.89	4.3	3.95	4.09	6.95e-05	-2.02721	down
Unigene28861_All	810	1172	1374	435	501	467	41.02	47.16	50.16	21.09	20.6	20.55	1.08e-09	1.08587	up
Unigene28881_All	377	287	692	60	36	54	24.44	14.74	32.26	3.71	1.89	3.03	2.71e-05	2.97107	up
Unigene28946_All	811	1028	1364	461	543	415	39.88	40.16	48.37	21.72	21.68	17.77	3.16e-08	1.00213	up
Unigene28957_All	8	14	14	35	62	73	0.35	0.48	0.44	1.45	2.18	2.78	0.0014581	-2.38662	down
Unigene28986_All	54	74	104	9	19	13	4.78	5.2	6.63	0.76	1.37	1	0.000516635	2.35383	up
Unigene29003_All	49	105	106	145	195	204	2.77	4.72	4.32	7.84	8.95	10.02	0.0029856	-1.24283	down
Unigene29049_All	174	133	220	34	39	52	11.06	6.71	10.07	2.07	2.01	2.87	9.41e-06	1.93833	up
Unigene29152_All	114	155	167	264	272	273	10.65	11.48	11.22	23.53	20.63	22.09	0.0014398	-1.0605	down
Unigene29167_All	309	323	346	861	887	990	23.14	19.23	18.67	61.52	53.91	64.29	6.38e-18	-1.63059	down
Unigene29189_All	264	206	337	106	96	122	10.98	6.81	10.11	4.22	3.24	4.41	0.000935013	1.16189	up
Unigene29201_All	56	42	61	129	106	125	1.51	0.9	1.18	3.29	2.3	2.89	0.00962731	-1.3302	down
Unigene29215_All	60	61	91	191	170	179	2.21	1.79	2.42	6.75	5.09	5.75	0.000193692	-1.52495	down
Unigene29267_All	127	229	239	74	78	55	4.12	5.91	5.6	2.3	2.08	1.55	0.000803043	1.33134	up
Unigene29316_All	61	69	59	105	138	170	1.55	1.39	1.08	2.55	2.85	3.76	0.00745809	-1.24901	down
Unigene29344_All	265	302	344	496	540	627	11.02	9.95	10.31	19.71	18.17	22.61	9.68e-06	-1.02005	down
Unigene29353_All	52	57	79	166	168	184	7.24	6.28	7.9	21.99	18.99	22.1	9.1e-05	-1.62965	down
Unigene29397_All	1083	1197	2005	556	459	604	72.66	63.77	96.89	35.65	24.99	35.18	0.000480601	1.21401	up
Unigene29526_All	284	380	620	125	108	76	29.47	31.25	46.25	12.36	9.09	6.82	4.12e-05	1.84132	up
Unigene29536_All	805	834	898	3365	3711	4049	26.41	21.76	21.26	105.65	98.79	115.57	4.91e-65	-2.27358	down
Unigene29547_All	143	121	195	48	4	22	15.15	10.1	14.77	4.82	0.34	2	2.69e-07	2.37076	up
Unigene29556_All	100	106	91	13	28	17	4.19	3.5	2.72	0.52	0.94	0.61	0.000204432	2.26026	up
Unigene29659_All	94	102	144	213	256	235	2.73	2.35	2.99	5.86	5.97	5.88	0.000605428	-1.21	down
Unigene29667_All	2457	3061	2919	4993	6186	6235	65.72	65.1	56.38	127.92	134.32	145.25	4.14e-22	-1.18795	down
Unigene29710_All	897	1181	883	1574	2016	1945	230.16	238.71	161.58	381.43	419.77	426.31	2.49e-12	-1.03437	down
Unigene29722_All	75	81	74	167	219	240	12.15	10.31	8.56	25.52	28.66	33.23	1.75e-05	-1.568	down
Unigene29847_All	199	271	367	759	710	955	8.19	8.86	10.9	29.9	23.72	34.2	8.83e-10	-1.71688	down
Unigene29876_All	827	834	992	348	218	305	61.17	48.95	52.8	24.6	13.12	19.61	5.48e-11	1.42941	up
Unigene29878_All	488	759	778	224	337	327	16.9	20.89	19.43	7.45	9.49	9.85	2.8e-06	1.03727	up
Unigene29912_All	95	122	287	20	20	16	13.83	14.08	29.98	2.77	2.36	2.01	0.00325776	2.9482	up
Unigene29959_All	178	266	261	327	467	494	14.86	17.55	15.61	25.92	31.51	35.6	8.38e-05	-1.01783	down
Unigene29998_All	711	661	813	166	121	164	36.43	26.94	30.05	8.13	5.03	7.3	3.16e-19	2.11332	up
Unigene30048_All	357	497	479	990	1044	955	18.22	20.16	17.63	48.34	43.26	42.41	4.85e-13	-1.32915	down
Unigene30108_All	56	63	55	144	156	188	3.87	3.45	2.73	9.5	8.74	11.26	0.000120872	-1.62204	down
Unigene30134_All	835	887	814	236	293	284	38.61	32.57	27.14	10.46	11.01	11.42	1.92e-11	1.51329	up
Unigene30207_All	83	123	144	236	221	284	8.09	9.5	10.09	21.97	17.48	23.99	0.00027456	-1.26295	down
Unigene30211_All	5411	7248	3483	31385	28229	28149	207.4	220.78	96.31	1151.38	878.22	938.68	5.68e-15	-2.57803	down
Unigene30253_All	502	506	551	121	61	97	46.94	37.49	37.08	10.85	4.65	7.91	8.45e-20	2.29907	up
Unigene30257_All	551	905	966	246	199	201	53.98	70.29	68.06	22.98	15.82	17.04	9.84e-13	1.70812	up
Unigene30327_All	13	33	25	112	180	197	0.98	1.98	1.36	8.09	11.05	12.92	9.54e-11	-2.94582	down
Unigene30357_All	15	14	19	143	137	98	0.95	0.7	0.86	8.62	7.02	5.37	1.66e-09	-3.1428	down
Unigene3053_All	29	34	46	2	0	2	7.44	6.87	8.42	0.48	0	0.44	0.000609136	4.52531	up
[truncated: 414 more rows]
