# Supplementary material for: An integrated analysis based on transcriptome and proteome reveals deastringency-related genes in CPCNA persimmon
Source: Sci Rep. 2017 Mar 17;7:44671. doi: 10.1038/srep44671 (PMC5356345; doi:10.1038/srep44671)
Supplement: Supplementary Dataset S5 [file srep44671-s6.xls]

## Sheet: Sheet 1
An integrated analysis based on transcriptome and proteome reveals deastringency-related genes in CPCNA persimmon
Wenxing Chen, Yalou Xiong, Liqing Xu, Qinglin Zhang, Zhengrong Luo
Supplementary Dataset S5. Differential expressed unigenes in 10A-vs-10T.
Unigene	10T1_Count	10T2_Count	10T3_Count	10A1_Count	10A2_Count	10A3_Count	10T1_FPKM	10T2_FPKM	10T3_FPKM	10A1_FPKM	10A2_FPKM	10A3_FPKM	FDR	log2FC	regulated
CL1.Contig3_All	70	26	38	230	267	416	2.82	1.26	2.08	11.69	10.8	15.25	9.59e-05	-1.69291	down
CL1.Contig48_All	26	4	26	0	0	0	0.75	0.16	1	0	0	0	0.000306181	#NAME?	up
CL1.Contig53_All	41	17	18	0	0	0	1.43	0.7	0.84	0	0	0	2.75e-08	#NAME?	up
CL1.Contig54_All	36	69	0	0	0	0	0.44	1.02	0	0	0	0	0.00620607	#NAME?	up
CL1.Contig55_All	117	141	87	0	0	0	1.37	1.99	1.37	0	0	0	1.01e-28	#NAME?	up
CL1.Contig58_All	84	101	103	0	0	0	1	1.45	1.64	0	0	0	2.39e-24	#NAME?	up
CL100.Contig8_All	41	70	26	0	0	19	1.02	2.05	0.85	0	0	0.43	0.000101038	4.0943	up
CL10000.Contig1_All	0	0	2	97	108	81	0	0	0.09	4.15	3.66	2.5	1.2e-08	-5.90536	down
CL10005.Contig1_All	241	183	153	6	3	6	8.13	7.4	6.92	0.26	0.1	0.19	6.43e-35	6.29831	up
CL1001.Contig1_All	167	192	209	26	17	16	3.79	5.26	6.38	0.75	0.41	0.34	9.6e-19	4.31418	up
CL1001.Contig33_All	191	202	269	20	18	53	1.13	1.44	2.13	0.15	0.11	0.29	1.81e-09	4.02733	up
CL1001.Contig4_All	0	107	0	853	1269	1326	0	0.84	0	7.05	8.34	7.91	1.4e-40	-3.92813	down
CL10013.Contig2_All	160	145	109	720	756	870	3.11	3.37	2.84	17.7	14.78	15.44	5.6e-07	-1.43914	down
CL10014.Contig2_All	31	37	18	16	9	9	1.59	2.26	1.28	1.04	0.49	0.43	0.00774579	2.32977	up
CL10017.Contig2_All	289	252	241	1132	1306	1468	2.54	2.67	2.83	12.65	11.61	11.85	2.64e-07	-1.23814	down
CL1002.Contig14_All	38	82	0	0	0	0	0.52	1.34	0	0	0	0	0.00769244	#NAME?	up
CL1002.Contig4_All	404	356	353	0	17	24	5.48	5.81	6.41	0	0.23	0.3	2.24e-54	5.97186	up
CL1002.Contig5_All	184	206	177	54	77	84	2.44	3.27	3.14	0.92	1.04	1.03	2.83e-10	2.5033	up
CL10027.Contig1_All	392	139	103	18	27	20	7.44	3.18	2.62	0.45	0.52	0.36	0.00142603	4.29211	up
CL10027.Contig2_All	127	88	33	14	12	19	4.4	3.66	1.56	0.62	0.45	0.62	0.00019498	3.48063	up
CL10033.Contig3_All	9	8	7	68	81	83	0.13	0.14	0.15	1.27	1.21	1.13	0.0088712	-2.1985	down
CL10035.Contig1_All	16703	13137	12181	13102	16267	13792	929.52	873.5	911.72	926.85	913.28	702.7	4.55e-06	1.02423	up
CL10035.Contig2_All	881	722	644	654	788	765	24.41	24.02	23.94	23.05	22.07	19.47	1.71e-06	1.09434	up
CL10037.Contig1_All	274	354	329	1315	1837	2055	14.68	22.66	23.7	89.54	99.31	100.79	1.77e-09	-1.32674	down
CL10044.Contig1_All	70	52	71	8	8	14	1.93	1.72	2.61	0.28	0.22	0.37	1.24e-07	3.80086	up
CL10044.Contig2_All	176	214	172	0	0	4	4.41	6.46	5.8	0	0	0.1	4.44e-41	8.40317	up
CL10047.Contig1_All	197	177	151	54	62	54	2.48	2.67	2.55	0.87	0.8	0.63	5.2e-11	2.68771	up
CL10049.Contig4_All	161	16	49	0	0	0	9.4	1.15	3.89	0	0	0	0.000540275	#NAME?	up
CL10049.Contig5_All	24	14	51	0	0	0	1.24	0.9	3.54	0	0	0	0.000350976	#NAME?	up
CL1005.Contig23_All	0	0	29	117	118	212	0.01	0	1.15	4.34	3.5	5.68	3.49e-05	-2.644	down
CL1005.Contig7_All	32	12	22	0	0	0	0.63	0.29	0.6	0	0	0	1.91e-07	#NAME?	up
CL10050.Contig1_All	354	297	215	49	54	60	20.45	20.5	16.7	3.63	3.18	3.18	3.72e-23	3.46772	up
CL10050.Contig2_All	820	807	764	11	12	24	29.61	34.93	37.03	0.53	0.45	0.82	2.47e-105	6.79215	up
CL10052.Contig2_All	153	148	182	57	23	27	4.57	5.27	7.28	2.17	0.7	0.74	4.63e-12	3.18973	up
CL10053.Contig1_All	60	39	31	292	310	341	1.78	1.39	1.24	11.04	9.31	9.3	2.51e-05	-1.8145	down
CL10055.Contig1_All	540	530	371	318	362	416	6.85	8.09	6.31	5.13	4.66	4.85	1.53e-08	1.46506	up
CL10055.Contig2_All	662	595	480	84	71	61	5.37	5.81	5.21	0.87	0.59	0.46	3.47e-47	4.03826	up
CL10055.Contig3_All	160	317	283	0	0	2	2	4.74	4.71	0	0	0.03	1.05e-16	9.86862	up
CL10055.Contig4_All	130	59	95	0	0	0	1.56	0.86	1.51	0	0	0	1.6e-19	#NAME?	up
CL10056.Contig1_All	46	37	21	161	200	379	1.55	1.48	0.93	6.8	6.69	11.48	0.00194669	-1.74409	down
CL10057.Contig2_All	149	122	140	104	108	148	6.97	6.85	8.86	6.24	5.14	6.37	0.00283592	1.28639	up
CL10058.Contig2_All	17	22	17	101	132	163	0.26	0.38	0.34	1.84	1.92	2.14	0.00827057	-1.71532	down
CL10059.Contig2_All	55	34	14	1	1	5	4.05	2.98	1.39	0.09	0.07	0.34	1.64e-05	4.9866	up
CL1006.Contig10_All	145	104	92	75	117	114	9.54	8.16	8.22	6.29	7.81	6.91	0.00748304	1.23551	up
CL1006.Contig1_All	99	48	50	68	46	17	2.14	1.24	1.45	1.88	1.01	0.35	0.00830008	1.5384	up
CL1006.Contig4_All	51	70	54	25	30	21	1.11	1.82	1.57	0.7	0.66	0.44	0.000843959	2.27305	up
CL1006.Contig5_All	539	328	112	0	0	4	17.11	12.49	4.76	0	0	0.13	5.43e-09	9.12284	up
CL1006.Contig6_All	2481	2064	2221	4	0	2	61.5	61.4	73.81	0.15	0	0.06	9.26e-203	11.1047	up
CL1006.Contig7_All	2630	1673	1253	0	22	0	69.57	53.12	44.46	0	0.59	0	1.43e-42	9.0779	up
CL1006.Contig8_All	2955	3170	2873	2328	2290	2842	12.62	16.3	16.42	12.65	9.9	11.16	2.15e-11	1.35483	up
CL10061.Contig2_All	201	175	139	147	162	203	6.78	7.09	6.31	6.31	5.52	6.29	0.00428472	1.08218	up
CL10067.Contig1_All	40	17	27	0	0	0	1.08	0.56	0.98	0	0	0	5.29e-09	#NAME?	up
CL1007.Contig2_All	32	25	14	0	5	0	1.93	1.79	1.13	0	0.35	0	2.27e-05	4.92215	up
CL10073.Contig3_All	109	118	0	0	0	0	1.05	1.37	0	0	0	0	0.000344245	#NAME?	up
CL10074.Contig2_All	168	107	92	78	111	155	2.97	2.27	2.19	1.77	1.98	2.51	0.00810672	1.17871	up
CL10075.Contig1_All	462	767	490	49	76	99	5.9	11.77	8.37	0.81	0.99	1.17	2.87e-11	4.06325	up
CL10075.Contig2_All	839	911	471	267	300	391	11.34	14.81	8.54	4.6	4.11	4.86	1.84e-08	2.27951	up
CL10083.Contig2_All	39	39	8	0	0	0	0.62	0.74	0.18	0	0	0	2.61e-06	#NAME?	up
CL10083.Contig3_All	19	31	46	10	4	7	0.33	0.63	1.04	0.23	0.08	0.11	0.00353879	3.27435	up
CL10083.Contig4_All	20	34	31	5	7	7	0.79	1.59	1.6	0.26	0.28	0.26	0.000656875	3.28416	up
CL10083.Contig5_All	30	34	23	8	4	7	0.5	0.67	0.51	0.17	0.08	0.11	0.000529012	3.2283	up
CL10083.Contig6_All	56	27	30	0	21	18	0.96	0.57	0.7	0	0.38	0.3	0.00145812	2.6961	up
CL10086.Contig3_All	9	5	6	85	102	95	0.71	0.49	0.67	8.48	8.12	6.84	0.00061556	-2.75763	down
CL10087.Contig1_All	267	105	95	10	32	24	3.96	1.88	1.89	0.21	0.49	0.33	0.000148817	3.89397	up
CL1009.Contig5_All	115	147	129	66	111	192	3.07	4.69	4.6	2.25	2.99	4.67	0.00721193	1.23608	up
CL1009.Contig6_All	197	185	139	97	112	206	10.35	11.59	9.78	6.47	5.93	9.9	0.000233997	1.43255	up
CL10093.Contig3_All	35	16	21	9	0	6	1.19	0.66	0.96	0.39	0	0.2	0.00113042	3.22965	up
CL10095.Contig3_All	200	199	244	1183	1165	881	1.35	1.61	2.2	10.12	7.93	5.45	0.00335664	-1.2576	down
CL10095.Contig4_All	595	583	468	2049	2842	2980	3.95	4.66	4.16	17.29	19.08	18.17	2.63e-08	-1.16961	down
CL101.Contig17_All	0	22	19	0	0	0	0	0.47	0.46	0	0	0	0.00545242	#NAME?	up
CL101.Contig18_All	18	31	26	4	4	4	1.18	2.43	2.33	0.37	0.29	0.27	0.00030735	3.73506	up
CL101.Contig22_All	80	64	105	48	30	39	1.17	1.12	2.03	0.88	0.45	0.53	0.000730846	2.16136	up
CL101.Contig5_All	0	0	0	85	273	400	0	0	0	1.9	4.83	6.41	3.01e-08	#VALUE!	down
CL10100.Contig1_All	30	42	27	180	245	290	1.34	2.18	1.57	9.92	10.75	11.52	0.000269054	-1.75234	down
CL10104.Contig4_All	11	7	3	77	85	130	0.25	0.2	0.11	2.13	1.87	2.58	0.000653481	-2.76055	down
CL10108.Contig2_All	0	0	0	6	36	39	0	0	0	0.19	0.86	0.83	0.00140174	#VALUE!	down
CL10113.Contig2_All	240	219	229	47	70	63	4.45	4.87	5.68	1.11	1.32	1.08	7.98e-16	3.03167	up
CL10115.Contig2_All	289	183	130	74	85	73	2.68	2.05	1.62	0.88	0.8	0.62	2.19e-07	2.40326	up
CL10116.Contig2_All	0	0	0	96	80	180	0	0	0	4.19	2.77	5.67	6.14e-12	#VALUE!	down
CL10116.Contig3_All	51	36	45	233	346	413	1.56	1.31	1.85	9.02	10.63	11.52	1.2e-05	-1.79977	down
CL10118.Contig5_All	59	12	28	0	14	4	2.87	0.75	1.87	0	0.71	0.19	0.00839809	3.57913	up
CL1012.Contig2_All	26	23	29	168	205	185	0.33	0.36	0.49	2.67	2.59	2.13	0.00125578	-1.74547	down
CL10124.Contig8_All	296	327	351	1311	1531	1822	6.79	9.01	10.79	38.17	35.45	38.28	3e-07	-1.15109	down
CL10127.Contig1_All	232	185	185	908	1246	1249	8.3	7.96	8.89	41.29	45.04	40.98	1.83e-08	-1.41282	down
CL1013.Contig1_All	0	11	2	127	183	173	0	0.25	0.06	2.91	3.32	2.85	6.95e-09	-4.10664	down
CL1013.Contig2_All	20	13	10	121	159	142	0.23	0.19	0.16	1.74	1.81	1.47	0.000715954	-2.2481	down
CL1013.Contig3_All	0	0	3	64	73	93	0	0.04	0.36	6.12	5.53	6.39	1.48e-06	-4.97216	down
CL10131.Contig4_All	250	246	242	4	10	6	4.39	5.17	5.69	0.09	0.18	0.1	9.74e-43	6.31715	up
CL10132.Contig4_All	30	64	56	520	602	694	0.57	1.45	1.42	12.36	11.38	11.9	5.97e-14	-2.47385	down
CL10133.Contig1_All	28	11	6	170	265	469	1.05	0.48	0.29	7.88	9.77	15.68	1.39e-05	-3.27511	down
CL10136.Contig7_All	207	195	120	123	170	198	4.18	4.73	3.25	3.17	3.47	3.66	0.00200527	1.16462	up
CL10139.Contig1_All	560	379	235	1	3	0	11	8.96	6.19	0.02	0.06	0	1.99e-28	9.2068	up
CL10139.Contig2_All	291	123	42	2	0	4	10.97	5.56	2.16	0.1	0	0.14	0.000173694	7.25843	up
CL10140.Contig1_All	1320	1270	1039	743	1050	1161	52.19	60.14	55.14	37.38	41.94	42.09	9.53e-11	1.38959	up
CL10140.Contig2_All	400	435	406	193	226	295	17.68	23.01	24.13	10.85	10.12	11.95	2.09e-11	1.90196	up
CL10145.Contig4_All	93	75	98	82	76	55	1.63	1.58	2.3	1.83	1.35	0.89	0.00877655	1.37545	up
CL10148.Contig1_All	2711	1999	1379	111	90	96	122.51	108.13	83.73	6.42	4.12	3.99	5.68e-36	5.37667	up
CL10148.Contig2_All	14648	11091	7671	520	661	862	427.6	388.41	300.36	19.32	19.52	23.11	7.08e-39	5.1023	up
CL1015.Contig10_All	3550	2355	1532	307	436	582	103.29	82.19	59.81	11.37	12.83	15.55	6.09e-11	3.55762	up
CL1015.Contig1_All	2515	2855	2828	4	12	7	61.73	84.11	93.04	0.13	0.3	0.18	5.3e-84	9.6068	up
CL1015.Contig2_All	605	725	541	0	0	0	14.18	20.39	17.01	0	0	0.01	9.35e-110	#NAME?	up
CL1015.Contig3_All	1881	3240	3187	6	9	7	41.79	86.44	94.87	0.18	0.21	0.16	1.92e-23	9.67998	up
CL1015.Contig4_All	4025	2654	1708	50	55	61	106.6	84.37	60.68	1.71	1.5	1.49	2.11e-23	6.69559	up
CL1015.Contig5_All	8261	7050	4598	46	25	77	196.51	201.35	146.64	1.41	0.63	1.69	1.96e-91	8.13976	up
CL1015.Contig6_All	6531	3344	2272	14	7	3	169.91	104.42	79.25	0.49	0.21	0.09	1.07e-18	9.89221	up
CL1015.Contig7_All	5324	2766	824	193	233	209	150.2	93.65	31.2	6.96	6.66	5.43	0.00117136	4.79765	up
CL1015.Contig8_All	1664	1080	496	0	0	17	41.9	32.64	16.77	0	0	0.4	1.11e-14	8.77702	up
CL10151.Contig3_All	178	248	152	118	142	177	2.84	4.75	3.25	2.39	2.29	2.59	5.7e-05	1.49454	up
CL10155.Contig1_All	111	84	81	18	59	81	2.98	2.69	2.91	0.62	1.6	2	0.000431408	1.95389	up
CL10155.Contig2_All	96	81	65	7	8	2	2.41	2.43	2.19	0.24	0.21	0.06	2.35e-12	4.83208	up
CL10159.Contig1_All	122	60	54	308	458	685	2.19	1.29	1.3	7.02	8.3	11.27	0.000397331	-1.54162	down
CL1016.Contig1_All	120	53	93	8	5	7	2.51	1.35	2.62	0.23	0.11	0.15	4.15e-10	4.77473	up
CL1016.Contig2_All	49	62	23	6	23	32	1.75	2.65	1.14	0.28	0.84	1.05	0.00336444	2.26863	up
CL10162.Contig1_All	122485	100945	97224	7171	10753	12549	5420.39	5346.83	5779.98	403.56	480.48	508.97	2.35e-34	4.4968	up
CL10162.Contig2_All	131887	113166	118727	7846	11738	17242	7435.85	7622.81	9003.84	562.4	667.65	889.97	1.5e-30	4.42804	up
CL10166.Contig1_All	40	61	45	265	313	345	0.92	1.65	1.36	7.57	7.09	7.1	0.000167743	-1.56318	down
CL10166.Contig2_All	63	55	68	298	412	444	1.38	1.46	2	8.31	9.12	8.93	4.63e-05	-1.52201	down
CL10174.Contig1_All	48	25	32	295	415	499	1.19	0.75	1.07	9.17	10.26	11.18	9.02e-10	-2.43765	down
CL10177.Contig4_All	64	29	62	299	421	498	2.07	1.13	2.7	12.19	13.64	14.62	6.94e-07	-1.85906	down
CL10178.Contig2_All	500	460	451	4	5	6	15.31	16.9	18.52	0.18	0.18	0.17	3.86e-82	7.6532	up
CL10179.Contig2_All	41	56	51	301	363	329	1.42	2.34	2.38	13.23	12.66	10.42	4.02e-05	-1.65146	down
CL10181.Contig1_All	140	120	111	509	685	784	1.79	1.84	1.89	8.26	8.83	9.17	1.19e-05	-1.32245	down
CL10181.Contig2_All	39	32	29	145	279	165	0.5	0.51	0.51	2.36	3.62	1.95	0.00496769	-1.48042	down
CL10182.Contig3_All	109	93	78	414	480	628	1.47	1.5	1.42	7.07	6.52	7.74	5.61e-05	-1.35973	down
CL10186.Contig1_All	37	29	16	0	0	0	1.29	1.21	0.77	0	0	0	8.46e-09	#NAME?	up
CL10189.Contig5_All	12	1	6	86	91	70	0.28	0.05	0.2	2.49	2.11	1.46	0.0016092	-2.68562	down
CL10193.Contig1_All	27	35	16	388	427	616	0.37	0.57	0.29	6.57	5.75	7.53	1.17e-15	-3.12268	down
CL10193.Contig2_All	109	55	91	547	819	1055	1.37	0.84	1.54	8.75	10.43	12.19	1.64e-12	-2.1342	down
CL10197.Contig1_All	36	20	12	183	359	441	0.51	0.34	0.23	3.27	5.09	5.66	1.03e-07	-2.78348	down
CL10197.Contig2_All	28	33	41	422	454	636	0.38	0.54	0.75	7.18	6.14	7.82	3.09e-14	-2.76349	down
CL1020.Contig10_All	449	350	349	1842	1975	2479	10.3	9.64	10.72	53.65	45.73	52.12	2.93e-10	-1.37594	down
CL1020.Contig1_All	456	573	881	0	0	0	6.39	9.66	16.52	0	0	0	5.08e-16	#NAME?	up
CL1020.Contig22_All	31	38	28	0	0	0	1.2	1.76	1.46	0	0	0	4.33e-10	#NAME?	up
CL1020.Contig4_All	0	0	0	59	19	82	0	0	0	1.45	0.37	1.45	5.59e-05	#VALUE!	down
CL1020.Contig5_All	0	0	0	260	155	263	0	0	0	7.17	3.41	5.24	2.87e-15	#VALUE!	down
CL10204.Contig2_All	75	65	41	31	32	34	1.86	1.95	1.36	1	0.81	0.79	0.00285053	1.94409	up
CL10207.Contig1_All	67	39	23	4	1	2	4.49	3.12	2.08	0.34	0.07	0.12	1.89e-08	5.13476	up
CL10209.Contig10_All	3848	3379	2851	571	737	777	127.16	133.87	126.46	24.03	24.61	23.57	1.7e-59	3.35257	up
CL10209.Contig11_All	107	72	120	0	0	10	2.67	2.16	4	0	0	0.23	8.01e-14	6.18574	up
CL10209.Contig1_All	25216	13763	10871	245	281	328	462.72	303.47	267.28	5.73	5.22	5.54	1.62e-19	6.90991	up
CL10209.Contig3_All	2519	1565	1515	171	228	0	22.19	16.59	17.86	1.92	2.04	0	3.41e-35	4.78541	up
CL10209.Contig4_All	2023	2002	2042	0	0	0	16.59	19.76	22.41	0	0	0	3e-155	#NAME?	up
CL10209.Contig5_All	2585	2751	2648	75	83	107	21.55	27.6	29.54	0.8	0.71	0.82	7.33e-86	6.01305	up
CL10209.Contig6_All	57742	55836	55601	125	122	97	900.8	1047.09	1161.83	2.5	1.93	1.39	7.5e-162	9.99858	up
CL10209.Contig7_All	44945	30414	22364	728	876	880	1280.52	1039.62	854.6	26.38	25.23	23.02	2.8e-37	6.34468	up
CL10209.Contig8_All	5417	3804	2735	162	254	263	195.97	164.93	132.83	7.48	9.31	8.73	1.36e-31	5.20759	up
CL1021.Contig2_All	156	109	91	92	111	104	2.01	1.69	1.58	1.51	1.45	1.23	0.00438146	1.26594	up
CL1021.Contig6_All	100	160	76	445	614	583	1.72	3.3	1.74	9.69	10.63	9.16	0.000199884	-1.21098	down
CL1021.Contig8_All	54	22	52	7	0	0	1.68	0.83	2.18	0.31	0	0	7.63e-07	5.03823	up
CL10210.Contig2_All	42	26	15	4	12	11	1.62	1.2	0.8	0.24	0.47	0.39	0.00380868	2.70254	up
CL10221.Contig5_All	29	60	18	4	4	0	1	2.47	0.82	0.2	0.17	0	0.000497042	4.69798	up
CL1023.Contig12_All	239	280	120	0	0	0	4.54	6.38	3.06	0	0	0	2.21e-23	#NAME?	up
CL1023.Contig14_All	96	54	66	35	46	54	1.47	1	1.35	0.68	0.72	0.76	0.0036013	1.76136	up
CL1023.Contig15_All	72	32	63	16	23	11	1.29	0.7	1.51	0.36	0.41	0.19	8.12e-05	2.80071	up
CL1023.Contig4_All	0	0	0	36	126	110	0	0	0	0.9	2.46	1.96	1.12e-07	#VALUE!	down
CL1023.Contig7_All	0	0	1	58	70	43	0	0	0.04	1.48	1.4	0.79	4.32e-06	-6.16705	down
CL10230.Contig1_All	1766	1636	1241	1386	1673	1397	82.5	91.5	77.94	82.39	78.95	59.8	3.9e-08	1.11643	up
CL10230.Contig2_All	12601	11887	10474	7563	10442	9746	671.54	757.23	750.61	512.4	561.51	475.62	6.02e-11	1.41763	up
CL10234.Contig2_All	131	137	127	21	28	36	2.01	2.54	2.62	0.42	0.44	0.51	1.52e-11	3.32696	up
CL10235.Contig1_All	99	88	59	17	10	21	1.73	1.85	1.38	0.39	0.19	0.34	4.35e-08	3.40576	up
CL10235.Contig2_All	1309	1009	781	827	1021	1210	65.33	60.19	52.36	52.47	51.4	55.31	3.73e-07	1.0893	up
CL10238.Contig2_All	155	108	145	71	82	94	7.92	6.58	9.97	4.65	4.25	4.42	3.81e-05	1.81691	up
CL1024.Contig11_All	17	23	24	4	0	2	1.35	2.18	2.56	0.43	0	0.16	0.000116612	4.40612	up
CL1024.Contig26_All	88	115	188	0	0	0	1.32	2.06	3.76	0	0	0	4.22e-10	#NAME?	up
CL1024.Contig32_All	93	119	105	0	0	0	1.86	2.86	2.81	0	0	0	1.17e-26	#NAME?	up
CL1024.Contig38_All	168	133	14	0	0	0	4.5	4.3	0.51	0	0	0	7.07e-06	#NAME?	up
CL1024.Contig39_All	135	54	75	0	0	0	2.06	1	1.54	0	0	0	2.29e-15	#NAME?	up
CL1024.Contig41_All	116	46	81	10	8	12	4.42	2.1	4.15	0.49	0.33	0.44	1.92e-07	4.07866	up
CL1024.Contig48_All	0	53	70	0	0	0	0	1.84	2.69	0	0	0	0.00196712	#NAME?	up
CL1024.Contig49_All	393	518	1191	0	0	2	3.51	5.57	14.23	0	0	0.02	6.91e-07	11.3822	up
CL1024.Contig50_All	25024	18449	18061	67	56	75	231.13	205.04	223.3	0.8	0.53	0.64	2.48e-223	9.33784	up
CL1024.Contig53_All	555	416	441	0	0	0	5.18	4.68	5.52	0	0	0	1.24e-97	#NAME?	up
CL1024.Contig54_All	30219	22062	21798	85	96	101	274.08	240.77	264.63	0.99	0.89	0.85	3.26e-206	9.10475	up
CL1024.Contig55_All	10438	5944	5294	63	48	37	96.62	66.2	65.59	0.75	0.46	0.32	1.55e-37	8.18724	up
CL1024.Contig56_All	547	512	368	53	30	28	13.4	15.08	12.09	1.68	0.75	0.63	5.11e-51	4.67956	up
CL1024.Contig58_All	2780	2254	2284	1748	1832	2309	49.16	47.91	54.12	39.34	32.77	37.5	4.57e-12	1.39476	up
CL1024.Contig59_All	88	61	83	3	5	3	3.09	2.56	3.89	0.14	0.18	0.11	1.75e-13	5.484	up
CL1024.Contig8_All	92	125	151	2	12	21	1.48	2.42	3.24	0.04	0.2	0.32	8.99e-09	4.62291	up
CL10241.Contig2_All	347	253	258	15	5	9	4.05	3.56	4.04	0.23	0.07	0.1	1.26e-45	5.88307	up
CL10241.Contig4_All	619	446	393	0	0	0	7.67	6.66	6.52	0	0	0	8.63e-100	#NAME?	up
CL10241.Contig6_All	30	40	16	0	0	4	1.04	1.62	0.73	0	0	0.13	8.84e-07	5.66207	up
CL10242.Contig1_All	11977	9021	7839	684	753	900	302.22	273.23	265.22	21.97	19.22	20.85	1.21e-100	4.69245	up
CL10242.Contig3_All	519	344	411	23	11	9	14.58	11.58	15.46	0.84	0.32	0.25	1.76e-52	5.87301	up
CL10244.Contig1_All	52	56	64	18	17	42	1.81	2.34	2.99	0.82	0.61	1.36	0.00112639	2.30503	up
CL10245.Contig2_All	226	209	157	772	931	1045	5.08	5.64	4.73	22.06	21.15	21.55	2.24e-05	-1.14068	down
CL1025.Contig2_All	43	52	22	12	12	15	1.81	2.62	1.22	0.63	0.53	0.57	0.00104866	2.63515	up
CL10255.Contig1_All	72	47	23	235	325	363	1.45	1.14	0.64	6.01	6.61	6.7	0.000158453	-1.65958	down
CL10259.Contig9_All	36	30	23	4	8	12	0.86	0.85	0.73	0.13	0.21	0.27	0.00124994	3.01206	up
CL10263.Contig1_All	26	14	13	108	165	221	0.75	0.52	0.5	3.97	4.79	5.84	0.000487567	-2.13908	down
CL10263.Contig2_All	9	10	3	86	93	145	0.26	0.34	0.11	3.13	2.71	3.8	0.000265933	-2.82748	down
CL10266.Contig3_All	3	0	2	73	53	23	0.22	0	0.16	5.28	3.02	1.23	0.00846764	-3.91677	down
CL10266.Contig4_All	24	21	9	150	167	223	1.12	1.18	0.6	8.61	7.61	9.2	0.000123497	-2.27547	down
CL1027.Contig5_All	34	51	59	250	327	254	0.88	1.56	2.03	8.09	8.41	5.94	0.000806964	-1.4158	down
CL10277.Contig2_All	2030	1728	1786	1661	1876	1777	9.27	9.51	10.92	9.66	8.68	7.47	2.91e-08	1.13491	up
CL10278.Contig1_All	788	547	463	498	510	279	36	29.9	28.46	28.92	23.52	11.71	3.68e-07	1.49322	up
CL10278.Contig2_All	651	427	240	133	93	198	16.7	13.15	8.28	4.34	2.41	4.68	1.69e-05	2.67344	up
CL10278.Contig3_All	983	715	630	674	605	414	26.96	23.54	23.17	23.51	16.77	10.43	1.32e-09	1.4755	up
CL1028.Contig3_All	96	120	74	0	0	0	1.06	1.59	1.09	0	0	0	2.69e-24	#NAME?	up
CL1028.Contig4_All	13910	9807	7199	0	69	24	149.77	127.04	103.78	0	0.76	0.24	4.4e-75	9.51178	up
CL1028.Contig5_All	9424	14620	15848	0	0	0	99.51	185.7	224.01	0	0	0	1.58e-39	#NAME?	up
CL1028.Contig6_All	70	200	189	0	0	0	0.76	2.59	2.73	0	0	0	2.8e-10	#NAME?	up
CL1028.Contig7_All	30539	29207	26357	114	125	198	336.89	387.58	389.28	1.6	1.4	2.02	6.2e-185	8.72501	up
CL1028.Contig8_All	32473	25244	18507	2782	3031	4523	594.35	555.19	453.86	64.8	56.13	76.04	3.99e-44	3.9554	up
CL10280.Contig2_All	195	65	120	727	977	812	2.51	1.01	2.07	11.9	12.72	9.61	1.04e-08	-1.67063	down
CL10280.Contig6_All	29	0	46	306	252	252	0.39	0	0.84	5.22	3.41	3.1	5.09e-05	-2.32072	down
CL10280.Contig7_All	100	110	62	808	1323	1125	1.39	1.84	1.15	14.19	18.48	14.27	1.25e-19	-2.50735	down
CL10280.Contig8_All	265	229	191	107	154	149	2.16	2.24	2.09	1.11	1.27	1.12	1.87e-07	1.82135	up
CL10281.Contig2_All	31	29	16	174	179	451	1.81	2	1.24	12.63	10.33	23.5	0.00569787	-2.30265	down
CL10281.Contig3_All	79	63	51	651	791	1415	4.05	3.86	3.55	42.32	40.8	66.2	1.17e-07	-2.78694	down
CL10281.Contig4_All	42	28	27	132	184	278	2.32	1.86	2.01	9.28	10.27	14.06	0.00419403	-1.51528	down
CL10283.Contig1_All	119	102	66	352	397	544	1.15	1.19	0.86	4.31	3.87	4.81	0.00246302	-1.10304	down
CL10284.Contig1_All	817	574	531	2642	3308	3078	10.07	8.52	8.78	41.45	41.28	34.88	2.75e-08	-1.17021	down
CL10284.Contig4_All	22	90	27	454	543	454	0.51	2.48	0.86	13.24	12.59	9.56	5.23e-10	-2.31088	down
CL10288.Contig2_All	101	137	96	439	658	1089	1.03	1.7	1.32	5.72	6.81	10.24	0.00129704	-1.57878	down
CL10288.Contig3_All	306	294	202	1364	1727	1723	3.01	3.48	2.66	17.06	17.19	15.57	7.41e-11	-1.51801	down
CL10288.Contig4_All	31	21	25	151	193	226	1.18	0.96	1.31	7.35	7.45	7.94	0.000978808	-1.79634	down
CL10289.Contig2_All	447	416	432	0	33	7	5.14	5.76	6.66	0	0.39	0.08	1.09e-63	6.18022	up
CL1029.Contig4_All	147	135	67	111	136	69	7.73	8.52	4.76	7.43	7.2	3.31	0.00800055	1.15286	up
CL10296.Contig1_All	205	168	113	550	731	875	2.41	2.38	1.78	8.21	8.67	9.43	0.000286236	-1.07746	down
CL103.Contig1_All	47	53	29	15	30	0	2.55	3.45	2.11	1.07	1.65	0	0.000884549	2.52576	up
CL10304.Contig1_All	3818	3055	3392	5	16	20	163.08	156.22	194.63	0.28	0.71	0.79	2.28e-161	9.12418	up
CL10304.Contig2_All	7758	5490	4558	78	94	82	431.75	365.05	341.16	5.58	5.3	4.22	1.03e-93	7.17989	up
CL10305.Contig1_All	31	52	26	171	198	308	1.16	2.32	1.28	8.04	7.37	10.39	0.00170901	-1.53409	down
CL10309.Contig1_All	31	24	27	154	236	274	1.37	1.31	1.62	8.63	10.49	11.06	0.000160188	-1.90834	down
CL1031.Contig5_All	71	37	104	0	0	0	1.53	0.96	2.97	0	0	0	1.17e-07	#NAME?	up
CL10311.Contig2_All	824	741	560	121	194	177	13.85	14.97	12.61	2.59	3.31	2.74	2.35e-36	3.19241	up
CL10312.Contig1_All	107	68	71	492	856	998	4.44	3.39	3.97	25.83	35.66	37.72	1.3e-10	-2.15331	down
CL10312.Contig2_All	70	73	49	242	362	442	2.84	3.55	2.68	12.49	14.81	16.42	0.000633127	-1.35011	down
CL10315.Contig1_All	213	144	108	72	107	89	5.5	4.48	3.75	2.38	2.81	2.12	5.58e-06	1.84806	up
CL10316.Contig2_All	138	164	125	50	45	95	3.92	5.58	4.75	1.82	1.3	2.46	3.2e-07	2.27752	up
CL10317.Contig4_All	94	76	97	347	352	447	1.54	1.51	2.15	7.24	5.84	6.74	0.00591671	-1.00676	down
CL1032.Contig1_All	29	38	23	1	3	4	1.07	1.72	1.14	0.05	0.11	0.14	6.97e-06	4.63895	up
CL10321.Contig2_All	183	125	88	41	38	49	3.11	2.56	2.02	0.89	0.65	0.77	8.46e-09	2.66879	up
CL10321.Contig6_All	24	23	27	2	11	10	0.93	1.06	1.43	0.14	0.43	0.37	0.00489714	2.86232	up
CL10322.Contig2_All	295	212	183	65	103	60	4.32	3.74	3.6	1.22	1.54	0.81	2.7e-13	2.64947	up
CL10323.Contig1_All	26	48	22	15	23	0	0.61	1.35	0.71	0.44	0.55	0	0.00544641	2.33954	up
CL10324.Contig1_All	10	17	11	96	101	126	0.18	0.37	0.27	2.13	1.78	2.01	0.0056708	-1.99426	down
CL10324.Contig3_All	30	40	26	215	233	293	0.64	1.02	0.75	5.8	4.99	5.69	9.13e-05	-1.86383	down
CL10325.Contig2_All	165	160	120	98	179	147	5.01	5.8	4.88	3.8	5.48	4.08	0.00472618	1.15866	up
CL10334.Contig2_All	150	180	148	0	9	12	5.97	8.59	7.9	0	0.39	0.44	2.1e-26	5.72153	up
CL10339.Contig2_All	63	106	84	926	941	1074	2.79	5.63	5.01	52.16	42.07	43.59	7.47e-19	-2.44284	down
CL10340.Contig1_All	190	164	116	36	74	64	1.95	2.03	1.61	0.48	0.77	0.61	4.31e-09	2.52267	up
CL10341.Contig1_All	121	108	136	387	485	733	4.97	5.3	7.46	20.13	20.01	27.47	0.00130123	-1.00844	down
CL10342.Contig1_All	104	105	92	492	688	672	1.46	1.78	1.74	8.78	9.77	8.67	9.25e-07	-1.52963	down
CL10342.Contig2_All	45	26	25	224	206	344	0.6	0.42	0.45	3.82	2.79	4.24	4.35e-05	-1.94658	down
CL1035.Contig11_All	1285	1069	962	50	56	40	10.86	10.87	10.88	0.54	0.48	0.32	2.14e-100	5.55205	up
CL1035.Contig12_All	53	34	49	0	2	0	2.82	2.2	3.51	0	0.14	0	2.44e-11	7.22864	up
CL1035.Contig3_All	2715	2203	1780	1073	1543	1497	71.42	69.56	62.78	35.91	41.05	36.15	6.96e-19	1.77871	up
CL1035.Contig7_All	21	39	23	0	0	0	1.07	2.38	1.61	0	0	0	5.95e-09	#NAME?	up
CL1035.Contig9_All	84	7	102	0	0	0	1.46	0.16	2.38	0	0	0	0.000269781	#NAME?	up
CL10353.Contig3_All	128	158	89	617	594	573	1.82	2.7	1.7	11.15	8.54	7.49	0.000155678	-1.20426	down
CL10357.Contig3_All	71	81	54	0	75	56	4.1	5.61	4.26	0	4.38	2.99	0.00494224	1.83212	up
CL10359.Contig1_All	246	174	138	2	1	6	13.36	11.29	10.08	0.14	0.05	0.3	8.55e-37	7.06928	up
CL10366.Contig3_All	6	15	6	82	108	110	0.3	0.88	0.39	5.05	5.24	4.85	0.00178484	-2.38497	down
CL10367.Contig1_All	35	50	26	3	7	5	1.35	2.3	1.34	0.15	0.27	0.18	9.3e-06	3.98525	up
CL10367.Contig4_All	262	335	159	31	98	125	8.32	12.76	6.79	1.28	3.17	3.64	1.47e-06	2.70659	up
CL10367.Contig5_All	426	283	185	105	120	135	15.18	12.09	8.86	4.79	4.35	4.43	5.34e-07	2.35424	up
CL10369.Contig1_All	266	341	278	134	182	239	3.27	5.05	4.58	2.1	2.27	2.7	2.77e-08	1.78946	up
CL10369.Contig3_All	95	17	34	306	466	484	2.5	0.55	1.21	10.2	12.33	11.63	1.24e-07	-2.0668	down
CL1037.Contig1_All	69	35	43	3	2	3	3.94	2.39	3.35	0.22	0.12	0.16	2.35e-09	5.23596	up
CL10373.Contig1_All	26	33	14	0	7	0	1.24	1.89	0.91	0	0.37	0	5.28e-05	4.48999	up
CL10376.Contig1_All	47	35	42	0	4	4	4.61	4	5.55	0	0.39	0.35	5.23e-08	5.15488	up
CL1038.Contig16_All	18	7	25	201	199	145	0.21	0.1	0.38	2.91	2.3	1.52	3.16e-05	-2.35748	down
CL1038.Contig2_All	0	0	0	43	44	48	0	0	0	0.95	0.78	0.77	1.16e-05	#VALUE!	down
CL10381.Contig1_All	18	16	7	84	143	131	0.85	0.93	0.5	5.07	6.83	5.69	0.0037469	-2.06957	down
CL10387.Contig2_All	9	5	17	61	91	132	0.2	0.13	0.51	1.73	2.05	2.7	0.00647469	-2.01275	down
CL10390.Contig2_All	76	56	33	12	17	20	2.25	1.98	1.3	0.48	0.51	0.56	8.27e-05	2.81358	up
CL10391.Contig1_All	66	39	44	190	293	253	2.11	1.49	1.88	7.71	9.45	7.41	0.00839801	-1.22961	down
CL10395.Contig1_All	4	5	4	51	74	77	0.17	0.23	0.22	2.34	2.69	2.54	0.00199977	-2.85357	down
CL10395.Contig2_All	20	11	13	273	272	308	0.95	0.66	0.84	16.45	13.04	13.4	7.63e-11	-3.22184	down
CL10395.Contig3_All	0	0	4	52	52	59	0	0	0.18	2.18	1.73	1.79	0.000175013	-4.07856	down
CL10398.Contig1_All	28	19	33	3	7	1	0.81	0.66	1.25	0.13	0.22	0.03	0.000109183	3.94328	up
CL104.Contig1_All	1328	1266	916	1002	1109	1211	16.2	18.58	14.96	15.56	13.68	13.57	5.63e-08	1.14443	up
CL104.Contig22_All	712	496	447	272	232	411	10.74	9	9.05	5.22	3.55	5.71	3.1e-14	1.92574	up
CL104.Contig2_All	538	228	230	77	0	47	5.53	2.83	3.17	1.02	0	0.45	2.05e-06	3.9413	up
CL104.Contig7_All	172	110	86	0	3	0	3.87	2.99	2.6	0	0.07	0	4.07e-27	8.03892	up
CL104.Contig8_All	181	203	106	10	117	38	1.66	2.24	1.3	0.12	1.09	0.32	1.89e-07	2.68956	up
CL1040.Contig10_All	152	228	196	0	5	0	1.15	2.07	1.99	0	0.04	0	2.04e-27	8.00326	up
CL1040.Contig12_All	187	147	104	67	48	45	1.26	1.2	0.95	0.58	0.33	0.28	1.06e-08	2.45822	up
CL1040.Contig13_All	51	82	67	0	0	1	2.26	4.35	3.95	0	0	0.05	1.52e-16	8.92775	up
CL1040.Contig1_All	0	0	0	65	126	77	0	0	0	1.56	2.38	1.33	1.17e-09	#VALUE!	down
CL1040.Contig5_All	78	41	45	13	2	0	1.43	0.9	1.11	0.3	0.05	0	1.54e-08	4.29468	up
CL10402.Contig1_All	24	5	11	90	135	134	1.35	0.33	0.81	6.32	7.47	6.75	0.00309033	-2.11385	down
CL10407.Contig2_All	266	297	276	1259	1411	1517	15.69	20.9	21.9	94.23	83.82	81.73	1.45e-07	-1.22943	down
CL10407.Contig3_All	68	82	116	457	462	460	2.92	4.19	6.69	24.78	19.91	17.99	0.000148776	-1.26464	down
CL10407.Contig4_All	1262	1130	1190	4709	5386	6519	65.46	70.12	83	310.54	281.94	309.7	1.37e-08	-1.11917	down
CL10409.Contig1_All	1033	956	936	840	947	1153	16.17	17.99	19.63	16.73	15	16.58	1.19e-06	1.08335	up
CL10409.Contig2_All	251	164	170	173	213	216	4.05	3.17	3.67	3.55	3.47	3.2	0.00398444	1.02678	up
CL10415.Contig2_All	28	32	31	0	1	5	1.15	1.57	1.67	0	0.04	0.18	1.7e-06	5.178	up
CL10419.Contig1_All	23	30	31	6	17	9	0.7	1.1	1.27	0.23	0.52	0.25	0.00723072	2.52462	up
CL1042.Contig4_All	22	32	38	161	194	206	0.29	0.52	0.67	2.69	2.57	2.48	0.00430778	-1.48328	down
CL10421.Contig2_All	520	492	500	2279	2435	2716	8.75	9.96	11.29	48.77	41.45	41.97	8.15e-09	-1.21232	down
CL10421.Contig3_All	172	145	211	617	901	974	2.98	3.02	4.89	13.56	15.73	15.44	2.71e-05	-1.11367	down
CL10424.Contig1_All	0	29	9	135	212	198	0	0.69	0.26	3.42	4.25	3.61	4.34e-06	-2.70923	down
CL10428.Contig1_All	134	90	83	7	12	34	8.96	7.17	7.5	0.64	0.81	2.13	2.24e-10	3.68278	up
CL10428.Contig2_All	55	30	21	12	6	0	3.57	2.34	1.86	1.06	0.4	0	4.65e-05	3.4344	up
CL10428.Contig3_All	614	420	296	169	207	260	43.42	35.44	28.18	15.18	14.77	16.81	1.79e-08	2.12468	up
CL10428.Contig4_All	623	563	564	208	259	188	45.85	49.39	55.9	19.47	19.2	12.65	4.09e-22	2.48595	up
CL1043.Contig12_All	292	239	74	0	0	0	2.03	2	0.69	0	0	0	1.47e-12	#NAME?	up
CL1043.Contig13_All	584	368	228	254	272	327	7.16	5.43	3.74	3.97	3.38	3.69	0.00212083	1.50308	up
CL1043.Contig14_All	79	75	89	3	2	2	3.28	3.72	4.96	0.19	0.1	0.09	9.24e-16	6.16499	up
CL1043.Contig18_All	105	59	41	0	0	0	3.33	2.24	1.77	0	0	0	8.55e-16	#NAME?	up
CL1043.Contig3_All	60	44	43	14	4	45	0.37	0.33	0.36	0.11	0.03	0.26	0.00168845	2.35877	up
CL1043.Contig4_All	451	268	141	142	163	181	4.42	3.16	1.86	1.78	1.62	1.63	0.0063865	1.84731	up
CL1043.Contig6_All	44	117	41	0	0	0	0.32	1.01	0.4	0	0	0	9.31e-07	#NAME?	up
CL10432.Contig2_All	316	225	214	35	54	79	6.17	5.29	5.59	0.89	1.07	1.43	7.1e-19	3.27537	up
CL10439.Contig1_All	17	26	14	95	154	161	0.22	0.38	0.24	1.48	1.91	1.8	0.00680636	-1.74695	down
CL10439.Contig2_All	0	0	0	30	41	70	0	0	0	1.21	1.29	1.97	9.84e-06	#VALUE!	down
CL1044.Contig3_All	25	56	114	270	367	446	0.56	1.47	3.32	7.45	8.06	8.89	0.00522641	-1.27772	down
CL1044.Contig4_All	69	43	42	18	18	27	0.74	0.55	0.6	0.25	0.19	0.26	0.00103351	2.35946	up
CL1044.Contig6_All	280	123	92	0	2	0	3.08	1.63	1.35	0	0.02	0	1.43e-10	9.02517	up
CL10443.Contig1_All	28	55	21	210	272	323	0.39	0.93	0.41	3.73	3.84	4.14	4.94e-05	-1.86695	down
CL10443.Contig2_All	85	59	72	517	650	624	1.13	0.94	1.27	8.68	8.69	7.57	1.32e-09	-1.97007	down
CL10449.Contig3_All	54	28	27	8	6	10	2.89	1.8	1.97	0.58	0.37	0.51	0.0001562	3.22333	up
CL10449.Contig4_All	13	23	19	0	0	7	1.41	2.85	2.67	0.07	0	0.69	0.000809795	4.26298	up
CL1045.Contig10_All	188	140	95	7	8	7	7.93	7.05	5.38	0.38	0.38	0.27	2.64e-22	5.30085	up
CL1045.Contig11_All	122	84	67	12	4	4	3.11	2.59	2.29	0.41	0.11	0.11	1.9e-13	4.71059	up
CL1045.Contig12_All	58	35	26	14	2	23	2.72	2.01	1.68	0.88	0.13	1	0.000883656	2.65614	up
CL1045.Contig1_All	54	33	44	0	0	0	1.07	0.8	1.18	0	0	0	1.07e-12	#NAME?	up
CL1045.Contig2_All	30	14	8	87	140	180	0.63	0.37	0.24	2.33	2.94	3.45	0.00476973	-1.92109	down
CL1045.Contig3_All	78	94	129	0	0	0	1.46	2.11	3.21	0	0	0	3.64e-15	#NAME?	up
CL1045.Contig4_All	21	32	29	0	0	0	0.79	1.48	1.47	0	0	0	6.86e-09	#NAME?	up
CL1045.Contig5_All	37	46	45	6	4	17	0.73	1.09	1.2	0.16	0.09	0.31	4.42e-05	3.40218	up
CL1045.Contig8_All	2191	1460	1060	1059	1310	1155	42.5	34.03	27.56	26.14	25.71	20.57	2.13e-05	1.45832	up
CL1045.Contig9_All	55	51	32	1	1	7	1.56	1.72	1.2	0.07	0.04	0.2	1.59e-08	5.10861	up
CL10452.Contig1_All	4	6	5	149	152	163	0.07	0.13	0.11	2.99	2.43	2.36	4.09e-08	-3.86078	down
CL10464.Contig1_All	4478	3274	2431	1269	1312	1422	93.8	82.39	68.24	33.83	27.81	27.37	9.04e-17	2.39152	up
CL10464.Contig2_All	5918	5104	4744	14	17	37	92.36	95.76	99.17	0.29	0.28	0.54	5.02e-236	8.98478	up
CL10466.Contig1_All	9	2	4	74	98	101	0.28	0.07	0.15	2.67	2.81	2.63	0.000203092	-3.14279	down
CL10467.Contig4_All	25	18	35	0	0	0	1.06	0.93	1.97	0	0	0	1.45e-08	#NAME?	up
CL1047.Contig3_All	629	856	865	145	159	148	3.52	5.76	6.47	1.03	0.91	0.76	4.83e-11	3.47353	up
CL1047.Contig4_All	1027	827	568	11	17	41	5.42	5.26	4.01	0.08	0.1	0.2	2.47e-62	6.26037	up
CL10472.Contig2_All	25	36	0	0	0	0	1.29	2.2	0	0	0	0	0.00528893	#NAME?	up
CL10477.Contig2_All	453	352	356	24	34	21	5.05	4.72	5.31	0.35	0.38	0.22	2.46e-46	4.93876	up
CL1048.Contig3_All	17	5	14	154	155	130	0.4	0.16	0.44	4.52	3.6	2.74	9.3e-05	-2.55166	down
CL1048.Contig9_All	67	32	44	244	261	480	1.44	0.84	1.27	6.67	5.66	9.44	0.000205644	-1.68967	down
CL10481.Contig1_All	55	30	18	1	0	1	1.98	1.3	0.87	0.09	0	0.05	1.13e-08	6.66037	up
CL10485.Contig4_All	0	9	0	68	42	83	0	0.6	0	4.7	2.34	4.14	0.000608106	-3.36915	down
CL10486.Contig1_All	1	2	4	57	65	65	0.1	0.13	0.3	4.03	3.65	3.32	0.000307989	-3.57432	down
CL1049.Contig3_All	133	89	99	408	541	609	2.02	1.63	2.01	7.87	8.29	8.48	0.000318995	-1.19252	down
CL10490.Contig1_All	0	4	0	62	83	75	0	0.1	0	1.65	1.76	1.44	6.94e-06	-4.71582	down
CL10496.Contig1_All	352	310	203	1232	1163	1271	5.66	6	4.39	25.17	18.89	18.75	3.8e-05	-1.04198	down
CL10496.Contig2_All	172	195	208	781	1275	1404	2.99	4.07	4.86	17.24	22.38	22.38	2.38e-09	-1.45973	down
CL105.Contig1_All	56	39	15	164	205	289	0.72	0.6	0.27	2.66	2.64	3.38	0.00310934	-1.53886	down
CL105.Contig4_All	101	111	74	695	850	783	1.51	2.01	1.5	13.24	12.87	10.77	3.28e-11	-1.95905	down
CL1050.Contig2_All	43	23	52	174	226	272	0.85	0.55	1.35	4.3	4.43	4.83	0.00340204	-1.38316	down
CL10508.Contig1_All	85	72	54	6	12	20	3.96	3.99	3.36	0.39	0.58	0.87	1.63e-07	3.60034	up
CL10508.Contig2_All	120	93	85	9	6	11	5.86	5.44	5.58	0.59	0.33	0.51	1.06e-13	4.57825	up
CL1051.Contig16_All	0	0	0	159	152	123	0	0	0	9.29	7.04	5.16	2.31e-14	#VALUE!	down
CL1051.Contig1_All	99	62	37	593	653	539	1.42	1.07	0.72	10.79	9.45	7.09	4.73e-10	-2.16036	down
CL1051.Contig20_All	128	60	44	1	0	0	6.24	3.54	2.91	0.07	0	0	1.48e-10	8.6337	up
CL1051.Contig21_All	112	74	74	5	8	6	3.04	2.4	2.68	0.17	0.23	0.16	6.24e-13	4.84364	up
CL1051.Contig2_All	185	100	88	0	0	0	7.55	4.88	4.84	0	0	0	7.33e-24	#NAME?	up
CL1051.Contig3_All	68	44	20	0	0	0	3.03	2.32	1.21	0	0	0	1.76e-10	#NAME?	up
CL1051.Contig5_All	94	109	93	0	0	0	3.86	5.37	5.16	0	0	0	6.84e-25	#NAME?	up
CL1051.Contig8_All	0	0	0	25	25	20	0	0	0	1.31	1.06	0.76	0.00205303	#VALUE!	down
CL10511.Contig1_All	134	124	105	731	848	879	2.05	2.28	2.15	14.2	13.1	12.33	2.92e-09	-1.68601	down
CL10512.Contig2_All	160	173	134	91	146	204	2.29	2.97	2.57	1.66	2.11	2.68	0.00350007	1.20194	up
CL10514.Contig2_All	0	24	0	151	182	204	0	0.36	0	2.4	2.29	2.33	9.24e-08	-3.41344	down
CL10517.Contig1_All	28	20	3	168	147	155	0.41	0.34	0.06	3.03	2.11	2.02	0.000540974	-2.23519	down
CL10521.Contig1_All	900	810	636	648	858	868	41.56	44.77	39.5	38.06	40.02	36.75	3.31e-06	1.05883	up
CL10521.Contig2_All	34	34	58	20	29	0	1.63	1.94	3.68	1.2	1.4	0	0.00697898	2.41308	up
CL10523.Contig3_All	26	6	11	232	249	250	0.99	0.27	0.56	11.24	9.58	8.73	9.12e-09	-3.06593	down
CL10524.Contig1_All	501	341	264	233	209	261	10.26	8.38	7.25	6.07	4.34	4.92	2.13e-08	1.6935	up
CL10525.Contig1_All	0	0	0	26	31	47	0	0	0	1.51	1.4	1.96	0.000154796	#VALUE!	down
CL10529.Contig1_All	28	34	24	143	179	249	0.88	1.26	1.01	5.67	5.63	7.11	0.0024634	-1.62881	down
CL10530.Contig1_All	154	177	159	136	170	177	5.64	7.78	7.84	6.37	6.3	5.98	0.00499984	1.11657	up
CL10532.Contig2_All	896	854	707	7638	8443	8109	15.81	18.13	16.72	171.47	150.73	131.45	1.59e-29	-2.23422	down
CL10532.Contig4_All	207	184	243	3370	3897	3795	3.24	3.46	5.09	66.84	61.47	54.35	5.18e-47	-3.02793	down
CL1054.Contig10_All	237	233	192	55	130	127	5.24	6.2	5.7	1.55	2.91	2.59	2.04e-09	2.2062	up
CL1054.Contig11_All	145	188	131	127	76	180	3.21	4.99	3.9	3.59	1.72	3.66	0.000779202	1.35938	up
CL1054.Contig14_All	166	145	155	127	147	180	3.74	3.92	4.69	3.64	3.35	3.73	0.00524728	1.13323	up
CL1054.Contig4_All	37	77	48	13	20	38	0.77	1.92	1.35	0.34	0.43	0.73	0.00142244	2.34517	up
CL1054.Contig6_All	247	255	209	61	130	67	5.32	6.59	6.02	1.68	2.83	1.33	1.42e-12	2.54834	up
CL10542.Contig1_All	30	37	11	180	150	200	0.52	0.76	0.27	3.93	2.6	3.15	0.00269472	-1.73899	down
CL10542.Contig2_All	173	238	195	1214	1284	1463	3.57	5.89	5.39	31.76	26.71	27.64	1.64e-11	-1.61672	down
CL10542.Contig3_All	178	113	148	533	620	719	3.71	2.84	4.15	14.13	13.05	13.75	0.000949722	-1.0061	down
CL10546.Contig2_All	131	82	57	30	34	72	8.97	6.72	5.29	2.61	2.35	4.5	0.000159791	2.07288	up
CL10549.Contig2_All	221	404	254	975	2403	3244	5.42	11.89	8.35	30.4	59.55	73.01	0.00766547	-1.75685	down
CL1055.Contig2_All	155	148	142	557	758	851	3.48	4	4.28	15.9	17.19	17.52	3.85e-05	-1.18253	down
CL10561.Contig1_All	407	244	317	4	6	5	11.45	8.24	11.96	0.14	0.17	0.13	1.89e-39	7.09353	up
CL10563.Contig1_All	100	27	20	0	0	0	2.54	0.82	0.67	0	0	0	0.000191847	#NAME?	up
CL1057.Contig4_All	21	31	52	0	18	0	0.39	0.69	1.27	0	0.34	0	0.00484039	3.73012	up
CL10572.Contig10_All	509	403	343	348	447	462	4.54	4.32	4.1	3.94	4.03	3.79	6.25e-05	1.06982	up
CL10572.Contig15_All	59	29	30	1	3	5	3.93	2.37	2.75	0.09	0.2	0.3	2.43e-07	4.84428	up
CL10572.Contig19_All	38	46	31	1	3	6	3.78	5.43	4.17	0.13	0.3	0.54	6.04e-07	4.69375	up
CL10572.Contig2_All	229	238	165	85	104	79	3.77	4.71	3.64	1.79	1.73	1.19	4.48e-10	2.29194	up
CL10575.Contig1_All	35	28	15	156	160	210	0.61	0.6	0.36	3.44	2.81	3.36	0.00322827	-1.70943	down
CL10575.Contig3_All	72	81	65	439	491	581	0.99	1.32	1.18	7.56	6.73	7.23	5.72e-07	-1.70641	down
CL10575.Contig4_All	50	39	26	293	380	581	0.87	0.82	0.62	6.5	6.71	9.31	1.69e-09	-2.36446	down
CL10577.Contig6_All	139	144	109	0	3	0	4.01	5	4.22	0	0.11	0	3.06e-29	8.15741	up
CL1058.Contig1_All	176	175	131	39	32	65	13.7	16.24	13.72	3.86	2.51	4.67	2.17e-11	2.91324	up
CL1058.Contig4_All	179	155	147	160	118	194	3.2	3.33	3.53	3.63	2.13	3.19	0.00502468	1.09691	up
CL10580.Contig1_All	11757	10276	9583	411	520	676	93.83	98.69	102.36	4.18	4.21	4.97	5.69e-122	5.39546	up
CL10580.Contig2_All	9654	8263	7741	431	476	542	78.33	80.69	84.07	4.46	3.92	4.05	8.12e-120	5.22343	up
CL10580.Contig3_All	6663	5071	4521	397	336	529	53.99	49.45	49.03	4.09	2.76	3.94	5.13e-107	4.7536	up
CL10580.Contig4_All	173	293	50	0	0	2	1.36	2.77	0.53	0	0	0.02	6.61e-06	9.22826	up
CL10581.Contig1_All	144	192	166	1552	1824	2234	1.52	2.43	2.34	20.73	19.39	21.55	2.94e-25	-2.37559	down
CL10584.Contig1_All	18	17	27	228	193	292	0.43	0.48	0.88	6.9	4.65	6.37	1.29e-06	-2.40657	down
CL1059.Contig13_All	168	179	125	20	23	19	4.03	5.15	4.03	0.62	0.57	0.42	1.83e-17	3.98416	up
CL1059.Contig1_All	104	93	76	4	9	7	1.83	1.95	1.78	0.1	0.16	0.13	1.72e-13	4.87084	up
CL1059.Contig2_All	292	291	279	14	26	6	2.12	2.54	2.71	0.14	0.2	0.04	1.83e-40	5.28496	up
CL1059.Contig5_All	55	35	82	0	0	0	0.88	0.68	1.76	0	0	0	1.74e-08	#NAME?	up
CL10592.Contig1_All	659	733	802	519	701	1163	31.52	41.98	51.54	31.59	33.84	50.97	0.00902763	1.02346	up
CL10592.Contig2_All	316	277	303	188	187	228	20.96	21.92	27.02	15.81	12.49	13.79	1.3e-07	1.65618	up
CL10594.Contig2_All	33	39	31	8	17	9	2.83	4.05	3.66	0.98	1.48	0.74	0.0017406	2.6915	up
CL10595.Contig1_All	20	25	23	273	390	402	0.43	0.65	0.66	7.2	8.19	7.66	2.98e-11	-2.85776	down
CL10595.Contig2_All	44	40	59	355	390	441	0.88	0.95	1.58	8.97	7.83	8.04	2.68e-07	-1.94053	down
CL106.Contig12_All	5	16	10	84	78	118	0.1	0.38	0.27	2.05	1.53	2.08	0.0066506	-2.05662	down
CL106.Contig31_All	246	164	171	49	55	112	4.17	3.35	3.9	1.07	0.95	1.76	1.23e-10	2.53637	up
CL10604.Contig2_All	90	78	59	275	316	452	3.5	3.67	3.1	13.59	12.4	16.09	0.00464221	-1.11741	down
CL10605.Contig2_All	192	188	162	137	149	245	5.15	6.06	5.82	4.69	4.05	6.04	0.00296136	1.13267	up
CL10610.Contig2_All	175	196	149	125	177	197	8.31	11.15	9.56	7.56	8.52	8.57	0.00275876	1.15683	up
CL10615.Contig2_All	86	49	43	629	851	1045	1.4	0.97	0.94	13	13.99	15.59	1.41e-19	-2.75878	down
CL10617.Contig1_All	659	543	529	2702	3106	3707	17.34	17.16	18.65	90.34	82.54	89.44	2.21e-11	-1.37501	down
CL10625.Contig2_All	121	165	122	623	916	812	3.7	6.05	4.99	24.09	28.12	22.63	3.76e-07	-1.4311	down
CL10626.Contig1_All	18	15	25	146	146	190	0.24	0.25	0.44	2.43	1.93	2.29	0.000975989	-1.9382	down
CL10626.Contig2_All	24	16	13	440	393	498	0.37	0.3	0.28	8.43	5.99	6.89	4.78e-18	-3.60846	down
CL10627.Contig1_All	119	101	67	572	457	579	3.38	3.44	2.55	20.54	13.05	15.01	2.91e-05	-1.45085	down
CL10629.Contig1_All	42	16	17	127	190	293	2.05	0.93	1.09	7.73	9.2	12.86	0.000368974	-1.95006	down
CL1063.Contig2_All	48	9	18	147	210	204	0.86	0.2	0.43	3.3	3.75	3.32	0.00107586	-1.87029	down
CL10631.Contig1_All	44	32	69	287	397	253	0.51	0.45	1.08	4.23	4.65	2.69	0.00063362	-1.58007	down
CL10631.Contig2_All	108	156	138	1185	1301	1416	1.28	2.23	2.2	17.85	15.59	15.41	1.24e-18	-2.17972	down
CL10632.Contig1_All	451	371	419	1515	1837	2239	8.81	8.7	10.96	37.58	36.23	40.1	9.84e-07	-1.07261	down
CL10632.Contig2_All	169	120	86	33	84	61	7.9	6.73	5.42	1.99	3.96	2.62	3.63e-06	2.15704	up
CL10633.Contig1_All	4	4	1	63	88	65	0.28	0.37	0.09	5.24	5.85	3.93	0.000205271	-3.56945	down
CL10633.Contig2_All	68	62	60	768	1053	1191	2.16	2.38	2.58	30.95	33.7	34.6	3.33e-24	-2.8872	down
CL10635.Contig2_All	11	0	8	141	178	161	0.16	0	0.16	2.61	2.62	2.15	1.42e-07	-3.58825	down
CL10637.Contig1_All	2098	1521	2142	0	27	0	37.5	32.66	51.29	0	0.5	0	4.21e-44	8.88479	up
CL10637.Contig2_All	444	977	334	15	0	52	7.76	20.51	7.83	0.33	0	0.84	1.42e-05	5.85453	up
CL10643.Contig3_All	2	4	1	22	53	68	0.13	0.32	0.09	1.85	3.53	4.11	0.00404059	-3.2387	down
CL10644.Contig3_All	8	4	5	171	274	320	0.16	0.09	0.14	4.07	5.18	5.49	5.19e-14	-4.40124	down
CL10647.Contig1_All	55	45	31	244	327	277	0.68	0.68	0.52	3.81	4.07	3.12	0.000240052	-1.6414	down
CL10647.Contig2_All	35	8	18	138	207	182	0.45	0.12	0.31	2.22	2.65	2.11	0.000478336	-2.05709	down
CL1065.Contig11_All	38	23	20	269	369	417	0.65	0.49	0.47	5.79	6.31	6.48	9.93e-10	-2.63639	down
CL1065.Contig12_All	24	26	30	10	4	15	1.18	1.54	1.99	0.63	0.23	0.67	0.00692681	2.57069	up
CL1065.Contig7_All	284	241	215	73	75	71	6.87	7	6.96	2.25	1.84	1.59	3.04e-15	2.81267	up
CL1065.Contig9_All	121	116	108	11	9	17	3.62	4.17	4.35	0.43	0.3	0.49	1.73e-14	4.31477	up
CL10654.Contig1_All	4	7	0	205	207	203	0.09	0.19	0	5.39	4.33	3.85	1.09e-12	-4.81332	down
CL10654.Contig2_All	34	38	28	275	393	475	0.76	1.01	0.82	7.69	8.72	9.58	2.57e-09	-2.41366	down
CL10661.Contig1_All	867	752	634	426	676	678	39.61	41.1	38.96	24.79	31.2	28.41	8.34e-10	1.4309	up
CL10661.Contig2_All	98	121	77	50	54	61	5.03	7.41	5.26	3.24	2.78	2.84	0.00020278	1.91522	up
CL10662.Contig2_All	0	23	19	0	0	0	0	1.46	1.37	0	0	0	0.0052768	#NAME?	up
CL10663.Contig2_All	98	65	63	7	13	17	3.14	2.52	2.71	0.32	0.42	0.5	2.71e-08	3.71978	up
CL10664.Contig1_All	94	69	45	3	0	2	4.43	3.89	2.85	0.18	0	0.09	3.08e-14	6.3328	up
CL1067.Contig3_All	278	213	232	1315	1645	1723	2.5	2.31	2.79	15.02	14.94	14.21	4.17e-12	-1.61041	down
CL1067.Contig4_All	87	95	77	453	619	606	1.3	1.7	1.54	8.59	9.32	8.29	8.08e-07	-1.60617	down
CL10675.Contig3_All	222	161	97	107	132	150	7.58	6.6	4.47	4.64	4.55	4.69	0.000463624	1.35288	up
CL10678.Contig1_All	73	56	73	3	3	1	2.89	2.67	3.91	0.15	0.12	0.04	4.41e-13	5.87568	up
CL10678.Contig2_All	24	31	3	0	0	0	1	1.52	0.17	0	0	0	0.000523398	#NAME?	up
CL1068.Contig1_All	27	29	16	6	9	7	1.33	1.71	1.12	0.4	0.45	0.36	0.00505652	2.7709	up
CL10681.Contig1_All	288	251	189	919	1134	1291	6.03	6.31	5.31	24.44	23.97	24.78	9.32e-06	-1.12624	down
CL10687.Contig1_All	61	41	35	8	7	5	2.07	1.64	1.57	0.34	0.24	0.15	2.55e-06	3.78514	up
CL10697.Contig1_All	103	82	103	397	509	601	2.04	1.93	2.72	9.92	10.11	10.84	0.000106114	-1.2809	down
CL107.Contig11_All	0	96	77	0	0	0	0	0.93	0.83	0	0	0	0.000537144	#NAME?	up
CL107.Contig12_All	77	106	15	3	0	0	0.59	0.98	0.16	0.03	0	0	0.000120914	6.81838	up
CL107.Contig13_All	884	764	470	124	103	97	5.91	6.15	4.2	1.05	0.7	0.6	4.26e-25	3.72522	up
CL107.Contig18_All	84	30	6	0	0	0	1.15	0.5	0.13	0	0	0	0.00187238	#NAME?	up
CL107.Contig30_All	580	603	456	2472	3507	3365	6.98	8.72	7.34	37.8	42.64	37.16	4.37e-12	-1.42709	down
CL107.Contig3_All	163	201	126	644	977	866	1.97	2.91	2.04	9.88	11.92	9.58	5.52e-06	-1.26067	down
CL107.Contig4_All	385	235	92	25	0	0	3.53	2.6	1.14	0.3	0	0	9.28e-07	5.5949	up
CL107.Contig6_All	487	170	0	0	0	0	3.69	1.56	0	0	0	0	0.00140752	#NAME?	up
CL107.Contig7_All	642	407	507	0	0	0	4.8	3.67	5.08	0	0	0	9.3e-68	#NAME?	up
CL107.Contig8_All	0	0	0	78	83	122	0	0	0	0.95	0.81	1.08	4.82e-10	#VALUE!	down
CL1070.Contig1_All	195	196	140	107	156	178	4.7	5.67	4.52	3.28	3.8	3.95	0.000375828	1.35908	up
CL10700.Contig1_All	39	36	35	185	311	383	4.14	4.45	4.94	24.35	32.46	36.25	1.8e-05	-1.87836	down
CL10700.Contig2_All	24	41	33	146	217	318	1.9	3.94	3.59	14.77	17.31	23	0.000603357	-1.65388	down
CL10703.Contig1_All	9	11	0	113	127	86	0.18	0.25	0	2.71	2.41	1.48	0.000107975	-3.0607	down
CL10703.Contig2_All	138	127	151	744	955	1212	2.03	2.26	2.98	13.95	14.24	16.4	1.35e-10	-1.69051	down
CL10706.Contig3_All	30	26	14	0	0	0	1.08	1.14	0.7	0	0	0	8.93e-08	#NAME?	up
CL10709.Contig1_All	248	95	70	13	39	32	10	4.61	3.82	0.7	1.61	1.19	0.003947	3.35722	up
CL1071.Contig6_All	835	576	424	2	5	4	54.6	44.94	37.34	0.18	0.33	0.24	8.32e-50	8.46762	up
CL10711.Contig1_All	544	310	229	5	0	13	26.62	18.17	15.04	0.31	0	0.58	1.51e-18	6.99639	up
CL10711.Contig2_All	210	97	67	0	0	1	17.18	9.41	7.42	0	0	0.07	1.17e-10	9.74834	up
CL10712.Contig2_All	23	8	12	179	198	369	0.43	0.18	0.3	4.27	3.76	6.36	9.18e-08	-3.0356	down
CL10718.Contig1_All	1106	927	812	322	360	367	14.89	15.01	14.63	5.53	4.9	4.55	4.12e-28	2.50503	up
CL10720.Contig1_All	86	68	65	246	384	414	1.69	1.61	1.72	6.1	7.57	7.43	0.00305428	-1.15674	down
CL10722.Contig1_All	175	151	209	771	960	741	1.86	1.93	2.98	10.39	10.29	7.22	0.000187247	-1.11687	down
CL10722.Contig2_All	14	25	18	120	162	125	0.15	0.32	0.25	1.6	1.71	1.2	0.00622356	-1.7433	down
CL10723.Contig1_All	226	164	189	1399	1700	1988	1.77	1.55	1.98	13.92	13.45	14.29	1.13e-18	-2.04522	down
CL10723.Contig3_All	29	21	22	146	145	169	2.3	1.97	2.36	14.62	11.52	12.14	0.00785033	-1.60872	down
CL10724.Contig1_All	62	90	74	14	29	31	1.75	3.04	2.8	0.5	0.83	0.8	1.56e-05	2.74974	up
CL10738.Contig4_All	118	36	86	370	400	569	2.24	0.83	2.19	8.88	7.63	9.87	8.64e-05	-1.39432	down
CL10746.Contig2_All	0	0	10	70	80	83	0	0	0.23	1.52	1.39	1.31	0.000130777	-3.26678	down
CL10746.Contig3_All	61	144	79	387	524	536	0.83	2.38	1.45	6.73	7.24	6.72	0.00019877	-1.24398	down
CL10748.Contig1_All	0	2	0	21	41	52	0	0.08	0	0.64	0.96	1.1	0.00104263	-4.7214	down
CL10748.Contig2_All	122	148	147	776	1127	1210	3.4	4.96	5.51	27.47	31.72	30.91	5.39e-12	-1.78167	down
CL10748.Contig3_All	79	37	61	509	685	662	1.54	0.86	1.59	12.5	13.39	11.74	2.15e-12	-2.30845	down
CL10750.Contig3_All	57	57	32	415	543	577	1.81	2.17	1.38	16.63	17.29	16.68	7.94e-11	-2.32921	down
CL10750.Contig4_All	212	209	241	3130	3647	3534	3.3	3.92	5.02	61.89	57.34	50.46	3.59e-42	-2.86725	down
CL10751.Contig1_All	48	10	83	1	2	0	1.79	0.45	4.14	0.05	0.07	0	0.00567028	6.6462	up
CL10751.Contig2_All	105	141	111	0	0	0	3.87	6.21	5.49	0	0	0	6.87e-30	#NAME?	up
CL10752.Contig1_All	492	333	367	54	60	82	19.75	16	19.79	2.75	2.45	3.03	1.71e-31	3.68995	up
CL10756.Contig2_All	212	188	163	162	194	198	2.29	2.43	2.36	2.22	2.12	1.96	0.00271407	1.09722	up
CL1076.Contig3_All	70	15	26	0	0	0	2.1	0.54	1.08	0	0	0	2.49e-05	#NAME?	up
CL1076.Contig4_All	333	354	268	0	0	3	6.78	8.63	7.3	0	0	0.06	2.39e-67	9.57204	up
CL10763.Contig1_All	271	183	157	1050	1290	1326	0.96	0.78	0.74	4.71	4.6	4.3	1.24e-09	-1.52617	down
CL10763.Contig2_All	292	194	144	1253	1423	1638	1.03	0.83	0.68	5.63	5.09	5.32	1.38e-12	-1.72563	down
CL10765.Contig2_All	3	4	1	29	63	72	0.09	0.15	0.06	1.05	1.8	1.86	0.00210436	-3.27378	down
CL10766.Contig1_All	8	0	12	74	58	77	0.18	0	0.34	2.02	1.26	1.5	0.00791351	-2.26382	down
CL10766.Contig2_All	6	14	4	48	130	104	0.13	0.34	0.13	1.24	2.67	1.95	0.00201738	-2.44842	down
CL10767.Contig3_All	2214	2222	1799	1851	2331	2280	76.87	92.45	83.84	81.71	81.75	72.61	4.83e-07	1.02676	up
CL10769.Contig4_All	414	459	412	1369	1828	2366	7.12	9.5	9.51	29.96	31.81	37.37	4.15e-06	-1.00172	down
CL1077.Contig1_All	301	178	136	5	22	12	3.16	2.24	1.92	0.07	0.23	0.12	1.73e-15	5.06794	up
CL10771.Contig2_All	196	306	238	49	39	106	3.2	6	5.21	1.02	0.65	1.59	2.24e-09	3.06506	up
CL10772.Contig1_All	32	35	25	690	1027	1426	1.41	1.83	1.46	37.56	44.4	55.96	3.87e-21	-3.98478	down
CL10772.Contig2_All	10	0	0	53	73	93	0.34	0	0	2.09	2.28	2.64	0.000348108	-3.52395	down
CL10779.Contig3_All	236	215	162	110	124	146	6.19	6.75	5.7	3.67	3.29	3.53	1.19e-06	1.76092	up
CL10780.Contig1_All	67	59	88	489	636	818	1.31	1.39	2.32	12.14	12.54	14.63	4.8e-11	-2.05084	down
CL10781.Contig3_All	142	82	82	36	34	11	2.07	1.43	1.61	0.68	0.5	0.16	4.07e-08	2.89987	up
CL1079.Contig3_All	41	35	24	1	6	10	1.14	1.17	0.9	0.04	0.17	0.26	6.94e-05	3.72053	up
CL10791.Contig2_All	208	238	161	34	46	52	4.11	5.66	4.28	0.87	0.92	0.96	2.99e-16	3.29031	up
CL10791.Contig4_All	3	14	11	65	94	114	0.12	0.58	0.48	2.71	3.09	3.41	0.00521198	-2.12381	down
CL10792.Contig1_All	73	68	51	244	303	350	3.86	4.26	3.64	16.27	16	16.79	0.00663789	-1.14556	down
CL10794.Contig1_All	40086	30473	28664	29480	34930	29468	1927.45	1752.77	1852.26	1802.23	1695.37	1298.07	1.93e-05	1.1375	up
CL10794.Contig2_All	57085	43240	41445	41755	47889	45339	3193.23	2889.98	3118.28	2969.2	2702.6	2321.9	0.000146917	1.13348	up
CL10797.Contig1_All	29	22	2	137	120	202	0.67	0.62	0.07	3.94	2.75	4.19	0.00120716	-2.11843	down
CL10799.Contig1_All	410	364	252	1200	1653	1823	7.19	7.66	5.91	26.76	29.31	29.34	2.02e-06	-1.11238	down
CL10799.Contig2_All	45	13	27	4	1	2	2.02	0.73	1.67	0.27	0.09	0.1	3.34e-05	4.56405	up
CL108.Contig3_All	57	45	31	17	23	27	2.97	2.8	2.21	1.13	1.23	1.29	0.00608247	2.06027	up
CL1080.Contig2_All	5	4	4	79	87	136	0.15	0.14	0.14	2.53	2.2	3.13	2.91e-05	-3.43992	down
CL10802.Contig1_All	2	4	3	293	313	351	0.07	0.17	0.18	13.4	11.37	11.6	2.32e-22	-5.62898	down
CL10802.Contig2_All	0	0	2	69	82	55	0	0	0.07	2.14	2.02	1.23	1.65e-06	-5.43255	down
CL10803.Contig2_All	8	1	0	74	86	56	0.27	0.07	0	2.88	2.65	1.56	0.000191687	-3.68945	down
CL1081.Contig4_All	72	74	21	8	3	14	1.61	1.99	0.64	0.23	0.08	0.31	0.00013604	3.78252	up
CL1081.Contig5_All	62	31	42	9	24	18	1.28	0.77	1.18	0.25	0.5	0.35	0.00114486	2.50827	up
CL1081.Contig6_All	12	20	22	220	220	248	0.52	0.99	1.26	11.48	9.12	9.34	5.94e-07	-2.55652	down
CL10811.Contig1_All	59	91	71	0	7	4	3.09	5.7	5.07	0	0.37	0.19	7.98e-13	5.52442	up
CL10812.Contig1_All	695	660	526	521	540	664	10.48	11.96	10.62	10	8.23	9.2	5.67e-07	1.19783	up
CL10812.Contig2_All	992	1011	1005	550	985	898	15.37	18.83	20.85	10.84	15.44	12.79	2.86e-10	1.42017	up
CL10812.Contig3_All	313	371	365	330	342	428	5.65	8.05	8.82	7.58	6.24	7.09	0.000482293	1.0317	up
CL10812.Contig4_All	456	505	378	258	453	298	8.49	11.3	9.43	6.12	8.53	5.1	2.68e-08	1.49045	up
CL10817.Contig2_All	211	225	169	154	148	156	9	11.45	9.64	8.34	6.38	6.08	4.28e-05	1.46134	up
CL10821.Contig1_All	936	1005	634	630	676	944	29.28	37.69	26.61	25.06	21.38	27.08	1.51e-08	1.27205	up
CL10822.Contig1_All	0	0	0	28	37	44	0	0	0	0.69	0.71	0.78	0.000100967	#VALUE!	down
CL10822.Contig2_All	15	13	12	113	144	148	0.28	0.29	0.3	2.68	2.72	2.53	0.000730438	-2.25796	down
CL10827.Contig1_All	323	275	260	150	171	212	11.43	11.66	12.34	6.75	6.12	6.89	3.11e-08	1.77227	up
CL10828.Contig1_All	21	9	28	128	140	154	0.57	0.29	1.01	4.28	3.72	3.69	0.00471508	-1.74603	down
CL1083.Contig1_All	831	681	619	2805	3579	3572	7.09	6.99	7.07	30.43	30.89	28	2.57e-08	-1.14824	down
CL1083.Contig6_All	189	111	36	1909	2503	3065	1.67	1.18	0.43	21.36	22.28	24.77	7.65e-49	-3.45509	down
CL1083.Contig9_All	546	511	444	125	72	0	4.64	5.21	5.04	1.35	0.63	0	8.29e-42	3.86172	up
CL10836.Contig1_All	58	27	33	4	10	14	4.6	2.61	3.6	0.41	0.83	1.02	0.000148877	3.19632	up
CL10837.Contig2_All	977	706	595	4396	5199	6349	25.26	21.91	20.65	144.5	135.83	150.6	4.03e-18	-1.73736	down
CL10839.Contig4_All	0	0	26	199	129	126	0	0	1.06	7.5	3.88	3.43	0.00122564	-2.90341	down
CL1084.Contig11_All	275	224	63	0	0	0	5.57	5.46	1.72	0	0	0	3.33e-11	#NAME?	up
CL1084.Contig13_All	82	50	6	0	0	0	1.7	1.26	0.17	0	0	0	0.000135438	#NAME?	up
CL1084.Contig17_All	81	67	34	0	0	0	1.19	1.19	0.67	0	0	0	3.36e-16	#NAME?	up
CL1084.Contig36_All	30	0	20	0	0	0	0.52	0	0.46	0	0	0	0.00394866	#NAME?	up
CL1084.Contig6_All	95	45	36	0	0	0	1.65	0.94	0.84	0	0	0	4.28e-12	#NAME?	up
CL10840.Contig1_All	0	1	4	33	43	34	0	0.11	0.51	3.95	4.07	2.92	0.0072515	-3.22974	down
CL10847.Contig1_All	24	24	9	1	0	0	3.21	3.8	1.59	0.17	0	0	7.39e-06	6.62132	up
CL10847.Contig3_All	112	203	66	44	25	40	9.03	19.52	7.19	4.57	2.08	2.96	0.00443125	2.83072	up
CL1085.Contig2_All	17	24	29	0	1	2	1.22	2.05	2.8	0	0.07	0.13	4.89e-06	5.80357	up
CL10855.Contig3_All	25	0	12	80	164	170	0.52	0	0.33	2.06	3.34	3.15	0.000415465	-2.4086	down
CL10856.Contig1_All	515	343	356	35	44	44	16.66	13.33	15.45	1.45	1.45	1.32	1.06e-40	4.37327	up
CL10856.Contig2_All	1522	1327	1135	306	369	483	25.12	26.34	25.1	6.44	6.17	7.33	4.48e-39	2.87093	up
CL10856.Contig3_All	273	233	184	188	138	223	4.69	4.82	4.24	4.11	2.4	3.52	3.66e-05	1.3853	up
CL10856.Contig4_All	83	129	32	0	4	0	1.46	2.74	0.76	0	0.09	0	2.9e-06	7.02655	up
CL1086.Contig20_All	34	27	17	8	0	0	1.96	1.82	1.34	0.57	0	0	4.11e-05	4.08563	up
CL1086.Contig2_All	65	85	6	0	0	9	1.49	2.32	0.2	0	0	0.19	0.00695314	5.30596	up
CL10866.Contig2_All	2	0	2	22	38	42	0.1	0	0.13	1.36	1.86	1.87	0.00818968	-3.53747	down
CL10871.Contig1_All	101	89	70	46	57	66	6.34	6.63	5.88	3.7	3.64	3.81	0.00185766	1.6995	up
CL10871.Contig2_All	148	123	23	9	7	7	4.08	4.07	0.87	0.33	0.22	0.2	0.000619971	4.64325	up
CL10871.Contig3_All	125	103	170	0	0	0	3.6	3.53	6.52	0	0	0	4.37e-17	#NAME?	up
CL10875.Contig3_All	41	25	27	1	6	5	1.53	1.1	1.33	0.05	0.22	0.17	2.97e-05	4.0952	up
CL10877.Contig1_All	33	28	29	2	6	5	2.25	2.28	2.67	0.17	0.41	0.31	6.28e-05	3.92312	up
CL10885.Contig1_All	138	148	183	750	756	746	6.66	8.53	11.88	45.88	36.7	32.86	2.53e-05	-1.1707	down
CL10889.Contig1_All	569	426	453	292	345	418	15.58	14.01	16.64	10.19	9.55	10.5	4.09e-09	1.54335	up
CL1089.Contig1_All	56	33	33	0	0	0	1.3	0.93	1.04	0	0	0	5.42e-12	#NAME?	up
CL1089.Contig2_All	2	32	31	0	0	0	0.06	0.99	1.07	0	0	0	0.00117814	#NAME?	up
CL1089.Contig6_All	114	76	49	6	9	4	2.94	2.36	1.69	0.22	0.26	0.11	1.17e-11	4.66731	up
CL1089.Contig7_All	58	49	31	3	0	8	1.67	1.67	1.21	0.12	0	0.22	5.23e-08	4.75255	up
CL10891.Contig1_All	426	281	177	36	27	48	13.47	10.64	7.51	1.46	0.89	1.41	1.86e-11	4.0293	up
CL10891.Contig2_All	48	51	15	3	11	4	1.3	1.65	0.57	0.12	0.3	0.12	0.000129561	3.71819	up
CL10891.Contig3_All	89	62	63	0	0	2	1.78	1.49	1.7	0	0	0.04	1.5e-16	7.99218	up
CL10893.Contig2_All	233	56	108	694	802	919	4.66	1.35	2.91	17.68	16.24	16.89	2.31e-07	-1.56249	down
CL10894.Contig2_All	47	34	20	407	566	480	1.18	1.05	0.7	12.96	14.34	11.03	1.6e-13	-2.80659	down
CL10895.Contig1_All	464	426	377	1983	2383	2547	5.62	6.2	6.12	30.52	29.18	28.31	1.86e-10	-1.36743	down
CL10898.Contig3_All	159	148	112	71	89	75	2.84	3.18	2.67	1.62	1.61	1.24	1.07e-05	1.89507	up
CL109.Contig1_All	58	34	42	24	21	26	3.84	2.74	3.77	2.03	1.44	1.61	0.00791744	1.97372	up
CL1090.Contig3_All	2316	2083	1575	42	57	63	53.87	58.19	49.1	1.26	1.36	1.36	7.97e-142	6.28549	up
CL10901.Contig2_All	0	13	0	62	121	75	0.02	0.78	0	3.7	5.72	3.21	0.000179103	-3.23777	down
CL10901.Contig4_All	3	0	0	62	32	79	0.15	0	0	3.94	1.61	3.61	4.56e-05	-4.95472	down
CL10901.Contig5_All	8	11	5	117	152	151	0.31	0.52	0.27	5.65	5.84	5.29	1.17e-05	-3.06276	down
CL10902.Contig2_All	66	49	44	2	7	23	1.92	1.71	1.73	0.1	0.21	0.61	6.67e-06	3.5002	up
CL10902.Contig3_All	256	262	252	136	186	292	12.06	14.76	16	8.15	8.88	12.61	1.74e-05	1.45316	up
CL10905.Contig3_All	61	50	54	26	32	42	1	0.98	1.18	0.55	0.53	0.64	0.00868369	1.82409	up
CL10906.Contig1_All	192	130	58	63	82	66	7.12	5.78	2.91	2.99	3.09	2.24	0.00558936	1.86386	up
CL10906.Contig2_All	28	24	16	1	4	6	1.47	1.51	1.09	0.1	0.23	0.3	0.000583206	3.77429	up
CL10908.Contig1_All	5585	4009	3619	511	545	498	143.82	123.91	124.97	16.76	14.2	11.78	5.49e-74	4.13528	up
CL10908.Contig2_All	3160	2304	2276	258	306	288	58.69	51.42	56.66	6.1	5.76	4.91	1.91e-86	4.24801	up
CL10908.Contig3_All	3924	3056	2967	54	45	45	69.83	65.35	70.74	1.24	0.82	0.74	2.16e-182	7.15177	up
CL10911.Contig3_All	43	27	24	2	11	12	1.21	0.92	0.91	0.1	0.32	0.33	0.000907927	3.05019	up
CL10915.Contig1_All	56	66	26	212	298	330	3.76	5.3	2.35	18.06	20.17	20.22	0.00129211	-1.44021	down
CL1092.Contig14_All	0	5	11	99	89	69	0	0.1	0.25	1.95	1.39	0.99	0.000381768	-2.83094	down
CL1092.Contig1_All	0	0	0	134	87	172	0	0	0	2.05	1.06	1.89	4.35e-13	#VALUE!	down
CL1092.Contig27_All	0	18	0	198	239	361	0	0.35	0	3.84	3.68	5.05	1.56e-14	-4.38046	down
CL10922.Contig1_All	15	21	21	155	187	204	0.4	0.7	0.77	5.26	5.04	5	0.000136452	-2.14653	down
CL10922.Contig2_All	56	37	68	246	221	311	1.68	1.32	2.71	9.25	6.6	8.43	0.00710131	-1.16704	down
CL10924.Contig1_All	7	15	32	176	101	229	0.1	0.24	0.58	2.95	1.35	2.77	0.00231383	-2.05795	down
CL10924.Contig2_All	105	80	94	500	751	681	1.68	1.55	2.01	10.15	12.12	9.98	4.07e-08	-1.69662	down
CL1093.Contig1_All	7	0	0	135	105	157	0.16	0	0	3.87	2.4	3.24	6.86e-09	-4.93202	down
CL1093.Contig2_All	30	27	25	309	468	484	0.68	0.71	0.74	8.64	10.39	9.77	1.25e-12	-2.84517	down
CL10931.Contig2_All	162	82	148	857	1134	1050	6.19	3.75	7.59	41.59	43.72	36.75	1.59e-12	-1.86506	down
CL1094.Contig2_All	256	296	249	32	38	23	7.05	9.75	9.19	1.12	1.05	0.58	2.3e-28	4.16442	up
CL1095.Contig1_All	210	69	53	1390	1701	1907	3.69	1.46	1.27	31.05	30.21	30.76	4.5e-31	-2.90048	down
CL10950.Contig1_All	0	5	1	82	86	70	0	0.18	0.04	3.14	2.61	1.93	1.02e-05	-4.23194	down
CL10954.Contig1_All	156	91	145	118	131	89	6.6	4.59	8.23	6.34	5.6	3.46	0.00506799	1.27377	up
CL1096.Contig1_All	129	111	93	4	20	30	2.91	3.01	2.8	0.11	0.47	0.63	1.55e-11	3.79167	up
CL10961.Contig2_All	114	69	74	3	11	7	4.04	2.96	3.56	0.14	0.39	0.23	2.6e-12	4.72299	up
CL10967.Contig1_All	113	102	121	81	74	88	1.27	1.38	1.83	1.16	0.84	0.91	0.00113223	1.55093	up
CL10967.Contig3_All	68	69	64	357	439	546	1.93	2.36	2.43	12.85	12.57	14.2	4.12e-06	-1.63838	down
CL10968.Contig1_All	148	98	158	722	848	858	6.03	4.78	8.62	37.29	34.77	31.91	7.6e-08	-1.49084	down
CL10969.Contig2_All	30	26	29	4	5	10	2.19	2.32	2.81	0.37	0.36	0.66	0.000661512	3.29796	up
CL10970.Contig2_All	120	112	83	467	741	805	3.32	3.72	3.12	16.49	20.75	20.48	2.23e-07	-1.58384	down
CL10975.Contig1_All	0	0	24	140	131	131	0	0	0.94	5.08	3.78	3.43	1.54e-05	-2.8095	down
CL10978.Contig1_All	1790	1512	696	22	13	23	153.49	154.25	80.57	2.4	1.15	1.83	5.08e-20	7.12019	up
CL10978.Contig2_All	204	152	68	8	8	6	20.42	18.09	9.23	1.13	0.87	0.61	5.29e-10	5.26377	up
CL1098.Contig3_All	10	0	7	117	125	158	0.13	0	0.13	1.92	1.63	1.87	2.16e-06	-3.48174	down
CL10984.Contig2_All	4	0	0	22	35	59	0.15	0	0	1.08	1.38	2.08	0.00404047	-3.9015	down
CL10995.Contig1_All	97	109	105	58	75	66	5.36	7.22	7.82	4.07	4.2	3.35	0.00054909	1.73596	up
CL10996.Contig2_All	147	180	118	37	52	106	2.43	3.57	2.63	0.79	0.88	1.61	1.49e-07	2.32196	up
CL11.Contig10_All	2908	2324	1622	7	16	33	86.08	82.52	64.4	0.3	0.49	0.92	3.05e-92	8.07387	up
CL11.Contig11_All	4523	3763	3909	5	5	4	126.61	126.37	146.75	0.18	0.16	0.13	1.02e-256	10.8195	up
CL11.Contig12_All	2937	2186	2234	4	38	32	37.39	33.47	38.08	0.07	0.5	0.38	1.81e-185	7.79778	up
CL11.Contig13_All	113237	88717	76513	7872	9274	10364	1848.05	1740.3	1672.71	163.45	153.14	155.39	7.44e-37	4.40985	up
CL11.Contig1_All	2197	1437	1144	0	0	0	70.19	55.04	49.02	0	0	0	9.28e-71	#NAME?	up
CL11.Contig2_All	388	325	92	25	5	12	11.9	11.95	3.78	1.01	0.18	0.36	3.07e-06	5.17484	up
CL11.Contig3_All	692	406	377	34	28	50	24.5	17.24	17.95	1.54	1.04	1.63	8.81e-23	4.77824	up
CL11.Contig4_All	1095	958	841	9	0	0	36.32	38.11	37.43	0.39	0	0	2.17e-146	9.15466	up
CL11.Contig5_All	888	433	593	33	32	0	28.94	16.91	25.93	1.38	1.07	0	4.21e-20	5.83775	up
CL11.Contig6_All	100	41	23	0	0	0	3.77	1.86	1.2	0	0.02	0	1.67e-06	#NAME?	up
CL110.Contig2_All	38	14	19	0	0	0	1.45	0.64	0.97	0	0	0	7.3e-08	#NAME?	up
CL1100.Contig3_All	21	31	21	0	1	0	1.97	3.37	2.59	0	0.09	0	2.83e-07	7.32968	up
CL11003.Contig2_All	4	14	7	183	319	402	0.12	0.5	0.27	6.52	8.99	10.29	6.08e-15	-4.0324	down
CL11010.Contig1_All	4	13	2	72	83	97	0.24	0.85	0.16	4.89	4.47	4.73	0.00151504	-2.66738	down
CL11012.Contig3_All	82	100	96	63	61	84	2.54	3.7	3.94	2.47	1.91	2.38	0.00419139	1.51942	up
CL11016.Contig2_All	12	26	7	88	103	191	0.5	1.24	0.4	4.49	4.17	7.02	0.00358729	-1.98848	down
CL11024.Contig1_All	0	7	0	105	45	145	0	0.27	0	4.19	1.44	4.18	0.000117196	-4.33775	down
CL11029.Contig1_All	39	28	30	2	0	0	1.8	1.52	1.82	0.12	0	0	1.54e-08	6.42638	up
CL11036.Contig2_All	207	197	155	3	6	7	10.56	12.05	10.67	0.25	0.31	0.33	2.15e-33	6.24284	up
CL11038.Contig1_All	19	7	46	131	245	201	0.69	0.31	2.23	6	8.89	6.61	0.000563483	-1.81447	down
CL1104.Contig3_All	0	0	0	17	30	32	0	0	0	0.79	1.07	1.05	0.00117583	#VALUE!	down
CL11044.Contig1_All	88	95	97	1413	1537	2252	1.4	1.82	2.07	28.61	24.75	32.91	3.58e-32	-3.10363	down
CL11052.Contig2_All	90	64	53	297	349	420	1.1	0.95	0.87	4.59	4.29	4.69	0.00104304	-1.29822	down
CL1106.Contig3_All	125	121	65	62	68	49	4.59	5.33	3.2	2.89	2.51	1.68	0.000188417	1.8214	up
CL11061.Contig1_All	85	67	40	200	295	400	3.17	2.99	1.99	9.43	11.06	13.59	0.00808471	-1.14238	down
CL11067.Contig2_All	11	18	5	129	115	87	0.17	0.32	0.11	2.43	1.73	1.19	0.00205251	-2.27618	down
CL11073.Contig1_All	34	28	57	541	579	641	0.95	0.93	2.11	18.73	15.95	16.01	4.3e-16	-2.76141	down
CL11073.Contig4_All	15	20	6	184	154	257	0.46	0.75	0.26	7.16	4.77	7.21	1.34e-06	-2.81338	down
CL11074.Contig2_All	95	55	46	302	334	351	0.84	0.59	0.55	3.38	2.98	2.84	0.0018997	-1.2919	down
CL11075.Contig10_All	0	0	0	67	119	27	0	0	0	1.04	1.47	0.31	9.42e-05	#VALUE!	down
CL11075.Contig13_All	13	12	10	97	124	147	0.2	0.23	0.22	1.9	1.93	2.08	0.00100038	-2.30605	down
CL11075.Contig7_All	51	31	25	18	12	19	1.42	1.03	0.94	0.64	0.34	0.49	0.0074224	2.15217	up
CL11080.Contig1_All	160	137	127	612	767	954	2.96	3.06	3.16	14.41	14.37	16.23	1.47e-06	-1.368	down
CL11083.Contig2_All	31	25	13	0	4	1	0.87	0.85	0.49	0	0.12	0.03	3.18e-05	4.90389	up
CL11091.Contig1_All	280	270	135	135	172	181	13.07	15.07	8.46	8.01	8.12	7.75	7.21e-05	1.54364	up
CL11091.Contig2_All	260	262	139	86	170	117	8.85	10.67	6.33	3.74	5.86	3.65	7.92e-07	1.89348	up
CL11091.Contig3_All	214	205	128	154	123	183	7.18	8.26	5.76	6.6	4.18	5.63	0.000377338	1.30001	up
CL11094.Contig1_All	605	511	397	37	66	77	25.82	26.11	22.78	2.04	2.86	3.05	4.95e-44	4.17242	up
CL11094.Contig2_All	515	521	448	38	37	14	22.83	27.65	26.69	2.14	1.68	0.6	7.26e-58	5.07511	up
CL11095.Contig2_All	26	47	27	0	0	0	1.1	2.37	1.54	0	0	0	2.46e-10	#NAME?	up
CL111.Contig14_All	0	0	0	58	26	109	0	0	0	1.95	0.71	2.66	2.65e-05	#VALUE!	down
CL111.Contig1_All	50	78	49	0	42	0	1.88	3.54	2.51	0	1.62	0	9.33e-06	3.21345	up
CL111.Contig6_All	0	0	0	97	53	111	0	0	0	3.83	1.66	3.17	1.46e-09	#VALUE!	down
CL1110.Contig1_All	168	142	119	427	747	802	2.04	2.07	1.94	6.58	9.16	8.93	0.00024209	-1.1039	down
CL1110.Contig2_All	83	40	53	315	338	487	0.95	0.55	0.81	4.55	3.88	5.08	2.96e-05	-1.61953	down
CL11108.Contig3_All	137	92	89	8	18	19	3.19	2.57	2.78	0.26	0.44	0.41	7.9e-12	3.93001	up
CL1111.Contig3_All	101	56	47	42	32	45	2.17	1.45	1.35	1.15	0.7	0.89	0.00290719	1.8029	up
CL1112.Contig1_All	632	599	589	2044	3160	4306	9.5	10.84	11.86	39.07	48.04	59.45	3.29e-05	-1.26258	down
CL11127.Contig2_All	22	32	30	0	4	5	1.24	2.12	2.24	0	0.22	0.25	2.66e-05	4.45171	up
CL11127.Contig3_All	185	129	157	15	38	33	2.81	2.35	3.18	0.3	0.59	0.46	1.01e-14	3.5767	up
CL11128.Contig4_All	35	68	62	32	42	0	0.98	2.26	2.3	1.15	1.19	0	0.00352322	2.1896	up
CL1113.Contig10_All	145	202	146	94	165	163	2.47	4.13	3.32	2.04	2.83	2.54	0.000877674	1.33829	up
CL1113.Contig13_All	42	58	46	15	19	22	0.7	1.15	1.03	0.33	0.33	0.34	0.000899462	2.48769	up
CL1113.Contig14_All	190	127	154	90	95	135	2.84	2.28	3.09	1.72	1.44	1.86	5.49e-05	1.64746	up
CL1113.Contig15_All	132	92	141	94	72	95	2.17	1.82	3.1	1.96	1.2	1.44	0.000691264	1.5611	up
CL1113.Contig20_All	48	33	31	0	0	33	1.25	1.03	1.08	0	0	0.8	0.000655233	3.0077	up
CL1113.Contig25_All	107	147	96	100	20	0	2.18	3.59	2.64	2.59	0.43	0	1.05e-05	2.42324	up
CL11133.Contig2_All	169	141	133	45	64	52	7.03	7.02	7.45	2.38	2.69	1.98	8.06e-09	2.53602	up
CL11138.Contig1_All	41	44	43	337	331	540	3.08	3.99	4.4	31.99	24.87	36.82	2.85e-08	-2.13044	down
CL11139.Contig1_All	76	59	58	5	5	5	3.38	3.14	3.47	0.28	0.22	0.2	4.29e-10	4.7435	up
CL1114.Contig12_All	48	40	0	0	0	0	2.33	2.33	0	0	0	0	0.00140188	#NAME?	up
CL1114.Contig1_All	617	396	223	14	13	16	14.64	11.28	7.12	0.44	0.31	0.36	5.6e-13	5.86614	up
CL1114.Contig2_All	287	74	105	12	10	3	3.15	0.98	1.55	0.17	0.11	0.04	0.000246678	5.15667	up
CL1114.Contig3_All	136	160	118	5	5	5	1.55	2.2	1.8	0.08	0.06	0.06	2.69e-24	5.85076	up
CL1114.Contig5_All	465	474	252	234	311	320	11.12	13.6	8.08	7.13	7.53	7.02	6.77e-06	1.52387	up
CL1114.Contig6_All	699	440	339	157	237	175	16.55	12.52	10.77	4.75	5.67	3.82	8.32e-09	2.422	up
CL1114.Contig9_All	94	54	65	0	0	0	6.77	4.64	6.3	0	0	0	1.85e-18	#NAME?	up
CL11143.Contig2_All	118	102	101	395	487	634	2.95	3.08	3.39	12.58	12.3	14.54	0.000566588	-1.14097	down
CL11148.Contig10_All	42	60	42	19	28	31	1.08	1.85	1.48	0.64	0.75	0.75	0.00717282	1.99232	up
CL11148.Contig2_All	42	19	33	137	188	258	2.57	1.41	2.7	10.55	11.46	14.3	0.00389893	-1.52631	down
CL11148.Contig5_All	0	15	0	82	80	202	0	0.76	0	4.3	3.33	7.65	0.000418347	-3.49102	down
CL11149.Contig2_All	114	104	99	59	95	67	4.44	4.83	5.15	2.92	3.73	2.39	0.0010934	1.60394	up
CL11154.Contig1_All	240	220	181	19	19	8	6.72	7.41	6.79	0.68	0.54	0.21	6e-29	4.81382	up
CL11157.Contig3_All	14	3	12	83	156	197	0.32	0.09	0.36	2.35	3.49	4.01	3.48e-05	-2.7789	down
CL11159.Contig1_All	158	210	154	1004	1282	1301	1.35	2.16	1.75	10.87	11.04	10.17	1.1e-11	-1.68971	down
CL11159.Contig4_All	190	69	128	834	1081	1088	1.53	0.68	1.39	8.56	8.83	8.06	2.41e-12	-1.88443	down
CL11159.Contig6_All	14	59	41	256	376	448	0.12	0.6	0.46	2.73	3.18	3.44	1.24e-07	-2.09189	down
CL1116.Contig5_All	1238	1143	1250	9497	11531	10377	11.14	12.38	15.05	108.67	104.97	85.79	4.92e-25	-2.02721	down
CL1116.Contig6_All	213	255	226	1182	1220	1049	2.4	3.47	3.42	16.98	13.94	10.88	2.86e-05	-1.24376	down
CL1116.Contig7_All	758	653	736	8803	10647	9128	7.19	7.46	9.36	106.26	102.23	79.59	2.54e-30	-2.6544	down
CL11162.Contig1_All	490	401	422	2273	2927	3112	10.37	10.21	11.98	61.19	62.66	60.5	4.46e-14	-1.57241	down
CL11162.Contig2_All	116	156	112	469	612	794	2.52	4.08	3.29	12.98	13.47	15.86	9.82e-05	-1.18048	down
CL11164.Contig2_All	28	20	23	2	2	2	4.2	3.53	4.69	0.38	0.3	0.27	3.99e-05	4.62799	up
CL11164.Contig3_All	156	160	186	5	4	1	1.67	2.05	2.66	0.07	0.05	0.01	3.6e-31	6.65737	up
CL11176.Contig2_All	10	18	3	78	90	144	0.24	0.53	0.12	2.39	2.19	3.18	0.00295469	-2.26751	down
CL11179.Contig2_All	34	37	29	0	0	12	5.26	6.72	6.09	0	0	1.65	1.17e-05	4.31998	up
CL11183.Contig5_All	787	742	708	3598	4257	4472	8.89	10.08	10.71	51.67	48.64	46.4	5.75e-12	-1.37754	down
CL11192.Contig3_All	78	75	68	26	19	42	4.37	5.03	5.1	1.9	1.07	2.15	9.22e-05	2.43945	up
CL11192.Contig4_All	51	20	12	0	0	0	2.27	1.08	0.72	0	0	0	1.66e-05	#NAME?	up
CL11196.Contig2_All	26	26	6	1	1	0	2.48	2.94	0.77	0.21	0.16	0	4.25e-05	5.77208	up
CL11197.Contig2_All	113	92	84	48	40	38	2.88	2.81	2.89	1.55	1.03	0.91	2.16e-05	2.23493	up
CL11199.Contig10_All	0	3	12	68	44	69	0	0.06	0.22	1.1	0.57	0.82	0.0066919	-2.37898	down
CL11199.Contig11_All	8	16	10	103	115	143	0.15	0.37	0.25	2.41	2.12	2.4	0.000974814	-2.30544	down
CL11199.Contig13_All	0	19	11	102	92	142	0	0.63	0.42	3.6	2.58	3.6	0.000943167	-2.33497	down
CL11199.Contig16_All	0	0	0	63	56	73	0	0	0	0.92	0.66	0.77	1.73e-07	#VALUE!	down
CL11199.Contig18_All	0	11	0	71	55	92	0	0.16	0	1.08	0.67	1.02	0.000448377	-3.24776	down
CL11199.Contig1_All	81	56	2	0	0	0	1.41	1.18	0.05	0	0	0	0.000438024	#NAME?	up
CL11199.Contig23_All	101	87	69	33	56	56	2.25	2.34	2.06	0.95	1.28	1.16	0.000620369	1.91693	up
CL11199.Contig25_All	168	84	42	0	0	0	2.8	1.69	0.95	0	0	0	4.26e-09	#NAME?	up
CL11199.Contig2_All	170	54	37	0	0	0	2.96	1.13	0.87	0	0	0	9.51e-06	#NAME?	up
CL1120.Contig6_All	157	97	70	58	46	44	4.2	3.13	2.51	1.98	1.24	1.08	1.12e-05	2.13221	up
CL1120.Contig8_All	0	0	0	92	104	75	0	0	0	1.32	1.18	0.77	7.17e-10	#VALUE!	down
CL11201.Contig1_All	4016	3990	3072	2301	2887	3923	182.06	216.48	187.16	132.68	132.15	162.98	8.87e-12	1.377	up
CL11203.Contig1_All	1249	835	843	7	5	17	31.75	25.5	28.74	0.23	0.15	0.42	1.83e-98	7.76757	up
CL11203.Contig2_All	971	732	624	7	7	17	30.97	27.98	26.69	0.29	0.23	0.52	6.3e-111	7.33781	up
CL11203.Contig3_All	3524	3357	3560	0	4	0	85.03	97.25	115.15	0	0.12	0	3.01e-152	12.4945	up
CL11203.Contig4_All	1487	923	872	23	34	46	50.8	37.8	39.98	1.03	1.18	1.46	4.4e-44	6.08405	up
CL11209.Contig1_All	116	121	116	15	16	27	1.9	2.38	2.55	0.33	0.28	0.41	3.77e-12	3.7195	up
CL11209.Contig2_All	36	50	50	0	6	0	0.72	1.18	1.34	0	0.14	0	2e-09	5.66378	up
CL11209.Contig3_All	149	157	164	33	33	47	2.39	3.01	3.51	0.67	0.54	0.7	1.77e-12	3.15977	up
CL11211.Contig2_All	55	46	67	18	19	35	1.64	1.67	2.7	0.71	0.6	0.95	0.000947708	2.35768	up
CL11214.Contig1_All	89	80	29	263	351	321	3.83	4.13	1.71	14.34	15.19	12.61	0.00528548	-1.20799	down
CL1122.Contig1_All	36	13	29	1049	1334	2477	2.4	1.06	2.61	86.6	87.37	147.16	6.59e-12	-4.83786	down
CL1122.Contig2_All	127	120	147	602	745	840	5.44	6.15	8.46	32.68	32.11	32.87	1.73e-06	-1.36295	down
CL1122.Contig3_All	309	323	247	1288	1490	1681	10.06	12.61	10.79	53.25	48.94	50.12	6.44e-08	-1.26354	down
CL1122.Contig4_All	59	53	57	1183	1629	2149	2.37	2.53	3.08	59.69	65.26	78.15	3.35e-38	-3.75993	down
CL1122.Contig5_All	141	103	106	5829	7984	13691	4.98	4.36	5.02	261.1	284.13	442.27	2.02e-15	-5.1798	down
CL11220.Contig3_All	192	143	117	38	40	58	2.98	2.66	2.44	0.76	0.64	0.84	2.5e-10	2.80478	up
CL11221.Contig1_All	38	9	8	99	183	233	4.33	1.19	1.21	14	20.49	23.75	0.000410937	-2.19134	down
CL11228.Contig1_All	106	95	79	34	73	46	2.26	2.41	2.26	0.91	1.56	0.89	0.000256608	1.9599	up
CL11229.Contig3_All	276	206	192	68	98	88	3.74	3.36	3.49	1.19	1.35	1.1	1.02e-11	2.48256	up
CL1123.Contig4_All	49	46	18	13	7	12	1.3	1.48	0.66	0.44	0.21	0.29	0.000505873	2.82095	up
CL11233.Contig1_All	96	65	71	25	23	32	6.88	5.55	6.88	2.29	1.66	2.1	1.96e-05	2.60678	up
CL11236.Contig1_All	290	205	176	88	86	122	6.71	5.7	5.45	2.61	2.02	2.59	3.88e-10	2.24494	up
CL1124.Contig8_All	39	0	16	172	134	192	1.4	0	0.77	7.79	4.85	6.27	0.000431832	-2.16883	down
CL11246.Contig2_All	146	136	76	11	0	0	10.62	11.78	7.51	1.09	0	0	8.11e-22	5.82757	up
CL1125.Contig4_All	141	144	103	88	86	130	4.58	5.59	4.51	3.64	2.81	3.87	0.00110371	1.43171	up
CL11254.Contig1_All	25	16	27	5	3	7	0.87	0.66	1.25	0.22	0.1	0.22	0.00182762	3.28004	up
CL11257.Contig1_All	58	36	34	244	307	271	2.56	1.92	2.07	13.72	13.7	10.98	0.000317288	-1.6308	down
CL11259.Contig1_All	99	70	54	0	5	0	7.07	5.96	5.2	0	0.36	0	3.2e-15	6.58484	up
CL1126.Contig5_All	6	3	2	47	71	49	0.14	0.1	0.06	1.39	1.69	1.06	0.00462729	-2.90526	down
CL11264.Contig1_All	13	0	1	149	190	196	0.42	0	0.05	5.94	6.02	5.63	1.01e-09	-4.31587	down
CL11264.Contig2_All	119	99	78	965	1141	924	2.95	2.93	2.59	30.26	28.44	20.91	1.46e-15	-2.30606	down
CL11265.Contig1_All	12879	10086	6852	2650	2985	3708	439.52	412.61	313.84	115.03	102.93	116.08	7.51e-19	2.73351	up
CL11265.Contig2_All	11249	11932	11665	52	79	80	131.23	167.43	182.22	0.78	0.94	0.86	1.17e-125	8.47742	up
CL11267.Contig2_All	54	27	28	0	0	0	1.51	0.91	1.06	0	0	0	5.57e-11	#NAME?	up
CL11277.Contig1_All	342	236	252	89	41	111	5.89	4.88	5.8	1.95	0.73	1.76	8.7e-17	2.84341	up
CL11278.Contig2_All	79	92	58	51	25	69	3.19	4.44	3.15	2.64	1.03	2.54	0.00299449	1.72459	up
CL11279.Contig1_All	25	29	22	2	0	3	1.82	2.52	2.16	0.19	0	0.2	9.37e-06	5.00111	up
CL11284.Contig2_All	8	7	18	84	97	103	0.12	0.12	0.33	1.43	1.31	1.26	0.00766599	-1.95512	down
CL11292.Contig1_All	691	510	475	6	8	7	14.43	12.8	13.3	0.18	0.17	0.15	1.06e-90	7.38499	up
CL11292.Contig2_All	1024	813	582	188	237	280	44.15	41.96	33.72	10.34	10.35	11.06	2.19e-28	2.84742	up
CL11293.Contig2_All	0	9	5	64	92	112	0	0.53	0.33	4.09	4.66	5.12	0.000177656	-3.0898	down
CL11295.Contig2_All	313	354	398	1512	1762	1612	3.78	5.13	6.42	23.14	21.45	17.82	7.27e-07	-1.1012	down
CL11298.Contig2_All	0	17	18	104	149	177	0	0.33	0.41	2.16	2.46	2.65	0.000128196	-2.41782	down
CL113.Contig2_All	54	67	48	30	14	20	0.97	1.46	1.17	0.7	0.26	0.34	0.000396326	2.42117	up
CL113.Contig7_All	16	34	22	125	223	138	0.13	0.34	0.25	1.3	1.84	1.04	0.0042757	-1.65166	down
CL11300.Contig6_All	465	260	395	54	84	103	7.08	4.77	8.06	1.06	1.29	1.45	1.64e-10	3.32971	up
CL11300.Contig7_All	4233	3152	3250	2778	3296	3213	69.75	62.43	71.75	58.24	54.96	48.64	2.15e-10	1.26645	up
CL11307.Contig1_All	102	78	95	0	0	2	2.69	2.48	3.36	0	0	0.05	4.72e-21	8.3724	up
CL11307.Contig2_All	84	37	30	0	0	0	2.26	1.19	1.09	0	0	0	4.44e-10	#NAME?	up
CL11309.Contig2_All	12	0	30	136	141	94	0.17	0	0.54	2.34	1.93	1.17	0.00444404	-1.99787	down
CL1131.Contig2_All	0	6	0	52	64	89	0	0.46	0	4.24	4.09	5.2	8e-05	-4.00867	down
CL11314.Contig2_All	17	24	12	229	264	281	0.7	1.16	0.66	11.53	10.54	10.19	2.49e-08	-2.80085	down
CL11319.Contig4_All	215	167	125	0	136	53	5.73	5.34	4.45	0	3.67	1.3	1.4e-09	2.56841	up
CL1132.Contig1_All	14	5	15	106	128	89	0.61	0.27	0.89	5.85	5.56	3.53	0.00273907	-2.16586	down
CL1132.Contig2_All	156	104	165	2918	3986	3220	4.1	3.28	5.81	97.16	105.49	77.38	1.22e-36	-3.47965	down
CL1132.Contig3_All	14	7	17	319	364	285	0.23	0.14	0.37	6.4	5.81	4.14	3.9e-14	-3.57936	down
CL1132.Contig4_All	86	64	69	1052	1330	928	2.56	2.31	2.78	39.77	39.97	25.33	2.3e-12	-2.85766	down
CL11323.Contig2_All	39	21	55	175	192	258	0.94	0.62	1.77	5.3	4.61	5.62	0.00665582	-1.30956	down
CL11334.Contig1_All	697	777	617	3457	4150	4664	32.2	42.92	38.29	202.93	193.42	197.29	2.43e-13	-1.46512	down
CL11334.Contig2_All	15	0	2	394	445	514	0.63	0	0.15	20.19	18.11	19	4.74e-28	-5.35763	down
CL1134.Contig11_All	120	134	87	61	113	117	2.67	3.56	2.61	1.72	2.54	2.39	0.0047889	1.33092	up
CL11340.Contig1_All	901	945	831	5032	6333	6287	28.18	35.45	34.86	200.08	200.09	180.31	9.32e-17	-1.63419	down
CL11341.Contig5_All	91	74	60	326	417	458	1.42	1.39	1.25	6.44	6.55	6.54	0.000331358	-1.34208	down
CL11344.Contig2_All	193	192	144	141	83	139	6.4	7.62	6.39	5.92	2.79	4.21	2.57e-05	1.58735	up
CL11345.Contig1_All	261	187	187	968	1284	1400	3.02	2.61	2.91	14.25	15.03	14.87	5.82e-09	-1.44197	down
CL11345.Contig2_All	0	31	25	200	319	177	0	0.44	0.39	2.97	3.76	1.89	5.17e-05	-2.48252	down
CL11347.Contig1_All	673	752	726	286	397	434	37.94	50.62	55.05	20.52	22.57	22.38	5.87e-15	2.05528	up
CL11347.Contig2_All	316	288	266	198	318	381	2.01	2.2	2.26	1.6	2.05	2.23	0.000764051	1.06706	up
CL1135.Contig2_All	13994	10554	10908	67	107	73	152.92	138.73	159.59	0.94	1.19	0.74	1.52e-214	8.24028	up
CL11358.Contig1_All	55	81	45	268	392	407	1.74	3.02	1.89	10.62	12.31	11.62	0.000179709	-1.46774	down
CL11359.Contig1_All	170	113	118	42	32	133	4.87	3.91	4.56	1.53	0.93	3.51	5.32e-06	2.086	up
CL11363.Contig1_All	1	1	0	47	61	59	0.06	0.07	0	3.39	3.42	3	2.56e-05	-5.39417	down
CL11370.Contig1_All	6879	5582	5683	38	45	65	252.26	245.3	279.78	1.79	1.7	2.19	1.02e-214	8.03812	up
CL11370.Contig2_All	6005	4526	4044	327	444	544	176.63	159.69	159.54	12.25	13.22	14.7	1.4e-99	4.55717	up
CL11375.Contig1_All	63	52	14	459	516	497	0.96	0.95	0.28	8.75	7.82	6.84	2.2e-11	-2.50643	down
CL11375.Contig5_All	187	110	78	660	754	812	3.09	2.18	1.73	13.86	12.59	12.31	3.63e-07	-1.53346	down
CL11377.Contig1_All	419	493	414	1748	2082	2259	8.74	12.34	11.57	46.35	43.87	43.22	3.05e-07	-1.10759	down
CL11377.Contig4_All	199	164	124	592	743	872	4.85	4.8	4.06	18.35	18.3	19.47	0.000153873	-1.10667	down
CL11378.Contig2_All	1224	1107	1052	187	202	268	24	26.06	27.64	4.67	4.02	4.84	3.76e-50	3.45395	up
CL11379.Contig2_All	84	110	83	577	634	817	1.11	1.74	1.48	9.66	8.44	9.88	5.41e-09	-1.77691	down
CL11379.Contig3_All	187	136	168	716	819	1023	2.27	1.98	2.74	11.04	10.04	11.4	2.18e-06	-1.28677	down
CL1138.Contig1_All	187	154	105	43	75	38	3.4	3.36	2.57	0.99	1.38	0.64	3.94e-09	2.56248	up
CL1138.Contig7_All	189	98	116	0	15	0	3.32	2.07	2.74	0	0.27	0	1.02e-20	5.86042	up
CL11380.Contig1_All	5354	3849	2789	1944	2355	2885	58.49	50.59	40.8	27.03	26.05	28.98	1.1e-09	1.80177	up
CL11380.Contig2_All	1225	1226	1432	115	158	166	10.28	12.38	16.08	1.23	1.35	1.28	8.3e-22	4.25828	up
CL11382.Contig1_All	12	10	6	66	85	126	0.55	0.54	0.37	3.76	3.83	5.15	0.00503511	-2.22836	down
CL11382.Contig2_All	41	40	19	216	227	274	0.89	1.05	0.57	5.88	4.92	5.38	0.000266015	-1.79603	down
CL11383.Contig2_All	3	5	3	165	164	186	0.14	0.24	0.16	7.69	6.08	6.24	2.97e-10	-4.4719	down
CL11389.Contig1_All	5	11	3	66	92	88	0.26	0.64	0.2	3.82	4.23	3.69	0.00190654	-2.62599	down
CL1139.Contig2_All	1536	869	738	421	601	627	20.29	13.81	13.06	7.08	8.03	7.62	9.92e-06	1.98961	up
CL11392.Contig1_All	26	29	22	5	9	4	0.89	1.19	1.01	0.22	0.31	0.13	0.00130351	3.16454	up
CL11394.Contig3_All	60	65	63	28	22	21	2.45	3.21	3.45	1.46	0.92	0.8	0.00020692	2.45808	up
CL11397.Contig1_All	228	193	202	1559	2112	1920	6.21	6.32	7.38	53.9	58.02	47.9	5.33e-20	-2.07959	down
CL11397.Contig2_All	62	53	92	525	777	636	1.64	1.68	3.26	17.55	20.64	15.34	1.53e-11	-2.10308	down
CL114.Contig2_All	0	4	0	144	221	327	0	0.16	0	6.02	7.32	9.85	1.83e-17	-6.32909	down
CL114.Contig6_All	140	85	95	449	747	740	4.11	3.02	3.76	16.71	22.09	19.86	1.1e-06	-1.50779	down
CL114.Contig7_All	0	0	0	119	140	208	0	0	0	4.6	4.28	5.78	6.94e-15	#VALUE!	down
CL114.Contig8_All	104	83	53	294	378	647	3.11	2.98	2.13	11.15	11.4	17.7	0.00191342	-1.3701	down
CL11402.Contig2_All	379	281	268	186	226	244	3.37	3.01	3.19	2.1	2.03	2	2.54e-07	1.57404	up
CL11402.Contig3_All	1480	1009	943	4046	5111	5255	23.45	19.21	20.01	81.53	81.9	76.47	1.04e-06	-1.00318	down
CL11407.Contig3_All	214	180	149	163	183	158	6.11	6.16	5.72	5.91	5.3	4.14	0.0015112	1.16025	up
CL1141.Contig2_All	284	138	245	1143	1427	1516	4.3	2.52	4.96	21.98	21.82	21.05	1.68e-10	-1.52483	down
CL1141.Contig3_All	157	181	68	83	52	85	2.35	3.28	1.38	1.58	0.79	1.18	0.00220601	1.90437	up
CL11410.Contig1_All	127	109	76	14	3	7	2.81	2.92	2.26	0.39	0.08	0.14	6.47e-15	4.66092	up
CL11410.Contig3_All	35	22	28	4	0	0	2.53	1.9	2.73	0.37	0	0	9.71e-07	5.23901	up
CL11413.Contig1_All	274	350	313	265	337	343	5.55	8.52	8.5	6.82	6.9	6.38	0.000407409	1.0889	up
CL11418.Contig2_All	242	338	227	48	49	75	8.01	13.43	10.07	2.05	1.66	2.3	1.8e-15	3.32741	up
CL11418.Contig3_All	83	105	111	36	25	57	1.55	2.35	2.77	0.87	0.49	0.98	5.12e-06	2.45937	up
CL1142.Contig13_All	147	114	65	15	0	33	5.18	4.83	3.09	0.71	0	1.08	8.3e-12	3.83857	up
CL1142.Contig15_All	783	536	376	217	297	342	28.45	23.35	18.37	10.03	10.94	11.41	5.07e-08	2.04862	up
CL1142.Contig16_All	49	31	9	0	11	0	1.53	1.19	0.41	0	0.37	0	0.00179243	4.07227	up
CL1142.Contig17_All	261	175	111	125	91	123	11.12	8.93	6.37	6.81	3.94	4.82	0.000144613	1.70504	up
CL1142.Contig1_All	761	593	527	139	192	199	9.82	9.19	9.1	2.29	2.5	2.36	1.93e-29	2.90697	up
CL1142.Contig2_All	667	452	400	15	27	28	8.53	6.96	6.85	0.25	0.35	0.34	3.92e-56	5.52872	up
CL1143.Contig1_All	275	149	116	70	116	90	4.58	2.99	2.6	1.49	1.97	1.38	0.00026758	2.01358	up
CL11433.Contig2_All	621	464	560	277	387	443	20.43	18.31	24.74	11.6	12.88	13.38	6.74e-11	1.6757	up
CL11441.Contig2_All	17	14	15	123	246	238	0.49	0.48	0.59	4.33	6.85	6	3.5e-06	-2.60513	down
CL11443.Contig3_All	239	198	167	159	196	190	11.61	11.49	10.94	9.83	9.61	8.46	0.0005985	1.21557	up
CL11444.Contig3_All	0	12	6	52	67	79	0	0.62	0.37	2.77	2.82	3.04	0.00852559	-2.30577	down
CL11448.Contig1_All	179	179	163	985	1031	1106	3.16	3.8	3.86	22.16	18.44	17.95	5.07e-09	-1.50669	down
CL11452.Contig1_All	108	103	75	69	77	97	5.49	6.22	5.14	4.47	3.93	4.49	0.00977278	1.3103	up
CL11455.Contig1_All	0	7	1	46	51	50	0	1.28	0.23	8.29	7.35	6.53	0.0038631	-3.11567	down
CL11457.Contig1_All	269	264	205	157	249	256	5.93	7	6.06	4.4	5.54	5.17	0.000177947	1.25135	up
CL11457.Contig4_All	513	388	348	1991	2446	2713	11.21	10.18	10.21	55.29	53.98	54.36	2.04e-11	-1.44371	down
CL1146.Contig2_All	500	348	315	315	349	445	11.67	9.77	9.86	9.35	8.24	9.54	3.26e-05	1.13814	up
CL1146.Contig5_All	41	80	119	0	0	0	2.52	5.75	9.66	0	0	0	1.85e-07	#NAME?	up
CL1146.Contig6_All	7	22	18	0	0	0	0.35	1.21	1.12	0	0	0	9.63e-06	#NAME?	up
CL11460.Contig2_All	163	139	104	825	806	852	3.38	3.45	2.88	21.65	16.83	16.14	3.71e-08	-1.56448	down
CL11462.Contig2_All	90	63	56	19	14	36	18.99	15.7	16.29	5.21	3.07	6.97	3.41e-05	2.68489	up
CL11468.Contig1_All	59	60	66	533	638	708	1.05	1.28	1.57	12.04	11.48	11.56	3.55e-12	-2.2414	down
CL11469.Contig1_All	137	118	98	515	624	860	2.32	2.39	2.23	11.05	10.64	13.31	3.3e-06	-1.41204	down
CL1147.Contig19_All	18	28	21	0	5	5	0.23	0.43	0.37	0	0.06	0.06	0.000457676	3.9555	up
CL1147.Contig27_All	26	0	0	78	107	109	0.39	0	0	1.49	1.61	1.5	0.00205645	-2.58441	down
CL1147.Contig36_All	0	0	0	25	16	52	0	0	0	0.55	0.29	0.82	0.000381709	#VALUE!	down
CL1147.Contig6_All	140	179	150	572	699	802	2.72	4.19	3.92	14.14	13.76	14.32	0.000298068	-1.0427	down
CL1147.Contig7_All	0	64	28	0	0	0	0	1.06	0.52	0	0	0	0.00608612	#NAME?	up
CL11470.Contig2_All	62	53	29	198	246	319	2.24	2.31	1.45	9.13	8.99	10.6	0.00416414	-1.3423	down
CL11471.Contig1_All	1712	916	483	171	204	228	55.06	35.32	20.86	7.02	6.66	6.73	0.00031471	3.38843	up
CL11471.Contig2_All	387	303	290	0	6	3	17.21	16.14	17.35	0	0.28	0.15	3.82e-63	7.934	up
CL11474.Contig1_All	85	67	52	0	1	4	2.09	1.97	1.7	0	0.05	0.11	5.16e-14	6.56535	up
CL11474.Contig2_All	73	60	36	2	1	7	3.75	3.68	2.52	0.13	0.06	0.33	5.33e-10	5.19906	up
CL11484.Contig2_All	743	701	665	2623	3117	3348	17.23	19.51	20.67	77.37	73.08	71.27	7.18e-07	-1.02138	down
CL11489.Contig1_All	118	106	88	348	450	585	3.5	3.78	3.5	13.1	13.47	15.87	0.00228971	-1.05508	down
CL1149.Contig1_All	196	177	166	132	168	231	5.33	5.79	6.08	4.57	4.62	5.77	0.00324597	1.12524	up
CL1149.Contig2_All	90	71	79	28	47	86	2.37	2.26	2.8	0.95	1.25	2.08	0.00360141	1.7197	up
CL11498.Contig2_All	333	286	117	62	65	84	15.47	15.86	7.31	3.65	3.04	3.6	2.38e-05	2.83888	up
CL115.Contig1_All	97	72	25	407	411	469	1.61	1.43	0.57	8.53	6.85	7.09	6.77e-06	-1.71921	down
CL115.Contig2_All	100	81	127	382	557	625	1.74	1.7	2.95	8.43	9.76	9.95	0.000137615	-1.21406	down
CL11501.Contig2_All	75	66	66	48	38	48	7.55	7.87	9.09	6.12	3.84	4.4	0.00562845	1.6892	up
CL11504.Contig3_All	0	0	0	44	202	290	0	0	0	1.03	3.7	4.81	4.91e-06	#VALUE!	down
CL11504.Contig7_All	7	5	4	44	74	111	0.19	0.17	0.15	1.55	2.07	2.82	0.00191864	-2.73529	down
CL11507.Contig1_All	208	174	115	87	111	111	2.16	2.17	1.6	1.15	1.17	1.06	9.27e-06	1.74358	up
CL11507.Contig3_All	33	30	73	0	7	5	0.58	0.64	1.72	0	0.13	0.09	0.00285053	4.75646	up
CL11510.Contig1_All	6	11	3	165	196	189	0.15	0.29	0.11	4.57	4.3	3.78	8.7e-09	-3.73211	down
CL11510.Contig2_All	8	0	4	42	88	83	0.18	0	0.13	1.23	2.06	1.76	0.000988938	-3.07467	down
CL11511.Contig1_All	210	250	234	975	1082	1031	3.27	4.68	4.87	19.27	16.99	14.72	2.27e-05	-1.06812	down
CL11516.Contig1_All	31	35	28	169	191	245	0.78	1.03	0.92	5.27	4.72	5.51	0.00212127	-1.59343	down
CL1152.Contig3_All	21	19	9	149	127	127	0.25	0.28	0.14	2.22	1.5	1.36	0.00257808	-2.02806	down
CL1152.Contig4_All	44	37	38	170	250	296	0.55	0.56	0.64	2.71	3.16	3.38	0.00165697	-1.48259	down
CL11520.Contig1_All	2824	1910	2014	45	84	41	28.66	23.32	27.36	0.59	0.87	0.38	1.46e-92	6.37575	up
CL11520.Contig2_All	1848	1447	1209	100	114	171	73.91	69.35	64.94	5.12	4.62	6.3	4.49e-87	4.6333	up
CL11523.Contig2_All	172	97	147	529	776	698	3.21	2.19	3.68	12.57	14.65	11.97	7.49e-05	-1.17636	down
CL11524.Contig3_All	85	47	46	239	352	254	1.06	0.72	0.78	3.8	4.46	2.92	0.00687903	-1.1992	down
CL11527.Contig1_All	506	469	459	180	288	271	8.93	9.94	10.86	4.05	5.15	4.4	3.38e-14	2.05787	up
CL11527.Contig2_All	251	208	159	153	168	252	4.08	4.07	3.46	3.18	2.77	3.77	0.000751503	1.18924	up
CL11528.Contig1_All	214	225	135	76	75	83	7.03	8.87	5.98	3.2	2.5	2.5	9.7e-10	2.34584	up
CL1153.Contig1_All	108	126	63	58	78	63	2.63	3.67	2.06	1.8	1.91	1.4	0.0011004	1.63125	up
CL1153.Contig2_All	125	77	90	7	25	25	2.97	2.21	2.88	0.22	0.62	0.55	2.49e-09	3.49333	up
CL11531.Contig1_All	113	90	85	917	774	821	2.85	2.73	2.88	29.19	19.61	18.86	7.23e-08	-2.07864	down
CL11531.Contig3_All	56	79	37	701	700	502	0.78	1.32	0.69	12.29	9.75	6.35	4.3e-06	-2.43845	down
CL11531.Contig4_All	139	109	72	567	864	962	1.87	1.77	1.31	9.69	11.75	11.88	4.59e-10	-1.82898	down
CL11538.Contig2_All	26	21	28	0	0	0	1.17	1.13	1.66	0	0	0	2.79e-08	#NAME?	up
CL11542.Contig2_All	113	93	88	595	738	863	1.86	1.85	1.93	12.43	12.25	13.02	1.19e-09	-1.81475	down
CL11544.Contig3_All	43	60	45	239	227	249	1.44	2.42	2.03	10.22	7.7	7.67	0.00965838	-1.19675	down
CL11548.Contig1_All	225	153	129	117	129	181	3.12	2.56	2.41	2.07	1.81	2.31	0.000573523	1.31736	up
CL11548.Contig2_All	132	82	75	35	57	61	1.98	1.49	1.51	0.67	0.86	0.85	0.000148206	1.99814	up
CL1155.Contig2_All	1	2	4	40	50	34	0.04	0.07	0.17	1.38	1.38	0.86	0.00788083	-2.99593	down
CL1155.Contig9_All	24	25	29	164	203	143	0.29	0.36	0.47	2.48	2.45	1.57	0.00379416	-1.6245	down
CL11550.Contig2_All	46	32	20	0	6	1	2.26	1.88	1.32	0	0.3	0.04	1.26e-06	4.91811	up
CL11552.Contig1_All	51	44	28	4	23	3	3.24	3.31	2.38	0.32	1.46	0.17	0.000137258	3.11057	up
CL11553.Contig2_All	43	11	31	0	0	0	1.6	0.48	1.56	0	0	0	4.68e-07	#NAME?	up
CL1156.Contig4_All	274	156	78	618	710	988	7.65	5.22	2.93	21.93	20.04	25.32	0.00143876	-1.15492	down
CL11565.Contig1_All	260	207	251	66	80	100	5.07	4.85	6.57	1.66	1.58	1.8	2.74e-13	2.64882	up
CL11566.Contig1_All	42	37	21	0	1	5	1.31	1.36	0.88	0	0.03	0.14	4.7e-07	5.26721	up
CL11568.Contig2_All	310	312	213	1109	1205	1255	3.24	3.93	2.99	14.75	12.75	12.06	3.6e-05	-1.0354	down
CL11569.Contig2_All	67	55	49	479	579	654	0.96	0.93	0.93	8.58	8.25	8.46	3.31e-11	-2.24561	down
CL11569.Contig3_All	26	40	34	254	374	394	0.38	0.72	0.68	4.72	5.53	5.3	7.49e-08	-2.23297	down
CL1157.Contig1_All	414	398	286	25	71	51	5.23	6.06	4.85	0.42	0.91	0.59	3.73e-33	4.00699	up
CL1157.Contig3_All	218	146	142	6	0	3	6.59	5.29	5.74	0.25	0	0.11	2.3e-33	6.75814	up
CL1157.Contig43_All	167	0	36	657	528	485	2.47	0	0.71	12.28	7.85	6.55	0.0064929	-2.1021	down
CL1157.Contig50_All	455	385	254	0	140	0	6.7	6.81	5.01	0	2.09	0	1.28e-26	4.07393	up
CL1157.Contig60_All	19	53	26	0	2	0	0.22	0.74	0.4	0	0.03	0	6.86e-06	6.76341	up
CL1157.Contig71_All	53	35	17	15	0	34	0.75	0.6	0.34	0.29	0	0.45	0.00841295	2.16007	up
CL1157.Contig75_All	205	193	152	4	1	1	2.73	3.09	2.71	0.07	0.02	0.02	1.86e-38	7.45309	up
CL1157.Contig76_All	1900	1506	1507	1294	1849	2090	17.12	16.34	18.19	14.84	16.86	17.31	1.7e-06	1.00504	up
CL1157.Contig77_All	28	29	11	1	5	9	1.28	1.59	0.71	0.1	0.24	0.37	0.00186843	3.32495	up
CL1157.Contig84_All	24	24	11	0	0	0	0.96	1.15	0.6	0	0	0	8.65e-07	#NAME?	up
CL1157.Contig93_All	26	0	23	0	0	0	0.42	0	0.49	0	0	0	0.00412899	#NAME?	up
CL1157.Contig94_All	112	92	245	1012	1203	844	1.81	1.78	5.3	20.71	19.59	12.49	0.000617582	-1.64043	down
CL11572.Contig1_All	37	36	31	4	1	6	2.14	2.48	2.44	0.29	0.06	0.32	4.35e-06	4.31934	up
CL11575.Contig2_All	901	750	896	10086	12757	17539	15.04	15.04	20.03	214.08	215.31	268.79	2.56e-31	-2.87221	down
CL11578.Contig2_All	53	47	37	5	6	9	1.56	1.66	1.49	0.21	0.19	0.26	2.53e-06	3.86894	up
CL1158.Contig1_All	73	61	11	383	478	274	0.92	0.92	0.19	6.1	6.05	3.16	0.00132803	-1.99229	down
CL1158.Contig2_All	47	29	31	222	249	238	0.7	0.53	0.62	4.19	3.74	3.24	0.000573247	-1.67283	down
CL1158.Contig3_All	105	47	37	6	7	23	1.5	0.8	0.71	0.12	0.11	0.31	0.000175312	3.49303	up
CL1158.Contig4_All	335	262	345	1846	2257	2477	4.33	4.07	5.96	30.32	29.49	29.39	2.37e-15	-1.70363	down
CL1158.Contig5_All	14	65	25	421	545	731	0.21	1.13	0.49	7.72	7.94	9.67	1.99e-16	-2.90634	down
CL11590.Contig2_All	0	19	0	96	71	64	0	0.39	0	2.05	1.2	0.99	0.00499515	-2.58822	down
CL11591.Contig1_All	33	27	24	138	173	240	0.79	0.77	0.78	4.13	4.11	5.17	0.0033058	-1.61995	down
CL11592.Contig1_All	13687	13592	10988	8684	11067	10208	439.08	522.84	472.97	354.31	358.78	300.42	5.37e-11	1.42822	up
CL11593.Contig1_All	158	163	174	94	82	120	7.79	9.61	11.52	5.95	4.1	5.44	5.75e-06	1.83601	up
CL11593.Contig2_All	206	163	114	4	27	7	11.36	10.72	8.49	0.28	1.53	0.37	5.78e-22	4.76249	up
CL11598.Contig2_All	117	89	72	60	32	36	4.83	4.4	4.02	3.18	1.36	1.36	5.39e-05	2.1147	up
CL11598.Contig3_All	117	86	79	10	26	42	7.69	6.74	6.99	0.88	1.72	2.54	2.37e-07	2.99667	up
CL11599.Contig1_All	5	0	7	55	54	82	0.38	0	0.67	4.96	3.89	5.32	0.00221214	-2.84843	down
CL11600.Contig1_All	0	19	0	282	448	389	0	0.33	0	5.03	6.33	5	8.18e-22	-4.80405	down
CL11600.Contig5_All	74	69	71	468	599	628	0.79	0.89	1.02	6.33	6.44	6.13	8.99e-09	-1.89056	down
CL11601.Contig1_All	164	103	127	1223	1351	1547	4.66	3.51	4.83	44.05	38.66	40.19	1.46e-20	-2.31047	down
CL11603.Contig1_All	5	0	4	33	37	70	0.3	0	0.3	2.29	2.02	3.41	0.00907626	-2.84112	down
CL11604.Contig1_All	5	6	0	64	54	37	0.51	0.81	0	8.17	5.41	3.43	0.0068601	-2.87502	down
CL11604.Contig4_All	20	2	13	93	152	104	1.96	0.23	1.68	11.13	14.38	8.96	0.00169384	-2.253	down
CL11607.Contig1_All	48	56	53	38	32	6	2.3	3.16	3.4	2.32	1.55	0.27	0.00281718	2.04543	up
CL11607.Contig2_All	31	47	29	200	172	208	2.04	3.75	2.57	16.65	11.37	12.49	0.00882397	-1.37239	down
CL11613.Contig3_All	168	169	133	888	1250	1115	1.81	2.19	1.92	12.16	13.62	11.02	3.46e-11	-1.71115	down
CL11618.Contig2_All	27	32	13	0	0	10	1.85	2.63	1.24	0	0	0.66	0.000236733	4.07854	up
CL1162.Contig4_All	193	188	154	615	882	792	1.84	2.15	1.97	7.44	8.49	6.92	0.000345438	-1.01482	down
CL1162.Contig7_All	73	36	37	199	265	292	1.18	0.7	0.82	4.09	4.32	4.31	0.00521849	-1.3126	down
CL1162.Contig9_All	0	0	4	170	35	220	0	0	0.1	3.63	0.6	3.38	0.000669453	-5.46878	down
CL11620.Contig1_All	829	1031	790	4426	5167	5829	8.13	12.18	10.37	55.23	51.29	52.55	1.87e-13	-1.45127	down
CL11626.Contig2_All	364	354	365	23	45	40	4.83	5.67	6.5	0.4	0.62	0.49	6.94e-38	4.44421	up
CL11630.Contig2_All	7	9	1	150	237	195	0.16	0.26	0.05	4.23	5.31	3.97	5.17e-10	-4.07424	down
CL11630.Contig3_All	3	2	1	32	38	54	0.08	0.08	0.06	0.98	0.92	1.17	0.00620132	-3.32224	down
CL11632.Contig1_All	43	47	25	1	0	0	1.82	2.36	1.41	0.05	0	0	1.61e-10	7.65502	up
CL11633.Contig3_All	0	2	6	66	109	109	0	0.15	0.46	4.31	5.66	5.11	4.73e-06	-3.89949	down
CL11641.Contig1_All	38	29	21	269	281	304	0.44	0.41	0.33	3.98	3.3	3.24	1.29e-06	-2.23223	down
CL11641.Contig2_All	84	93	97	324	407	477	1.23	1.63	1.9	5.99	5.98	6.36	0.00371311	-1.02903	down
CL1165.Contig1_All	67	63	18	35	0	0	0.35	0.39	0.13	0.24	0	0	0.00264333	2.85513	up
CL1165.Contig3_All	417	271	337	143	266	233	2.24	1.76	2.43	0.98	1.45	1.16	3.91e-09	1.77674	up
CL1165.Contig6_All	0	0	0	43	62	7	0	0	0	0.32	0.36	0.04	0.00289043	#VALUE!	down
CL11657.Contig1_All	43	32	32	142	222	224	0.98	0.87	0.98	4.11	5.11	4.68	0.00907236	-1.36648	down
CL11666.Contig2_All	780	402	436	350	580	484	24.86	15.36	18.67	14.2	18.71	14.16	0.00185007	1.26058	up
CL11668.Contig1_All	112	72	93	444	452	577	1.32	1.02	1.47	6.64	5.37	6.22	8.72e-05	-1.32926	down
CL11671.Contig1_All	54	27	9	4	6	2	2.22	1.33	0.5	0.21	0.25	0.08	0.00589894	3.86637	up
CL11683.Contig3_All	34	24	27	0	7	12	2.52	2.12	2.66	0	0.54	0.82	0.00066534	3.37121	up
CL11687.Contig1_All	0	0	0	16	26	71	0	0	0	1.35	1.69	4.07	0.00114878	#VALUE!	down
CL11689.Contig2_All	67	66	50	2	10	2	2.5	2.96	2.54	0.13	0.39	0.1	8.9e-10	4.80319	up
CL11693.Contig2_All	1177	1006	971	162	146	169	32.88	33.73	36.38	5.77	4.13	4.34	3.76e-57	3.78827	up
CL11696.Contig2_All	42	37	27	0	0	1	1.5	1.57	1.33	0	0	0.03	7.49e-10	7.97245	up
CL11696.Contig3_All	46	39	32	12	19	16	1.2	1.25	1.12	0.4	0.5	0.38	0.00287878	2.39357	up
CL117.Contig11_All	19	5	0	75	105	51	0.34	0.11	0	1.67	1.85	0.82	0.00922373	-2.35396	down
CL117.Contig15_All	75	61	33	21	23	35	2.41	2.36	1.43	0.86	0.77	1.03	0.00156957	2.15788	up
CL11705.Contig1_All	104	110	94	27	13	29	1.78	2.26	2.15	0.59	0.22	0.46	4.5e-09	3.21736	up
CL1171.Contig1_All	52	44	30	6	22	21	1.15	1.18	0.9	0.19	0.5	0.44	0.00179115	2.48397	up
CL11710.Contig1_All	0	10	6	54	53	83	0	0.47	0.32	2.59	2	2.82	0.00714858	-2.4096	down
CL11715.Contig1_All	128	157	112	69	88	107	2.72	3.99	3.18	1.86	1.88	2.07	0.000148671	1.68477	up
CL1172.Contig11_All	1009	1220	950	872	1097	1263	22.74	33.02	28.71	25.01	24.99	26.12	1.25e-06	1.07239	up
CL1172.Contig1_All	998	1210	1028	4064	5012	4762	10.04	14.65	13.86	52.02	51.03	44.03	4.1e-07	-1.00778	down
CL1172.Contig6_All	71	63	47	275	353	467	4.53	4.8	4.04	22.4	22.73	27.29	0.000114419	-1.51045	down
CL11722.Contig1_All	317	310	250	232	242	262	13.44	15.72	14.27	12.53	10.35	10.18	1.78e-05	1.32057	up
CL11727.Contig1_All	261	180	160	5	8	21	6.02	4.97	4.95	0.16	0.19	0.45	1.29e-29	5.28361	up
CL11727.Contig2_All	76	50	50	19	36	36	2.19	1.75	1.94	0.71	1.07	0.97	0.00255259	2.04792	up
CL11729.Contig1_All	671	510	348	268	360	346	17.42	15.92	12.13	8.88	9.48	8.26	2.33e-09	1.70615	up
CL1173.Contig9_All	0	0	0	122	0	184	0	0	0	4.09	0	4.46	0.00239371	#VALUE!	down
CL11737.Contig1_All	6774	5927	6384	56	98	105	83.14	87.49	104.91	0.89	1.22	1.19	2.51e-137	7.32142	up
CL11737.Contig2_All	3021	2689	2558	148	170	152	53.57	57.3	60.76	3.34	3.06	2.49	5.24e-118	5.20575	up
CL11739.Contig3_All	151	166	168	37	14	25	1.94	2.57	2.9	0.61	0.19	0.3	1.85e-16	3.70585	up
CL11744.Contig1_All	42	28	21	164	257	252	0.78	0.62	0.53	3.81	4.73	4.22	0.000352653	-1.8213	down
CL11745.Contig1_All	0	3	0	36	62	40	0	0.17	0	2.13	2.91	1.7	0.000420422	-4.4573	down
CL11747.Contig2_All	32	17	25	0	0	0	2.53	1.68	2.66	0	0	0	3.63e-08	#NAME?	up
CL1175.Contig1_All	32	18	18	8	7	7	1.8	1.22	1.41	0.57	0.42	0.36	0.00764765	2.65468	up
CL11751.Contig1_All	868	563	469	96	128	163	11.98	9.34	8.67	1.7	1.79	2.08	3.7e-19	3.36961	up
CL11753.Contig2_All	811	544	453	6	3	1	37.52	30.08	28.14	0.35	0.14	0.04	5.09e-65	8.42803	up
CL11757.Contig1_All	18	11	21	260	340	519	0.56	0.42	0.85	9.93	10.32	14.3	2.28e-14	-3.34576	down
CL11757.Contig2_All	0	11	6	331	355	567	0	0.38	0.25	12.24	10.43	15.14	1.46e-25	-5.03984	down
CL11757.Contig3_All	27	0	9	129	121	162	0.87	0	0.38	5.15	3.84	4.66	0.000293423	-2.51166	down
CL11758.Contig2_All	191	153	137	1223	1562	1643	8.39	8.05	8.09	68.33	69.32	66.16	1.64e-18	-2.12587	down
CL1176.Contig17_All	38	14	23	156	258	229	1.1	0.5	0.9	5.68	7.47	6.01	0.000116312	-2.02555	down
CL11762.Contig2_All	402	329	327	203	334	345	17.97	17.58	19.65	11.56	15.08	14.14	3.31e-06	1.36473	up
CL11765.Contig1_All	868	888	711	17	36	44	8.86	10.91	9.72	0.22	0.37	0.42	2.45e-90	5.79609	up
CL11767.Contig1_All	3932	3073	3236	61	75	77	125.88	117.97	139	2.49	2.44	2.28	1.17e-167	6.66871	up
CL11767.Contig2_All	3440	2835	2400	53	87	123	117.68	116.27	110.2	2.34	3.01	3.88	5.39e-148	6.15479	up
CL11768.Contig1_All	1971	1491	1337	206	274	251	145.96	131.53	133.46	19.38	20.46	17.04	1.84e-65	3.78287	up
CL11768.Contig2_All	2337	1918	1778	46	62	50	304.69	295.6	314.27	7.62	8.11	5.93	1.79e-143	6.32398	up
CL11770.Contig1_All	52	62	52	254	347	391	2.11	3.01	2.83	13.08	14.2	14.51	0.000234423	-1.47413	down
CL11770.Contig2_All	97	71	81	357	447	510	1.35	1.19	1.51	6.31	6.27	6.5	0.000218226	-1.30917	down
CL11773.Contig1_All	18	5	2	232	336	273	0.38	0.14	0.07	6.1	7.04	5.2	6.88e-14	-4.09986	down
CL11773.Contig2_All	22	6	17	151	147	153	0.46	0.16	0.49	4.05	3.14	2.96	0.000357432	-2.26355	down
CL11779.Contig2_All	99	87	53	25	33	32	4.1	4.35	2.99	1.33	1.4	1.24	3.32e-05	2.46615	up
CL1178.Contig10_All	51	34	12	0	5	0	0.85	0.69	0.28	0	0.1	0	1.52e-05	5.34327	up
CL1178.Contig3_All	20	35	25	0	0	0	0.67	1.4	1.14	0	0	0.01	1.04e-08	#NAME?	up
CL1178.Contig4_All	65	67	47	0	0	0	2.63	3.23	2.54	0	0	0	4.49e-16	#NAME?	up
CL1178.Contig8_All	141	67	71	0	2	2	2.26	1.29	1.55	0	0.03	0.03	4.89e-16	7.28631	up
CL11786.Contig5_All	86	54	48	37	41	42	2.51	1.91	1.9	1.38	1.23	1.13	0.00736352	1.69554	up
CL11789.Contig2_All	279	273	232	1088	1243	1323	2.65	3.12	2.95	13.14	11.93	11.53	3.04e-06	-1.14319	down
CL11791.Contig1_All	215	197	108	81	225	219	4.61	5.07	3.1	2.22	4.87	4.3	0.00769641	1.08829	up
CL11791.Contig2_All	590	644	577	175	217	325	12.51	16.4	16.4	4.72	4.66	6.34	2.35e-21	2.45216	up
CL11791.Contig4_All	383	335	258	135	104	310	8.85	9.3	8.01	3.99	2.45	6.58	4.19e-10	1.93601	up
CL11792.Contig1_All	36	76	56	271	329	295	1.4	3.51	2.9	13.3	12.83	10.45	0.00136443	-1.31209	down
CL11792.Contig2_All	194	204	190	714	952	1147	7.25	9.1	9.51	33.79	35.79	39.15	9.59e-06	-1.15108	down
CL11793.Contig1_All	284	285	311	1185	1467	1517	3.32	4.01	4.88	17.62	17.35	16.3	8.03e-07	-1.1442	down
CL11795.Contig8_All	48403	38334	32233	4833	6240	5891	429.62	409.42	382.95	54.59	56.07	48.06	7.77e-48	3.87641	up
CL118.Contig1_All	570	590	405	52	60	83	12.91	16.05	12.3	1.51	1.38	1.73	4.77e-44	4.08988	up
CL118.Contig4_All	6322	5470	5597	4907	6126	7374	239.03	247.75	284.06	235.93	233.97	255.63	1.4e-06	1.01475	up
CL1180.Contig12_All	59	45	22	9	0	0	2.71	2.46	1.34	0.57	0	0	8.16e-08	4.59244	up
CL1180.Contig13_All	79	52	30	21	14	0	3.67	2.92	1.91	1.23	0.68	0	1.05e-05	3.09909	up
CL1180.Contig1_All	27	37	34	0	0	0	0.63	1.02	1.05	0	0	0	3.36e-10	#NAME?	up
CL1180.Contig3_All	89	91	102	0	0	49	1.18	1.46	1.82	0	0	0.6	1.13e-09	3.80582	up
CL1180.Contig5_All	65	63	30	5	0	3	0.9	1.05	0.56	0.1	0	0.05	5.55e-10	5.24776	up
CL1180.Contig6_All	67	27	43	0	25	8	0.88	0.42	0.76	0	0.33	0.1	6.61e-05	3.19941	up
CL1180.Contig9_All	0	0	0	28	69	14	0	0	0	0.49	0.96	0.18	0.00282398	#VALUE!	down
CL11801.Contig1_All	258	289	247	1835	2071	2020	6.66	8.96	8.56	60.21	54.02	47.84	2.3e-16	-1.82075	down
CL11801.Contig3_All	8	15	2	217	249	176	0.22	0.45	0.08	6.67	6.08	3.9	7.28e-10	-3.67308	down
CL11803.Contig1_All	58	70	44	25	20	42	1.2	1.74	1.24	0.66	0.43	0.8	0.00246371	2.07205	up
CL11803.Contig2_All	297	403	341	153	226	175	6.05	9.87	9.3	3.98	4.66	3.28	1.36e-08	2.00655	up
CL11806.Contig1_All	105	76	101	26	34	46	2.29	1.99	2.95	0.73	0.75	0.93	5.99e-06	2.52638	up
CL11809.Contig1_All	18	37	31	7	12	10	0.43	1.04	0.97	0.22	0.3	0.23	0.00395261	2.6981	up
CL11809.Contig3_All	46	38	40	206	232	262	0.52	0.52	0.6	2.93	2.62	2.69	0.00293467	-1.41325	down
CL11811.Contig1_All	138	153	101	1	0	3	5.79	7.63	5.68	0.05	0	0.11	2.15e-28	7.74657	up
CL11813.Contig2_All	7	1	2	42	27	90	0.14	0.04	0.07	1.08	0.56	1.68	0.00751388	-2.9535	down
CL11816.Contig2_All	45	35	15	2	1	5	2.9	2.7	1.3	0.16	0.07	0.3	3.6e-06	4.6445	up
CL1182.Contig4_All	96	66	71	10	23	18	1.38	1.14	1.37	0.18	0.33	0.24	2.78e-07	3.2948	up
CL1182.Contig5_All	39	22	41	122	274	298	1.18	0.82	1.68	4.67	8.32	8.21	0.00100022	-1.62076	down
CL11822.Contig2_All	107	62	39	0	7	9	5.21	3.65	2.55	0	0.34	0.4	1.05e-08	4.85354	up
CL11824.Contig10_All	154	162	151	863	1061	1237	9.33	11.66	12.32	66.18	64.54	68.28	1.13e-10	-1.65989	down
CL11824.Contig11_All	169	305	219	977	1099	1191	2.66	5.74	4.59	19.45	17.4	17.12	3.93e-06	-1.13861	down
CL11824.Contig12_All	1582	1629	1462	6008	6857	8011	24.03	29.75	29.75	116.12	105.4	111.8	6.28e-08	-1.06982	down
CL11824.Contig3_All	180	84	109	612	731	829	2.9	1.64	2.36	12.51	11.88	12.24	7.2e-07	-1.47685	down
CL11824.Contig4_All	422	540	439	2476	3337	3660	7.08	10.87	9.86	52.76	56.55	56.31	4.85e-16	-1.6532	down
CL11824.Contig8_All	77	87	115	602	710	789	1.46	1.99	2.91	14.45	13.56	13.67	1.31e-09	-1.79213	down
CL11824.Contig9_All	69	69	67	271	304	415	1.36	1.63	1.76	6.73	6.02	7.45	0.00301162	-1.16994	down
CL11826.Contig13_All	103	211	83	38	19	33	1.25	3.09	1.35	0.59	0.24	0.38	0.00120949	3.17399	up
CL11826.Contig14_All	107	58	121	52	44	16	1.07	0.7	1.62	0.66	0.45	0.15	0.00181224	2.37841	up
CL11826.Contig1_All	76	46	22	3	9	3	3.39	2.44	1.34	0.22	0.41	0.15	9.91e-06	4.29315	up
CL11828.Contig3_All	20	17	5	132	206	155	0.28	0.28	0.1	2.28	2.83	1.94	6.66e-05	-2.53136	down
CL1183.Contig1_All	0	0	0	121	148	165	0.02	0.05	0	6.22	6.04	6.13	4.19e-14	#VALUE!	down
CL1183.Contig5_All	16	8	12	138	117	165	0.37	0.21	0.35	3.81	2.58	3.3	0.000202281	-2.47795	down
CL11834.Contig2_All	412	318	324	285	325	376	23.73	21.87	25.08	20.86	18.9	19.83	4.42e-05	1.17606	up
CL11838.Contig1_All	277	274	237	2295	2781	2120	1.42	1.69	1.63	14.93	14.39	9.96	1.17e-11	-2.12655	down
CL11838.Contig2_All	448	365	382	2726	3224	2252	2.22	2.17	2.53	17.15	16.14	10.24	4.79e-06	-1.72039	down
CL1184.Contig1_All	65	45	27	13	13	0	2.62	2.19	1.5	0.71	0.56	0	1.42e-05	3.32979	up
CL1184.Contig2_All	233	96	4	0	0	0	2.39	1.19	0.07	0	0	0	0.000992261	#NAME?	up
CL1184.Contig3_All	220	205	71	4	4	0	2.31	2.59	1.01	0.06	0.04	0	2.97e-11	6.87844	up
CL11845.Contig1_All	8	10	1	37	90	86	0.59	0.84	0.15	3.21	6.13	5.3	0.00742458	-2.43062	down
CL11845.Contig2_All	3	4	7	44	64	62	0.17	0.28	0.51	2.94	3.39	2.99	0.00957102	-2.44547	down
CL11847.Contig1_All	49	26	38	3	31	2	1.14	0.72	1.19	0.12	0.74	0.06	0.000965063	2.75847	up
CL1185.Contig18_All	130	133	64	0	32	12	1.13	1.4	0.75	0	0.29	0.1	7.12e-12	4.02977	up
CL1185.Contig19_All	23	38	33	0	0	0	1.67	3.35	3.31	0	0	0	6.94e-10	#NAME?	up
CL1185.Contig7_All	20	66	24	9	5	0	1.47	5.55	2.35	0.81	0.36	0	0.00770914	3.9131	up
CL11858.Contig2_All	103	48	53	0	0	0	4.35	2.42	3.04	0	0	0	1.59e-17	#NAME?	up
CL11859.Contig3_All	56	80	59	282	347	359	1	1.7	1.39	6.32	6.19	5.81	0.00163882	-1.24779	down
CL11862.Contig1_All	12	17	10	201	203	281	0.31	0.52	0.34	6.51	5.25	6.57	2.2e-08	-3.0519	down
CL11863.Contig1_All	473	571	561	164	86	67	4.26	6.2	6.77	1.89	0.78	0.56	4.54e-17	3.35255	up
CL11863.Contig3_All	1832	1401	1440	822	957	818	16.38	15.07	17.23	9.35	8.66	6.72	2.19e-20	1.91067	up
CL11864.Contig2_All	79	53	54	19	24	13	1.97	1.61	1.81	0.61	0.62	0.3	4.01e-05	2.76904	up
CL11866.Contig1_All	0	0	10	175	200	239	0	0	0.36	5.65	5.13	5.56	6.49e-13	-4.65579	down
CL11866.Contig3_All	4	3	3	43	74	84	0.14	0.12	0.16	1.79	2.43	2.51	0.000770949	-3.22338	down
CL1187.Contig1_All	333	321	245	160	250	268	14.59	16.83	14.41	8.94	11.08	10.76	1.45e-06	1.50092	up
CL1187.Contig2_All	270	288	246	225	272	326	10.7	13.64	13.06	11.35	10.9	11.84	0.00103452	1.06089	up
CL1187.Contig3_All	192	202	198	99	121	129	10.8	13.52	14.94	7.09	6.84	6.62	7.32e-07	1.85865	up
CL11877.Contig3_All	3463	3798	3813	14226	18826	19006	25.98	34.29	38.28	135.77	142.94	131.06	2.55e-08	-1.12989	down
CL11877.Contig4_All	596	599	672	6353	7391	7241	9.2	11.1	13.88	124.55	115.24	102.52	3.97e-34	-2.39685	down
CL11877.Contig5_All	2013	2240	1981	9684	12139	13788	30.9	41.35	40.74	189.11	188.52	194.43	6.79e-13	-1.41549	down
CL1188.Contig4_All	311	196	223	1254	1473	1867	10.6	8.01	10.22	54.37	50.72	58.35	2.09e-11	-1.57144	down
CL11883.Contig2_All	814	687	605	4365	5226	5583	16.1	16.31	16.03	109.71	104.43	101.31	5.63e-19	-1.77428	down
CL11884.Contig1_All	0	5	2	39	53	37	0	0.07	0.04	0.51	0.55	0.35	0.00633	-3.08683	down
CL11886.Contig10_All	585	551	486	2858	3547	3964	20.52	23.17	22.92	127.53	125.71	127.54	5.67e-15	-1.58937	down
CL11888.Contig2_All	0	13	0	81	101	80	0	0.28	0	1.81	1.78	1.29	0.000135188	-3.28044	down
CL1189.Contig19_All	361	151	252	8	16	28	2.31	1.16	2.16	0.07	0.11	0.17	1.42e-10	5.01356	up
CL1189.Contig1_All	73	118	189	51	3	28	1.53	2.98	5.32	1.37	0.07	0.54	0.00651352	3.25528	up
CL1189.Contig8_All	0	0	0	38	55	9	0	0	0	0.7	0.82	0.13	0.00166962	#VALUE!	down
CL11892.Contig1_All	46	33	44	198	238	260	0.57	0.5	0.74	3.11	2.97	2.94	0.00295879	-1.40604	down
CL11892.Contig2_All	6	21	13	121	123	104	0.07	0.31	0.21	1.85	1.5	1.15	0.00326028	-2.03009	down
CL11895.Contig1_All	0	1	0	14	25	36	0	0.07	0	1.06	1.47	1.88	0.00622813	-5.11523	down
CL11895.Contig2_All	7	2	11	166	172	181	0.34	0.12	0.71	10.21	8.4	8.04	3.14e-08	-3.57121	down
CL119.Contig15_All	7	26	0	73	97	144	0.16	0.64	0	1.9	2.01	2.69	0.00402488	-2.18688	down
CL119.Contig3_All	7	16	13	121	132	160	0.13	0.37	0.33	2.8	2.44	2.68	0.000259986	-2.39963	down
CL119.Contig4_All	0	0	0	19	51	10	0.01	0	0	0.44	0.92	0.17	0.00776968	#VALUE!	down
CL119.Contig8_All	60	85	6	0	0	0	0.77	1.3	0.11	0	0	0	0.000221196	#NAME?	up
CL11912.Contig2_All	38	31	16	6	0	0	3.2	3.07	1.82	0.67	0	0	4.64e-06	4.61599	up
CL11914.Contig1_All	8	6	4	469	210	431	0.26	0.23	0.17	19.28	6.86	12.78	2.24e-06	-4.93615	down
CL11916.Contig1_All	121	65	119	0	0	0	3.72	2.41	4.91	0	0	0	7.31e-18	#NAME?	up
CL11916.Contig2_All	171	199	244	28	50	25	4.87	6.8	9.3	1.02	1.45	0.67	2.3e-09	3.68155	up
CL11916.Contig4_All	322	330	296	138	154	143	3.37	4.15	4.15	1.84	1.64	1.37	2.66e-12	2.19718	up
CL11916.Contig5_All	120	150	129	547	568	718	5.7	8.54	8.24	32.93	27.17	31.14	0.000274992	-1.10465	down
CL11918.Contig1_All	31	22	28	6	4	6	2.02	1.75	2.41	0.49	0.26	0.35	0.000491361	3.40135	up
CL11919.Contig1_All	39	51	35	215	239	295	0.87	1.38	1.05	6.13	5.4	6.05	0.00119247	-1.49552	down
CL1193.Contig1_All	113	167	133	785	1029	1175	3.88	6.84	6.13	34.12	35.51	36.83	2.78e-11	-1.74484	down
CL1193.Contig2_All	32	23	43	403	432	491	0.89	0.79	1.6	14.11	12.01	12.41	3.44e-12	-2.64524	down
CL11930.Contig1_All	490	415	370	97	128	189	5.6	5.7	5.66	1.42	1.48	1.99	1.19e-20	2.72659	up
CL11932.Contig2_All	33	25	29	0	2	1	0.91	0.81	1.08	0	0.07	0.04	2.73e-07	6.03615	up
CL11934.Contig1_All	679	560	379	499	564	570	28.56	28.2	21.44	26.69	23.98	21.99	1.82e-05	1.03616	up
CL11935.Contig1_All	4	9	11	176	231	206	0.09	0.26	0.34	4.85	5.04	4.08	2.38e-09	-3.53308	down
CL11935.Contig2_All	42	36	34	970	1178	1365	0.94	0.95	1.02	27.14	26.2	27.57	8.78e-41	-3.88473	down
CL11935.Contig3_All	8	0	0	232	264	301	0.12	0	0	4.2	3.81	3.93	1.78e-18	-5.73115	down
CL11938.Contig2_All	192	167	163	820	984	1000	4.22	4.41	4.82	22.88	21.85	20.15	4.11e-07	-1.34498	down
CL1194.Contig1_All	211	132	160	1168	1477	1515	3.43	2.6	3.49	24.2	24.31	22.64	6.61e-16	-1.9693	down
CL11940.Contig1_All	61	63	46	485	846	667	1.18	1.46	1.17	11.77	16.31	11.68	7.15e-13	-2.46935	down
CL11943.Contig2_All	461	485	308	304	355	468	20.86	26.28	18.72	17.51	16.23	19.4	4.88e-06	1.23352	up
CL11944.Contig2_All	359	285	156	168	290	115	4.7	4.48	2.74	2.8	3.84	1.38	0.00110533	1.50386	up
CL11944.Contig5_All	28	38	42	0	0	0	0.35	0.56	0.7	0	0	0	5.16e-11	#NAME?	up
CL11944.Contig7_All	1493	1558	1130	1147	1352	1424	26.75	33.54	27.13	26.16	24.51	23.44	2.15e-08	1.16504	up
CL11945.Contig2_All	50	98	107	395	406	453	0.82	1.92	2.32	8.15	6.65	6.75	0.00059514	-1.175	down
CL11945.Contig4_All	588	540	549	2173	2804	3019	9.1	10.05	11.39	42.77	43.88	42.89	2.42e-08	-1.15782	down
CL11947.Contig2_All	4261	2925	2402	21698	24011	27149	130.46	107.4	98.67	844.73	742.83	762.49	1.13e-18	-1.87101	down
CL1195.Contig1_All	78	58	76	0	0	25	0.96	0.86	1.25	0	0	0.28	3.18e-09	4.35658	up
CL1195.Contig3_All	46	59	52	291	316	342	0.58	0.89	0.86	4.58	3.95	3.88	0.00022731	-1.50398	down
CL11953.Contig1_All	474	474	558	2030	2449	2585	7.39	8.88	11.66	40.23	38.59	36.98	6.41e-08	-1.12557	down
CL11953.Contig2_All	34	81	84	242	327	419	0.72	2.05	2.37	6.47	6.95	8.09	0.00209098	-1.15435	down
CL11957.Contig3_All	15	8	13	122	113	138	0.32	0.2	0.38	3.27	2.42	2.68	0.000895834	-2.29845	down
CL11961.Contig2_All	23	29	26	7	0	15	0.54	0.81	0.8	0.21	0	0.32	0.00269796	2.95252	up
CL11962.Contig2_All	129	100	112	106	102	95	2.69	2.51	3.13	2.82	2.16	1.83	0.00726611	1.22951	up
CL11967.Contig1_All	2874	3257	3163	1510	2369	2262	77.2	105.02	113.95	51.61	64.33	55.79	2.92e-10	1.7098	up
CL11967.Contig2_All	1709	1852	1824	847	1355	1318	48.93	63.62	70.04	30.86	39.21	34.64	4.42e-12	1.72623	up
CL11967.Contig4_All	798	1051	851	538	665	760	18.42	29.14	26.34	15.82	15.51	16.1	6.39e-08	1.56128	up
CL11968.Contig3_All	1	3	4	160	153	168	0.12	0.3	0.5	17.06	12.92	12.8	1.63e-10	-4.76627	down
CL11971.Contig1_All	4109	3109	3093	77	101	74	35.78	32.57	36.05	0.85	0.89	0.59	9.79e-161	6.41594	up
CL11971.Contig2_All	606	510	519	40	40	42	10.38	10.51	11.9	0.89	0.7	0.67	4.93e-57	4.81263	up
CL1198.Contig5_All	202	174	199	141	141	185	1.6	1.66	2.12	1.42	1.14	1.35	0.000182101	1.39229	up
CL11987.Contig2_All	167	191	198	0	7	7	9.32	12.73	14.86	0	0.39	0.36	2.18e-34	6.52787	up
CL11989.Contig2_All	476	490	403	7	2	7	16.84	20.8	19.13	0.34	0.09	0.24	3.07e-79	7.46143	up
CL1199.Contig1_All	122	126	73	19	39	8	3.3	4.09	2.66	0.68	1.07	0.21	7.75e-10	3.31488	up
CL1199.Contig3_All	186	125	86	5	6	5	4.63	3.75	2.88	0.17	0.17	0.12	1.09e-21	5.66437	up
CL11990.Contig1_All	417	343	259	1221	1653	1664	8.93	8.83	7.43	33.24	35.79	32.69	4.35e-06	-1.08533	down
CL11991.Contig1_All	75	63	61	314	362	461	4.78	4.8	5.28	25.39	23.23	26.8	0.000172858	-1.42559	down
CL11996.Contig2_All	2	0	1	23	33	42	0.25	0	0.17	3.67	4.17	4.81	0.00586295	-3.96234	down
CL11996.Contig3_All	16	13	7	99	123	129	0.56	0.55	0.33	4.43	4.37	4.16	0.00196277	-2.23922	down
CL12.Contig10_All	9	45	36	112	221	201	0.11	0.63	0.56	1.63	2.55	2.1	0.00727392	-1.4003	down
CL12.Contig1_All	94	91	92	61	18	64	1.27	1.48	1.67	1.06	0.25	0.8	0.000164624	2.01084	up
CL12.Contig3_All	108	64	92	411	475	410	1.35	0.98	1.56	6.56	6.03	4.72	0.000569564	-1.22566	down
CL12.Contig7_All	17	0	0	77	203	205	0.25	0	0	1.41	2.95	2.71	2.62e-06	-3.87811	down
CL120.Contig10_All	18	57	44	0	0	0	0.55	2.06	1.77	0	0	0	1.35e-07	#NAME?	up
CL120.Contig11_All	16	31	18	0	2	0	0.53	1.19	0.78	0	0.09	0	4.74e-06	6.16595	up
CL120.Contig13_All	329	298	171	1281	1560	1446	4.1	4.46	2.85	20.29	19.64	16.54	1.25e-08	-1.37877	down
CL120.Contig2_All	846	766	719	2861	3368	4140	9.95	10.83	11.32	42.79	40.06	44.72	1.75e-07	-1.06259	down
CL120.Contig6_All	0	25	0	212	295	387	0	0.39	0	3.37	3.74	4.45	7.75e-15	-4.06915	down
CL12003.Contig1_All	0	9	0	19	55	69	0	0.29	0	0.67	1.5	1.72	0.00880026	-2.85795	down
CL12006.Contig1_All	77	87	116	0	0	3	2.79	3.74	5.59	0	0	0.1	3.1e-15	7.84302	up
CL12009.Contig1_All	837	644	517	91	128	196	12.65	11.7	10.47	1.77	1.97	2.73	5.82e-38	3.36559	up
CL12009.Contig2_All	2692	2496	2426	96	96	114	39.45	43.99	47.63	1.79	1.43	1.54	2.57e-132	5.71603	up
CL12013.Contig3_All	0	0	0	15	27	26	0	0	0	0.56	0.79	0.71	0.0028967	#VALUE!	down
CL12013.Contig5_All	100	102	90	20	43	68	3.59	4.4	4.36	0.93	1.58	2.26	2.63e-05	2.30551	up
CL12015.Contig1_All	9	3	8	84	61	62	0.13	0.05	0.15	1.49	0.87	0.8	0.00812517	-2.32618	down
CL12015.Contig2_All	71	55	51	254	346	305	1.15	1.07	1.11	5.22	5.63	4.51	0.0023534	-1.28283	down
CL12017.Contig1_All	34	27	15	2	8	3	2.6	2.46	1.59	0.19	0.62	0.21	0.000390937	3.6194	up
CL12018.Contig1_All	12	21	10	123	92	149	0.4	0.81	0.45	4.98	2.97	4.32	0.00356808	-2.0145	down
CL12018.Contig2_All	33	19	28	158	203	244	1.17	0.82	1.32	7.05	7.18	7.85	0.000555445	-1.82083	down
CL1202.Contig12_All	52	27	15	5	9	19	1.42	0.88	0.58	0.18	0.26	0.49	0.00443754	2.59994	up
CL1202.Contig2_All	170	106	66	27	26	36	2.46	1.85	1.29	0.51	0.39	0.49	1.32e-06	2.97734	up
CL1202.Contig4_All	290	179	128	137	205	183	7.61	5.65	4.51	4.6	5.46	4.41	0.00243174	1.23452	up
CL1202.Contig8_All	98	44	58	0	0	12	1.85	1.01	1.47	0	0	0.22	3.41e-11	5.29738	up
CL1202.Contig9_All	42	103	64	0	4	0	0.77	2.25	1.56	0	0.09	0	1.09e-08	6.86423	up
CL12027.Contig1_All	1	25	41	172	139	181	0.04	1.03	1.92	7.52	4.83	5.7	0.00168979	-1.69676	down
CL12031.Contig2_All	216	234	172	123	131	140	10.66	13.86	11.4	7.71	6.52	6.34	1.56e-06	1.72749	up
CL12032.Contig3_All	65	60	54	298	422	376	1.81	2.01	2.01	10.47	11.77	9.54	7.98e-05	-1.53052	down
CL12033.Contig2_All	370	270	251	34	39	110	6.56	5.75	5.98	0.77	0.71	1.8	2.1e-22	3.41467	up
CL12033.Contig3_All	155	129	103	88	124	158	6.48	6.46	5.76	4.69	5.23	6.05	0.00821046	1.15591	up
CL12041.Contig1_All	131	83	89	499	579	765	6.33	4.79	5.79	30.6	28.17	33.81	1.41e-06	-1.52423	down
CL12054.Contig1_All	3	5	5	43	46	75	0.09	0.18	0.24	1.72	1.45	2.12	0.00987437	-2.51835	down
CL12054.Contig2_All	0	0	1	17	38	38	0	0	0.05	0.68	1.24	1.12	0.00160468	-5.21889	down
CL12055.Contig2_All	131	90	88	546	655	714	4.76	3.9	4.31	25.13	23.93	23.68	5.71e-07	-1.56172	down
CL12057.Contig1_All	3	9	11	74	107	106	0.13	0.39	0.5	3.11	3.59	3.21	0.00111482	-2.47668	down
CL12059.Contig1_All	444	443	318	44	60	71	6.84	8.21	6.56	0.87	0.94	1.01	5.69e-34	3.872	up
CL12059.Contig2_All	460	363	272	220	242	385	9.39	8.9	7.45	5.71	5	7.23	3.7e-07	1.45065	up
CL12060.Contig2_All	84	84	64	0	0	0	2.81	3.37	2.9	0	0	0	7.55e-20	#NAME?	up
CL12066.Contig1_All	57	59	61	196	279	441	1.84	2.28	2.64	8.04	9.09	13.07	0.00231804	-1.23636	down
CL12066.Contig2_All	124652	108294	107876	403	459	693	2201.43	2298.34	2552.42	9.05	8.2	11.24	9.36e-92	8.87908	up
CL12072.Contig2_All	28	30	23	12	7	9	0.62	0.81	0.69	0.35	0.16	0.2	0.00543245	2.56238	up
CL12073.Contig2_All	21	5	6	179	248	199	0.62	0.18	0.25	6.69	7.37	5.35	2.99e-08	-3.28553	down
CL12076.Contig3_All	7	0	16	208	225	112	0.16	0	0.45	5.56	4.78	2.16	4.76e-05	-3.43828	down
CL12077.Contig2_All	117	126	106	501	643	547	2.43	3.14	2.93	13.14	13.4	10.35	0.000167902	-1.19844	down
CL12081.Contig1_All	1155	1139	1064	5057	6025	6019	34.15	40.4	42.21	190.09	180	163.22	1.55e-10	-1.26503	down
CL12083.Contig1_All	7366	5985	4516	236	306	408	211.98	206.65	174.32	8.65	8.9	10.78	3.97e-112	5.31627	up
CL12083.Contig2_All	794	833	657	9	12	10	17.88	22.51	19.84	0.28	0.29	0.22	1.32e-109	7.27758	up
CL12086.Contig1_All	180	163	86	70	70	104	9.95	10.82	6.42	4.95	3.94	5.3	1e-05	1.87092	up
CL12088.Contig3_All	112	78	75	55	63	67	3.79	3.19	3.41	2.38	2.18	2.08	0.00297186	1.58299	up
CL12094.Contig1_All	50	52	44	6	8	8	1.04	1.28	1.21	0.16	0.17	0.15	1.76e-06	3.81929	up
CL12095.Contig2_All	978	680	554	343	452	403	22.35	18.65	16.97	9.98	10.46	8.45	8.27e-14	1.93925	up
CL12096.Contig1_All	181	158	136	10	22	8	7.9	8.26	7.98	0.56	0.97	0.32	3.21e-21	4.63747	up
CL12099.Contig1_All	148	162	113	110	149	155	8.53	11.14	8.75	8.02	8.64	8.19	0.0076565	1.11455	up
CL121.Contig9_All	79	87	47	30	47	42	1.76	2.32	1.42	0.85	1.07	0.87	0.00174417	1.91139	up
CL1210.Contig1_All	198	146	157	0	4	2	3.98	3.54	4.23	0	0.08	0.05	4.57e-35	7.55495	up
CL1210.Contig2_All	28	26	19	2	1	1	0.93	1.05	0.85	0.08	0.03	0.04	7.53e-06	5.17839	up
CL1210.Contig3_All	32	24	11	3	1	3	3.63	3.3	1.69	0.43	0.11	0.31	0.000135231	4.25302	up
CL12107.Contig1_All	232	158	207	9	12	12	3.83	3.13	4.58	0.19	0.2	0.18	7.24e-30	5.26954	up
CL1211.Contig6_All	99	137	82	69	72	120	1.99	3.29	2.21	1.76	1.47	2.22	0.00469696	1.38282	up
CL12110.Contig1_All	31	24	17	1	1	1	1.3	1.21	0.96	0.05	0.04	0.04	3.91e-06	5.62246	up
CL12111.Contig1_All	433	308	199	12	19	18	19.1	16.3	11.81	0.71	0.89	0.75	2.63e-22	5.32161	up
CL12111.Contig2_All	1001	635	511	65	98	124	43.15	32.8	29.59	3.56	4.27	4.93	7.99e-19	3.98213	up
CL12119.Contig1_All	240	222	225	143	192	234	6.73	7.47	8.46	5.11	5.45	6.02	7.7e-05	1.37838	up
CL12119.Contig2_All	135	126	123	88	97	173	4.01	4.49	4.9	3.32	2.9	4.71	0.00689026	1.21616	up
CL12120.Contig1_All	6800	5744	5656	62	41	60	204.81	207.49	228.52	2.38	1.26	1.68	6.54e-211	7.85531	up
CL12120.Contig2_All	6622	6407	5756	43	48	54	811.45	928.83	955.36	6.84	5.99	6.06	5.52e-217	8.09926	up
CL12125.Contig1_All	261	248	205	122	120	137	3.92	4.48	4.13	2.34	1.83	1.9	9.25e-09	1.97979	up
CL12128.Contig2_All	205	150	130	43	63	58	3.16	2.79	2.68	0.86	0.99	0.83	5.2e-10	2.63571	up
CL1213.Contig2_All	34	28	31	5	0	3	0.85	0.85	1.03	0.16	0	0.08	4.35e-06	4.52313	up
CL12133.Contig3_All	117	58	121	0	2	4	2.2	1.33	3.06	0	0.04	0.08	8.09e-11	6.8602	up
CL12135.Contig1_All	76	50	123	463	506	427	0.93	0.73	2.01	7.14	6.21	4.75	0.000602102	-1.37531	down
CL12135.Contig2_All	95	59	47	358	392	353	1.13	0.85	0.74	5.39	4.68	3.84	0.000328064	-1.42438	down
CL1214.Contig2_All	101	59	0	493	493	540	1.38	0.97	0	8.53	6.79	6.76	4.66e-09	-2.2985	down
CL1214.Contig4_All	371	319	219	1320	1215	1214	3.57	3.68	2.81	16.13	11.81	10.71	0.000777109	-1.00922	down
CL12140.Contig1_All	13	5	10	64	88	139	0.3	0.16	0.3	1.86	2.03	2.92	0.00330432	-2.26306	down
CL12142.Contig1_All	139	131	151	552	580	849	3.13	3.55	4.55	15.78	13.18	17.52	0.000122726	-1.12479	down
CL12142.Contig2_All	62	36	38	208	382	321	1.3	0.91	1.08	5.51	8.03	6.14	0.000113121	-1.66393	down
CL12147.Contig1_All	570	691	531	424	507	630	21.36	31	26.72	20.21	19.21	21.64	1.7e-07	1.29561	up
CL1215.Contig4_All	66	33	34	935	1115	1221	1.67	1.03	1.16	30	28.45	28.27	3.14e-34	-3.56822	down
CL1215.Contig5_All	48	53	38	392	583	702	1.15	1.52	1.23	11.75	13.88	15.17	7.07e-13	-2.49133	down
CL1215.Contig6_All	0	0	0	1632	2186	1932	0	0	0	51.93	55.28	44.36	1.67e-125	#VALUE!	down
CL1215.Contig7_All	21	13	9	141	149	139	0.49	0.38	0.28	4.11	3.45	2.93	0.000535196	-2.29579	down
CL1215.Contig8_All	11	21	35	672	714	651	0.25	0.55	1.02	18.47	15.6	12.91	9.57e-28	-3.78583	down
CL1215.Contig9_All	11	12	8	133	147	166	0.2	0.27	0.21	3.16	2.76	2.84	2.88e-05	-2.77681	down
CL12158.Contig1_All	4411	4013	3558	1613	2076	2163	52.65	57.6	56.85	24.5	25.08	23.72	3.77e-26	2.11768	up
CL12162.Contig1_All	433	430	333	227	272	368	18.54	22.03	19.14	12.35	11.75	14.43	2.93e-08	1.55565	up
CL12164.Contig1_All	176	88	60	11	12	6	7.79	4.67	3.56	0.65	0.55	0.28	1.26e-06	4.46088	up
CL12171.Contig1_All	35	22	16	2	1	0	3.99	3.11	2.47	0.29	0.11	0	3.33e-06	5.4923	up
CL12172.Contig1_All	809	686	617	3509	4281	4968	12.41	12.64	12.66	68.41	66.37	69.94	4.94e-14	-1.51169	down
CL12175.Contig2_All	2	3	0	40	30	55	0.1	0.19	0	2.51	1.52	2.49	0.00340624	-3.64065	down
CL12176.Contig2_All	57	44	53	213	233	379	1.3	1.21	1.62	6.12	5.33	7.87	0.00244698	-1.31074	down
CL12178.Contig9_All	111	141	93	43	29	23	2.48	3.77	2.8	1.23	0.66	0.47	8.5e-09	2.87425	up
CL12180.Contig1_All	7	3	5	555	800	954	0.5	0.25	0.47	49.57	56.68	61.35	2.78e-49	-6.17207	down
CL12182.Contig2_All	57	48	41	287	325	569	1.58	1.6	1.53	10.11	9.1	14.48	4.22e-06	-1.91505	down
CL12185.Contig3_All	24	23	11	0	1	0	2	2.28	1.24	0	0.08	0	5.98e-06	6.95621	up
CL12186.Contig2_All	218	275	180	5	6	2	15.29	23	17.01	0.45	0.42	0.13	3.59e-42	6.71792	up
CL12187.Contig1_All	99	100	64	540	728	861	0.95	1.16	0.82	6.62	7.09	7.62	2.64e-10	-1.93547	down
CL12192.Contig2_All	245	215	214	895	1105	1080	2.75	2.89	3.21	12.73	12.49	11.09	1.41e-05	-1.11	down
CL12198.Contig1_All	3	0	4	67	87	88	0.05	0	0.08	1.2	1.24	1.14	1.92e-05	-3.97603	down
CL12202.Contig1_All	68	55	31	452	510	534	1.85	1.8	1.13	15.68	14.06	13.37	5.94e-10	-2.23962	down
CL12207.Contig1_All	65	24	20	0	0	0	3.53	1.59	1.45	0	0	0	6.88e-07	#NAME?	up
CL12207.Contig2_All	29	33	25	1	1	1	1.63	2.2	1.85	0.07	0.06	0.05	2.74e-07	5.92195	up
CL12208.Contig2_All	59	44	53	229	267	274	2.24	2.04	2.71	11.04	10.24	9.53	0.00642414	-1.21991	down
CL12209.Contig1_All	326	209	193	155	110	189	3.8	2.93	3.01	2.3	1.3	2.03	2.14e-07	1.73002	up
CL12209.Contig3_All	662	466	487	82	106	74	9.53	8.07	9.39	1.5	1.55	0.99	5.03e-39	3.68018	up
CL1221.Contig11_All	108	124	76	11	12	8	1.03	1.42	0.98	0.14	0.12	0.08	2.32e-13	4.34905	up
CL1221.Contig12_All	52	64	54	3	8	5	0.47	0.7	0.66	0.05	0.08	0.05	1.13e-08	4.52916	up
CL1221.Contig14_All	162	125	129	11	8	11	1.23	1.15	1.32	0.11	0.06	0.08	5.67e-20	4.8476	up
CL1221.Contig17_All	59	46	0	0	0	0	2.27	2.1	0	0	0	0	0.00111596	#NAME?	up
CL1221.Contig18_All	200	96	173	3	0	0	6.87	3.95	7.95	0.13	0	0	8.99e-18	8.12491	up
CL1221.Contig7_All	200	171	187	100	140	115	3.51	3.6	4.41	2.24	2.48	1.86	4.91e-06	1.73903	up
CL1221.Contig9_All	153	130	76	7	9	1	1.34	1.37	0.9	0.08	0.09	0.02	1.17e-19	5.37674	up
CL12210.Contig1_All	26	25	38	2	1	1	1.6	1.84	3.14	0.21	0.08	0.08	4.65e-07	5.51559	up
CL12217.Contig3_All	434	393	438	3015	3759	4495	4.31	4.68	5.81	38.02	37.69	40.94	3.25e-24	-2.05026	down
CL12219.Contig4_All	121	94	79	10	4	9	3.21	2.99	2.81	0.35	0.11	0.22	4.59e-14	4.69867	up
CL1222.Contig3_All	145	184	111	684	796	790	4.44	6.76	4.55	26.6	24.58	22.16	6.63e-06	-1.29861	down
CL12221.Contig4_All	77	103	76	10	41	48	1.39	2.24	1.83	0.24	0.76	0.81	2.2e-05	2.53665	up
CL12222.Contig3_All	22	43	25	132	207	191	0.4	0.91	0.59	2.93	3.64	3.05	0.00803623	-1.45257	down
CL12224.Contig1_All	54	49	21	308	444	480	0.46	0.51	0.24	3.32	3.81	3.74	1.06e-08	-2.25786	down
CL12224.Contig2_All	61	48	59	442	435	545	0.5	0.47	0.64	4.53	3.55	4.04	1.93e-08	-1.99423	down
CL12224.Contig3_All	22	20	42	169	308	242	0.2	0.21	0.49	1.86	2.7	1.93	3.73e-05	-1.9434	down
CL12225.Contig2_All	0	0	0	31	32	35	0	0	0	1.17	0.97	0.96	0.00021681	#VALUE!	down
CL12226.Contig2_All	121	126	82	37	36	60	2.74	3.42	2.48	1.07	0.84	1.26	2.29e-06	2.38848	up
CL1223.Contig6_All	67	64	82	38	39	64	2.57	2.94	4.22	1.88	1.53	2.23	0.00581755	1.71894	up
CL12230.Contig1_All	0	0	0	69	35	72	0	0	0	1.12	0.45	0.85	4.81e-07	#VALUE!	down
CL12234.Contig1_All	453	248	326	6	3	14	3.74	2.47	3.6	0.07	0.03	0.11	9.08e-30	6.59187	up
CL12235.Contig3_All	75	36	52	12	14	17	2.49	1.43	2.31	0.54	0.5	0.54	3.87e-05	2.99948	up
CL12236.Contig1_All	0	0	0	22	18	33	0	0	0	0.5	0.33	0.54	0.00179492	#VALUE!	down
CL12238.Contig2_All	21	21	6	103	149	175	0.6	0.73	0.23	3.74	4.28	4.57	0.00153661	-2.10387	down
CL12243.Contig1_All	15	14	12	376	449	531	0.65	0.73	0.7	20.73	19.66	21.1	1.12e-20	-3.96233	down
CL12243.Contig2_All	24	14	21	97	121	191	0.69	0.48	0.81	3.54	3.51	5.03	0.00873035	-1.67753	down
CL1225.Contig11_All	10	31	6	122	158	186	0.11	0.36	0.09	1.49	1.54	1.64	0.000388059	-2.2333	down
CL1225.Contig19_All	106	68	48	24	12	34	1.6	1.24	0.97	0.47	0.19	0.48	1.38e-05	2.70571	up
CL1225.Contig22_All	14	6	6	113	70	72	0.14	0.08	0.08	1.34	0.67	0.62	0.00700868	-2.31466	down
CL1225.Contig23_All	18	10	12	122	151	124	0.17	0.12	0.16	1.47	1.45	1.08	0.000867749	-2.25586	down
CL12258.Contig10_All	14	2	23	143	446	246	0.21	0.04	0.44	2.56	6.33	3.17	0.00113529	-3.24447	down
CL12258.Contig2_All	19	0	3	118	96	77	0.37	0	0.09	2.85	1.84	1.34	0.000699518	-2.81071	down
CL12258.Contig4_All	168	210	70	583	785	660	2.58	3.87	1.44	11.38	12.17	9.3	0.000801991	-1.13735	down
CL12259.Contig2_All	53	59	66	247	283	385	2.05	2.74	3.43	12.18	11.08	13.68	0.00209479	-1.24294	down
CL1226.Contig2_All	11590	9909	8713	7807	9923	9224	586.97	600.06	593.16	502.69	507.2	427.9	5.55e-09	1.23637	up
CL12265.Contig1_All	26	53	48	319	328	354	1.1	2.59	2.64	16.61	13.54	13.26	3.48e-06	-1.86813	down
CL12265.Contig2_All	53	50	48	744	863	875	1.9	2.18	2.34	33.81	31.17	28.68	4.94e-22	-2.95756	down
CL12267.Contig1_All	125	110	122	781	967	1150	1.58	1.67	2.06	12.51	12.32	13.3	9.58e-13	-1.91912	down
CL1227.Contig1_All	64	33	37	3	13	0	1.26	0.78	0.97	0.07	0.26	0	8.64e-07	4.11325	up
CL1227.Contig4_All	45	50	24	13	16	21	1.76	2.33	1.25	0.65	0.65	0.75	0.00338727	2.32241	up
CL12273.Contig3_All	140	81	85	396	495	495	2.01	1.4	1.64	7.26	7.2	6.54	0.00154485	-1.11814	down
CL12278.Contig26_All	9	11	5	81	76	143	0.29	0.45	0.25	3.27	2.45	4.17	0.00127068	-2.50761	down
CL12278.Contig3_All	313	342	194	132	189	53	5.42	7.12	4.51	2.91	3.32	0.85	6.9e-09	2.19942	up
CL12279.Contig1_All	78	100	111	472	556	720	1.61	2.48	3.06	12.34	11.56	13.59	2.14e-06	-1.47164	down
CL12279.Contig2_All	133	121	120	523	685	967	2.79	3.05	3.39	13.95	14.52	18.59	8.53e-07	-1.42828	down
CL1228.Contig1_All	38	40	17	10	10	10	1.37	1.75	0.85	0.5	0.38	0.34	0.00195739	2.6918	up
CL1228.Contig2_All	75	47	38	0	0	0	2.31	1.75	1.57	0	0	0	1.07e-14	#NAME?	up
CL1228.Contig4_All	50	70	57	18	22	36	1.77	2.93	2.69	0.8	0.8	1.16	0.000733692	2.34714	up
CL12280.Contig2_All	0	0	0	47	85	74	0	0	0	1.27	1.81	1.43	8.1e-08	#VALUE!	down
CL12280.Contig3_All	80	132	43	54	32	0	1.05	2.08	0.77	0.91	0.42	0	0.00716579	2.48033	up
CL12282.Contig3_All	30	19	17	150	165	235	0.93	0.73	0.71	5.9	5.16	6.68	0.000490503	-1.98937	down
CL12283.Contig2_All	0	3	0	78	102	146	0	0.18	0	4.75	4.9	6.36	7.7e-09	-5.67154	down
CL12284.Contig2_All	28	26	36	2	1	0	2.73	3.01	4.69	0.29	0.12	0	1.53e-07	5.86097	up
CL1229.Contig1_All	1244	1121	1135	4275	5527	5632	16.78	18.18	20.51	73.36	75.42	69.79	1.25e-07	-1.04973	down
CL1229.Contig4_All	120	99	41	30	24	59	1.56	1.54	0.72	0.5	0.32	0.71	0.000585854	2.26103	up
CL1229.Contig5_All	170	142	177	0	35	0	1.52	1.53	2.13	0	0.33	0	3.31e-23	4.9522	up
CL1229.Contig7_All	322	333	246	300	275	345	3.11	3.87	3.18	3.69	2.69	3.06	0.000575536	1.0342	up
CL123.Contig1_All	218	156	70	3	8	10	9.33	8.01	4.08	0.2	0.35	0.42	1.33e-09	5.49163	up
CL123.Contig2_All	201	141	99	111	115	148	4.7	3.98	3.11	3.3	2.72	3.18	0.00130185	1.28779	up
CL1230.Contig1_All	87	82	47	30	21	35	1.48	1.68	1.08	0.65	0.37	0.55	0.000120782	2.36973	up
CL1230.Contig2_All	77	85	114	2	0	0	1.91	2.51	3.78	0.07	0	0	3.21e-16	7.97662	up
CL1230.Contig3_All	186	131	77	125	119	140	6.86	5.81	3.82	5.88	4.44	4.75	0.00905884	1.06489	up
CL12303.Contig1_All	149	158	140	1072	1297	1103	1.67	2.14	2.12	15.31	14.72	11.38	1.26e-13	-1.88153	down
CL12303.Contig2_All	100	73	79	668	781	720	1.12	0.98	1.18	9.48	8.81	7.38	2.02e-11	-2.03713	down
CL12308.Contig2_All	11	13	16	94	98	129	0.8	1.1	1.46	8.15	6.75	8.05	0.00779705	-1.88538	down
CL1231.Contig1_All	88	26	15	345	411	404	1.92	0.7	0.44	9.58	9.07	8.09	1.26e-07	-2.18563	down
CL12313.Contig2_All	236	201	223	185	142	207	16.66	16.94	21.16	16.62	10.1	13.37	7.12e-05	1.37967	up
CL12314.Contig1_All	51	29	18	2	5	14	2.09	1.41	1.01	0.13	0.22	0.52	0.000255671	3.35374	up
CL12318.Contig1_All	301	243	231	134	153	191	5.49	5.32	5.66	3.11	2.82	3.21	8.65e-08	1.78027	up
CL12318.Contig2_All	201	168	140	21	57	59	3.03	3.05	2.82	0.41	0.87	0.82	2.77e-12	3.01601	up
CL12324.Contig1_All	10	13	8	79	83	145	0.23	0.38	0.27	2.29	1.91	3.01	0.00330756	-2.20787	down
CL12324.Contig3_All	135	156	57	45	78	69	3.17	4.41	1.82	1.37	1.87	1.5	0.00280647	1.92019	up
CL12332.Contig1_All	4470	4513	3712	16093	20060	17713	81.33	98.67	90.5	372.49	369.2	296.01	1.62e-06	-1.01225	down
CL12336.Contig1_All	75	58	76	311	327	424	1.58	1.48	2.13	8.26	6.91	8.13	0.00110651	-1.24689	down
CL12336.Contig4_All	202	180	211	1	4	6	3.85	4.12	5.39	0.02	0.08	0.11	2.46e-38	6.93698	up
CL1234.Contig2_All	72	49	59	10	9	9	1.9	1.55	2.09	0.34	0.24	0.24	2.81e-07	3.73876	up
CL12343.Contig2_All	34	23	22	217	274	240	1.52	1.23	1.32	12.4	12.38	9.84	1.3e-05	-2.1515	down
CL12344.Contig1_All	27	10	8	119	179	194	0.9	0.4	0.38	5.05	6.03	5.93	0.000138173	-2.41624	down
CL1235.Contig4_All	68	13	30	0	0	0	1.94	0.45	1.14	0	0	0	1.64e-05	#NAME?	up
CL12351.Contig1_All	1309	1490	1346	1107	1437	1882	100.98	136.84	139.97	108.46	111.66	132.61	3.08e-06	1.01829	up
CL12353.Contig2_All	190	162	170	9	4	6	3.53	3.61	4.21	0.21	0.08	0.1	6.48e-30	5.80198	up
CL12354.Contig2_All	68	44	33	18	18	23	2.9	2.26	1.89	0.98	0.78	0.94	0.00129791	2.34264	up
CL12359.Contig1_All	568	515	528	3493	3963	6071	23.3	25.3	29.09	182.27	164.21	228.36	1.4e-12	-1.96149	down
CL12369.Contig1_All	37	56	88	7	11	6	2.99	5.32	9.46	0.71	0.88	0.49	0.000794307	4.04565	up
CL12369.Contig2_All	26487	22356	19620	53	54	54	5333.32	5264.11	5396.03	13.78	11.05	9.87	2.24e-228	9.78945	up
CL1237.Contig11_All	35	0	34	0	0	0	1.39	0	1.77	0	0	0	0.00278743	#NAME?	up
CL1237.Contig23_All	54	56	11	0	0	0	1.4	1.75	0.39	0	0	0	1.17e-06	#NAME?	up
CL1237.Contig34_All	75	0	56	0	4	0	1.18	0	1.17	0	0.07	0	0.00756144	6.16264	up
CL1237.Contig39_All	49	63	86	38	0	0	1.43	2.2	3.32	1.41	0	0	0.000113948	3.25883	up
CL1237.Contig40_All	0	0	0	38	76	60	0	0	0	1.23	1.95	1.38	7.7e-07	#VALUE!	down
CL12375.Contig2_All	320	267	221	1125	1494	1647	4.68	4.69	4.33	20.89	22.06	22.08	2.78e-08	-1.32037	down
CL1238.Contig2_All	12	0	0	41	76	67	0.71	0	0	3.14	4.59	3.65	0.00353979	-3.01069	down
CL12380.Contig2_All	787	641	525	482	519	649	25.78	25.17	23.09	20.08	17.19	19.5	2.89e-08	1.31282	up
CL12384.Contig1_All	3001	2194	2005	1686	2232	1665	88.75	77.85	79.56	63.44	66.75	45.2	5.72e-13	1.42226	up
CL12384.Contig2_All	2267	1844	1707	1024	1349	1016	66.29	64.66	66.94	38.09	39.86	27.26	7.03e-20	1.84262	up
CL12385.Contig1_All	46	66	16	0	0	0	3.67	6.33	1.82	0	0	0	3.59e-07	#NAME?	up
CL12389.Contig4_All	25	0	36	0	0	0	0.69	0	1.3	0	0	0	0.00871002	#NAME?	up
CL12394.Contig1_All	7	0	3	36	70	135	0.21	0	0.12	1.37	2.09	3.66	0.00154041	-3.4919	down
CL12394.Contig2_All	0	0	0	54	23	63	0	0	0	1.63	0.56	1.37	7.46e-06	#VALUE!	down
CL12395.Contig1_All	42	36	34	8	11	17	1.28	1.33	1.37	0.33	0.34	0.48	0.00105228	2.75159	up
CL12396.Contig2_All	7	2	2	66	77	63	0.15	0.05	0.06	1.8	1.65	1.22	0.000755197	-3.2333	down
CL12398.Contig2_All	6902	4285	3393	19	14	24	87.9	65.63	57.87	0.31	0.18	0.28	1.09e-46	9.0393	up
CL124.Contig10_All	119	127	101	1172	1644	1785	2.57	3.3	2.93	32.04	35.73	35.23	7.02e-27	-2.6337	down
CL124.Contig11_All	194	185	143	54	101	95	3.43	3.94	3.38	1.22	1.8	1.55	7.85e-08	2.16087	up
CL124.Contig1_All	65	88	74	736	891	977	1.46	2.35	2.22	20.78	20.01	19.92	4.99e-17	-2.41899	down
CL124.Contig2_All	29	32	41	257	383	271	0.77	1.04	1.48	8.66	10.25	6.59	1.71e-06	-2.04959	down
CL124.Contig5_All	20	16	18	178	116	202	0.64	0.6	0.76	6.98	3.62	5.7	0.000357662	-2.12987	down
CL124.Contig7_All	12350	11140	10763	0	0	0	119.51	129.71	139.43	0	0	0	0	#NAME?	up
CL124.Contig8_All	2134	2666	1912	67	59	70	21.11	31.73	25.32	0.85	0.6	0.64	8.24e-63	6.16359	up
CL124.Contig9_All	42	38	36	371	418	480	0.73	0.81	0.84	8.15	7.29	7.6	7.26e-10	-2.3681	down
CL12400.Contig2_All	91	62	55	243	443	475	4.05	3.34	3.3	13.74	19.91	19.36	0.000266327	-1.38837	down
CL12402.Contig1_All	55	38	40	2	0	1	2.19	1.83	2.16	0.12	0	0.06	1.62e-10	6.42263	up
CL12404.Contig1_All	98	88	67	369	398	380	3.54	3.77	3.23	16.81	14.39	12.47	0.00307202	-1.12649	down
CL12408.Contig1_All	23	29	21	128	187	175	0.43	0.65	0.54	3.01	3.5	2.97	0.00456515	-1.65399	down
CL12409.Contig1_All	0	0	0	46	32	48	0	0	0	0.95	0.53	0.72	2.2e-05	#VALUE!	down
CL12410.Contig10_All	456	247	186	4	0	0	4.05	2.64	2.22	0.05	0	0	1.29e-19	8.58239	up
CL12410.Contig12_All	753	352	209	54	74	65	6.35	3.58	2.36	0.59	0.64	0.51	0.000368482	3.78224	up
CL12410.Contig13_All	2486	2854	2609	9	0	6	23.78	32.84	33.4	0.11	0	0.06	2.87e-118	10.0506	up
CL12410.Contig4_All	180	144	98	128	127	132	1.44	1.39	1.06	1.31	1.03	0.97	0.00389838	1.16385	up
CL12410.Contig5_All	550	579	116	22	9	41	3.75	4.75	1.06	0.19	0.06	0.26	8.1e-05	5.15115	up
CL12410.Contig7_All	60	53	21	0	2	3	1.22	1.31	0.59	0	0.06	0.07	1.36e-09	5.90515	up
CL12410.Contig8_All	38	18	36	11	19	7	1.98	1.16	2.52	0.74	0.99	0.37	0.00676705	2.38447	up
CL12413.Contig1_All	0	41	18	108	183	204	0	1.27	0.65	3.58	4.8	4.86	0.000902824	-1.90503	down
CL12418.Contig1_All	55	67	68	202	343	369	0.92	1.32	1.51	4.22	5.7	5.56	0.00463939	-1.13493	down
CL12418.Contig2_All	73	88	128	433	549	554	0.8	1.17	1.88	6.05	6.1	5.59	5.76e-05	-1.27949	down
CL1242.Contig11_All	0	0	0	26	53	51	0	0	0	0.66	1.08	0.93	2.16e-05	#VALUE!	down
CL1242.Contig15_All	33	69	55	0	0	0	1.66	4.12	3.68	0	0	0	1.06e-12	#NAME?	up
CL1242.Contig2_All	62	28	39	7	4	8	1.06	0.58	0.9	0.17	0.07	0.13	4.51e-06	3.80763	up
CL1242.Contig5_All	0	28	28	0	0	0	0	0.66	0.74	0	0	0	0.00366264	#NAME?	up
CL12425.Contig1_All	24	24	13	2	3	4	0.86	1.03	0.62	0.09	0.11	0.13	0.000763388	3.84796	up
CL12425.Contig2_All	65	37	27	167	261	287	1.15	0.79	0.64	3.77	4.67	4.66	0.00391746	-1.41017	down
CL12425.Contig3_All	20	44	33	192	162	227	0.35	0.9	0.76	4.12	2.77	3.52	0.00401328	-1.48011	down
CL12428.Contig1_All	2	4	2	24	43	66	0.15	0.37	0.21	2.37	3.4	4.65	0.00945199	-2.91782	down
CL12430.Contig1_All	55	63	53	382	533	615	0.67	0.92	0.86	5.93	6.57	6.89	3.1e-09	-2.05542	down
CL12433.Contig1_All	178	168	133	956	1277	1378	2.62	2.98	2.63	17.84	18.95	18.56	3.8e-13	-1.83046	down
CL1244.Contig1_All	421	370	301	1476	1744	1913	5.04	5.32	4.82	22.46	21.1	21.02	3.66e-07	-1.16001	down
CL1244.Contig2_All	0	39	51	0	0	0	0	1.1	1.62	0	0	0	0.00302317	#NAME?	up
CL12440.Contig4_All	356	254	219	897	1203	1398	4.15	3.57	3.43	13.33	14.2	14.99	7.15e-05	-1.00021	down
CL12440.Contig5_All	263	201	151	210	180	134	2.23	2.05	1.72	2.27	1.55	1.04	0.0002379	1.24084	up
CL12442.Contig2_All	3	0	4	78	97	58	0.14	0	0.22	3.68	3.67	1.99	2.51e-05	-3.95342	down
CL12442.Contig3_All	0	5	4	46	69	62	0	0.28	0.25	2.46	2.94	2.37	0.00137853	-3.12481	down
CL12449.Contig1_All	871	656	376	2	1	0	28.28	25.56	16.38	0.08	0.03	0	3.36e-36	10.1948	up
CL12450.Contig1_All	162	101	69	38	77	44	3.68	2.77	2.1	1.11	1.76	0.93	3.2e-05	2.10795	up
CL12452.Contig2_All	436	440	322	110	134	111	6.1	7.4	6.04	1.96	1.9	1.43	2.6e-21	2.81495	up
CL12453.Contig6_All	166	154	186	143	172	198	3.43	3.84	5.15	3.76	3.6	3.77	0.00617573	1.08692	up
CL1246.Contig1_All	0	1	13	62	39	68	0	0.05	0.48	2.17	1.1	1.72	0.00845333	-2.3482	down
CL12466.Contig2_All	6	14	4	53	88	130	0.26	0.73	0.23	2.92	3.86	5.18	0.00296115	-2.38591	down
CL12471.Contig1_All	114	70	70	296	432	623	2.11	1.56	1.75	6.97	8.08	10.57	0.000216448	-1.31484	down
CL12478.Contig1_All	19	7	10	70	86	155	0.72	0.32	0.51	3.37	3.28	5.37	0.00707548	-2.02352	down
CL12486.Contig2_All	80	47	23	21	28	30	3.05	2.15	1.18	1.04	1.09	1.08	0.00929799	1.95447	up
CL12487.Contig1_All	360	295	264	1191	1385	1667	7.08	6.96	6.96	29.71	27.48	30.04	1.96e-06	-1.12776	down
CL12488.Contig1_All	23	29	28	169	179	234	0.52	0.78	0.86	4.83	4.08	4.83	0.000905191	-1.75604	down
CL12488.Contig3_All	34	36	10	341	362	468	0.93	1.16	0.39	11.67	9.83	11.55	1.46e-11	-2.83792	down
CL12488.Contig4_All	51	57	59	348	486	584	1.36	1.82	2.1	11.74	13.03	14.21	2.61e-08	-1.96509	down
CL12493.Contig1_All	102	84	84	786	785	798	3.25	3.21	3.6	31.9	25.33	23.36	1.91e-12	-2.06959	down
CL125.Contig1_All	225	171	128	153	133	183	5.37	4.89	4.09	4.65	3.2	4.01	0.00107924	1.20852	up
CL1250.Contig1_All	178	328	228	2667	3020	4048	3.35	7.4	5.72	63.56	57.22	69.63	8.45e-36	-2.61768	down
CL1250.Contig3_All	1560	1111	1082	4890	6469	5847	30.49	26.1	28.36	121.57	127.87	104.93	2.3e-08	-1.12842	down
CL12501.Contig1_All	106	67	80	15	31	23	4.02	3.04	4.1	0.73	1.2	0.81	8.32e-07	2.96972	up
CL12501.Contig2_All	605	545	449	472	481	663	24.89	26.83	24.83	24.69	19.99	24.99	2.16e-05	1.06283	up
CL12505.Contig1_All	138	118	88	112	94	111	3.69	3.79	3.17	3.8	2.54	2.71	0.00939681	1.16005	up
CL12508.Contig1_All	1301	1380	1154	4688	6148	6134	19.96	25.47	23.73	91.52	95.44	86.48	1.03e-07	-1.05782	down
CL12512.Contig2_All	247	222	248	927	1168	1171	2.56	2.77	3.45	12.24	12.26	11.17	1.07e-05	-1.09297	down
CL12519.Contig6_All	6556	4103	2566	809	1157	860	141.19	106.13	74.07	22.17	25.2	17.01	1.47e-07	3.25577	up
CL12519.Contig7_All	5380	3395	2301	2609	3634	3276	80.47	61.06	46.09	49.65	55.01	45.02	0.00248207	1.26131	up
CL12520.Contig2_All	59	37	22	3	12	11	2.93	2.21	1.49	0.23	0.63	0.5	9.79e-05	3.27984	up
CL12526.Contig1_All	56	43	44	0	0	0	1.29	1.19	1.38	0	0	0	1.47e-13	#NAME?	up
CL1253.Contig3_All	32	33	35	0	13	0	1.54	1.91	2.25	0	0.66	0	1.7e-05	4.0926	up
CL12533.Contig1_All	665	547	460	371	402	486	20.72	20.46	19.26	14.71	12.66	13.91	2.46e-09	1.47944	up
CL12533.Contig2_All	83	33	47	24	22	27	5.02	2.39	3.8	1.85	1.34	1.49	0.00141812	2.20233	up
CL12540.Contig1_All	111	92	67	27	36	25	2.51	2.5	2.03	0.78	0.82	0.53	2.32e-06	2.66333	up
CL12544.Contig1_All	0	0	0	120	77	67	0	0	0	3.48	1.78	1.4	2.92e-07	#VALUE!	down
CL12544.Contig3_All	18	7	10	80	172	180	0.56	0.28	0.44	3.04	5.19	4.92	0.000158893	-2.53108	down
CL1255.Contig12_All	916	749	468	310	287	195	11.45	11.25	7.84	4.93	3.64	2.25	1.97e-12	2.43462	up
CL1255.Contig1_All	1537	1347	1204	317	413	485	18.23	19.22	19.12	4.79	4.96	5.29	1.35e-38	2.84085	up
CL1255.Contig3_All	71	65	38	368	368	477	1.09	1.21	0.79	7.16	5.69	6.7	4.89e-06	-1.74793	down
CL1255.Contig4_All	879	632	532	599	749	774	11.2	9.69	9.07	9.7	9.66	9.06	1.26e-05	1.00857	up
CL1255.Contig6_All	1014	804	576	524	511	434	14.93	14.24	11.36	9.83	7.62	5.88	5.54e-13	1.73234	up
CL1255.Contig8_All	1196	962	821	430	376	432	16.57	16.02	15.24	7.58	5.28	5.5	2.26e-25	2.31522	up
CL1255.Contig9_All	3495	2942	2426	52	142	71	62.37	63.09	58.02	1.19	2.57	1.17	4.77e-149	6.152	up
CL12553.Contig1_All	78	72	87	2	2	0	9.89	10.68	14.92	0.32	0.25	0	6.66e-17	6.88196	up
CL12557.Contig1_All	468	508	557	4	11	12	12.68	16.5	20.21	0.14	0.3	0.3	9.73e-40	6.98664	up
CL12557.Contig2_All	206	178	157	2	12	7	8.68	9.01	8.94	0.11	0.51	0.27	2.96e-30	5.8228	up
CL12557.Contig3_All	108	103	97	5	15	6	1.27	1.46	1.53	0.07	0.18	0.06	2.41e-14	4.66742	up
CL1256.Contig19_All	66	40	34	1	3	4	1.46	1.07	1.02	0.03	0.08	0.09	6.31e-09	5.25086	up
CL1256.Contig20_All	134	90	99	0	0	1	3.11	2.51	3.1	0	0	0.04	1.14e-25	9.58904	up
CL1256.Contig39_All	25	18	25	5	0	0	1.29	1.17	1.75	0.37	0	0	3.39e-05	4.61042	up
CL1256.Contig9_All	68	41	0	0	0	0	1.87	1.35	0	0	0	0	0.00180696	#NAME?	up
CL12560.Contig2_All	294	240	209	177	192	213	19.54	19.03	18.68	14.97	12.85	12.94	1.6e-05	1.41879	up
CL12561.Contig2_All	109	99	64	65	48	84	1.45	1.59	1.16	1.1	0.65	1.03	0.00346386	1.51929	up
CL12562.Contig1_All	17	0	0	156	107	195	0.24	0	0	2.82	1.54	2.55	1.72e-07	-3.85473	down
CL12562.Contig2_All	45	81	59	288	402	398	0.63	1.36	1.1	5.13	5.68	5.11	0.000143919	-1.44563	down
CL12567.Contig13_All	0	0	0	5	56	89	0	0	0	0.13	1.07	1.54	0.00396937	#VALUE!	down
CL12567.Contig16_All	136	130	138	508	578	879	2.64	3.05	3.6	12.56	11.37	15.7	7.65e-05	-1.16855	down
CL12568.Contig1_All	0	0	1	19	18	34	0	0	0.04	0.69	0.54	0.88	0.00761835	-4.84896	down
CL12571.Contig1_All	4731	4005	3025	1467	1779	2012	81.21	82.62	69.56	32.05	30.89	31.74	2.54e-29	2.23143	up
CL12571.Contig2_All	438	687	633	0	0	0	4.63	8.73	8.95	0	0	0	7.1e-33	#NAME?	up
CL12571.Contig3_All	13	57	9	195	189	250	0.31	1.62	0.3	5.86	4.51	5.43	0.000210724	-1.93957	down
CL12571.Contig4_All	67	238	124	5	1	0	0.71	3.04	1.77	0.07	0.01	0	3.58e-06	7.06426	up
CL12571.Contig5_All	1109	1072	1444	0	0	0	14.92	17.33	26	0	0	0	3.81e-39	#NAME?	up
CL12571.Contig6_All	181	209	116	0	2	13	1.44	2	1.24	0	0.02	0.1	2.61e-30	6.30277	up
CL12571.Contig7_All	929	598	517	0	0	0	21.74	16.82	16.24	0	0	0	7.22e-69	#NAME?	up
CL12571.Contig8_All	102	287	180	8	0	0	1.38	4.66	3.26	0.14	0	0	1.34e-08	7.01337	up
CL12571.Contig9_All	733	459	381	0	0	0	5.8	4.38	4.04	0	0	0	9.08e-52	#NAME?	up
CL12578.Contig1_All	89	92	85	1084	1246	1462	4.73	5.9	6.07	73.21	66.79	71.12	5.71e-26	-2.74091	down
CL12578.Contig2_All	3	5	0	32	47	68	0.4	0.63	0	4.29	5.02	6.56	0.00469219	-3.15634	down
CL1258.Contig2_All	207	178	155	53	0	34	4	4.13	4.03	1.31	0	0.6	1.21e-17	3.61113	up
CL1258.Contig3_All	676	531	411	441	491	546	43.4	40.68	35.57	36.01	31.82	32.09	1.22e-06	1.18963	up
CL12582.Contig1_All	71	79	59	32	28	35	3.53	4.7	3.91	2.04	1.39	1.62	0.000427263	2.20236	up
CL12582.Contig3_All	738	609	495	2365	2971	3170	12.4	12.3	11.14	50.52	50.47	48.89	7.49e-08	-1.13518	down
CL12586.Contig2_All	0	0	0	28	12	26	0	0	0	3.6	1.25	2.39	0.00283049	#VALUE!	down
CL1259.Contig3_All	13	11	13	2246	3202	3080	0.33	0.34	0.46	70.64	80.04	69.91	3.57e-122	-6.74686	down
CL12594.Contig1_All	411	336	265	2722	3473	3734	3.89	3.83	3.36	32.77	33.27	32.48	2.07e-26	-2.22316	down
CL1260.Contig1_All	887	738	666	59	65	54	16.04	16.04	16.15	1.37	1.2	0.91	1.55e-68	4.73979	up
CL12600.Contig1_All	5	3	1	47	46	42	0.11	0.1	0.03	1.28	0.99	0.82	0.00993739	-2.92562	down
CL12602.Contig7_All	41	37	21	0	11	22	0.81	0.88	0.56	0	0.22	0.4	0.00212083	2.77277	up
CL12609.Contig1_All	1592	1356	1257	886	1330	1511	38.52	39.4	40.78	27.29	32.54	33.56	1.82e-09	1.27345	up
CL12609.Contig2_All	195	155	132	45	44	73	4.52	4.32	4.13	1.33	1.05	1.57	5.2e-10	2.65505	up
CL1261.Contig3_All	38	26	56	210	295	394	0.61	0.52	1.21	4.32	4.82	5.85	2.81e-05	-1.75369	down
CL12613.Contig1_All	8	6	4	119	105	99	0.28	0.25	0.19	5.4	3.79	3.24	6.04e-05	-3.1476	down
CL12622.Contig1_All	13	44	35	171	218	298	0.28	1.14	1.01	4.6	4.66	5.78	0.000240165	-1.74827	down
CL12622.Contig2_All	89	40	30	243	345	280	1.79	0.96	0.81	6.21	7	5.15	0.00157038	-1.42632	down
CL1263.Contig2_All	62	71	67	23	20	27	2.98	4.04	4.32	1.42	0.96	1.18	7.58e-05	2.60052	up
CL12631.Contig1_All	1	0	0	63	83	149	0.1	0	0	4.5	4.73	7.68	2.73e-09	-7.2565	down
CL12631.Contig2_All	4	7	2	325	421	551	0.29	0.57	0.18	28.31	29.04	34.48	2.44e-28	-5.56581	down
CL12635.Contig1_All	74	44	58	413	434	485	1.15	0.83	1.19	8.05	6.74	6.83	3.84e-07	-1.84829	down
CL12635.Contig2_All	60	79	72	302	458	400	0.89	1.41	1.45	5.71	6.9	5.47	0.000240902	-1.35048	down
CL12638.Contig1_All	298	315	274	35	20	18	15.3	19.36	18.93	2.28	1.07	0.89	1.75e-35	4.61572	up
CL12639.Contig1_All	280	230	204	2	8	7	8.7	8.56	8.51	0.08	0.25	0.22	1.57e-42	6.52736	up
CL1264.Contig11_All	18	0	0	61	135	125	0.58	0	0	2.44	4.28	3.62	0.000108947	-3.21472	down
CL12640.Contig1_All	161	98	116	602	918	998	3.74	2.73	3.6	17.73	21.49	21.2	4.12e-09	-1.65472	down
CL12640.Contig2_All	90	69	83	365	548	532	2.1	1.95	2.61	10.84	12.93	11.4	1.53e-05	-1.47692	down
CL12641.Contig2_All	383	339	307	1380	1645	1934	3.67	3.9	3.93	16.78	15.92	16.99	1.98e-07	-1.18371	down
CL12646.Contig2_All	143	101	65	28	16	3	2.66	2.26	1.62	0.66	0.3	0.05	4.09e-11	3.63243	up
CL1265.Contig1_All	18	14	15	80	163	193	0.39	0.39	0.43	2.21	3.55	3.82	0.00109739	-2.08781	down
CL1265.Contig2_All	26	31	16	184	218	285	0.63	0.9	0.51	5.55	5.24	6.19	2.46e-05	-2.15868	down
CL1265.Contig3_All	3	20	25	119	137	255	0.08	0.55	0.78	3.45	3.15	5.34	0.0001124	-2.20494	down
CL1265.Contig4_All	28	10	22	136	122	199	0.65	0.29	0.67	3.89	2.77	4.1	0.00267843	-1.84344	down
CL12657.Contig2_All	96	77	68	27	42	51	3.9	3.74	3.69	1.39	1.74	1.91	0.000339869	2.10509	up
CL12662.Contig1_All	81	44	23	14	17	12	3.26	2.14	1.26	0.73	0.68	0.47	0.00155199	2.7798	up
CL12662.Contig2_All	98	49	52	13	24	25	3.92	2.36	2.79	0.68	0.96	0.91	3.16e-05	2.76485	up
CL12667.Contig3_All	39	26	19	0	0	0	1.75	1.39	1.14	0	0	0	5.65e-09	#NAME?	up
CL1267.Contig1_All	822	619	660	3281	4216	4289	7.03	6.38	7.56	35.69	36.48	33.7	3.07e-12	-1.40521	down
CL1267.Contig3_All	500	464	308	1889	2187	2292	4.29	4.79	3.54	20.61	18.98	18.06	1.1e-08	-1.26424	down
CL12675.Contig2_All	0	0	0	71	54	116	0	0	0	3.18	1.9	3.71	7.19e-09	#VALUE!	down
CL12675.Contig3_All	7	1	4	71	89	122	0.17	0.04	0.14	2.12	2.13	2.63	4.57e-05	-3.47955	down
CL12675.Contig4_All	7	1	3	128	167	213	0.23	0.07	0.17	5.19	5.39	6.21	6.75e-10	-4.47823	down
CL12679.Contig1_All	34	54	9	163	199	206	1.19	2.27	0.42	7.25	7.02	6.62	0.00647234	-1.51527	down
CL12688.Contig3_All	186	87	90	20	52	78	5.66	3.18	3.67	0.8	1.6	2.17	0.00014215	2.39117	up
CL1269.Contig1_All	6563	4180	4143	1715	3161	5082	34.36	26.35	29.02	11.43	16.76	24.47	8.86e-08	1.69981	up
CL1269.Contig2_All	442	357	190	2496	3279	2456	2.72	2.64	1.57	19.53	20.41	13.89	3.04e-10	-2.02678	down
CL1269.Contig3_All	146	179	286	2736	3316	1838	0.89	1.31	2.33	21.17	20.41	10.28	1.74e-05	-2.58845	down
CL1269.Contig6_All	666	965	680	3109	3933	3881	3.49	6.09	4.77	20.72	20.85	18.69	1.08e-08	-1.15027	down
CL1269.Contig7_All	51	266	233	0	0	0	0.42	2.66	2.58	0	0	0	1.76e-07	#NAME?	up
CL12691.Contig1_All	0	0	0	61	36	47	0	0	0	1.35	0.65	0.76	4.68e-06	#VALUE!	down
CL12691.Contig2_All	74	74	66	923	1226	1487	1.5	1.79	1.78	23.65	24.96	27.5	1.06e-28	-2.9851	down
CL12691.Contig3_All	8	5	0	84	147	140	0.48	0.33	0	5.91	8.17	7.06	1.56e-06	-3.84301	down
CL12692.Contig2_All	58	45	38	7	2	10	2.12	1.97	1.88	0.32	0.07	0.36	1.16e-06	3.95123	up
CL12693.Contig1_All	13	30	22	0	4	4	0.42	1.1	0.9	0	0.12	0.11	0.000269876	4.24942	up
CL12694.Contig1_All	131	74	33	2	4	8	9.2	6.17	3.12	0.18	0.28	0.51	1.07e-05	5.17505	up
CL12694.Contig2_All	47	30	21	0	0	0	2.43	1.9	1.51	0	0	0	4.19e-10	#NAME?	up
CL12696.Contig2_All	168	160	152	1200	1476	962	3.85	4.4	4.69	34.95	34.17	20.21	9.44e-06	-1.86082	down
CL12703.Contig18_All	57	24	15	7	0	18	0.24	0.12	0.09	0.04	0	0.07	0.00915674	2.99827	up
CL12703.Contig20_All	87	62	31	0	0	0	0.36	0.31	0.17	0	0	0	2.44e-15	#NAME?	up
CL12703.Contig33_All	441	151	162	0	0	0	1.85	0.77	0.91	0	0	0	3.2e-11	#NAME?	up
CL12703.Contig34_All	17	70	52	0	26	0	0.07	0.35	0.29	0	0.11	0	0.00775811	3.60193	up
CL12703.Contig38_All	27	173	99	0	0	0	0.11	0.86	0.55	0	0	0	7.3e-06	#NAME?	up
CL12703.Contig41_All	209	143	121	37	86	39	1.23	1.02	0.96	0.28	0.52	0.22	1.02e-09	2.60904	up
CL12703.Contig43_All	93	53	46	0	7	13	0.43	0.3	0.29	0	0.04	0.06	5.38e-09	4.44435	up
CL12703.Contig46_All	418	271	132	15	7	16	1.95	1.52	0.83	0.09	0.03	0.07	2.49e-09	5.43173	up
CL1271.Contig1_All	132	126	81	61	57	78	1.65	1.9	1.36	0.98	0.72	0.9	9.98e-05	1.84955	up
CL1271.Contig22_All	36	43	45	0	0	0	0.64	0.9	1.05	0	0	0	3.18e-12	#NAME?	up
CL1271.Contig25_All	45	37	47	0	0	0	1.31	1.3	1.84	0	0	0	1.4e-12	#NAME?	up
CL1271.Contig28_All	89	80	93	362	491	562	1.53	1.65	2.14	7.85	8.47	8.79	9.6e-05	-1.32218	down
CL1271.Contig6_All	0	5	0	295	323	437	0	0.19	0	9.86	8.58	10.54	3.22e-27	-6.64612	down
CL12710.Contig1_All	37	28	60	724	1299	1096	0.93	0.84	1.99	22.72	32.38	24.82	9.29e-21	-3.49353	down
CL12725.Contig1_All	164	119	132	548	687	768	2.9	2.53	3.13	12.33	12.29	12.48	7.39e-05	-1.18407	down
CL12728.Contig1_All	17	9	14	85	110	138	0.39	0.25	0.43	2.46	2.53	2.89	0.00614759	-1.95802	down
CL12731.Contig1_All	29	23	27	194	224	218	0.53	0.5	0.66	4.5	4.13	3.64	0.000183224	-1.92759	down
CL12732.Contig2_All	44	38	19	0	0	2	12.78	12.69	7.72	0	0	0.51	8.74e-09	6.88124	up
CL12735.Contig1_All	37	23	14	0	0	3	0.98	0.74	0.51	0	0	0.07	2.89e-06	5.83786	up
CL12736.Contig3_All	158	90	55	25	21	62	4.67	3.18	2.18	0.96	0.65	1.67	0.000400957	2.56107	up
CL12736.Contig4_All	298	211	280	3	4	0	6.83	5.8	8.62	0.09	0.1	0	1.39e-42	7.8214	up
CL12739.Contig2_All	7	5	7	78	103	86	0.2	0.17	0.27	2.88	3.02	2.29	0.000809707	-2.72371	down
CL1274.Contig2_All	62	74	23	224	255	303	0.79	1.13	0.4	3.6	3.25	3.51	0.00716139	-1.25433	down
CL12742.Contig1_All	316	227	185	963	1297	1204	2.26	1.96	1.77	8.76	9.38	7.91	2.8e-06	-1.18981	down
CL12747.Contig2_All	395	125	333	944	1284	1462	4.49	1.71	5.07	13.64	14.75	15.25	0.00260023	-1.01242	down
CL12747.Contig3_All	203	156	201	0	20	0	1.9	1.76	2.52	0	0.2	0	5.68e-32	5.95226	up
CL1275.Contig4_All	48	130	65	0	0	23	0.81	2.63	1.47	0	0	0.36	0.00014825	4.67841	up
CL12764.Contig1_All	92	70	74	39	53	53	1.68	1.55	1.82	0.9	0.99	0.9	0.00205303	1.78878	up
CL12768.Contig1_All	0	0	8	117	197	305	0	0	0.11	1.4	1.89	2.65	4.45e-11	-4.9453	down
CL1277.Contig13_All	79	58	58	5	0	0	1.76	1.56	1.72	0.15	0	0	1.75e-13	6.10869	up
CL1277.Contig18_All	33	0	36	0	0	0	1.12	0	1.65	0	0	0	0.00353058	#NAME?	up
CL1277.Contig19_All	116	186	119	0	0	0	4.75	9.1	6.53	0	0	0	2.13e-26	#NAME?	up
CL1277.Contig1_All	169	123	165	729	841	961	3.79	3.32	4.94	20.73	19.01	19.71	4.69e-07	-1.3741	down
CL1277.Contig20_All	230	222	168	0	0	7	4.81	5.58	4.7	0	0	0.14	1.87e-42	7.72086	up
CL1277.Contig21_All	214	117	229	0	0	0	4.55	3	6.52	0	0	0	9.53e-18	#NAME?	up
CL12771.Contig1_All	396	342	620	2472	2778	3752	3.64	3.79	7.64	28.92	25.85	31.7	4.68e-10	-1.59179	down
CL12771.Contig2_All	4959	3197	2721	845	1647	2053	76.44	59.26	56.18	16.58	25.69	29.08	8.75e-12	2.35811	up
CL12777.Contig1_All	79	46	63	25	35	27	1.78	1.26	1.9	0.72	0.8	0.56	0.000897938	2.18557	up
CL12778.Contig1_All	2	0	0	42	59	77	0.07	0	0	1.87	2.06	2.44	1.46e-05	-5.54388	down
CL12778.Contig2_All	1	1	1	23	35	35	0.03	0.04	0.05	1.01	1.22	1.14	0.00768934	-3.84688	down
CL12779.Contig1_All	88	117	81	347	450	454	1.72	2.75	2.12	8.61	8.89	8.13	0.00359142	-1.04064	down
CL12781.Contig1_All	930	620	467	99	152	143	21.87	17.53	14.74	2.97	3.64	3.1	2.01e-16	3.41771	up
CL1279.Contig1_All	233	189	144	112	155	194	3.18	3.1	2.63	1.96	2.14	2.44	0.000188538	1.38031	up
CL12793.Contig1_All	41	40	21	0	3	2	4.05	4.69	2.8	0	0.3	0.18	1.61e-07	5.50436	up
CL12799.Contig3_All	28	7	24	0	0	0	0.49	0.16	0.57	0	0	0	7.01e-06	#NAME?	up
CL1280.Contig16_All	108	35	100	23	36	28	1.64	0.64	2.03	0.45	0.56	0.39	0.00716509	2.57836	up
CL12805.Contig2_All	639	521	382	85	91	77	12.99	12.73	10.41	2.21	1.88	1.45	1.38e-37	3.64601	up
CL12807.Contig1_All	69	84	73	465	475	600	0.99	1.44	1.4	8.39	6.8	7.81	6.1e-07	-1.67557	down
CL12808.Contig1_All	108	76	77	75	51	72	9.01	7.58	8.61	7.95	4.25	5.48	0.00615276	1.44129	up
CL12808.Contig2_All	128	107	70	92	71	66	12.78	12.67	9.55	11.71	7.22	6.05	0.00264373	1.4242	up
CL12812.Contig4_All	56	72	46	0	2	0	2.72	4.19	3.01	0	0.1	0	7.11e-14	7.57238	up
CL12818.Contig1_All	760	534	510	2520	2942	2809	61.78	51.62	55.84	260.04	240.63	208.4	9.15e-08	-1.13725	down
CL1282.Contig2_All	2	10	8	79	89	137	0.06	0.25	0.23	2.05	1.85	2.55	0.000285058	-2.76961	down
CL12820.Contig1_All	0	16	4	91	199	260	0	0.86	0.27	5.15	8.93	10.59	7.71e-07	-3.61612	down
CL12822.Contig3_All	78	51	63	14	8	14	3.61	2.85	3.9	0.86	0.37	0.62	6.46e-07	3.46623	up
CL12822.Contig4_All	56	82	70	4	1	3	2.96	5.19	4.98	0.28	0.07	0.14	4.41e-13	5.73752	up
CL12823.Contig2_All	65	52	48	416	555	531	1.71	1.66	1.7	13.91	14.73	12.8	2.35e-09	-2.11013	down
CL12826.Contig1_All	100	73	102	722	945	787	1.89	1.67	2.59	17.29	17.99	13.61	6.59e-13	-2.06813	down
CL1283.Contig1_All	111	176	79	675	777	877	1.83	3.47	1.74	14.05	12.85	13.18	3.44e-08	-1.59862	down
CL1283.Contig2_All	69	48	86	410	473	575	1.09	0.92	1.82	8.21	7.53	8.31	3.98e-07	-1.72664	down
CL1283.Contig3_All	0	12	2	44	71	55	0	0.2	0.04	0.79	1	0.7	0.00968603	-2.49851	down
CL1283.Contig6_All	0	0	8	17	80	73	0	0	0.17	0.35	1.29	1.08	0.00814322	-3.05874	down
CL12830.Contig6_All	70	80	22	7	0	0	2.17	2.94	0.94	0.29	0	0	1.57e-06	5.40244	up
CL12831.Contig1_All	38	31	44	332	422	418	0.92	0.9	1.42	10.17	10.28	9.24	6.56e-09	-2.26909	down
CL12836.Contig1_All	1	1	0	10	36	52	0.08	0.1	0	0.57	1.54	1.99	0.00346547	-4.54382	down
CL12837.Contig4_All	272	402	370	1357	1626	1776	2.25	3.99	4.08	14.23	13.56	13.45	1.21e-06	-1.07841	down
CL12839.Contig1_All	11	27	22	227	196	240	0.36	1.07	0.97	9.44	6.5	7.21	4.21e-06	-2.36157	down
CL1284.Contig5_All	38	58	45	16	19	40	1.93	3.56	3.1	1.03	1.01	1.87	0.00696384	2.05453	up
CL12842.Contig5_All	48	53	41	740	1022	979	1.06	1.41	1.23	20.87	22.91	19.91	3.72e-26	-3.18394	down
CL12843.Contig4_All	0	0	0	78	86	59	0	0	0	3.58	3.11	1.96	1.68e-08	#VALUE!	down
CL12843.Contig5_All	7637	5158	3812	16	20	20	194.18	157.44	129.97	0.52	0.52	0.47	5.76e-59	9.26176	up
CL12843.Contig6_All	2070	1597	1306	34	44	10	74.41	68.8	63.03	1.56	1.6	0.35	6.26e-149	6.82422	up
CL12843.Contig7_All	9893	7531	5928	22	18	21	853.39	772.75	689.96	2.51	1.61	1.66	3.38e-177	9.61576	up
CL12843.Contig8_All	6429	4782	3583	38	34	28	134.14	119.84	100.21	1.03	0.74	0.56	2.53e-95	8.22617	up
CL12851.Contig2_All	44	35	28	1	12	3	0.65	0.62	0.57	0.02	0.19	0.05	2.17e-05	3.85895	up
CL12851.Contig6_All	86	44	37	19	34	30	1.28	0.78	0.74	0.37	0.51	0.42	0.00243424	2.06695	up
CL12859.Contig2_All	14	14	20	161	157	117	0.24	0.27	0.43	3.27	2.55	1.72	0.00078196	-2.09979	down
CL12860.Contig1_All	100	108	104	65	96	80	5.44	6.97	7.57	4.46	5.26	3.98	0.0030978	1.46914	up
CL12862.Contig2_All	2662	2967	2248	0	0	0	25.85	34.66	29.22	0	0	0	1.04e-230	#NAME?	up
CL12862.Contig4_All	140	150	152	0	0	1	1.98	2.54	2.88	0	0	0.02	2.13e-35	10.0647	up
CL12862.Contig6_All	252	202	115	0	0	0	3.54	3.42	2.16	0	0	0	1.56e-34	#NAME?	up
CL12865.Contig3_All	71	67	68	410	673	708	3.01	3.4	3.85	21.97	28.62	27.34	6.32e-10	-2.00684	down
CL12866.Contig1_All	82	121	78	525	790	999	2.15	3.81	2.73	17.42	20.82	23.88	4.83e-11	-1.92755	down
CL1287.Contig7_All	1311	1063	895	699	909	1014	15.96	15.57	14.6	10.83	11.2	11.35	8.86e-11	1.39671	up
CL12875.Contig2_All	38	35	67	188	259	327	0.78	0.86	1.83	4.87	5.34	6.11	0.00220601	-1.3111	down
CL12877.Contig1_All	577	477	290	37	67	71	8.54	8.49	5.75	0.7	1.01	0.98	3.86e-22	4.02227	up
CL12877.Contig2_All	1402	1318	1380	12	8	8	16.22	18.33	21.38	0.18	0.1	0.09	2e-126	8.23239	up
CL12887.Contig1_All	198	231	172	108	152	168	8.21	11.46	9.59	5.69	6.36	6.38	1.62e-05	1.58722	up
CL12888.Contig1_All	40	16	29	365	381	978	2.37	1.17	2.34	27.18	22.52	52.4	0.000577855	-3.2186	down
CL12888.Contig2_All	10	10	4	123	133	326	0.83	0.96	0.46	12.43	10.61	23.57	0.000216658	-3.50944	down
CL12889.Contig1_All	82	73	24	472	669	517	2.08	2.22	0.81	15.05	16.96	11.91	3.66e-10	-2.18903	down
CL1289.Contig2_All	272	231	221	189	252	255	12.61	12.82	13.78	11.13	11.81	10.83	0.000625871	1.14243	up
CL12896.Contig1_All	78	53	44	239	255	417	1.19	0.97	0.9	4.62	3.93	5.83	0.00220019	-1.3036	down
CL12900.Contig1_All	126	69	23	368	382	392	2.43	1.61	0.61	9.03	7.45	6.94	0.000779886	-1.40075	down
CL12900.Contig3_All	26	22	35	5	2	7	1.19	1.19	2.07	0.33	0.13	0.32	0.000209547	3.67692	up
CL12904.Contig2_All	61	58	45	340	476	470	0.8	0.91	0.78	5.6	6.22	5.57	3.69e-07	-1.88989	down
CL12912.Contig10_All	151	103	84	75	129	97	1.69	1.38	1.25	1.07	1.45	0.99	0.00719186	1.23099	up
CL12912.Contig15_All	0	0	0	59	0	74	0.01	0	0	1.26	0	1.14	0.00873035	#VALUE!	down
CL12912.Contig4_All	26	0	21	0	0	0	0.67	0	0.74	0	0	0	0.00412274	#NAME?	up
CL12917.Contig10_All	31	17	16	172	153	247	0.91	0.61	0.66	6.4	4.52	6.61	0.000192164	-2.10521	down
CL12917.Contig12_All	65	66	65	346	324	297	1.42	1.73	1.92	9.59	7.13	5.95	0.00205695	-1.23921	down
CL12917.Contig15_All	20	35	72	344	317	305	0.39	0.79	1.82	8.2	6.01	5.26	0.00011654	-1.78512	down
CL12917.Contig1_All	112	103	109	659	853	998	1.16	1.28	1.5	8.64	8.9	9.45	5.37e-11	-1.84987	down
CL12917.Contig3_All	6	19	2	207	232	209	0.08	0.29	0.05	3.23	2.88	2.36	1.48e-09	-3.55027	down
CL12917.Contig6_All	48	60	56	217	213	417	1.39	2.09	2.18	7.99	6.24	11.07	0.00427227	-1.24245	down
CL12917.Contig8_All	0	0	0	191	244	397	0	0	0	3.75	3.81	5.62	5.12e-25	#VALUE!	down
CL12917.Contig9_All	145	92	116	534	539	981	2.82	2.15	3.03	13.21	10.62	17.52	0.000238567	-1.43797	down
CL12918.Contig5_All	106	57	34	3	0	8	0.9	0.58	0.39	0.04	0	0.07	2.45e-07	5.2357	up
CL12918.Contig9_All	276	157	50	791	843	1101	2.82	1.93	0.68	10.28	8.71	10.33	4.36e-05	-1.49482	down
CL12920.Contig1_All	362	349	324	8	8	10	29.63	34.04	35.85	0.83	0.66	0.75	2.17e-56	6.39662	up
CL12921.Contig1_All	55	42	51	220	322	349	2.56	2.34	3.19	13.07	15.12	14.89	0.000436143	-1.48367	down
CL12926.Contig1_All	24	16	12	117	110	231	0.86	0.69	0.58	5.33	3.98	7.59	0.00113503	-2.0616	down
CL12928.Contig1_All	163	103	114	706	803	661	3.63	2.76	3.42	19.96	18.05	13.5	8.1e-07	-1.46192	down
CL12929.Contig2_All	192	169	137	66	64	66	23.53	24.44	22.7	10.25	7.95	7.42	4.92e-09	2.39794	up
CL12929.Contig3_All	35	43	17	3	22	16	6.85	9.74	4.42	0.73	4.23	2.78	0.00810672	2.33863	up
CL12934.Contig1_All	43	22	24	429	621	935	0.84	0.51	0.62	10.6	12.19	16.65	1.2e-12	-3.3873	down
CL12946.Contig1_All	185	123	115	668	663	956	4.68	3.74	3.9	21.52	16.98	22.24	2.56e-06	-1.36668	down
CL1295.Contig6_All	106	67	25	240	404	348	1.3	1	0.42	3.75	5.01	3.91	0.00243075	-1.29787	down
CL12957.Contig2_All	0	0	0	16	25	26	0	0	0	1.27	1.57	1.43	0.00309812	#VALUE!	down
CL12957.Contig3_All	9	22	29	0	3	2	0.48	1.26	1.89	0	0.16	0.09	0.00132566	4.83837	up
CL12960.Contig1_All	281	380	260	20	33	70	13.69	22.16	17.04	1.26	1.63	3.14	4.69e-22	4.05617	up
CL12960.Contig2_All	423	515	443	43	49	69	23.71	34.46	33.37	3.11	2.81	3.56	1.03e-36	4.20887	up
CL12963.Contig2_All	55	36	25	12	15	10	3.94	3.07	2.5	1.14	1.12	0.67	0.000857043	2.67005	up
CL12966.Contig1_All	124	123	75	67	91	95	10.17	12.05	8.32	6.95	7.48	7.1	0.00295508	1.41866	up
CL12966.Contig2_All	37	20	20	5	0	6	4.15	2.64	3.08	0.71	0	0.7	0.000170955	3.82896	up
CL12967.Contig1_All	2	6	4	54	54	67	0.09	0.32	0.24	3.05	2.43	2.73	0.00429216	-2.75352	down
CL12968.Contig12_All	36	26	14	148	231	267	1.34	1.16	0.68	6.85	8.45	8.88	0.000139687	-2.02541	down
CL12968.Contig13_All	1589	1315	1048	6027	7039	7675	17.11	17.03	15.1	82.53	76.68	75.92	3.78e-11	-1.32521	down
CL12968.Contig14_All	162	162	136	565	698	708	3.62	4.35	4.07	16.03	15.75	14.51	0.000670204	-1.01812	down
CL12968.Contig15_All	558	526	490	3	21	10	5.71	6.46	6.71	0.04	0.22	0.1	2.86e-79	6.67465	up
CL1297.Contig18_All	46	21	0	0	0	0	0.99	0.55	0	0	0	0	0.00785774	#NAME?	up
CL12974.Contig1_All	69	29	47	5	20	11	3.51	1.76	3.23	0.38	1.03	0.55	5.59e-05	3.12107	up
CL12974.Contig2_All	106	82	48	16	6	13	4.88	4.54	2.97	0.98	0.31	0.56	5.69e-09	3.74573	up
CL12980.Contig1_All	35564	24127	19963	849	1650	1362	1474.72	1197.97	1111.78	44.82	69.13	51.79	1.75e-47	5.44418	up
CL12980.Contig2_All	99321	70108	65650	1932	3836	4150	5359.68	4521.66	4764.03	132.56	208.87	205.1	5.76e-61	5.67093	up
CL12981.Contig1_All	9753	7761	6912	305	369	390	305.32	291.38	290.31	12.16	11.68	11.22	6.99e-134	5.59284	up
CL12981.Contig2_All	3767	2620	2355	101	158	178	45.76	38.28	38.31	1.57	1.95	1.99	1.81e-76	5.40934	up
CL12982.Contig1_All	537	583	561	2050	2512	3373	7.68	10.02	10.73	37.24	36.29	44.26	4.13e-08	-1.12721	down
CL12982.Contig2_All	80	74	54	269	332	405	1.29	1.43	1.17	5.51	5.41	5.99	0.0029293	-1.1946	down
CL12982.Contig3_All	912	1105	855	13049	13974	16655	14.59	21.25	18.32	265.46	226.08	244.67	3.06e-45	-2.84133	down
CL12982.Contig4_All	119	55	108	0	0	0	1.73	0.96	2.1	0	0	0	1.12e-15	#NAME?	up
CL12982.Contig6_All	6	11	10	392	447	467	0.12	0.27	0.28	10.34	9.38	8.91	1.59e-23	-4.48345	down
CL12982.Contig7_All	210	168	156	3128	3562	4082	3.26	3.13	3.25	61.5	55.7	57.96	9.26e-52	-3.25903	down
CL12985.Contig1_All	273	251	184	207	243	293	8.74	9.64	7.9	8.44	7.86	8.59	0.00244432	1.00505	up
CL12986.Contig1_All	37	25	16	0	1	3	5.01	3.98	2.93	0	0.14	0.37	3.44e-06	5.47326	up
CL1299.Contig5_All	17550	14764	13322	327	406	526	155.81	157.72	158.31	3.7	3.65	4.3	4.39e-143	6.27096	up
CL12990.Contig1_All	28	30	19	0	7	2	1.92	2.45	1.75	0	0.48	0.13	7.58e-05	4.24356	up
CL12992.Contig1_All	112	91	59	9	19	7	4.24	4.11	3	0.47	0.75	0.25	3.03e-10	3.9483	up
CL12993.Contig3_All	33	82	73	0	36	0	0.52	1.57	1.56	0	0.57	0	0.000654715	3.56353	up
CL12994.Contig1_All	66	108	101	400	388	554	1.16	2.3	2.4	8.96	6.92	8.96	0.000534761	-1.17034	down
CL130.Contig2_All	276	238	140	48	69	64	3.34	3.46	2.28	0.75	0.84	0.72	1.33e-14	2.91131	up
CL130.Contig8_All	396	268	186	3	1	9	11.77	9.55	7.42	0.11	0.03	0.25	2.89e-30	7.13579	up
CL1300.Contig2_All	37	58	21	0	0	0	1.65	3.1	1.28	0	0	0	1.04e-09	#NAME?	up
CL13002.Contig12_All	89	65	57	40	41	39	4.67	4.08	4.02	2.68	2.19	1.88	0.00209183	1.85995	up
CL13002.Contig1_All	187	187	141	168	187	178	1.87	2.24	1.89	2.13	1.89	1.63	0.00700416	1.01272	up
CL13002.Contig3_All	423	353	262	209	222	212	5.33	5.35	4.41	3.35	2.83	2.46	2.38e-09	1.73792	up
CL13002.Contig4_All	655	510	428	366	473	397	4.34	4.08	3.8	3.1	3.18	2.42	1.05e-08	1.42455	up
CL13002.Contig8_All	161	98	73	57	51	61	9.85	7.16	6	4.47	3.16	3.46	2.95e-05	2.00153	up
CL13003.Contig3_All	26	21	8	2	0	3	4.76	4.35	1.92	0.45	0	0.63	0.000325202	4.47917	up
CL13004.Contig2_All	2	6	2	51	57	41	0.13	0.42	0.16	3.52	3.13	2.03	0.00687013	-2.84293	down
CL13009.Contig1_All	53	39	29	276	366	460	0.64	0.57	0.46	4.18	4.41	5.04	2.17e-07	-2.11306	down
CL1301.Contig1_All	15	5	6	175	156	226	0.19	0.08	0.1	2.79	1.99	2.6	7.57e-08	-3.39263	down
CL13014.Contig2_All	100	121	107	49	90	84	6.42	9.32	9.25	4.07	5.88	4.94	0.000697499	1.67565	up
CL13017.Contig1_All	2	0	0	131	170	182	0.05	0	0	3.42	3.53	3.44	1.82e-13	-7.00226	down
CL13017.Contig2_All	4	4	7	63	83	118	0.13	0.16	0.33	2.58	2.67	3.46	0.000306902	-2.97928	down
CL13020.Contig1_All	53	35	26	279	372	301	0.58	0.46	0.39	3.89	4.12	3.04	3.25e-06	-2.02066	down
CL13024.Contig4_All	27	22	11	0	0	1	1.12	1.09	0.63	0	0	0.05	4.07e-06	7.12659	up
CL13025.Contig1_All	343	259	276	1358	1815	1811	8.9	8.07	9.61	44.83	47.62	43.16	4.78e-10	-1.42031	down
CL13027.Contig2_All	210	92	110	90	111	122	4.3	2.26	3.01	2.35	2.3	2.29	0.00688728	1.40658	up
CL13030.Contig2_All	1892	1773	1642	5	13	6	19.12	21.56	22.22	0.07	0.13	0.06	4.61e-187	8.88473	up
CL1304.Contig11_All	274	188	142	86	109	116	7.65	6.29	5.34	3.09	3.09	2.99	4.27e-08	2.01435	up
CL1304.Contig13_All	0	225	395	0	0	0	0	2.18	4.27	0	0	0	0.000620821	#NAME?	up
CL1304.Contig16_All	914	906	574	632	615	562	7.1	8.48	5.98	6.25	4.84	4.02	6.68e-10	1.44223	up
CL1304.Contig17_All	424	327	286	33	99	89	3.36	3.12	3.03	0.34	0.8	0.65	2.35e-24	3.34877	up
CL13048.Contig1_All	534	443	516	2252	2731	3315	9.41	9.39	12.18	50.44	48.64	53.6	2.77e-11	-1.37314	down
CL13048.Contig2_All	400	439	391	1999	2521	2303	6.96	9.18	9.12	44.21	44.34	36.77	8.29e-11	-1.38617	down
CL13048.Contig3_All	29	46	50	225	287	319	3	5.65	7	29.6	29.89	30.13	0.000189296	-1.60251	down
CL1305.Contig9_All	318	199	170	100	130	117	6.61	4.98	4.74	2.66	2.74	2.24	5.07e-09	2.03554	up
CL13058.Contig1_All	94	80	81	1	8	3	1.37	1.4	1.58	0.02	0.12	0.04	1.41e-14	5.54683	up
CL13063.Contig1_All	57	34	57	19	30	28	1.59	1.12	2.13	0.67	0.84	0.72	0.00526263	2.05269	up
CL13066.Contig2_All	27	22	26	118	192	298	0.52	0.5	0.66	2.83	3.66	5.16	0.000363165	-1.88135	down
CL13070.Contig1_All	588	399	379	82	119	118	6.63	5.41	5.72	1.19	1.36	1.23	9.25e-28	3.17436	up
CL13072.Contig3_All	127	112	85	0	2	0	2.59	2.74	2.33	0	0.06	0	1.07e-24	8.45828	up
CL13077.Contig1_All	32	31	32	0	0	1	0.91	1.08	1.24	0	0	0.03	4.77e-09	7.84207	up
CL13080.Contig1_All	143	195	77	687	1024	1225	2.91	4.75	2.09	17.69	20.94	22.75	1.57e-10	-1.74167	down
CL13080.Contig4_All	180	141	170	585	816	866	2.44	2.3	3.08	10.04	11.15	10.74	8.19e-05	-1.10452	down
CL13089.Contig1_All	364	366	407	1707	1921	1843	4.62	5.57	6.92	27.51	24.62	21.45	8.04e-08	-1.17738	down
CL1309.Contig1_All	230	201	194	1274	1468	1588	4.49	4.7	5.06	31.54	28.9	28.38	6.14e-13	-1.71189	down
CL1309.Contig3_All	65	80	76	0	0	4	3.22	4.67	5.04	0	0	0.18	8.6e-16	7.06803	up
CL13094.Contig2_All	219	111	93	10	9	6	7.1	4.3	4.04	0.41	0.29	0.18	8.19e-11	5.06913	up
CL13095.Contig2_All	282	239	261	1339	1522	1922	4.8	4.88	5.95	28.9	26.13	29.95	3.63e-11	-1.5169	down
CL13101.Contig2_All	239	282	226	2036	2455	2727	4.3	6.08	5.43	46.48	44.56	44.95	7.82e-24	-2.18124	down
CL13103.Contig2_All	134	116	61	75	93	79	4.77	4.92	2.9	3.38	3.33	2.57	0.00381039	1.36845	up
CL13104.Contig2_All	48	11	16	129	160	211	0.85	0.24	0.38	2.92	2.89	3.45	0.00505309	-1.70226	down
CL13108.Contig1_All	3	4	1	85	144	125	0.13	0.21	0.06	4.66	6.27	4.94	1.63e-07	-4.41514	down
CL13108.Contig2_All	83	55	63	218	297	425	2.59	2.06	2.64	8.67	9.39	12.19	0.00602083	-1.12038	down
CL1311.Contig10_All	0	32	21	0	0	0	0	0.56	0.42	0	0	0	0.00466616	#NAME?	up
CL1311.Contig27_All	120	85	134	0	0	0	5.7	4.86	8.54	0	0	0	2.1e-22	#NAME?	up
CL1311.Contig29_All	191	217	197	0	0	0	2.08	2.84	2.87	0	0	0	6.28e-49	#NAME?	up
CL1311.Contig30_All	685	582	527	442	524	674	20.8	21.18	21.44	17.07	16.07	18.77	6.72e-07	1.21744	up
CL1311.Contig6_All	161	111	116	0	0	0	2.42	2.01	2.35	0	0	0	3.28e-32	#NAME?	up
CL13111.Contig2_All	41	28	29	3	0	17	0.97	0.8	0.92	0.11	0	0.36	0.00019691	3.47027	up
CL13111.Contig5_All	73	35	45	15	9	28	1.6	0.92	1.32	0.43	0.2	0.57	0.00032433	2.63973	up
CL13116.Contig2_All	120	138	98	678	939	1020	2.65	3.65	2.9	19.04	20.96	20.67	1.04e-10	-1.79736	down
CL13120.Contig1_All	123	80	99	27	6	33	2.79	2.19	3.01	0.78	0.14	0.7	4.85e-09	3.25151	up
CL13120.Contig2_All	36	68	0	290	361	527	0.91	2.04	0	9.2	9.1	12.05	3.64e-08	-2.46507	down
CL13121.Contig2_All	12966	10316	8806	24	30	39	344.22	328.68	313.5	0.81	0.81	0.95	2.95e-251	9.5155	up
CL13124.Contig2_All	60	40	39	201	278	272	3.82	3.03	3.36	16.22	17.81	15.79	0.00339954	-1.36152	down
CL13128.Contig2_All	33	33	21	136	187	197	0.84	1.02	0.74	4.39	4.8	4.59	0.00816105	-1.50438	down
CL13130.Contig2_All	223	225	166	830	1114	1237	7.64	9.22	7.64	36.06	38.42	38.74	4.9e-07	-1.28762	down
CL13131.Contig2_All	11	0	5	71	65	60	0.32	0	0.19	2.59	1.88	1.6	0.00527805	-2.61109	down
CL13141.Contig1_All	8	5	12	92	109	173	0.19	0.14	0.41	2.8	2.64	3.79	9.57e-05	-2.75011	down
CL13141.Contig2_All	4	4	2	55	74	111	0.11	0.11	0.06	1.57	1.67	2.28	0.000128986	-3.50198	down
CL13143.Contig1_All	111	50	36	11	9	12	7.41	3.98	3.24	0.93	0.61	0.73	0.000183256	3.62809	up
CL13148.Contig2_All	30	33	33	212	210	289	1.44	1.91	2.15	12.88	10.13	12.64	0.000186367	-1.78893	down
CL13149.Contig4_All	177	158	107	18	23	15	1.96	2.09	1.58	0.26	0.26	0.16	9.62e-17	4.02014	up
CL13149.Contig8_All	172	162	162	5	4	8	2.26	2.57	2.86	0.08	0.05	0.1	4.83e-29	5.96654	up
CL13149.Contig9_All	63	46	32	0	0	0	0.78	0.69	0.53	0	0	0	2.3e-13	#NAME?	up
CL1315.Contig1_All	123	66	44	19	17	15	7.44	4.8	3.64	1.51	1.09	0.86	2.4e-05	3.1862	up
CL1315.Contig3_All	2512	2057	1336	43	58	64	127.52	124.88	91.18	2.81	3.02	3	1.09e-52	6.22732	up
CL1315.Contig4_All	4742	3580	3046	86	77	93	34.62	31.47	29.77	0.8	0.58	0.63	3.6e-166	6.52229	up
CL13152.Contig1_All	330	286	326	1142	1401	1721	5.47	5.7	7.26	24.12	23.51	26.23	3.3e-06	-1.07415	down
CL13154.Contig1_All	67	30	33	7	10	20	3.55	1.88	2.36	0.47	0.54	0.97	0.000252412	2.91369	up
CL13154.Contig2_All	60	20	34	9	5	15	1.84	0.74	1.39	0.38	0.17	0.42	0.000428264	3.04147	up
CL13154.Contig5_All	275	308	235	0	20	0	9.13	12.23	10.47	0	0.69	0	2.75e-47	6.48656	up
CL13154.Contig7_All	0	0	3	235	278	297	0	0	0.19	11.09	10.43	10.11	4.69e-22	-6.79678	down
CL13157.Contig2_All	4638	4197	3482	3705	4511	4286	203.57	220.54	205.32	206.77	199.92	172.42	1.8e-07	1.0479	up
CL13160.Contig1_All	181	156	137	46	56	38	1.95	2.02	1.97	0.63	0.62	0.38	6.92e-11	2.81082	up
CL13166.Contig1_All	0	2	5	60	105	70	0	0.07	0.18	2.01	2.79	1.69	2.64e-05	-3.84404	down
CL13166.Contig2_All	63	42	45	394	482	566	2.05	1.67	2	16.32	15.88	16.92	1.51e-09	-2.1848	down
CL13167.Contig1_All	53	0	33	181	165	220	1.09	0	0.91	4.72	3.43	4.13	0.00244488	-1.664	down
CL13170.Contig1_All	3	0	0	46	82	56	0.06	0	0	0.94	1.32	0.81	2.54e-05	-5.02672	down
CL13179.Contig1_All	5099	4679	4057	381	411	441	62.69	69.18	66.79	5.96	5.12	4.99	7.02e-100	4.55878	up
CL13188.Contig2_All	2242	2071	1832	1582	1838	1900	81.38	90.11	89.29	73.04	67.4	63.25	2.32e-10	1.28405	up
CL1319.Contig1_All	0	3	0	106	132	209	0	0.09	0	2.79	2.77	3.98	9.75e-12	-6.12385	down
CL13190.Contig2_All	6	9	16	70	114	111	0.12	0.21	0.39	1.59	2.05	1.82	0.00434396	-2.07892	down
CL13192.Contig3_All	190	148	105	671	806	883	3.62	3.39	2.68	16.2	15.47	15.39	2.77e-06	-1.35486	down
CL13197.Contig1_All	737	555	391	227	256	321	5.8	5.26	4.12	2.27	2.04	2.32	2.14e-13	2.12548	up
CL13202.Contig1_All	74	106	99	407	565	653	0.88	1.52	1.58	6.18	6.82	7.17	9.17e-06	-1.41786	down
CL1321.Contig1_All	10	17	20	121	140	106	0.39	0.74	0.98	5.56	5.09	3.53	0.00500894	-1.85639	down
CL13218.Contig1_All	188	166	176	919	1079	1347	3.94	4.19	4.95	24.47	22.85	25.89	5.89e-10	-1.55988	down
CL13218.Contig2_All	0	31	0	99	160	271	0	0.75	0	2.52	3.21	4.94	0.000245424	-2.97826	down
CL1322.Contig4_All	214	228	155	103	207	166	3.58	4.59	3.47	2.2	3.5	2.56	0.0001	1.42031	up
CL13221.Contig2_All	26	23	19	0	0	0	1.16	1.22	1.13	0	0	0	1.25e-07	#NAME?	up
CL13224.Contig1_All	458	411	357	31	42	21	11.55	12.46	12.09	1.01	1.09	0.5	4.29e-46	4.75227	up
CL13224.Contig2_All	159	120	70	2	5	11	3.93	3.56	2.33	0.08	0.14	0.26	1.57e-18	5.40996	up
CL13232.Contig1_All	2	1	4	52	64	45	0.1	0.06	0.28	3.39	3.31	2.11	0.00113995	-3.39236	down
CL13236.Contig1_All	153	130	115	117	121	131	5.77	5.91	5.84	5.63	4.6	4.54	0.00572506	1.17358	up
CL1324.Contig10_All	48	23	32	188	221	322	0.74	0.44	0.68	3.68	3.43	4.54	0.000289201	-1.74048	down
CL1324.Contig4_All	0	0	0	34	29	56	0	0	0	0.58	0.39	0.69	4.59e-05	#VALUE!	down
CL13241.Contig1_All	127	138	104	75	112	87	2.31	3.03	2.56	1.75	2.06	1.47	0.000837119	1.50782	up
CL13245.Contig2_All	2	1	6	51	64	67	0.07	0.06	0.25	1.99	2	1.91	0.00105475	-3.15302	down
CL13246.Contig2_All	17	30	19	90	152	214	0.37	0.79	0.55	2.45	3.28	4.2	0.00605475	-1.65252	down
CL13248.Contig1_All	34	32	25	305	326	386	1.53	1.76	1.53	17.27	14.7	15.77	1.65e-08	-2.41109	down
CL13250.Contig2_All	0	27	27	0	0	0	0	0.48	0.53	0	0	0	0.00387404	#NAME?	up
CL13250.Contig3_All	74	23	21	1	0	1	1.09	0.42	0.43	0.02	0	0.01	8.2e-05	6.84273	up
CL13251.Contig1_All	38	18	26	166	207	161	1.36	0.77	1.24	7.43	7.34	5.2	0.00339871	-1.64844	down
CL13258.Contig2_All	20	0	0	96	123	59	1.32	0	0	7.73	7.84	3.4	0.00201145	-2.92645	down
CL1326.Contig3_All	21	36	0	257	330	279	0.28	0.56	0	4.15	4.24	3.26	2.23e-09	-2.9236	down
CL1326.Contig5_All	56	63	40	306	389	425	1.02	1.37	0.97	6.94	7.03	6.97	9e-06	-1.73864	down
CL1326.Contig7_All	7	13	0	74	73	96	0.23	0.53	0	3.02	2.37	2.8	0.00273986	-2.59214	down
CL13267.Contig6_All	276	239	182	190	178	257	6.51	6.78	5.77	5.73	4.25	5.57	0.000245424	1.22445	up
CL1327.Contig6_All	0	4	0	76	73	60	0	0.21	0	3.51	2.69	2	1.07e-05	-4.67428	down
CL13271.Contig1_All	4199	4415	3839	3510	4977	4047	136.35	171.89	167.25	144.94	163.31	120.55	1.49e-07	1.07469	up
CL13271.Contig2_All	1539	1320	1114	940	1043	1050	50.61	52.02	49.13	39.3	34.67	31.66	2.98e-12	1.45277	up
CL13275.Contig2_All	47	33	45	196	217	325	1.4	1.19	1.81	7.38	6.48	8.83	0.00158948	-1.45295	down
CL13281.Contig1_All	20	38	18	198	205	165	0.33	0.72	0.38	3.94	3.24	2.37	0.000713501	-1.84875	down
CL13281.Contig2_All	209	96	141	47	123	105	2.93	1.62	2.65	0.85	1.76	1.36	0.000707304	1.80661	up
CL13281.Contig3_All	218	160	145	912	1115	1048	2.29	2.02	2.04	12.15	11.82	10.09	1.29e-08	-1.49393	down
CL13281.Contig7_All	104	132	104	42	0	19	2.24	3.39	3.01	1.15	0	0.38	3.04e-11	3.43937	up
CL13286.Contig1_All	122	91	71	4	0	11	1.97	1.77	1.53	0.08	0	0.16	2.12e-15	5.35357	up
CL13286.Contig2_All	282	245	173	4	18	0	3.53	3.69	2.91	0.07	0.23	0	2.33e-39	6.04539	up
CL13286.Contig3_All	24	29	27	1	0	0	0.64	0.95	0.97	0.05	0	0	7.27e-08	7.17001	up
CL1329.Contig2_All	264	236	201	857	1106	1063	4.03	4.33	4.12	16.64	17.07	14.9	6.69e-05	-1.03435	down
CL13290.Contig1_All	2	20	2	77	85	76	0.17	1.66	0.26	6.79	5.99	4.87	0.00696291	-2.25364	down
CL13290.Contig2_All	28	17	21	108	157	241	2.39	1.79	2.4	11.52	13.31	18.45	0.00179115	-1.82507	down
CL13294.Contig1_All	136	93	78	4	9	7	3	2.46	2.31	0.12	0.21	0.16	1.69e-15	5.02518	up
CL13298.Contig10_All	175	213	135	24	33	0	3.87	5.66	4.01	0.7	0.75	0	9.4e-21	4.1893	up
CL13298.Contig11_All	120	75	145	394	451	695	2.6	1.95	4.2	10.86	9.87	13.79	0.00295112	-1.04771	down
CL13298.Contig13_All	17	23	62	0	4	0	0.32	0.54	1.59	0	0.09	0	0.00903949	5.90029	up
CL13298.Contig18_All	2682	1859	2093	28	42	38	27.94	23.3	29.19	0.38	0.44	0.37	8.93e-98	7.02662	up
CL13298.Contig19_All	59	62	84	1	1	0	1.62	2.03	3.07	0.04	0.05	0	8.89e-16	7.68833	up
CL13299.Contig3_All	71	99	109	652	812	814	1.59	2.66	3.26	18.51	18.32	16.67	3.91e-11	-1.91254	down
CL1331.Contig1_All	29	26	11	3	6	10	0.48	0.51	0.24	0.06	0.11	0.15	0.00558321	2.89724	up
CL13311.Contig1_All	333	347	348	1476	1782	2057	7.08	8.86	9.89	39.84	38.23	40.06	9.39e-09	-1.26897	down
CL13314.Contig1_All	410	422	372	1450	1885	2071	7.48	9.25	9.11	33.65	34.78	34.68	1.29e-06	-1.07203	down
CL13316.Contig1_All	6875	4990	3772	230	251	314	146.31	127.54	107.59	6.24	5.42	6.15	1.78e-49	5.35661	up
CL13316.Contig2_All	22996	17940	17024	55	82	97	314.9	295.39	312.2	0.97	1.14	1.23	8.32e-218	9.04983	up
CL13316.Contig3_All	1144	832	599	33	39	54	50.58	44.03	35.61	1.88	1.75	2.19	2.97e-39	5.42205	up
CL1332.Contig1_All	14	8	15	90	135	140	2.72	1.83	3.94	21.86	25.92	24.2	0.00153242	-2.18426	down
CL1332.Contig2_All	18	30	33	203	166	238	1.19	2.31	2.82	16.42	10.62	13.84	0.000455186	-1.79182	down
CL1332.Contig3_All	66	70	73	657	897	888	4.35	5.44	6.43	54.38	58.88	52.84	1.56e-16	-2.44157	down
CL13325.Contig2_All	84	48	32	9	29	29	2.75	1.88	1.4	0.38	0.98	0.87	0.000745885	2.38408	up
CL13328.Contig2_All	73	70	35	225	355	372	1.42	1.64	0.92	5.57	6.97	6.64	0.00133344	-1.34946	down
CL1333.Contig5_All	1026	1050	915	815	1061	1141	20.25	24.89	24.21	20.46	21.18	20.69	1.19e-06	1.07994	up
CL13330.Contig2_All	79	102	78	0	0	0	2.03	3.17	2.69	0	0	0	5.87e-22	#NAME?	up
CL13334.Contig1_All	78	73	40	10	9	7	3.16	3.51	2.19	0.52	0.39	0.26	4.98e-08	3.88796	up
CL13336.Contig1_All	219	153	76	2	5	2	9.17	7.7	4.31	0.11	0.24	0.1	1.9e-13	6.67303	up
CL13336.Contig2_All	451	325	254	0	0	2	12.52	10.82	9.49	0	0	0.06	1.16e-72	10.2448	up
CL13339.Contig1_All	382	358	339	286	398	383	25.45	28.48	30.45	24.23	26.76	23.36	0.000122241	1.10719	up
CL13339.Contig2_All	14	27	22	3	4	8	0.48	1.13	1.03	0.15	0.16	0.26	0.00336213	3.23235	up
CL13340.Contig2_All	21	29	32	8	4	15	1.12	1.85	2.3	0.54	0.26	0.72	0.00425644	2.73963	up
CL13348.Contig3_All	147	154	138	42	99	130	3.71	4.66	4.68	1.37	2.55	3.03	2.58e-05	1.84191	up
CL1335.Contig1_All	72	58	42	28	25	21	7.06	6.76	5.61	3.49	2.47	1.88	0.000852218	2.23795	up
CL1336.Contig11_All	13	21	29	141	198	146	0.23	0.43	0.66	3.06	3.4	2.29	0.0015264	-1.81342	down
CL1336.Contig1_All	198	165	133	148	148	133	9.56	9.51	8.6	9.05	7.21	5.86	0.000962323	1.25259	up
CL13365.Contig2_All	70	102	56	434	546	565	2.66	4.63	2.84	20.85	20.81	19.54	7.4e-07	-1.68145	down
CL1337.Contig3_All	374	443	432	1785	1959	2127	5.13	7.29	7.93	31.09	27.14	26.75	1.37e-07	-1.13775	down
CL1337.Contig4_All	447	273	201	2489	2916	2450	6.92	5.07	4.17	48.92	45.59	34.78	7.74e-14	-2.06464	down
CL1337.Contig6_All	24	26	21	249	340	358	1.97	2.55	2.33	26.03	28.17	26.98	3.68e-09	-2.64429	down
CL13376.Contig5_All	46	71	49	259	235	385	0.75	1.39	1.07	5.35	3.87	5.75	0.00184374	-1.30572	down
CL1339.Contig11_All	81	56	30	14	10	8	1.19	0.99	0.6	0.26	0.16	0.12	3.09e-06	3.35722	up
CL1339.Contig6_All	65	36	38	263	223	286	1.39	0.92	1.09	7.08	4.76	5.54	0.00202923	-1.43099	down
CL1339.Contig7_All	50	62	66	12	22	17	0.55	0.81	0.96	0.17	0.24	0.17	3.77e-05	2.92557	up
CL13395.Contig2_All	15	12	12	205	346	409	0.38	0.36	0.41	6.61	8.88	9.51	2.94e-13	-3.51056	down
CL13396.Contig1_All	293	299	297	200	275	218	4.86	5.96	6.59	4.22	4.61	3.32	3.71e-06	1.44662	up
CL13396.Contig2_All	165	93	116	53	70	79	5.55	3.74	5.24	2.28	2.38	2.46	1.91e-05	1.97144	up
CL13396.Contig3_All	301	232	222	99	151	139	9.85	9.1	9.75	4.14	5	4.18	2.13e-09	2.04068	up
CL134.Contig15_All	270	199	198	36	47	56	5.2	4.62	5.12	0.88	0.92	0.99	6.07e-18	3.35028	up
CL134.Contig8_All	56	23	37	0	10	3	1.67	0.82	1.46	0	0.3	0.08	2.26e-06	4.30398	up
CL13402.Contig3_All	68	31	36	0	0	0	2.87	1.6	2.08	0	0	0	6.21e-13	#NAME?	up
CL1341.Contig2_All	26	14	19	2	3	12	1.23	0.79	1.22	0.16	0.17	0.51	0.00833511	2.96818	up
CL13413.Contig5_All	175	116	96	3	3	0	7.83	6.21	5.74	0.17	0.13	0	1.73e-26	6.95875	up
CL13418.Contig10_All	33	29	21	1	1	1	1.75	1.86	1.52	0.07	0.07	0.05	5.64e-07	5.8365	up
CL13418.Contig9_All	43	35	23	0	0	0	2.16	2.1	1.56	0	0	0	2.32e-10	#NAME?	up
CL1342.Contig16_All	64	37	49	14	0	0	0.74	0.53	0.77	0.22	0	0	5.02e-08	4.24822	up
CL1342.Contig27_All	0	0	0	43	23	62	0	0	0	1.53	0.67	1.6	2.11e-05	#VALUE!	down
CL1342.Contig28_All	87	71	31	0	0	22	1.75	1.73	0.85	0	0.01	0.41	9.38e-08	4.31637	up
CL13420.Contig3_All	59	61	55	2	2	5	3.14	3.85	3.94	0.14	0.16	0.29	1.06e-10	5.41371	up
CL13429.Contig1_All	46	73	62	0	0	0	0.73	1.39	1.32	0	0	0	2.6e-16	#NAME?	up
CL13429.Contig5_All	53	51	29	15	16	22	2.96	3.42	2.21	1.12	0.95	1.12	0.00165784	2.39142	up
CL13429.Contig7_All	14	0	0	67	136	87	0.2	0	0	1.15	1.85	1.08	7.67e-05	-3.45503	down
CL1344.Contig1_All	1024	745	786	4934	6993	11463	16.4	14.35	16.88	100.53	113.32	168.65	1.08e-05	-2.07735	down
CL1344.Contig4_All	110	77	61	295	370	411	3.97	3.35	2.99	13.56	13.51	13.62	0.00760848	-1.05464	down
CL13444.Contig2_All	266	223	203	7	14	5	3.68	3.71	3.77	0.12	0.2	0.06	1.79e-37	5.79583	up
CL13445.Contig16_All	65	56	52	0	1	0	7.98	8.14	8.55	0	0.13	0	1.31e-14	8.56428	up
CL13445.Contig17_All	485	402	236	168	209	296	11.49	11.43	7.5	5.06	5.01	6.44	2.87e-07	1.80968	up
CL13445.Contig21_All	142	86	120	0	0	0	4.05	2.95	4.61	0	0	0	4.56e-29	#NAME?	up
CL13445.Contig24_All	158	134	103	0	0	3	3.54	3.62	3.1	0	0	0.07	2.29e-29	8.2861	up
CL13445.Contig27_All	17	93	29	0	0	0	0.55	3.47	1.22	0	0	0	0.000649335	#NAME?	up
CL13445.Contig29_All	94	239	236	5	0	0	2.03	6.21	6.83	0.15	0	0	3.7e-09	7.71532	up
CL13445.Contig31_All	684	667	408	219	239	281	13.39	15.7	10.72	5.47	4.74	5.05	2.89e-17	2.31139	up
CL13445.Contig32_All	402	247	299	155	257	182	8.28	6.12	8.25	4.08	5.35	3.44	1.37e-08	1.75132	up
CL13445.Contig33_All	1464	1283	1137	965	1060	1196	30.49	32.09	31.74	25.56	22.33	22.88	1.63e-10	1.34402	up
CL13445.Contig34_All	0	0	0	307	429	479	0	0	0	9.67	10.72	10.87	1.08e-36	#VALUE!	down
CL13445.Contig35_All	0	0	0	87	81	75	0	0	0	2.71	2.01	1.67	4.42e-09	#VALUE!	down
CL13445.Contig36_All	633	428	269	163	164	173	14.9	12.11	8.51	4.9	3.92	3.74	5.07e-07	2.4379	up
CL13445.Contig38_All	531	504	272	125	207	155	11.61	13.22	7.97	3.49	4.58	3.12	3.49e-10	2.48185	up
CL13445.Contig39_All	574	483	378	8	43	59	12.02	12.16	10.6	0.23	0.92	1.14	1.89e-51	4.86513	up
CL13445.Contig40_All	1469	1300	1056	12	26	18	13.62	14.51	13.12	0.14	0.25	0.16	4.91e-140	7.18476	up
CL13447.Contig1_All	51	29	25	11	15	8	2.27	1.55	1.49	0.64	0.66	0.35	0.00144132	2.64799	up
CL1345.Contig7_All	29	1	14	196	250	268	0.57	0.04	0.37	4.83	4.89	4.76	3.05e-08	-2.97473	down
CL13452.Contig1_All	997	702	606	16	15	22	9.99	8.47	8.13	0.2	0.15	0.2	2.89e-84	6.50581	up
CL13454.Contig5_All	90	59	69	18	19	25	2.98	2.32	3.05	0.76	0.64	0.77	6.48e-06	2.89482	up
CL13456.Contig4_All	7	9	3	143	154	149	0.39	0.6	0.23	10.28	8.78	7.66	5.94e-07	-3.52008	down
CL13459.Contig1_All	494	242	164	23	22	45	17.43	10.23	7.77	1.03	0.79	1.46	3.99e-06	4.37363	up
CL13461.Contig14_All	0	0	0	89	2	84	0	0	0	1.32	0.03	0.9	0.00617809	#VALUE!	down
CL13461.Contig15_All	106	119	13	0	0	0	1.47	2	0.24	0	0	0	8.73e-06	#NAME?	up
CL13461.Contig1_All	31	0	38	0	0	0	0.46	0	0.74	0	0	0	0.00475161	#NAME?	up
CL13461.Contig2_All	0	0	0	46	73	44	0	0	0	1.04	1.31	0.71	1.41e-06	#VALUE!	down
CL13461.Contig8_All	144	169	186	78	0	26	2.18	3.09	3.78	1.5	0	0.37	6.38e-10	3.21618	up
CL13465.Contig2_All	94	85	56	38	42	54	5.09	5.55	4.08	2.62	2.3	2.68	0.00117608	1.87733	up
CL13475.Contig1_All	44	27	14	13	9	4	1.73	1.26	0.74	0.66	0.38	0.14	0.00267886	2.64386	up
CL13475.Contig8_All	79	84	71	49	51	52	2.77	3.52	3.32	2.2	1.82	1.69	0.00326967	1.69397	up
CL13476.Contig3_All	359	300	246	204	312	301	14.93	14.94	13.73	10.79	13.13	11.49	5.54e-05	1.22964	up
CL13482.Contig5_All	35	22	17	2	0	9	1.7	1.3	1.11	0.12	0	0.4	0.000260362	3.88881	up
CL13484.Contig5_All	332	373	304	5	14	5	4.58	6.19	5.61	0.09	0.2	0.06	5.89e-56	6.48703	up
CL1349.Contig2_All	61	35	16	22	9	0	1.09	0.76	0.39	0.51	0.18	0	0.00335307	2.70001	up
CL1349.Contig38_All	52	56	0	0	0	0	1.45	1.86	0	0	0	0	0.00115247	#NAME?	up
CL13491.Contig1_All	527	359	440	12	14	15	8.27	6.79	9.26	0.24	0.22	0.22	2.38e-51	6.09675	up
CL13492.Contig1_All	10	7	8	151	197	149	0.3	0.23	0.31	5.35	5.55	3.82	6.03e-07	-3.24628	down
CL13492.Contig3_All	19	16	16	127	190	156	0.33	0.33	0.36	2.7	3.21	2.41	0.000525609	-2.1287	down
CL13494.Contig1_All	202	180	180	105	130	156	3.91	4.19	4.7	2.59	2.55	2.78	1.94e-05	1.61965	up
CL13495.Contig4_All	52	61	39	6	7	13	0.76	1.07	0.76	0.13	0.12	0.19	3.01e-06	3.65636	up
CL13498.Contig2_All	286	247	179	855	1024	1142	4.52	4.7	3.8	17.15	16.34	16.55	0.00010974	-1.01818	down
CL13500.Contig1_All	243	266	184	101	134	132	7.59	9.94	7.72	4.01	4.25	3.8	1.29e-08	1.99527	up
CL13501.Contig1_All	0	0	0	436	635	830	0	0	0	6.93	8.02	9.52	8.23e-54	#VALUE!	down
CL13501.Contig21_All	733	574	479	287	435	373	5.47	5.15	4.78	2.72	3.29	2.56	5.79e-13	1.77759	up
CL13502.Contig1_All	30	17	23	156	242	347	1.23	0.84	1.27	8.14	10.03	13.06	3.33e-06	-2.29649	down
CL13509.Contig7_All	53	53	47	357	439	537	1.96	2.37	2.33	16.68	16.3	18.09	3.36e-08	-2.02716	down
CL1351.Contig11_All	107	54	53	7	15	13	4.39	2.66	2.93	0.41	0.64	0.51	5.88e-08	3.68961	up
CL1351.Contig15_All	121	45	68	0	0	0	2.01	0.91	1.51	0	0	0	1.79e-13	#NAME?	up
CL1351.Contig18_All	149	49	152	0	0	0	1.84	0.73	2.51	0	0	0	1.77e-09	#NAME?	up
CL1351.Contig29_All	51	28	41	0	0	0	0.61	0.41	0.66	0	0	0	7.03e-12	#NAME?	up
CL1351.Contig40_All	45	5	32	0	0	0	0.51	0.08	0.48	0	0	0	0.000126406	#NAME?	up
CL1351.Contig4_All	80	61	0	0	0	0	1.36	1.26	0	0	0	0	0.000710469	#NAME?	up
CL1351.Contig56_All	38	69	20	0	0	0	0.48	1.06	0.35	0	0	0	4.35e-07	#NAME?	up
CL1351.Contig60_All	0	0	0	110	95	171	0	0	0	3.66	2.52	4.11	1.55e-12	#VALUE!	down
CL13514.Contig16_All	110	106	99	21	65	25	2.14	2.49	2.6	0.54	1.29	0.46	7.66e-07	2.60629	up
CL13516.Contig1_All	272	217	225	155	206	181	6.72	6.44	7.46	4.87	5.14	4.1	1.26e-05	1.4761	up
CL13516.Contig2_All	225	210	228	0	99	75	4.59	5.13	6.23	0	2.05	1.42	2.37e-15	3.12885	up
CL13517.Contig1_All	1590	1896	1576	1482	1869	1799	50.89	72.77	67.68	60.36	60.47	52.84	3.77e-07	1.06395	up
CL13520.Contig1_All	67	39	32	21	20	32	4.64	3.22	2.98	1.85	1.4	2.03	0.00699008	1.97397	up
CL13525.Contig1_All	741	752	472	495	611	667	39.19	47.51	33.58	33.3	32.62	32.32	2.32e-07	1.21739	up
CL13526.Contig2_All	213	181	187	86	156	112	11.05	11.23	13.03	5.67	8.15	5.35	1.56e-06	1.8088	up
CL1353.Contig2_All	0	4	0	108	182	173	0	0.06	0	1.58	2.13	1.83	1.29e-11	-5.76961	down
CL13535.Contig1_All	112	62	48	0	6	0	2.36	1.58	1.36	0	0.13	0	3.23e-14	6.29999	up
CL13535.Contig2_All	137	191	172	0	0	8	2.71	4.53	4.56	0	0	0.15	1.73e-28	7.2489	up
CL13537.Contig2_All	515	552	487	402	467	440	16.17	20.8	20.53	16.05	14.84	12.67	1.95e-07	1.32644	up
CL1354.Contig12_All	0	0	0	103	67	64	0	0	0	4.48	2.33	2.02	7.31e-08	#VALUE!	down
CL1354.Contig2_All	47	32	42	0	22	0	2.4	1.97	2.86	0	1.13	0	2.65e-05	3.5978	up
CL1354.Contig3_All	49	21	17	8	12	15	1.85	0.94	0.85	0.39	0.48	0.54	0.00788083	2.36651	up
CL1354.Contig8_All	83	28	73	0	0	14	0.68	0.29	0.8	0	0	0.11	1.21e-05	4.98505	up
CL1354.Contig9_All	189	155	88	37	42	27	1.54	1.52	0.96	0.39	0.35	0.2	2.04e-11	3.04168	up
CL13540.Contig2_All	101	56	54	924	1120	1115	2.48	1.65	1.79	28.85	27.8	25.13	3.9e-24	-2.85395	down
CL13540.Contig3_All	105	32	53	340	401	442	2.14	0.8	1.45	8.74	8.2	8.21	3.86e-05	-1.59001	down
CL13542.Contig2_All	90	114	92	352	444	624	1.72	2.63	2.35	8.53	8.56	10.92	0.000636816	-1.14827	down
CL13546.Contig3_All	32	21	11	6	10	4	3.57	2.78	1.66	0.85	1.12	0.41	0.00829391	2.68486	up
CL13547.Contig1_All	51	44	59	13	10	18	0.68	0.72	1.06	0.23	0.14	0.22	6.04e-05	3.01291	up
CL13547.Contig2_All	240	203	133	11	18	27	2.48	2.53	1.85	0.15	0.2	0.27	1.81e-23	4.46347	up
CL1355.Contig1_All	165	234	205	0	0	0	0.92	1.57	1.52	0	0	0	8.44e-37	#NAME?	up
CL1355.Contig2_All	203	318	273	1876	2457	2972	1.13	2.12	2.03	13.23	13.79	15.14	1.6e-22	-2.07997	down
CL1355.Contig4_All	104	136	81	694	819	687	0.44	0.7	0.46	3.73	3.5	2.67	7.62e-09	-1.71626	down
CL13550.Contig1_All	486	429	276	174	170	125	14.37	15.19	10.96	6.55	5.08	3.4	1.15e-16	2.36469	up
CL13550.Contig2_All	144	173	123	15	12	9	4.98	7.2	5.71	0.68	0.44	0.3	4.23e-20	4.6386	up
CL13551.Contig11_All	45	0	49	0	0	0	1.91	0	2.78	0	0	0	0.00221712	#NAME?	up
CL13551.Contig13_All	40	117	31	0	0	0	1.49	5.16	1.56	0	0	0	3.86e-05	#NAME?	up
CL13551.Contig4_All	91	53	0	0	0	0	0.96	0.68	0	0	0	0	0.0013256	#NAME?	up
CL13551.Contig7_All	42	45	20	0	0	0	0.99	1.26	0.63	0	0	0	8e-11	#NAME?	up
CL13555.Contig2_All	29	34	21	0	0	0	3.47	4.83	3.51	0	0	0	5.24e-09	#NAME?	up
CL13559.Contig19_All	35	23	7	5	0	0	0.6	0.47	0.16	0.12	0	0	0.000313473	4.45866	up
CL13559.Contig22_All	34	55	106	0	0	0	0.26	0.5	1.06	0	0	0	9.42e-06	#NAME?	up
CL13559.Contig23_All	56	42	0	0	0	0	0.41	0.37	0	0	0	0	0.00131296	#NAME?	up
CL13559.Contig24_All	99	40	39	0	0	0	0.71	0.35	0.38	0	0	0	1.4e-10	#NAME?	up
CL13559.Contig25_All	114	88	58	405	459	647	1.5	1.39	1.03	6.76	6.08	7.79	2.04e-05	-1.47333	down
CL13559.Contig26_All	16	45	44	3	2	3	0.34	1.12	1.23	0.08	0.05	0.06	0.000117114	4.82583	up
CL13559.Contig27_All	0	0	0	40	55	97	0	0	0	2.47	2.67	4.25	2.56e-07	#VALUE!	down
CL1356.Contig1_All	46	18	20	6	14	6	5.08	2.44	3.05	0.96	1.6	0.66	0.00295231	2.7328	up
CL13563.Contig1_All	309	272	209	59	68	56	7.15	7.55	6.48	1.74	1.59	1.21	5.17e-19	3.16036	up
CL13563.Contig2_All	33	14	18	7	3	2	6.5	3.34	4.72	1.7	0.76	0.45	0.00118886	3.37655	up
CL13575.Contig1_All	513	512	381	402	475	554	12.45	14.92	12.39	12.4	11.67	12.34	4.98e-05	1.0533	up
CL13576.Contig1_All	212	141	84	18	9	0	6.55	5.22	3.48	0.72	0.29	0	5.76e-13	4.89683	up
CL13576.Contig3_All	1137	912	654	46	71	78	14.31	13.8	11.03	0.75	0.91	0.91	6.38e-60	4.87284	up
CL13579.Contig1_All	0	5	6	52	74	59	0	0.14	0.16	1.32	1.49	1.08	0.00191749	-2.88806	down
CL1358.Contig1_All	234	84	97	881	1206	2019	5.9	2.54	3.27	28.18	30.65	46.59	2.16e-05	-2.23242	down
CL1358.Contig2_All	130	53	66	483	665	1028	3.3	1.64	2.27	15.58	17.07	23.93	1.85e-06	-2.04436	down
CL13581.Contig2_All	85	61	53	325	501	520	1.46	1.26	1.22	7.08	8.67	8.17	3.72e-06	-1.67681	down
CL13582.Contig2_All	123	113	116	443	547	672	3.82	4.22	4.85	17.52	17.21	19.17	0.00033397	-1.13813	down
CL13584.Contig6_All	375	162	159	5	9	5	3.01	1.57	1.71	0.06	0.08	0.04	1.13e-10	6.2284	up
CL13584.Contig7_All	238	187	129	6	6	10	2.05	1.94	1.49	0.07	0.06	0.08	1.57e-30	5.72516	up
CL13585.Contig1_All	253	185	191	1122	1296	1119	1.92	1.7	1.94	10.82	9.94	7.8	1.09e-08	-1.43085	down
CL13586.Contig2_All	50	29	29	4	0	3	6.06	4.27	4.73	0.64	0	0.33	2.78e-07	4.92418	up
CL13593.Contig1_All	1748	1622	1494	18	9	22	54.62	60.79	62.62	0.74	0.3	0.63	6.28e-164	7.70051	up
CL13593.Contig2_All	138	183	92	5	4	3	13.21	20.86	11.97	0.61	0.38	0.26	5.99e-19	6.11813	up
CL13596.Contig1_All	10188	7917	8287	44	53	37	296.99	276.87	324.03	1.66	1.57	0.99	7.81e-233	8.67879	up
CL13596.Contig3_All	28260	22711	18580	75	63	76	813.83	784.65	717.67	2.75	1.86	2.01	2.53e-218	9.38977	up
CL13596.Contig4_All	82552	67544	61328	385	439	401	4793.25	4684.34	4790.58	28.44	25.75	21.35	9.28e-117	8.49264	up
CL136.Contig4_All	37	28	13	0	0	23	0.99	0.9	0.46	0	0	0.56	0.00322668	2.97385	up
CL1360.Contig24_All	334	271	285	268	275	311	2.87	2.81	3.29	2.94	2.4	2.46	0.000209947	1.13466	up
CL1360.Contig25_All	857	968	750	3289	4001	4447	9.17	12.45	10.74	44.73	43.29	43.69	4.67e-08	-1.10101	down
CL13601.Contig1_All	291	215	161	19	14	30	4.02	3.56	2.98	0.34	0.21	0.39	9.11e-27	4.46925	up
CL13601.Contig6_All	28	37	14	6	5	13	1.24	1.94	0.83	0.38	0.26	0.55	0.0034716	2.80617	up
CL13601.Contig9_All	51	56	41	0	0	0	2.46	3.17	2.65	0	0	0	6.48e-14	#NAME?	up
CL13604.Contig1_All	53	54	35	11	6	9	1.03	1.26	0.91	0.28	0.13	0.17	8.45e-06	3.471	up
CL13605.Contig2_All	168	131	165	19	20	11	2.19	2.06	2.88	0.31	0.26	0.13	6.48e-19	4.26142	up
CL13605.Contig3_All	216	211	215	205	221	161	2.98	3.51	3.97	3.61	3.09	2.04	0.000585832	1.19158	up
CL13607.Contig1_All	237	166	138	719	967	995	2.84	2.39	2.21	10.92	11.68	10.92	6.02e-06	-1.24285	down
CL13614.Contig1_All	24	9	5	96	125	255	0.73	0.33	0.2	3.69	3.82	7.08	0.00101817	-2.59806	down
CL13615.Contig3_All	256	218	149	2	2	5	7.53	7.7	5.88	0.07	0.06	0.14	3.91e-41	7.21724	up
CL13620.Contig1_All	109	131	120	89	69	72	2.76	4.01	4.07	2.87	1.77	1.67	0.000196147	1.70595	up
CL13622.Contig1_All	338	209	197	85	180	246	15.12	11.23	11.86	4.85	8.15	10.12	1.77e-06	1.655	up
CL13622.Contig2_All	285	111	131	41	49	83	11.52	5.41	7.12	2.14	2.02	3.1	0.00056838	2.67932	up
CL13624.Contig5_All	51	47	49	7	3	8	2.73	3	3.52	0.48	0.16	0.39	3.94e-07	4.09745	up
CL13625.Contig4_All	100	51	20	0	0	0	3.44	2.1	0.97	0	0	0	7.26e-07	#NAME?	up
CL13626.Contig2_All	151	200	174	1112	1330	1436	2.5	3.96	3.86	23.3	22.16	21.71	2.02e-13	-1.78482	down
CL13628.Contig10_All	44	45	33	0	0	4	0.83	1.02	0.83	0	0	0.07	2.73e-09	6.18427	up
CL13628.Contig11_All	1447	1313	1177	1070	1523	1414	25.82	28.17	28.14	24.3	27.5	23.18	6.01e-07	1.05974	up
CL13628.Contig13_All	29	42	41	3	0	0	0.5	0.88	0.96	0.07	0	0.01	3.89e-09	6.08293	up
CL13628.Contig14_All	163	128	96	0	11	10	2.7	2.55	2.13	0	0.19	0.17	2.53e-20	5.37434	up
CL13628.Contig4_All	1864	1941	1791	11	26	25	12.72	15.95	16.36	0.1	0.18	0.16	3.46e-169	7.62662	up
CL13628.Contig5_All	3929	3969	3275	71	69	66	26.31	31.99	29.35	0.61	0.47	0.41	1.85e-174	6.81865	up
CL13628.Contig7_All	2190	2028	1732	1050	1300	1507	30.43	33.89	32.23	18.57	18.28	19.25	4.28e-17	1.71152	up
CL13630.Contig3_All	210	118	87	0	0	0	14.54	9.78	8.12	0	0	0	1.3e-20	#NAME?	up
CL13630.Contig4_All	1679	1172	883	3	4	3	135.34	112.5	95.99	0.31	0.32	0.22	2.23e-68	9.58601	up
CL13631.Contig3_All	119	115	127	562	668	756	1.96	2.27	2.81	11.77	11.11	11.43	4.89e-06	-1.35885	down
CL13633.Contig1_All	5430	5648	5474	896	963	1450	324.11	402.57	439.61	68	58	79.26	3.28e-45	3.42979	up
CL13633.Contig2_All	5457	4445	3153	3404	3576	4639	289.76	282.15	225.11	229.78	191.61	225.59	4.19e-10	1.22955	up
CL13635.Contig1_All	213	244	245	66	85	76	1.88	2.6	2.9	0.74	0.76	0.62	1.05e-13	2.72501	up
CL13636.Contig3_All	0	0	0	29	65	22	0	0	0	1.19	2.12	0.67	0.000147776	#VALUE!	down
[truncated: 13,571 more rows]
