# Supplementary material for: An integrated analysis based on transcriptome and proteome reveals deastringency-related genes in CPCNA persimmon
Source: Sci Rep. 2017 Mar 17;7:44671. doi: 10.1038/srep44671 (PMC5356345; doi:10.1038/srep44671)
Supplement: Supplementary Dataset S6 [file srep44671-s7.xls]

## Sheet: Sheet 1
An integrated analysis based on transcriptome and proteome reveals deastringency-related genes in CPCNA persimmon
Wenxing Chen, Yalou Xiong, Liqing Xu, Qinglin Zhang, Zhengrong Luo
Supplementary Dataset S6. GO enrichment analysis the up-regulated unigenes in 10W-vs-20W.
Gene_Ontology_term	Cluter_frequency	Genome_frequency	P-value	Corrected_P-value
Biological Process: carotene biosynthetic process (GO:0016120);	13 out of 923 1.40845070422535%	28 out of 42206 0.0663412784912098%	0	0
Biological Process: cellular glucan metabolic process (GO:0006073);	19 out of 923 2.05850487540628%	57 out of 42206 0.135051888357106%	1.86962e-13	1.39847e-10
Biological Process: response to wounding (GO:0009611);	21 out of 923 2.27518959913326%	196 out of 42206 0.464388949438468%	2.64089e-09	1.97539e-06
Biological Process: raffinose catabolic process (GO:0034484);	5 out of 923 0.541711809317443%	5 out of 42206 0.0118466568734303%	4.94911e-09	3.70194e-06
Biological Process: phosphatidylinositol dephosphorylation (GO:0046856);	9 out of 923 0.975081256771398%	34 out of 42206 0.0805572667393262%	3.53438e-08	2.64371e-05
Biological Process: signal transduction by phosphorylation (GO:0023014);	14 out of 923 1.51679306608884%	105 out of 42206 0.248779794342037%	7.55246e-08	5.64924e-05
Biological Process: oxidation-reduction process (GO:0055114);	122 out of 923 13.2177681473456%	3443 out of 42206 8.15760792304412%	8.81715e-08	6.59523e-05
Biological Process: abscisic acid-activated signaling pathway (GO:0009738);	18 out of 923 1.9501625135428%	187 out of 42206 0.443064967066294%	1.83784e-07	0.00013747
Biological Process: defense response by callose deposition (GO:0052542);	11 out of 923 1.19176598049837%	70 out of 42206 0.165853196228024%	3.44398e-07	0.00025761
Biological Process: carotenoid biosynthetic process (GO:0016117);	21 out of 923 2.27518959913326%	272 out of 42206 0.644458133914609%	7.45692e-07	0.000557777
Biological Process: oligopeptide transport (GO:0006857);	11 out of 923 1.19176598049837%	76 out of 42206 0.180069184476141%	8.09201e-07	0.000605282
Biological Process: zinc ion transmembrane transport (GO:0071577);	5 out of 923 0.541711809317443%	12 out of 42206 0.0284319764962328%	3.44925e-06	0.00258004
Biological Process: chitin catabolic process (GO:0006032);	6 out of 923 0.650054171180932%	21 out of 42206 0.0497559588684073%	4.40971e-06	0.00329846
Biological Process: metabolic process (GO:0008152);	64 out of 923 6.93391115926327%	1631 out of 42206 3.86437947211297%	5.96378e-06	0.0044609
Biological Process: butyrate metabolic process (GO:0019605);	3 out of 923 0.325027085590466%	3 out of 42206 0.00710799412405819%	1.04256e-05	0.00779834
Biological Process: cyanide catabolic process (GO:0019500);	3 out of 923 0.325027085590466%	3 out of 42206 0.00710799412405819%	1.04256e-05	0.00779834
Biological Process: detoxification of nitrogen compound (GO:0051410);	3 out of 923 0.325027085590466%	3 out of 42206 0.00710799412405819%	1.04256e-05	0.00779834
Biological Process: ethylene-activated signaling pathway (GO:0009873);	10 out of 923 1.08342361863489%	81 out of 42206 0.191915841349571%	1.10183e-05	0.00824166
Biological Process: translational termination (GO:0006415);	8 out of 923 0.866738894907909%	53 out of 42206 0.125574562858361%	1.88333e-05	0.0140873
Biological Process: peptidyl-histidine phosphorylation (GO:0018106);	6 out of 923 0.650054171180932%	29 out of 42206 0.0687106098658958%	3.32476e-05	0.0248692
Biological Process: inositol phosphate dephosphorylation (GO:0046855);	7 out of 923 0.75839653304442%	44 out of 42206 0.104250580486187%	4.42662e-05	0.0331111
Biological Process: biosynthetic process (GO:0009058);	14 out of 923 1.51679306608884%	180 out of 42206 0.426479647443491%	4.67002e-05	0.0349318
Biological Process: phosphatidylinositol phosphorylation (GO:0046854);	9 out of 923 0.975081256771398%	77 out of 42206 0.182438515850827%	4.69828e-05	0.0351431
Biological Process: seed coat development (GO:0010214);	5 out of 923 0.541711809317443%	20 out of 42206 0.0473866274937213%	5.83757e-05	0.043665
Biological Process: para-aminobenzoic acid metabolic process (GO:0046482);	7 out of 923 0.75839653304442%	46 out of 42206 0.108989243235559%	5.95294e-05	0.044528
Molecular Function: xyloglucan:xyloglucosyl transferase activity (GO:0016762);	19 out of 994 1.91146881287726%	57 out of 44247 0.128822293036816%	0	0
Molecular Function: hydrolase activity, hydrolyzing O-glycosyl compounds (GO:0004553);	26 out of 994 2.61569416498994%	315 out of 44247 0.711912672045562%	1.65889e-08	7.41524e-06
Molecular Function: AMP binding (GO:0016208);	6 out of 994 0.603621730382294%	10 out of 44247 0.0226004022871607%	2.46184e-08	1.10044e-05
Molecular Function: ethylene binding (GO:0051740);	8 out of 994 0.804828973843058%	24 out of 44247 0.0542409654891857%	3.37131e-08	1.50698e-05
Molecular Function: transferase activity, transferring acyl groups other than amino-acyl groups (GO:0016747);	15 out of 994 1.50905432595573%	112 out of 44247 0.2531245056162%	3.49047e-08	1.56024e-05
Molecular Function: phosphorelay sensor kinase activity (GO:0000155);	14 out of 994 1.40845070422535%	105 out of 44247 0.237304224015187%	1.0515e-07	4.7002e-05
Molecular Function: carotene 7,8-desaturase activity (GO:0016719);	9 out of 994 0.905432595573441%	44 out of 44247 0.0994417700635071%	4.92074e-07	0.000219957
Molecular Function: translation release factor activity, codon specific (GO:0016149);	8 out of 994 0.804828973843058%	35 out of 44247 0.0791014080050625%	8.66675e-07	0.000387404
Molecular Function: inositol-polyphosphate 5-phosphatase activity (GO:0004445);	7 out of 994 0.704225352112676%	25 out of 44247 0.0565010057179018%	9.54309e-07	0.000426576
Molecular Function: o-succinylbenzoate-CoA ligase activity (GO:0008756);	5 out of 994 0.503018108651911%	11 out of 44247 0.0248604425158768%	2.33853e-06	0.00104532
Molecular Function: zinc ion transmembrane transporter activity (GO:0005385);	5 out of 994 0.503018108651911%	12 out of 44247 0.0271204827445929%	3.93446e-06	0.0017587
Molecular Function: chitinase activity (GO:0004568);	6 out of 994 0.603621730382294%	22 out of 44247 0.0497208850317536%	6.94242e-06	0.00310326
Molecular Function: S-adenosylmethionine-homocysteine S-methyltransferase activity (GO:0008898);	4 out of 994 0.402414486921529%	7 out of 44247 0.0158202816010125%	8.39452e-06	0.00375235
Molecular Function: transporter activity (GO:0005215);	28 out of 994 2.8169014084507%	493 out of 44247 1.11419983275702%	9.14969e-06	0.00408991
Molecular Function: mannose-1-phosphate guanylyltransferase activity (GO:0004475);	5 out of 994 0.503018108651911%	14 out of 44247 0.031640563202025%	9.5798e-06	0.00428217
Molecular Function: butyrate-CoA ligase activity (GO:0047760);	3 out of 994 0.301810865191147%	3 out of 44247 0.00678012068614821%	1.13038e-05	0.00505281
Molecular Function: epoxide hydrolase activity (GO:0004301);	3 out of 994 0.301810865191147%	3 out of 44247 0.00678012068614821%	1.13038e-05	0.00505281
Molecular Function: phytoene dehydrogenase activity (GO:0016166);	3 out of 994 0.301810865191147%	3 out of 44247 0.00678012068614821%	1.13038e-05	0.00505281
Molecular Function: oxidoreductase activity, acting on paired donors, with incorporation or reduction of molecular oxygen, NAD(P)H as one donor, and incorporation of one atom of oxygen (GO:0016709);	5 out of 994 0.503018108651911%	15 out of 44247 0.0339006034307411%	1.41033e-05	0.00630417
Molecular Function: cysteine synthase activity (GO:0004124);	8 out of 994 0.804828973843058%	52 out of 44247 0.117522091893236%	1.97793e-05	0.00884134
Molecular Function: tRNA dimethylallyltransferase activity (GO:0052381);	4 out of 994 0.402414486921529%	9 out of 44247 0.0203403620584446%	2.91508e-05	0.0130304
Molecular Function: protein kinase activity (GO:0004672);	33 out of 994 3.31991951710262%	673 out of 44247 1.52100707392592%	3.10031e-05	0.0138584
Molecular Function: argininosuccinate synthase activity (GO:0004055);	6 out of 994 0.603621730382294%	29 out of 44247 0.0655411666327661%	3.86459e-05	0.0172747
Molecular Function: primary amine oxidase activity (GO:0008131);	5 out of 994 0.503018108651911%	19 out of 44247 0.0429407643456053%	5.06765e-05	0.0226524
Molecular Function: raffinose alpha-galactosidase activity (GO:0052692);	5 out of 994 0.503018108651911%	20 out of 44247 0.0452008045743214%	6.63194e-05	0.0296448
Molecular Function: oxidoreductase activity, acting on paired donors, with incorporation or reduction of molecular oxygen (GO:0016705);	13 out of 994 1.30784708249497%	163 out of 44247 0.36838655728072%	8.74471e-05	0.0390888
Molecular Function: heme binding (GO:0020037);	22 out of 994 2.21327967806841%	393 out of 44247 0.888195809885416%	9.89296e-05	0.0442215
Molecular Function: far-red light photoreceptor activity (GO:0031516);	3 out of 994 0.301810865191147%	5 out of 44247 0.0113002011435804%	0.000109274	0.0488456
Molecular Function: oxalate-CoA ligase activity (GO:0050203);	3 out of 994 0.301810865191147%	5 out of 44247 0.0113002011435804%	0.000109274	0.0488456
Cellular Component: integral component of membrane (GO:0016021);	139 out of 597 23.2830820770519%	4055 out of 27529 14.7299211740347%	1.44173e-08	1.42731e-06
Cellular Component: cell wall (GO:0005618);	30 out of 597 5.0251256281407%	459 out of 27529 1.66733263104363%	1.04226e-07	1.03184e-05
Cellular Component: apoplast (GO:0048046);	30 out of 597 5.0251256281407%	506 out of 27529 1.83806168040975%	8.2324e-07	8.15007e-05
Cellular Component: chromoplast (GO:0009509);	5 out of 597 0.837520938023451%	20 out of 27529 0.0726506593047332%	5.58241e-05	0.00552658
Cellular Component: plant-type cell wall (GO:0009505);	17 out of 597 2.84757118927973%	296 out of 27529 1.07522975771005%	0.000283707	0.0280869
Cellular Component: extracellular region (GO:0005576);	17 out of 597 2.84757118927973%	305 out of 27529 1.10792255439718%	0.000400586	0.0396581
