# Supplementary material for: An integrated analysis based on transcriptome and proteome reveals deastringency-related genes in CPCNA persimmon
Source: Sci Rep. 2017 Mar 17;7:44671. doi: 10.1038/srep44671 (PMC5356345; doi:10.1038/srep44671)
Supplement: Supplementary Dataset S7 [file srep44671-s8.xls]

## Sheet: Sheet 1
An integrated analysis based on transcriptome and proteome reveals deastringency-related genes in CPCNA persimmon
Wenxing Chen, Yalou Xiong, Liqing Xu, Qinglin Zhang, Zhengrong Luo
Supplementary Dataset S7. GO enrichment analysis the down-regulated unigenes in 10W-vs-20W.
Gene_Ontology_term	Cluter_frequency	Genome_frequency	P-value	Corrected_P-value
Biological Process: negative regulation of catalytic activity (GO:0043086);	20 out of 918 2.17864923747277%	101 out of 42206 0.239302468843292%	9.52571e-14	6.54417e-11
Biological Process: oxidation-reduction process (GO:0055114);	140 out of 918 15.2505446623094%	3443 out of 42206 8.15760792304412%	4.94327e-12	3.39603e-09
Biological Process: transmembrane receptor protein tyrosine kinase signaling pathway (GO:0007169);	15 out of 918 1.63398692810458%	94 out of 42206 0.22271714922049%	1.93961e-09	1.33251e-06
Biological Process: anthocyanin accumulation in tissues in response to UV light (GO:0043481);	18 out of 918 1.96078431372549%	144 out of 42206 0.341183717954793%	2.82758e-09	1.94255e-06
Biological Process: stamen development (GO:0048443);	14 out of 918 1.52505446623094%	85 out of 42206 0.201393166848315%	4.37248e-09	3.00389e-06
Biological Process: carbohydrate metabolic process (GO:0005975);	42 out of 918 4.57516339869281%	735 out of 42206 1.74145856039426%	1.9852e-08	1.36383e-05
Biological Process: protein phosphorylation (GO:0006468);	86 out of 918 9.3681917211329%	2140 out of 42206 5.07036914182818%	3.98454e-08	2.73738e-05
Biological Process: polysaccharide biosynthetic process (GO:0000271);	14 out of 918 1.52505446623094%	113 out of 42206 0.267734445339525%	1.79941e-07	0.000123619
Biological Process: regulation of hormone levels (GO:0010817);	12 out of 918 1.30718954248366%	83 out of 42206 0.196654504098943%	2.45505e-07	0.000168662
Biological Process: cell tip growth (GO:0009932);	13 out of 918 1.4161220043573%	120 out of 42206 0.284319764962328%	2.30667e-06	0.00158468
Biological Process: signal transduction by phosphorylation (GO:0023014);	12 out of 918 1.30718954248366%	105 out of 42206 0.248779794342037%	3.19775e-06	0.00219685
Biological Process: triose phosphate transmembrane transport (GO:0035436);	4 out of 918 0.435729847494553%	6 out of 42206 0.0142159882481164%	3.22114e-06	0.00221292
Biological Process: system development (GO:0048731);	12 out of 918 1.30718954248366%	106 out of 42206 0.251149125716723%	3.53526e-06	0.00242872
Biological Process: response to karrikin (GO:0080167);	13 out of 918 1.4161220043573%	125 out of 42206 0.296166421835758%	3.65063e-06	0.00250798
Biological Process: lignin metabolic process (GO:0009808);	5 out of 918 0.544662309368192%	13 out of 42206 0.0308013078709188%	5.3603e-06	0.00368252
Biological Process: response to blue light (GO:0009637);	16 out of 918 1.74291938997821%	194 out of 42206 0.459650286689096%	6.14733e-06	0.00422321
Biological Process: cell wall organization (GO:0071555);	21 out of 918 2.28758169934641%	316 out of 42206 0.748708714400796%	7.29669e-06	0.00501282
Biological Process: carpel development (GO:0048440);	7 out of 918 0.762527233115468%	35 out of 42206 0.0829265981140122%	8.89666e-06	0.006112
Biological Process: coumarin biosynthetic process (GO:0009805);	6 out of 918 0.65359477124183%	24 out of 42206 0.0568639529924655%	1.00276e-05	0.00688897
Biological Process: auxin polar transport (GO:0009926);	11 out of 918 1.19825708061002%	104 out of 42206 0.246410462967351%	1.7223e-05	0.0118322
Biological Process: response to water deprivation (GO:0009414);	21 out of 918 2.28758169934641%	337 out of 42206 0.798464673269203%	1.92178e-05	0.0132026
Biological Process: regulation of meristem growth (GO:0010075);	22 out of 918 2.39651416122004%	365 out of 42206 0.864805951760413%	2.05048e-05	0.0140868
Biological Process: positive gravitropism (GO:0009958);	9 out of 918 0.980392156862745%	71 out of 42206 0.168222527602711%	2.33585e-05	0.0160473
Biological Process: multidimensional cell growth (GO:0009825);	14 out of 918 1.52505446623094%	171 out of 42206 0.405155665071317%	2.49927e-05	0.01717
Biological Process: phosphoglycerate transport (GO:0015713);	4 out of 918 0.435729847494553%	9 out of 42206 0.0213239823721746%	2.56783e-05	0.017641
Biological Process: photosynthetic acclimation (GO:0009643);	4 out of 918 0.435729847494553%	9 out of 42206 0.0213239823721746%	2.56783e-05	0.017641
Biological Process: anion transport (GO:0006820);	6 out of 918 0.65359477124183%	28 out of 42206 0.0663412784912098%	2.60599e-05	0.0179031
Biological Process: cytokinin-activated signaling pathway (GO:0009736);	6 out of 918 0.65359477124183%	28 out of 42206 0.0663412784912098%	2.60599e-05	0.0179031
Biological Process: G-protein coupled receptor signaling pathway (GO:0007186);	7 out of 918 0.762527233115468%	41 out of 42206 0.0971425863621286%	2.65562e-05	0.0182441
Biological Process: response to wounding (GO:0009611);	15 out of 918 1.63398692810458%	196 out of 42206 0.464388949438468%	2.87592e-05	0.0197576
Biological Process: response to hormone (GO:0009725);	10 out of 918 1.08932461873638%	91 out of 42206 0.215609155096432%	2.95965e-05	0.0203328
Biological Process: microtubule-based movement (GO:0007018);	12 out of 918 1.30718954248366%	135 out of 42206 0.319859735582619%	4.18771e-05	0.0287696
Biological Process: ion transport (GO:0006811);	9 out of 918 0.980392156862745%	77 out of 42206 0.182438515850827%	4.50589e-05	0.0309555
Biological Process: regulation of protein dephosphorylation (GO:0035304);	13 out of 918 1.4161220043573%	162 out of 42206 0.383831682699142%	5.93018e-05	0.0407403
Biological Process: calcium-mediated signaling (GO:0019722);	10 out of 918 1.08932461873638%	100 out of 42206 0.236933137468606%	6.69003e-05	0.0459605
Molecular Function: enzyme inhibitor activity (GO:0004857);	11 out of 963 1.14226375908619%	32 out of 44247 0.0723212873189143%	4.15323e-11	1.57823e-08
Molecular Function: heme binding (GO:0020037);	33 out of 963 3.42679127725857%	393 out of 44247 0.888195809885416%	5.74922e-11	2.1847e-08
Molecular Function: pectinesterase activity (GO:0030599);	11 out of 963 1.14226375908619%	38 out of 44247 0.0858815286912107%	3.45047e-10	1.31118e-07
Molecular Function: trans-cinnamate 4-monooxygenase activity (GO:0016710);	7 out of 963 0.726895119418484%	16 out of 44247 0.0361606436594571%	2.18178e-08	8.29076e-06
Molecular Function: electron carrier activity (GO:0009055);	37 out of 963 3.84215991692627%	605 out of 44247 1.36732433837322%	2.56198e-08	9.73553e-06
Molecular Function: hydrolase activity, hydrolyzing O-glycosyl compounds (GO:0004553);	24 out of 963 2.49221183800623%	315 out of 44247 0.711912672045562%	1.45676e-07	5.5357e-05
Molecular Function: inorganic anion exchanger activity (GO:0005452);	6 out of 963 0.623052959501558%	14 out of 44247 0.031640563202025%	2.70671e-07	0.000102855
Molecular Function: transcription regulatory region sequence-specific DNA binding (GO:0000976);	7 out of 963 0.726895119418484%	22 out of 44247 0.0497208850317536%	2.90167e-07	0.000110263
Molecular Function: L-iditol 2-dehydrogenase activity (GO:0003939);	4 out of 963 0.415368639667705%	5 out of 44247 0.0113002011435804%	1.0957e-06	0.000416367
Molecular Function: shikimate O-hydroxycinnamoyltransferase activity (GO:0047172);	4 out of 963 0.415368639667705%	5 out of 44247 0.0113002011435804%	1.0957e-06	0.000416367
Molecular Function: oxidoreductase activity (GO:0016491);	43 out of 963 4.46521287642783%	885 out of 44247 2.00013560241372%	1.16779e-06	0.000443759
Molecular Function: water channel activity (GO:0015250);	6 out of 963 0.623052959501558%	19 out of 44247 0.0429407643456053%	2.22785e-06	0.000846581
Molecular Function: 2-alkenal reductase [NAD(P)] activity (GO:0032440);	31 out of 963 3.21910695742471%	561 out of 44247 1.26788256830972%	2.85489e-06	0.00108486
Molecular Function: phosphorelay sensor kinase activity (GO:0000155);	12 out of 963 1.24610591900312%	105 out of 44247 0.237304224015187%	3.2256e-06	0.00122573
Molecular Function: triose-phosphate transmembrane transporter activity (GO:0071917);	4 out of 963 0.415368639667705%	6 out of 44247 0.0135602413722964%	3.23015e-06	0.00122746
Molecular Function: auxin efflux transmembrane transporter activity (GO:0010329);	5 out of 963 0.519210799584631%	14 out of 44247 0.031640563202025%	8.21731e-06	0.00312258
Molecular Function: osmosensor activity (GO:0005034);	5 out of 963 0.519210799584631%	14 out of 44247 0.031640563202025%	8.21731e-06	0.00312258
Molecular Function: quinate O-hydroxycinnamoyltransferase activity (GO:0047205);	3 out of 963 0.311526479750779%	3 out of 44247 0.00678012068614821%	1.02779e-05	0.00390559
Molecular Function: ferric-transporting ATPase activity (GO:0015408);	5 out of 963 0.519210799584631%	15 out of 44247 0.0339006034307411%	1.21046e-05	0.00459974
Molecular Function: cation binding (GO:0043169);	18 out of 963 1.86915887850467%	256 out of 44247 0.578570298551314%	1.53389e-05	0.00582878
Molecular Function: iron ion binding (GO:0005506);	31 out of 963 3.21910695742471%	620 out of 44247 1.40122494180396%	2.04856e-05	0.00778452
Molecular Function: phosphoglycerate transmembrane transporter activity (GO:0015120);	4 out of 963 0.415368639667705%	9 out of 44247 0.0203403620584446%	2.5749e-05	0.00978462
Molecular Function: aspartyl esterase activity (GO:0045330);	6 out of 963 0.623052959501558%	29 out of 44247 0.0655411666327661%	3.23884e-05	0.0123076
Molecular Function: naringenin-chalcone synthase activity (GO:0016210);	3 out of 963 0.311526479750779%	4 out of 44247 0.00904016091486429%	4.04424e-05	0.0153681
Molecular Function: microtubule binding (GO:0008017);	13 out of 963 1.34994807892004%	161 out of 44247 0.363866476823287%	5.61107e-05	0.0213221
Molecular Function: G-protein coupled GABA receptor activity (GO:0004965);	5 out of 963 0.519210799584631%	22 out of 44247 0.0497208850317536%	9.35254e-05	0.0355396
Molecular Function: identical protein binding (GO:0042802);	14 out of 963 1.45379023883697%	193 out of 44247 0.436187764142202%	9.44531e-05	0.0358922
Molecular Function: signal transducer activity (GO:0004871);	11 out of 963 1.14226375908619%	125 out of 44247 0.282505028589509%	9.55342e-05	0.036303
Cellular Component: extracellular region (GO:0005576);	28 out of 568 4.92957746478873%	305 out of 27529 1.10792255439718%	5.8173e-11	6.51538e-09
Cellular Component: integral component of membrane (GO:0016021);	127 out of 568 22.3591549295775%	4055 out of 27529 14.7299211740347%	6.27852e-07	7.03194e-05
Cellular Component: anchored component of plasma membrane (GO:0046658);	10 out of 568 1.76056338028169%	66 out of 27529 0.23974717570562%	9.66239e-07	0.000108219
Cellular Component: starch grain (GO:0043036);	4 out of 568 0.704225352112676%	7 out of 27529 0.0254277307566566%	5.97417e-06	0.000669107
Cellular Component: plant-type cell wall (GO:0009505);	19 out of 568 3.34507042253521%	296 out of 27529 1.07522975771005%	1.46282e-05	0.00163836
Cellular Component: microtubule (GO:0005874);	16 out of 568 2.8169014084507%	232 out of 27529 0.842747647934905%	2.8828e-05	0.00322873
Cellular Component: kinesin complex (GO:0005871);	10 out of 568 1.76056338028169%	112 out of 27529 0.406843692106506%	0.0001112	0.0124544
Cellular Component: membrane (GO:0016020);	81 out of 568 14.2605633802817%	2609 out of 27529 9.47727850630245%	0.000133384	0.014939
Cellular Component: senescence-associated vacuole (GO:0010282);	2 out of 568 0.352112676056338%	2 out of 27529 0.00726506593047332%	0.000424978	0.0475975
