# Supplementary material for: An integrated analysis based on transcriptome and proteome reveals deastringency-related genes in CPCNA persimmon
Source: Sci Rep. 2017 Mar 17;7:44671. doi: 10.1038/srep44671 (PMC5356345; doi:10.1038/srep44671)
Supplement: Supplementary Dataset S8 [file srep44671-s9.xls]

## Sheet: Sheet 1
An integrated analysis based on transcriptome and proteome reveals deastringency-related genes in CPCNA persimmon
Wenxing Chen, Yalou Xiong, Liqing Xu, Qinglin Zhang, Zhengrong Luo
Supplementary Dataset S8. GO enrichment analysis the up-regulated unigenes in 10W-vs-10T.
Gene_Ontology_term	Cluter_frequency	Genome_frequency	P-value	Corrected_P-value
Biological Process: response to high light intensity (GO:0009644)	127 out of 4080 3.11274509803922%	475 out of 42206 1.12543240297588%	0	0
Biological Process: response to hydrogen peroxide (GO:0042542)	109 out of 4080 2.67156862745098%	369 out of 42206 0.874283277259157%	0	0
Biological Process: heat acclimation (GO:0010286)	35 out of 4080 0.857843137254902%	60 out of 42206 0.142159882481164%	1.20462e-20	1.59131e-17
Biological Process: response to heat (GO:0009408)	149 out of 4080 3.65196078431373%	457 out of 42206 1.08278443823153%	8.99725e-13	1.18854e-09
Biological Process: response to stress (GO:0006950)	166 out of 4080 4.06862745098039%	646 out of 42206 1.5305880680472%	4.24649e-12	5.60962e-09
Biological Process: protein folding (GO:0006457)	325 out of 4080 7.9656862745098%	1395 out of 42206 3.30521726768706%	1.23052e-11	1.62551e-08
Biological Process: superoxide metabolic process (GO:0006801)	19 out of 4080 0.465686274509804%	41 out of 42206 0.0971425863621286%	1.50891e-09	1.99327e-06
Biological Process: regulation of ATPase activity (GO:0043462)	11 out of 4080 0.269607843137255%	14 out of 42206 0.0331706392456049%	1.87696e-09	2.47946e-06
Biological Process: glucosamine biosynthetic process (GO:0006042)	10 out of 4080 0.245098039215686%	13 out of 42206 0.0308013078709188%	1.53259e-08	2.02455e-05
Biological Process: photosynthesis (GO:0015979)	51 out of 4080 1.25%	233 out of 42206 0.552054210301853%	2.19436e-08	2.89875e-05
Biological Process: response to endoplasmic reticulum stress (GO:0034976)	54 out of 4080 1.32352941176471%	271 out of 42206 0.642088802539923%	2.33381e-07	0.000308296
Biological Process: protein refolding (GO:0042026)	29 out of 4080 0.71078431372549%	115 out of 42206 0.272473108088897%	1.11881e-06	0.00147795
Biological Process: positive regulation of cellular response to phosphate starvation (GO:0080040)	6 out of 4080 0.147058823529412%	7 out of 42206 0.0165853196228024%	5.22227e-06	0.00689862
Biological Process: response to arsenic-containing substance (GO:0046685)	12 out of 4080 0.294117647058824%	29 out of 42206 0.0687106098658958%	7.03883e-06	0.00929829
Biological Process: protein stabilization (GO:0050821)	11 out of 4080 0.269607843137255%	25 out of 42206 0.0592332843671516%	8.35343e-06	0.0110349
Biological Process: response to ozone (GO:0010193)	15 out of 4080 0.367647058823529%	45 out of 42206 0.106619911860873%	1.20522e-05	0.015921
Biological Process: temperature compensation of the circadian clock (GO:0010378)	6 out of 4080 0.147058823529412%	8 out of 42206 0.0189546509974885%	1.91637e-05	0.0253153
Biological Process: glycolytic process (GO:0006096)	84 out of 4080 2.05882352941176%	556 out of 42206 1.31734824432545%	2.78102e-05	0.0367373
Biological Process: protein processing (GO:0016485)	17 out of 4080 0.416666666666667%	59 out of 42206 0.139790551106478%	2.83825e-05	0.0374933
Molecular Function: unfolded protein binding (GO:0051082)	165 out of 4223 3.90717499408004%	790 out of 44247 1.7854317806857%	2.15461e-12	1.90683e-09
Molecular Function: heat shock protein binding (GO:0031072)	48 out of 4223 1.13663272555056%	192 out of 44247 0.433927723913486%	3.75349e-10	3.32184e-07
Molecular Function: phospholipid:diacylglycerol acyltransferase activity (GO:0046027)	8 out of 4223 0.189438787591759%	9 out of 44247 0.0203403620584446%	5.6377e-08	4.98936e-05
Molecular Function: aryl-alcohol dehydrogenase (NAD+) activity (GO:0018456)	9 out of 4223 0.213118636040729%	12 out of 44247 0.0271204827445929%	1.09658e-07	9.70475e-05
Molecular Function: glutamine-fructose-6-phosphate transaminase (isomerizing) activity (GO:0004360)	10 out of 4223 0.236798484489699%	15 out of 44247 0.0339006034307411%	1.1869e-07	0.000105041
Molecular Function: superoxide dismutase activity (GO:0004784)	18 out of 4223 0.426237272081459%	49 out of 44247 0.110741971207087%	2.6218e-07	0.00023203
Molecular Function: cinnamyl-alcohol dehydrogenase activity (GO:0045551)	9 out of 4223 0.213118636040729%	15 out of 44247 0.0339006034307411%	1.90856e-06	0.00168908
Molecular Function: O-acyltransferase activity (GO:0008374)	11 out of 4223 0.260478332938669%	23 out of 44247 0.0519809252604696%	2.68463e-06	0.0023759
Molecular Function: nucleotide binding (GO:0000166)	271 out of 4223 6.41723892967085%	2187 out of 44247 4.94270798020205%	4.33534e-06	0.00383678
Molecular Function: 6-phosphofructokinase activity (GO:0003872)	17 out of 4223 0.402557423632489%	54 out of 44247 0.122042172350668%	6.50751e-06	0.00575915
Molecular Function: protein-disulfide reductase activity (GO:0047134)	8 out of 4223 0.189438787591759%	15 out of 44247 0.0339006034307411%	2.37572e-05	0.0210251
Molecular Function: diphosphate-fructose-6-phosphate 1-phosphotransferase activity (GO:0047334)	12 out of 4223 0.284158181387639%	34 out of 44247 0.0768413677763464%	4.13791e-05	0.0366205
Molecular Function: superoxide dismutase copper chaperone activity (GO:0016532)	5 out of 4223 0.11839924224485%	6 out of 44247 0.0135602413722964%	4.3647e-05	0.0386276
Molecular Function: ribulose-phosphate 3-epimerase activity (GO:0004750)	9 out of 4223 0.213118636040729%	21 out of 44247 0.0474608448030375%	6.57693e-05	0.0582059
Molecular Function: chaperone binding (GO:0051087)	13 out of 4223 0.307838029836609%	42 out of 44247 0.094921689606075%	9.54761e-05	0.0844963
Molecular Function: poly(A)-specific ribonuclease activity (GO:0004535)	13 out of 4223 0.307838029836609%	44 out of 44247 0.0994417700635071%	0.000161946	0.143322
Molecular Function: UDP-glucose 4-epimerase activity (GO:0003978)	12 out of 4223 0.284158181387639%	39 out of 44247 0.0881415689199268%	0.000187703	0.166117
Molecular Function: anthranilate phosphoribosyltransferase activity (GO:0004048)	9 out of 4223 0.213118636040729%	24 out of 44247 0.0542409654891857%	0.000224413	0.198605
Molecular Function: L-galactose-1-phosphate phosphatase activity (GO:0010347)	6 out of 4223 0.14207909069382%	11 out of 44247 0.0248604425158768%	0.000227671	0.201489
Molecular Function: protein-L-isoaspartate (D-aspartate) O-methyltransferase activity (GO:0004719)	5 out of 4223 0.11839924224485%	8 out of 44247 0.0180803218297286%	0.000345433	0.305708
Molecular Function: kinesin binding (GO:0019894)	4 out of 4223 0.0947193937958797%	5 out of 44247 0.0113002011435804%	0.000382734	0.33872
Molecular Function: mannitol dehydrogenase activity (GO:0046029)	4 out of 4223 0.0947193937958797%	5 out of 44247 0.0113002011435804%	0.000382734	0.33872
Cellular Component: cell wall (GO:0005618)	89 out of 2755 3.23049001814882%	459 out of 27529 1.66733263104363%	7.90241e-10	1.88868e-07
Cellular Component: plasma membrane (GO:0005886)	416 out of 2755 15.0998185117967%	3308 out of 27529 12.0164190490029%	1.99884e-07	4.77723e-05
Cellular Component: cytosol (GO:0005829)	345 out of 2755 12.5226860254083%	2710 out of 27529 9.84416433579135%	8.33142e-07	0.000199121
Cellular Component: nucleoplasm (GO:0005654)	14 out of 2755 0.508166969147005%	35 out of 27529 0.127138653783283%	2.96111e-06	0.000707705
Cellular Component: chloroplast thylakoid membrane (GO:0009535)	85 out of 2755 3.08529945553539%	534 out of 27529 1.93977260343638%	1.16079e-05	0.00277429
Cellular Component: 6-phosphofructokinase complex (GO:0005945)	17 out of 2755 0.617059891107078%	54 out of 27529 0.19615678012278%	1.21216e-05	0.00289705
Cellular Component: chloroplast stroma (GO:0009570)	174 out of 2755 6.31578947368421%	1291 out of 27529 4.68960005812053%	2.65444e-05	0.00634412
