# Supplementary material for: An integrated analysis based on transcriptome and proteome reveals deastringency-related genes in CPCNA persimmon
Source: Sci Rep. 2017 Mar 17;7:44671. doi: 10.1038/srep44671 (PMC5356345; doi:10.1038/srep44671)
Supplement: Supplementary Dataset S9 [file srep44671-s10.xls]

## Sheet: Sheet 1
An integrated analysis based on transcriptome and proteome reveals deastringency-related genes in CPCNA persimmon
Wenxing Chen, Yalou Xiong, Liqing Xu, Qinglin Zhang, Zhengrong Luo
Supplementary Dataset S9. GO enrichment analysis the down-regulated unigenes in 10W-vs-10T.
Gene_Ontology_term	Cluter_frequency	Genome_frequency	P-value	Corrected_P-value
Biological Process: protein phosphorylation (GO:0006468)	265 out of 3004 8.82157123834887%	2140 out of 42206 5.07036914182818%	0	0
Biological Process: auxin-activated signaling pathway (GO:0009734)	45 out of 3004 1.49800266311585%	162 out of 42206 0.383831682699142%	3.68927e-13	4.58207e-10
Biological Process: signal transduction by phosphorylation (GO:0023014)	28 out of 3004 0.932090545938748%	105 out of 42206 0.248779794342037%	7.07865e-10	8.79169e-07
Biological Process: cinnamic acid biosynthetic process (GO:0009800)	10 out of 3004 0.33288948069241%	13 out of 42206 0.0308013078709188%	7.70458e-10	9.56909e-07
Biological Process: stamen development (GO:0048443)	24 out of 3004 0.798934753661784%	85 out of 42206 0.201393166848315%	3.28072e-09	4.07466e-06
Biological Process: coumarin biosynthetic process (GO:0009805)	12 out of 3004 0.399467376830892%	24 out of 42206 0.0568639529924655%	1.99105e-08	2.47288e-05
Biological Process: transmembrane receptor protein tyrosine kinase signaling pathway (GO:0007169)	24 out of 3004 0.798934753661784%	94 out of 42206 0.22271714922049%	2.86592e-08	3.55947e-05
Biological Process: cellulose biosynthetic process (GO:0030244)	54 out of 3004 1.79760319573901%	349 out of 42206 0.826896649765436%	6.24334e-08	7.75423e-05
Biological Process: brassinosteroid biosynthetic process (GO:0016132)	28 out of 3004 0.932090545938748%	128 out of 42206 0.303274415959816%	7.84368e-08	9.74185e-05
Biological Process: negative regulation of catalytic activity (GO:0043086)	24 out of 3004 0.798934753661784%	101 out of 42206 0.239302468843292%	1.25933e-07	0.000156408
Biological Process: response to molecule of bacterial origin (GO:0002237)	18 out of 3004 0.599201065246338%	65 out of 42206 0.154006539354594%	4.0605e-07	0.000504315
Biological Process: acetyl-CoA metabolic process (GO:0006084)	25 out of 3004 0.832223701731025%	122 out of 42206 0.2890584277117%	1.38551e-06	0.00172081
Biological Process: plant-type primary cell wall biogenesis (GO:0009833)	10 out of 3004 0.33288948069241%	24 out of 42206 0.0568639529924655%	2.54622e-06	0.00316241
Biological Process: auxin polar transport (GO:0009926)	22 out of 3004 0.732356857523302%	104 out of 42206 0.246410462967351%	3.36006e-06	0.0041732
Biological Process: intracellular protein transport (GO:0006886)	70 out of 3004 2.33022636484687%	563 out of 42206 1.33393356394825%	4.14454e-06	0.00514752
Biological Process: cation transport (GO:0006812)	28 out of 3004 0.932090545938748%	155 out of 42206 0.36724636307634%	4.58588e-06	0.00569566
Biological Process: sterol biosynthetic process (GO:0016126)	36 out of 3004 1.19840213049268%	231 out of 42206 0.547315547552481%	7.75537e-06	0.00963217
Biological Process: phosphoglycerate transport (GO:0015713)	6 out of 3004 0.199733688415446%	9 out of 42206 0.0213239823721746%	9.00482e-06	0.011184
Biological Process: lignin metabolic process (GO:0009808)	7 out of 3004 0.233022636484687%	13 out of 42206 0.0308013078709188%	1.0746e-05	0.0133465
Biological Process: L-phenylalanine catabolic process (GO:0006559)	10 out of 3004 0.33288948069241%	28 out of 42206 0.0663412784912098%	1.30819e-05	0.0162477
Biological Process: transmembrane transport (GO:0055085)	130 out of 3004 4.32756324900133%	1259 out of 42206 2.98298820072975%	1.31291e-05	0.0163063
Biological Process: phosphorelay signal transduction system (GO:0000160)	24 out of 3004 0.798934753661784%	131 out of 42206 0.310382410083874%	1.67199e-05	0.0207661
Biological Process: phospholipid transport (GO:0015914)	12 out of 3004 0.399467376830892%	41 out of 42206 0.0971425863621286%	1.85903e-05	0.0230892
Biological Process: urea transmembrane transport (GO:0071918)	7 out of 3004 0.233022636484687%	14 out of 42206 0.0331706392456049%	2.01649e-05	0.0250448
Biological Process: auxin efflux (GO:0010315)	9 out of 3004 0.299600532623169%	24 out of 42206 0.0568639529924655%	2.26303e-05	0.0281069
Biological Process: regulation of transcription, DNA-templated (GO:0006355)	166 out of 3004 5.52596537949401%	1706 out of 42206 4.04207932521442%	2.54412e-05	0.031598
Biological Process: regulation of biosynthetic process (GO:0009889)	4 out of 3004 0.133155792276964%	4 out of 42206 0.00947732549874425%	2.56152e-05	0.031814
Biological Process: regulation of photosynthesis, light reaction (GO:0042548)	4 out of 3004 0.133155792276964%	4 out of 42206 0.00947732549874425%	2.56152e-05	0.031814
Biological Process: microtubule nucleation (GO:0007020)	22 out of 3004 0.732356857523302%	118 out of 42206 0.279581102212956%	2.7884e-05	0.0346319
Biological Process: longitudinal axis specification (GO:0009942)	5 out of 3004 0.166444740346205%	7 out of 42206 0.0165853196228024%	3.38477e-05	0.0420388
Biological Process: ER to Golgi vesicle-mediated transport (GO:0006888)	33 out of 3004 1.09853528628495%	220 out of 42206 0.521252902430934%	3.99425e-05	0.0496086
Molecular Function: cellulose synthase (UDP-forming) activity (GO:0016760)	31 out of 3155 0.98256735340729%	120 out of 44247 0.271204827445929%	2.21036e-10	1.8125e-07
Molecular Function: phosphorelay sensor kinase activity (GO:0000155)	28 out of 3155 0.887480190174326%	105 out of 44247 0.237304224015187%	7.38797e-10	6.05814e-07
Molecular Function: phenylalanine ammonia-lyase activity (GO:0045548)	10 out of 3155 0.316957210776545%	13 out of 44247 0.0293805229733089%	7.84804e-10	6.43539e-07
Molecular Function: protein serine/threonine kinase activity (GO:0004674)	202 out of 3155 6.40253565768621%	1864 out of 44247 4.21271498632676%	1.59572e-09	1.30849e-06
Molecular Function: protein kinase activity (GO:0004672)	90 out of 3155 2.85261489698891%	673 out of 44247 1.52100707392592%	7.06444e-09	5.79284e-06
Molecular Function: protein dimerization activity (GO:0046983)	55 out of 3155 1.743264659271%	366 out of 44247 0.827174723710082%	1.36701e-07	0.000112095
Molecular Function: 5-methyltetrahydropteroyltriglutamate-homocysteine S-methyltransferase activity (GO:0003871)	9 out of 3155 0.285261489698891%	15 out of 44247 0.0339006034307411%	1.58776e-07	0.000130196
Molecular Function: trans-cinnamate 4-monooxygenase activity (GO:0016710)	9 out of 3155 0.285261489698891%	16 out of 44247 0.0361606436594571%	3.39784e-07	0.000278623
Molecular Function: 2-alkenal reductase [NAD(P)] activity (GO:0032440)	73 out of 3155 2.31378763866878%	561 out of 44247 1.26788256830972%	5.17064e-07	0.000423993
Molecular Function: enzyme inhibitor activity (GO:0004857)	12 out of 3155 0.380348652931854%	32 out of 44247 0.0723212873189143%	9.90507e-07	0.000812216
Molecular Function: cation-transporting ATPase activity (GO:0019829)	21 out of 3155 0.665610142630745%	90 out of 44247 0.203403620584446%	1.07442e-06	0.000881026
Molecular Function: cellulose synthase activity (GO:0016759)	6 out of 3155 0.190174326465927%	8 out of 44247 0.0180803218297286%	3.23067e-06	0.00264915
Molecular Function: hydrogen-translocating pyrophosphatase activity (GO:0009678)	11 out of 3155 0.3486529318542%	32 out of 44247 0.0723212873189143%	7.52717e-06	0.00617228
Molecular Function: pectinesterase activity (GO:0030599)	12 out of 3155 0.380348652931854%	38 out of 44247 0.0858815286912107%	7.93875e-06	0.00650977
Molecular Function: phosphoglycerate transmembrane transporter activity (GO:0015120)	6 out of 3155 0.190174326465927%	9 out of 44247 0.0203403620584446%	9.10228e-06	0.00746387
Molecular Function: transcription regulatory region sequence-specific DNA binding (GO:0000976)	9 out of 3155 0.285261489698891%	22 out of 44247 0.0497208850317536%	9.9617e-06	0.00816859
Molecular Function: heme binding (GO:0020037)	52 out of 3155 1.64817749603803%	393 out of 44247 0.888195809885416%	1.31723e-05	0.0108013
Molecular Function: phospholipid-translocating ATPase activity (GO:0004012)	12 out of 3155 0.380348652931854%	41 out of 44247 0.0926616493773589%	1.89437e-05	0.0155338
Molecular Function: urea transmembrane transporter activity (GO:0015204)	7 out of 3155 0.221870047543582%	14 out of 44247 0.031640563202025%	2.04116e-05	0.0167375
Molecular Function: inorganic anion exchanger activity (GO:0005452)	7 out of 3155 0.221870047543582%	14 out of 44247 0.031640563202025%	2.04116e-05	0.0167375
Molecular Function: arginine decarboxylase activity (GO:0008792)	6 out of 3155 0.190174326465927%	10 out of 44247 0.0226004022871607%	2.1373e-05	0.0175259
Molecular Function: inositol hexakisphosphate binding (GO:0000822)	6 out of 3155 0.190174326465927%	10 out of 44247 0.0226004022871607%	2.1373e-05	0.0175259
Molecular Function: ligase activity (GO:0016874)	29 out of 3155 0.919175911251981%	186 out of 44247 0.420367482541189%	5.80418e-05	0.0475943
Cellular Component: trans-Golgi network (GO:0005802)	71 out of 2060 3.44660194174757%	350 out of 27529 1.27138653783283%	0	0
Cellular Component: integral component of membrane (GO:0016021)	499 out of 2060 24.2233009708738%	4055 out of 27529 14.7299211740347%	0	0
Cellular Component: endosome (GO:0005768)	71 out of 2060 3.44660194174757%	325 out of 27529 1.18057321370191%	2.13463e-12	4.95233e-10
Cellular Component: COPII vesicle coat (GO:0030127)	15 out of 2060 0.728155339805825%	33 out of 27529 0.11987358785281%	3.49312e-09	8.10403e-07
Cellular Component: Golgi apparatus (GO:0005794)	111 out of 2060 5.38834951456311%	957 out of 27529 3.47633404773148%	2.57635e-06	0.000597714
Cellular Component: plant-type cell wall (GO:0009505)	43 out of 2060 2.0873786407767%	296 out of 27529 1.07522975771005%	2.21138e-05	0.0051304
Cellular Component: membrane (GO:0016020)	249 out of 2060 12.0873786407767%	2609 out of 27529 9.47727850630245%	2.73297e-05	0.0063405
Cellular Component: COPI vesicle coat (GO:0030126)	12 out of 2060 0.58252427184466%	43 out of 27529 0.156198917505176%	5.13135e-05	0.0119047
Cellular Component: extracellular region (GO:0005576)	42 out of 2060 2.03883495145631%	305 out of 27529 1.10792255439718%	9.53148e-05	0.022113
