# Supplementary material for: An integrated analysis based on transcriptome and proteome reveals deastringency-related genes in CPCNA persimmon
Source: Sci Rep. 2017 Mar 17;7:44671. doi: 10.1038/srep44671 (PMC5356345; doi:10.1038/srep44671)
Supplement: Supplementary Dataset S10 [file srep44671-s11.xls]

## Sheet: Sheet 1
An integrated analysis based on transcriptome and proteome reveals deastringency-related genes in CPCNA persimmon
Wenxing Chen, Yalou Xiong, Liqing Xu, Qinglin Zhang, Zhengrong Luo
Supplementary Dataset S10. GO enrichment analysis the 228 shared up-regulated unigenes spcific in natural and water-treated de-astringecny.
GO_Name	GO_ID	GO_Level	P_value	EnrichmentScore	HitsGenesCountsInSelectedSet	HitsGenesCountsInBackground	AllGenesCountsInSelectedSet	AllGenesCountsInBackground	GenesOfSelectedSetInGOterm	corrected p-value(BH method)
regulation of pectin biosynthetic process	GO:0016762	6	3.20828e-10	42.9178	7	59	140	50643	Unigene11828_All,CL652.Contig5_All,CL652.Contig1_All,Unigene34086_All,CL4252.Contig3_All,CL652.Contig9_All,Unigene16878_All,	9.81734e-08
response to stress	GO:0048046	3	6.83779e-07	5.11234	14	1206	120	52847	Unigene406_All,Unigene59427_All,CL4185.Contig4_All,Unigene11828_All,CL652.Contig5_All,CL652.Contig1_All,CL8683.Contig3_All,CL846.Contig3_All,CL6683.Contig4_All,Unigene34086_All,CL8683.Contig6_All,CL4252.Contig3_All,CL652.Contig9_All,Unigene16878_All,	9.23101e-05
superoxide metabolic process	GO:0030312	3	9.67242e-06	3.42013	17	2189	120	52847	Unigene406_All,CL11300.Contig7_All,Unigene59427_All,Unigene11828_All,CL652.Contig5_All,CL422.Contig12_All,CL652.Contig1_All,CL846.Contig3_All,CL6683.Contig4_All,Unigene34086_All,CL422.Contig10_All,CL4252.Contig3_All,CL9503.Contig1_All,CL652.Contig9_All,Unigene18468_All,Unigene16878_All,CL6063.Contig1_All,	0.000435259
response to oxygen-containing compound	GO:0005618	4	9.55873e-06	3.42325	17	2187	120	52847	Unigene406_All,CL11300.Contig7_All,Unigene59427_All,Unigene11828_All,CL652.Contig5_All,CL422.Contig12_All,CL652.Contig1_All,CL846.Contig3_All,CL6683.Contig4_All,Unigene34086_All,CL422.Contig10_All,CL4252.Contig3_All,CL9503.Contig1_All,CL652.Contig9_All,Unigene18468_All,Unigene16878_All,CL6063.Contig1_All,	0.000645214
phospholipid dephosphorylation	GO:0004784	3	1.36611e-05	27.8258	4	52	140	50643	CL4551.Contig2_All,CL4551.Contig1_All,CL1838.Contig2_All,CL1838.Contig4_All,	0.00209015
phosphatidylinositol dephosphorylation	GO:0016721	4	1.36611e-05	27.8258	4	52	140	50643	CL4551.Contig2_All,CL4551.Contig1_All,CL1838.Contig2_All,CL1838.Contig4_All,	0.00209015
cellular carbohydrate metabolic process	GO:0005576	2	0.000113567	2.60912	19	3207	120	52847	Unigene406_All,CL11300.Contig7_All,Unigene59427_All,CL4185.Contig4_All,Unigene11828_All,CL652.Contig5_All,CL422.Contig12_All,CL652.Contig1_All,CL8683.Contig3_All,CL846.Contig3_All,CL337.Contig9_All,CL6683.Contig4_All,Unigene18334_All,Unigene34086_All,CL8683.Contig6_All,CL422.Contig10_All,CL4252.Contig3_All,CL652.Contig9_All,Unigene16878_All,	0.00383289
regulation of polysaccharide metabolic process	GO:1900030	8	8.59745e-06	339.935	2	2	153	52010	Unigene24454_All,Unigene12685_All,	0.00894995
response to reactive oxygen species	GO:0006950	3	4.08489e-05	1.6194	58	12175	153	52010	CL5509.Contig3_All,Unigene6057_All,Unigene406_All,CL4551.Contig2_All,CL4559.Contig16_All,CL541.Contig17_All,CL4382.Contig1_All,CL11300.Contig7_All,CL1040.Contig12_All,Unigene59427_All,CL608.Contig20_All,CL4551.Contig1_All,CL10651.Contig1_All,Unigene26178_All,CL6171.Contig5_All,CL4072.Contig9_All,CL4559.Contig1_All,CL969.Contig11_All,CL2730.Contig2_All,Unigene4920_All,CL7896.Contig6_All,Unigene284…	0.0141746
cellular glucan metabolic process	GO:0006801	5	5.67578e-05	19.4248	4	70	153	52010	CL4551.Contig2_All,CL4551.Contig1_All,CL1838.Contig2_All,CL1838.Contig4_All,	0.0147712
glucan metabolic process	GO:1901700	4	7.13545e-05	1.95557	35	6084	153	52010	CL4551.Contig2_All,CL4559.Contig16_All,CL541.Contig17_All,CL7861.Contig5_All,CL1040.Contig12_All,Unigene59427_All,CL608.Contig20_All,CL4551.Contig1_All,CL4559.Contig1_All,CL969.Contig11_All,CL7896.Contig6_All,CL4185.Contig4_All,CL5151.Contig2_All,Unigene18145_All,CL8683.Contig3_All,CL541.Contig16_All,Unigene1162_All,CL608.Contig4_All,Unigene23460_All,CL12200.Contig1_All,CL4559.Contig14_All,CL7896…	0.014856
regulation of cellular carbohydrate metabolic process	GO:0046839	7	8.62249e-05	35.1657	3	29	153	52010	CL608.Contig20_All,CL608.Contig4_All,CL608.Contig15_All,	0.01496
regulation of DNA-templated transcription, elongation	GO:0046856	9	8.62249e-05	35.1657	3	29	153	52010	CL608.Contig20_All,CL608.Contig4_All,CL608.Contig15_All,	0.01496
defense response by callose deposition	GO:0016595	6	0.000269706	80.3857	2	9	140	50643	Unigene23460_All,Unigene10016_All,	0.016506
cellular response to lipid	GO:0044262	5	3.51689e-05	2.54426	23	3073	153	52010	Unigene24454_All,CL5509.Contig3_All,Unigene28799_All,CL4382.Contig1_All,CL608.Contig20_All,Unigene28410_All,CL5151.Contig2_All,CL7204.Contig3_All,Unigene11828_All,CL652.Contig5_All,CL652.Contig1_All,CL541.Contig16_All,CL10831.Contig2_All,CL608.Contig4_All,CL12200.Contig1_All,Unigene34086_All,CL2467.Contig11_All,CL4252.Contig3_All,CL608.Contig15_All,CL652.Contig9_All,Unigene12685_All,Unigene16878_…	0.0183054
xyloglucan:xyloglucosyl transferase activity	GO:0016758	5	0.000442784	2.99145	13	1572	140	50643	Unigene28410_All,Unigene11828_All,CL652.Contig5_All,CL652.Contig1_All,CL12429.Contig1_All,CL2647.Contig19_All,CL12200.Contig1_All,Unigene34086_All,Unigene29966_All,CL4252.Contig3_All,Unigene53629_All,CL652.Contig9_All,Unigene16878_All,	0.019356
superoxide dismutase activity	GO:0046030	8	0.00039071	21.2786	3	51	140	50643	CL608.Contig20_All,CL608.Contig4_All,CL608.Contig15_All,	0.0199262
oxidoreductase activity, acting on superoxide radicals as acceptor	GO:0004445	9	0.000269473	24.1157	3	45	140	50643	CL608.Contig20_All,CL608.Contig4_All,CL608.Contig15_All,	0.0206147
glutamate binding	GO:0004607	7	0.00100421	42.5571	2	17	140	50643	Unigene7236_All,Unigene33564_All,	0.0384109
transferase activity, transferring hexosyl groups	GO:0032881	7	0.000656476	52.2976	2	13	153	52010	Unigene24454_All,Unigene12685_All,	0.0401995
inositol trisphosphate phosphatase activity	GO:0000302	5	0.000833553	3.1449	11	1189	153	52010	CL4551.Contig2_All,CL4551.Contig1_All,CL969.Contig11_All,CL5151.Contig2_All,Unigene23460_All,CL969.Contig4_All,CL6683.Contig4_All,CL2467.Contig11_All,Unigene10016_All,CL969.Contig12_All,CL3182.Contig1_All,	0.0413204
inositol-polyphosphate 5-phosphatase activity	GO:0006073	7	0.000736879	2.59097	15	1968	153	52010	CL4382.Contig1_All,Unigene28410_All,CL5151.Contig2_All,CL7204.Contig3_All,Unigene11828_All,CL652.Contig5_All,CL652.Contig1_All,CL541.Contig16_All,CL10831.Contig2_All,CL12200.Contig1_All,Unigene34086_All,CL2467.Contig11_All,CL4252.Contig3_All,CL652.Contig9_All,Unigene16878_All,	0.0426162
phosphatidylcholine-sterol O-acyltransferase activity	GO:0044042	6	0.000736879	2.59097	15	1968	153	52010	CL4382.Contig1_All,Unigene28410_All,CL5151.Contig2_All,CL7204.Contig3_All,Unigene11828_All,CL652.Contig5_All,CL652.Contig1_All,CL541.Contig16_All,CL10831.Contig2_All,CL12200.Contig1_All,Unigene34086_All,CL2467.Contig11_All,CL4252.Contig3_All,CL652.Contig9_All,Unigene16878_All,	0.0426162
phospholipid:diacylglycerol acyltransferase activity	GO:0010675	7	0.000831229	16.4485	3	62	153	52010	Unigene24454_All,CL5509.Contig3_All,Unigene12685_All,	0.0432655
hydrolase activity, acting on glycosyl bonds	GO:0046027	8	0.0021833	28.9389	2	25	140	50643	Unigene7236_All,Unigene33564_All,	0.0445393
NAD binding	GO:0016798	4	0.00234095	2.7537	11	1445	140	50643	Unigene11828_All,CL652.Contig5_All,CL652.Contig1_All,CL846.Contig3_All,CL2647.Contig19_All,CL337.Contig9_All,Unigene34086_All,CL4252.Contig3_All,Unigene53629_All,CL652.Contig9_All,Unigene16878_All,	0.0447706
transferase activity, transferring glycosyl groups	GO:0051287	5	0.00148962	6.06939	5	298	140	50643	Unigene531_All,CL1637.Contig24_All,CL6683.Contig4_All,CL4863.Contig2_All,CL1637.Contig2_All,	0.0455825
inositol phosphate phosphatase activity	GO:0016757	4	0.002099	2.32378	15	2335	140	50643	CL6171.Contig5_All,CL7322.Contig2_All,Unigene28410_All,Unigene11828_All,CL652.Contig5_All,CL652.Contig1_All,CL12429.Contig1_All,CL2647.Contig19_All,CL12200.Contig1_All,Unigene34086_All,Unigene29966_All,CL4252.Contig3_All,Unigene53629_All,CL652.Contig9_All,Unigene16878_All,	0.0458781
glycerophosphocholine phosphodiesterase activity	GO:0052745	7	0.00135169	13.9129	3	78	140	50643	CL608.Contig20_All,CL608.Contig4_All,CL608.Contig15_All,	0.0459575
transition metal ion transmembrane transporter activity	GO:0047389	7	0.00276445	361.736	1	1	140	50643	Unigene28799_All,	0.0469956
hydrolase activity, hydrolyzing O-glycosyl compounds	GO:0046915	9	0.00186679	7.73766	4	187	140	50643	CL541.Contig17_All,CL541.Contig16_All,Unigene30233_All,CL5831.Contig4_All,	0.0476031
cadmium ion transmembrane transporter activity	GO:0032784	8	0.000368069	21.698	3	47	153	52010	CL4559.Contig16_All,CL4559.Contig1_All,CL4559.Contig14_All,	0.0478949
apoplast	GO:0004553	5	0.00207237	2.98462	10	1212	140	50643	Unigene11828_All,CL652.Contig5_All,CL652.Contig1_All,CL846.Contig3_All,CL337.Contig9_All,Unigene34086_All,CL4252.Contig3_All,Unigene53629_All,CL652.Contig9_All,Unigene16878_All,	0.0487803
external encapsulating structure	GO:0015086	10	0.00273607	25.8383	2	28	140	50643	CL541.Contig17_All,CL541.Contig16_All,	0.0492492
cell wall	GO:0052542	5	0.000430567	8.01733	5	212	153	52010	CL541.Contig17_All,CL608.Contig20_All,CL541.Contig16_All,CL608.Contig4_All,CL608.Contig15_All,	0.0498022
extracellular region	GO:0071396	6	0.000479397	3.63566	10	935	153	52010	CL4559.Contig16_All,CL608.Contig20_All,CL4559.Contig1_All,CL608.Contig4_All,Unigene23460_All,CL4559.Contig14_All,Unigene23252_All,CL2113.Contig8_All,Unigene10016_All,CL608.Contig15_All,	0.0499052
pollen tube	GO:0090406	4	0.00583315	17.6157	2	50	120	52847	CL8683.Contig3_All,CL8683.Contig6_All,	0.157495
cell projection	GO:0042995	3	0.00830481	14.6797	2	60	120	52847	CL8683.Contig3_All,CL8683.Contig6_All,	0.186858
photosystem I reaction center	GO:0009538	5	0.0135478	73.3986	1	6	120	52847	Unigene6409_All,	0.261278
amyloplast	GO:0009501	6	0.0202532	48.9324	1	9	120	52847	CL12200.Contig1_All,	0.303799
cell periphery	GO:0071944	3	0.0226897	1.34163	40	13130	120	52847	CL4351.Contig1_All,CL4487.Contig17_All,Unigene406_All,CL541.Contig17_All,Unigene28799_All,CL7861.Contig5_All,CL9514.Contig2_All,CL4141.Contig6_All,CL11300.Contig7_All,Unigene59427_All,Unigene17368_All,Unigene28410_All,Unigene12983_All,CL4185.Contig4_All,CL5151.Contig2_All,CL9614.Contig4_All,Unigene11828_All,CL652.Contig5_All,CL4954.Contig2_All,CL422.Contig12_All,CL652.Contig1_All,CL8683.Contig3_A…	0.306311
intrinsic component of membrane	GO:0031224	3	0.0188494	1.63562	20	5385	120	52847	Unigene772_All,CL4487.Contig17_All,CL9696.Contig3_All,Unigene17368_All,CL84.Contig9_All,Unigene28410_All,Unigene12983_All,Unigene6409_All,CL12429.Contig1_All,CL12119.Contig2_All,CL3062.Contig4_All,Unigene23460_All,CL84.Contig10_All,Unigene30233_All,CL5831.Contig4_All,Unigene10016_All,CL9503.Contig1_All,CL1385.Contig4_All,CL16.Contig2_All,CL2189.Contig7_All,	0.318084
plant-type cell wall	GO:0009505	5	0.0395731	2.68532	5	820	120	52847	CL11300.Contig7_All,CL422.Contig12_All,CL422.Contig10_All,CL9503.Contig1_All,Unigene18468_All,	0.48567
plastoglobule	GO:0010287	7	0.0504275	5.57458	2	158	120	52847	Unigene6409_All,Unigene1162_All,	0.486265
intrinsic component of organelle membrane	GO:0031300	4	0.0437915	6.03276	2	146	120	52847	Unigene772_All,Unigene28410_All,	0.492654
intrinsic component of mitochondrial inner membrane	GO:0031304	6	0.0552596	17.6157	1	25	120	52847	Unigene772_All,	0.497337
