# Supplementary material for: An integrated analysis based on transcriptome and proteome reveals deastringency-related genes in CPCNA persimmon
Source: Sci Rep. 2017 Mar 17;7:44671. doi: 10.1038/srep44671 (PMC5356345; doi:10.1038/srep44671)
Supplement: Supplementary Dataset S11 [file srep44671-s12.xls]

## Sheet: Sheet 1
An integrated analysis based on transcriptome and proteome reveals deastringency-related genes in CPCNA persimmon
Wenxing Chen, Yalou Xiong, Liqing Xu, Qinglin Zhang, Zhengrong Luo
Supplementary Dataset S11. GO enrichment analysis the 633 shared down-regulated unigenes spcific in natural and water-treated de-astringecny.
GO_Name	GO_ID	GO_Level	P_value	EnrichmentScore	HitsGenesCountsInSelectedSet	HitsGenesCountsInBackground	AllGenesCountsInSelectedSet	AllGenesCountsInBackground	GenesOfSelectedSetInGOterm	corrected p-value(BH method)
protein phosphorylation	GO:0006468	8	1.39111e-13	2.51301	74	4278	358	52010	Unigene8940_All,Unigene29410_All,CL12140.Contig1_All,CL3869.Contig4_All,Unigene24732_All,Unigene754_All,CL4281.Contig3_All,CL6059.Contig1_All,Unigene31474_All,CL857.Contig5_All,Unigene28702_All,Unigene17492_All,CL9827.Contig3_All,CL4745.Contig3_All,CL4504.Contig1_All,CL11295.Contig2_All,CL9613.Contig1_All,Unigene16800_All,CL6681.Contig1_All,CL61.Contig2_All,Unigene24430_All,CL2473.Contig2_All,Uni…	2.1117e-10
pectinesterase activity	GO:0030599	6	3.27252e-11	27.8258	9	45	364	50643	Unigene38129_All,CL9430.Contig2_All,Unigene6381_All,CL10700.Contig1_All,Unigene40926_All,CL13290.Contig2_All,Unigene13496_All,CL10700.Contig2_All,CL13290.Contig1_All,	1.44318e-08
protein kinase activity	GO:0004672	6	7.49363e-11	2.2375	72	4477	364	50643	Unigene8940_All,Unigene29410_All,CL12140.Contig1_All,CL3869.Contig4_All,Unigene24732_All,Unigene754_All,CL4281.Contig3_All,CL6059.Contig1_All,Unigene5979_All,Unigene31474_All,CL857.Contig5_All,Unigene12847_All,Unigene28702_All,Unigene17492_All,CL9827.Contig3_All,CL4745.Contig3_All,CL4504.Contig1_All,CL11295.Contig2_All,CL9613.Contig1_All,Unigene16800_All,CL6681.Contig1_All,CL61.Contig2_All,Unigen…	1.65234e-08
regulation of hormone levels	GO:0010817	4	5.15123e-11	4.09796	31	1099	358	52010	Unigene8940_All,Unigene38129_All,CL278.Contig4_All,Unigene754_All,CL9430.Contig2_All,Unigene36179_All,CL4504.Contig1_All,CL10643.Contig2_All,CL8770.Contig2_All,Unigene29473_All,Unigene28632_All,CL2782.Contig1_All,CL6831.Contig4_All,Unigene558_All,CL6831.Contig2_All,CL6197.Contig1_All,Unigene1838_All,CL4970.Contig5_All,CL522.Contig4_All,Unigene13496_All,Unigene25315_All,CL265.Contig2_All,CL2782.Co…	2.60652e-08
auxin-activated signaling pathway	GO:0009734	7	1.00364e-10	7.84047	17	315	358	52010	Unigene8192_All,CL723.Contig15_All,CL4843.Contig5_All,CL4843.Contig8_All,Unigene36179_All,Unigene4405_All,CL2782.Contig1_All,Unigene721_All,CL4843.Contig6_All,CL4843.Contig1_All,Unigene14419_All,CL2782.Contig6_All,Unigene13290_All,Unigene4901_All,CL4843.Contig9_All,CL1304.Contig15_All,CL2782.Contig4_All,	3.04706e-08
biological regulation	GO:0065007	2	4.47924e-11	1.50818	177	17050	358	52010	CL4764.Contig2_All,Unigene8940_All,Unigene8192_All,Unigene38129_All,CL278.Contig4_All,Unigene1547_All,CL723.Contig15_All,Unigene13208_All,CL12140.Contig1_All,Unigene37351_All,CL7671.Contig2_All,CL4682.Contig1_All,CL3869.Contig4_All,Unigene24732_All,CL5389.Contig1_All,Unigene754_All,Unigene4285_All,CL4281.Contig3_All,Unigene29754_All,CL8925.Contig1_All,CL64.Contig2_All,CL5918.Contig4_All,CL4843.Co…	3.39974e-08
transmembrane receptor protein tyrosine kinase signaling pathway	GO:0007169	8	9.26301e-11	9.47474	15	230	358	52010	Unigene8940_All,Unigene24732_All,Unigene754_All,Unigene31474_All,Unigene17492_All,Unigene4405_All,CL646.Contig1_All,Unigene35362_All,Unigene36407_All,Unigene40987_All,Unigene25315_All,Unigene36507_All,Unigene58428_All,CL4018.Contig9_All,Unigene27033_All,	3.51531e-08
plant organ development	GO:0099402	4	1.57784e-10	2.24911	69	4457	358	52010	Unigene8940_All,CL278.Contig4_All,Unigene1547_All,CL723.Contig15_All,Unigene754_All,Unigene4285_All,CL4281.Contig3_All,CL64.Contig2_All,CL4843.Contig5_All,CL13559.Contig25_All,CL857.Contig5_All,CL4843.Contig8_All,CL9827.Contig3_All,Unigene36179_All,Unigene9505_All,Unigene16800_All,CL10643.Contig2_All,CL8770.Contig2_All,Unigene29473_All,Unigene4405_All,CL12691.Contig1_All,CL5209.Contig4_All,Unigen…	3.99193e-08
enzyme linked receptor protein signaling pathway	GO:0007167	7	3.31681e-10	8.64758	15	252	358	52010	Unigene8940_All,Unigene24732_All,Unigene754_All,Unigene31474_All,Unigene17492_All,Unigene4405_All,CL646.Contig1_All,Unigene35362_All,Unigene36407_All,Unigene40987_All,Unigene25315_All,Unigene36507_All,Unigene58428_All,CL4018.Contig9_All,Unigene27033_All,	7.19273e-08
lateral growth	GO:0080190	3	4.05853e-10	39.1137	7	26	358	52010	CL3869.Contig4_All,CL857.Contig5_All,Unigene16800_All,CL857.Contig2_All,Unigene36407_All,CL857.Contig3_All,CL3869.Contig6_All,	7.70106e-08
secondary growth	GO:0080117	4	4.05853e-10	39.1137	7	26	358	52010	CL3869.Contig4_All,CL857.Contig5_All,Unigene16800_All,CL857.Contig2_All,Unigene36407_All,CL857.Contig3_All,CL3869.Contig6_All,	7.70106e-08
cellular response to auxin stimulus	GO:0071365	6	5.52297e-10	7.01633	17	352	358	52010	Unigene8192_All,CL723.Contig15_All,CL4843.Contig5_All,CL4843.Contig8_All,Unigene36179_All,Unigene4405_All,CL2782.Contig1_All,Unigene721_All,CL4843.Contig6_All,CL4843.Contig1_All,Unigene14419_All,CL2782.Contig6_All,Unigene13290_All,Unigene4901_All,CL4843.Contig9_All,CL1304.Contig15_All,CL2782.Contig4_All,	8.38386e-08
shoot system development	GO:0048367	4	6.36698e-10	2.2102	67	4404	358	52010	Unigene8940_All,CL723.Contig15_All,Unigene13208_All,CL12140.Contig1_All,Unigene13658_All,CL3869.Contig4_All,Unigene754_All,Unigene4285_All,CL4281.Contig3_All,CL64.Contig2_All,CL4843.Contig5_All,CL13559.Contig25_All,CL857.Contig5_All,CL4843.Contig8_All,CL9827.Contig3_All,Unigene36179_All,Unigene32390_All,Unigene9505_All,Unigene16800_All,CL10643.Contig2_All,Unigene4405_All,CL12691.Contig1_All,CL520…	8.78644e-08
intrinsic component of membrane	GO:0031224	3	2.56621e-09	2.10516	68	5385	317	52847	CL4764.Contig2_All,Unigene8940_All,CL278.Contig4_All,CL7787.Contig2_All,Unigene29410_All,CL12140.Contig1_All,Unigene24732_All,Unigene754_All,Unigene32788_All,Unigene31474_All,Unigene28702_All,CL4764.Contig4_All,Unigene13517_All,Unigene17492_All,Unigene5976_All,CL9827.Contig3_All,CL4745.Contig3_All,CL4881.Contig7_All,Unigene36179_All,CL1213.Contig5_All,CL5015.Contig1_All,Unigene4405_All,CL6319.Con…	5.20941e-07
cell surface receptor signaling pathway	GO:0007166	6	4.31644e-09	7.16839	15	304	358	52010	Unigene8940_All,Unigene24732_All,Unigene754_All,Unigene31474_All,Unigene17492_All,Unigene4405_All,CL646.Contig1_All,Unigene35362_All,Unigene36407_All,Unigene40987_All,Unigene25315_All,Unigene36507_All,Unigene58428_All,CL4018.Contig9_All,Unigene27033_All,	5.46029e-07
shoot system morphogenesis	GO:0010016	4	5.16248e-09	3.08542	35	1648	358	52010	CL12140.Contig1_All,CL4281.Contig3_All,CL64.Contig2_All,CL4843.Contig5_All,CL13559.Contig25_All,CL4843.Contig8_All,CL9827.Contig3_All,CL10643.Contig2_All,Unigene4405_All,CL12691.Contig1_All,CL5209.Contig4_All,Unigene28632_All,Unigene558_All,Unigene40987_All,CL11340.Contig1_All,CL4843.Contig6_All,CL4843.Contig1_All,Unigene25331_All,CL522.Contig4_All,Unigene40778_All,CL88.Contig77_All,Unigene4512_A…	6.02818e-07
triose phosphate transmembrane transport	GO:0035436	8	6.7104e-09	66.0361	5	11	358	52010	CL4764.Contig2_All,CL4764.Contig3_All,Unigene32082_All,Unigene53598_All,CL4764.Contig1_All,	6.79092e-07
triose phosphate transport	GO:0015717	7	6.7104e-09	66.0361	5	11	358	52010	CL4764.Contig2_All,CL4764.Contig3_All,Unigene32082_All,Unigene53598_All,CL4764.Contig1_All,	6.79092e-07
phyllome development	GO:0048827	5	6.67249e-09	2.62409	44	2436	358	52010	Unigene8940_All,CL723.Contig15_All,Unigene754_All,Unigene4285_All,CL4281.Contig3_All,CL64.Contig2_All,CL13559.Contig25_All,CL857.Contig5_All,CL9827.Contig3_All,Unigene36179_All,Unigene16800_All,CL10643.Contig2_All,Unigene4405_All,CL12691.Contig1_All,CL5209.Contig4_All,Unigene28632_All,CL9830.Contig2_All,CL2782.Contig1_All,Unigene35362_All,CL1215.Contig6_All,Unigene558_All,CL857.Contig2_All,Unigen…	7.23488e-07
integral component of membrane	GO:0016021	4	7.20405e-09	2.11443	64	5046	317	52847	CL4764.Contig2_All,Unigene8940_All,Unigene29410_All,CL12140.Contig1_All,Unigene24732_All,Unigene754_All,Unigene32788_All,Unigene31474_All,Unigene28702_All,CL4764.Contig4_All,Unigene13517_All,Unigene17492_All,Unigene5976_All,CL9827.Contig3_All,CL4745.Contig3_All,CL4881.Contig7_All,Unigene36179_All,CL1213.Contig5_All,CL5015.Contig1_All,Unigene4405_All,CL6319.Contig2_All,Unigene28632_All,CL4745.Cont…	7.31211e-07
transcription regulatory region DNA binding	GO:0044212	7	1.60838e-08	14.2291	9	88	364	50643	CL4843.Contig5_All,CL4843.Contig8_All,CL7964.Contig1_All,CL4843.Contig6_All,CL4843.Contig1_All,Unigene25331_All,CL2494.Contig7_All,CL4843.Contig9_All,CL5595.Contig3_All,	8.86619e-07
cytokinin receptor activity	GO:0009884	5	1.59659e-08	34.7823	6	24	364	50643	CL3869.Contig4_All,CL857.Contig5_All,Unigene16800_All,CL857.Contig2_All,CL857.Contig3_All,CL3869.Contig6_All,	1.00585e-06
negative regulation of iron ion transport	GO:0034757	9	1.23651e-08	36.3198	6	24	358	52010	CL3869.Contig4_All,CL857.Contig5_All,Unigene16800_All,CL857.Contig2_All,CL857.Contig3_All,CL3869.Contig6_All,	1.10413e-06
regulation of iron ion transport	GO:0034756	8	1.23651e-08	36.3198	6	24	358	52010	CL3869.Contig4_All,CL857.Contig5_All,Unigene16800_All,CL857.Contig2_All,CL857.Contig3_All,CL3869.Contig6_All,	1.10413e-06
transcription regulatory region sequence-specific DNA binding	GO:0000976	8	2.33026e-08	17.1236	8	65	364	50643	CL4843.Contig5_All,CL4843.Contig8_All,CL7964.Contig1_All,CL4843.Contig6_All,CL4843.Contig1_All,CL2494.Contig7_All,CL4843.Contig9_All,CL5595.Contig3_All,	1.14183e-06
triose-phosphate transmembrane transporter activity	GO:0071917	5	8.3219e-09	63.2405	5	11	364	50643	CL4764.Contig2_All,CL4764.Contig3_All,Unigene32082_All,Unigene53598_All,CL4764.Contig1_All,	1.22332e-06
regulatory region nucleic acid binding	GO:0001067	5	1.39027e-08	10.2028	11	150	364	50643	CL4843.Contig5_All,CL4843.Contig8_All,CL7964.Contig1_All,CL4843.Contig6_All,CL4843.Contig1_All,Unigene25331_All,CL88.Contig77_All,CL2494.Contig7_All,CL88.Contig84_All,CL4843.Contig9_All,CL5595.Contig3_All,	1.22622e-06
regulatory region DNA binding	GO:0000975	6	1.39027e-08	10.2028	11	150	364	50643	CL4843.Contig5_All,CL4843.Contig8_All,CL7964.Contig1_All,CL4843.Contig6_All,CL4843.Contig1_All,Unigene25331_All,CL88.Contig77_All,CL2494.Contig7_All,CL88.Contig84_All,CL4843.Contig9_All,CL5595.Contig3_All,	1.22622e-06
phosphotransferase activity, alcohol group as acceptor	GO:0016773	5	1.32925e-08	1.94713	75	5359	364	50643	Unigene8940_All,Unigene29410_All,CL12140.Contig1_All,CL3869.Contig4_All,Unigene24732_All,Unigene754_All,CL4281.Contig3_All,CL6059.Contig1_All,Unigene5979_All,Unigene31474_All,CL857.Contig5_All,Unigene12847_All,Unigene28702_All,Unigene17492_All,CL9827.Contig3_All,CL4745.Contig3_All,CL4504.Contig1_All,CL11295.Contig2_All,CL9613.Contig1_All,Unigene16800_All,CL6681.Contig1_All,CL61.Contig2_All,Unigen…	1.4655e-06
signal transduction	GO:0007165	5	2.3159e-08	1.96698	71	5244	358	52010	Unigene8940_All,Unigene8192_All,CL723.Contig15_All,Unigene13208_All,CL12140.Contig1_All,CL3869.Contig4_All,Unigene24732_All,Unigene754_All,CL4281.Contig3_All,CL4843.Contig5_All,Unigene31474_All,CL857.Contig5_All,CL4843.Contig8_All,Unigene17492_All,CL9827.Contig3_All,Unigene36179_All,CL4504.Contig1_All,Unigene32390_All,Unigene16800_All,CL61.Contig2_All,Unigene4405_All,CL1587.Contig32_All,CL2782.Co…	1.75776e-06
enzyme inhibitor activity	GO:0004857	4	5.4162e-08	12.3976	9	101	364	50643	Unigene38129_All,Unigene26303_All,CL9430.Contig2_All,Unigene6381_All,CL10700.Contig1_All,CL13290.Contig2_All,Unigene13496_All,CL10700.Contig2_All,CL13290.Contig1_All,	1.83734e-06
signal transduction by protein phosphorylation	GO:0023014	9	2.30963e-08	3.51797	27	1115	358	52010	Unigene8940_All,CL12140.Contig1_All,CL3869.Contig4_All,CL4281.Contig3_All,CL857.Contig5_All,CL9827.Contig3_All,Unigene16800_All,CL61.Contig2_All,CL857.Contig2_All,Unigene40987_All,CL11340.Contig1_All,CL3873.Contig1_All,CL4217.Contig6_All,CL9013.Contig2_All,Unigene16624_All,CL703.Contig1_All,Unigene25331_All,Unigene8625_All,Unigene25315_All,CL857.Contig3_All,CL3873.Contig2_All,Unigene58428_All,CL4…	1.84528e-06
sequence-specific double-stranded DNA binding	GO:1990837	7	5.28945e-08	15.4588	8	72	364	50643	CL4843.Contig5_All,CL4843.Contig8_All,CL7964.Contig1_All,CL4843.Contig6_All,CL4843.Contig1_All,CL2494.Contig7_All,CL4843.Contig9_All,CL5595.Contig3_All,	1.94387e-06
photosynthetic acclimation	GO:0009643	7	2.85882e-08	51.8855	5	14	358	52010	CL4764.Contig2_All,CL4764.Contig3_All,Unigene32082_All,Unigene53598_All,CL4764.Contig1_All,	2.06652e-06
aldonate transmembrane transporter activity	GO:0042879	8	5.28268e-08	46.3764	5	15	364	50643	CL4764.Contig2_All,CL4764.Contig3_All,Unigene32082_All,Unigene53598_All,CL4764.Contig1_All,	2.32966e-06
phosphoglycerate transmembrane transporter activity	GO:0015120	9	5.28268e-08	46.3764	5	15	364	50643	CL4764.Contig2_All,CL4764.Contig3_All,Unigene32082_All,Unigene53598_All,CL4764.Contig1_All,	2.32966e-06
osmosensor activity	GO:0005034	5	8.37085e-08	26.9282	6	31	364	50643	CL3869.Contig4_All,CL857.Contig5_All,Unigene16800_All,CL857.Contig2_All,CL857.Contig3_All,CL3869.Contig6_All,	2.46103e-06
protein serine/threonine kinase activity	GO:0004674	7	7.8659e-08	2.16387	54	3472	364	50643	Unigene8940_All,Unigene29410_All,CL12140.Contig1_All,Unigene24732_All,Unigene754_All,CL6059.Contig1_All,Unigene31474_All,Unigene17492_All,CL9827.Contig3_All,CL4745.Contig3_All,CL4504.Contig1_All,CL11295.Contig2_All,CL9613.Contig1_All,CL6681.Contig1_All,CL61.Contig2_All,Unigene24430_All,Unigene5696_All,Unigene4405_All,CL1587.Contig32_All,CL4745.Contig6_All,CL450.Contig46_All,CL646.Contig1_All,Unig…	2.47776e-06
aldonate transport	GO:0042873	10	4.26401e-08	48.4264	5	15	358	52010	CL4764.Contig2_All,CL4764.Contig3_All,Unigene32082_All,Unigene53598_All,CL4764.Contig1_All,	2.94217e-06
phosphoglycerate transport	GO:0015713	11	4.26401e-08	48.4264	5	15	358	52010	CL4764.Contig2_All,CL4764.Contig3_All,Unigene32082_All,Unigene53598_All,CL4764.Contig1_All,	2.94217e-06
anion transmembrane transporter activity	GO:0008509	6	1.09005e-07	4.89688	17	483	364	50643	CL4764.Contig2_All,Unigene5976_All,Unigene37072_All,CL4764.Contig3_All,CL1741.Contig1_All,CL1116.Contig5_All,CL1116.Contig6_All,Unigene32082_All,Unigene19729_All,Unigene53598_All,Unigene37663_All,CL1353.Contig2_All,CL1741.Contig8_All,CL5038.Contig1_All,CL12934.Contig1_All,CL4764.Contig1_All,Unigene34785_All,	3.00445e-06
response to cytokinin	GO:0009735	5	6.49505e-08	6.96912	13	271	358	52010	CL3869.Contig4_All,CL4843.Contig5_All,CL857.Contig5_All,CL4843.Contig8_All,Unigene16800_All,CL857.Contig2_All,CL4843.Contig6_All,CL4843.Contig1_All,Unigene14320_All,CL857.Contig3_All,Unigene883_All,CL3869.Contig6_All,CL4843.Contig9_All,	4.10812e-06
phosphorylation	GO:0016310	6	1.0044e-07	1.77849	83	6780	358	52010	Unigene8940_All,Unigene29410_All,CL12140.Contig1_All,CL3869.Contig4_All,Unigene24732_All,Unigene754_All,CL4281.Contig3_All,CL6059.Contig1_All,Unigene5979_All,Unigene31474_All,CL857.Contig5_All,Unigene28702_All,Unigene17492_All,CL9827.Contig3_All,CL4745.Contig3_All,CL4504.Contig1_All,CL11295.Contig2_All,CL9613.Contig1_All,Unigene16800_All,CL6681.Contig1_All,CL61.Contig2_All,Unigene24430_All,CL2473…	4.48435e-06
auxin polar transport	GO:0009926	7	7.40058e-08	6.2775	14	324	358	52010	Unigene754_All,Unigene36179_All,CL4504.Contig1_All,Unigene28632_All,CL2782.Contig1_All,Unigene558_All,CL6197.Contig1_All,Unigene1838_All,Unigene25315_All,CL2782.Contig6_All,CL7958.Contig1_All,CL2118.Contig12_All,CL2782.Contig4_All,Unigene37188_All,	4.49363e-06
regulation of protein dephosphorylation	GO:0035304	8	9.88632e-08	6.72111	13	281	358	52010	CL4764.Contig2_All,CL12691.Contig1_All,Unigene5684_All,CL4764.Contig3_All,Unigene12547_All,CL11340.Contig1_All,Unigene16624_All,Unigene25331_All,Unigene32082_All,Unigene53598_All,CL12691.Contig2_All,Unigene24898_All,CL4764.Contig1_All,	4.54771e-06
regulation of metal ion transport	GO:0010959	7	8.10805e-08	19.1878	7	53	358	52010	CL3869.Contig4_All,CL857.Contig5_All,Unigene16800_All,CL857.Contig2_All,CL857.Contig3_All,CL265.Contig2_All,CL3869.Contig6_All,	4.73386e-06
regulation of dephosphorylation	GO:0035303	8	1.11761e-07	6.65011	13	284	358	52010	CL4764.Contig2_All,CL12691.Contig1_All,Unigene5684_All,CL4764.Contig3_All,Unigene12547_All,CL11340.Contig1_All,Unigene16624_All,Unigene25331_All,Unigene32082_All,Unigene53598_All,CL12691.Contig2_All,Unigene24898_All,CL4764.Contig1_All,	4.84722e-06
signaling	GO:0023052	2	9.30717e-08	1.87673	73	5651	358	52010	Unigene8940_All,Unigene8192_All,CL723.Contig15_All,Unigene13208_All,CL12140.Contig1_All,CL3869.Contig4_All,Unigene24732_All,Unigene754_All,CL4281.Contig3_All,CL4843.Contig5_All,Unigene31474_All,CL857.Contig5_All,CL4843.Contig8_All,Unigene17492_All,CL9827.Contig3_All,Unigene36179_All,CL4504.Contig1_All,Unigene32390_All,Unigene16800_All,CL6681.Contig1_All,CL61.Contig2_All,Unigene4405_All,CL1587.Con…	5.04582e-06
regulation of tetrapyrrole catabolic process	GO:1901404	7	9.65711e-08	26.4144	6	33	358	52010	CL3869.Contig4_All,CL857.Contig5_All,Unigene16800_All,CL857.Contig2_All,CL857.Contig3_All,CL3869.Contig6_All,	5.055e-06
negative regulation of transport	GO:0051051	5	9.65711e-08	26.4144	6	33	358	52010	CL3869.Contig4_All,CL857.Contig5_All,Unigene16800_All,CL857.Contig2_All,CL857.Contig3_All,CL3869.Contig6_All,	5.055e-06
regulation of chlorophyll catabolic process	GO:0010271	8	9.65711e-08	26.4144	6	33	358	52010	CL3869.Contig4_All,CL857.Contig5_All,Unigene16800_All,CL857.Contig2_All,CL857.Contig3_All,CL3869.Contig6_All,	5.055e-06
negative regulation of ion transport	GO:0043271	7	9.65711e-08	26.4144	6	33	358	52010	CL3869.Contig4_All,CL857.Contig5_All,Unigene16800_All,CL857.Contig2_All,CL857.Contig3_All,CL3869.Contig6_All,	5.055e-06
single organism signaling	GO:0044700	3	9.17771e-08	1.87739	73	5649	358	52010	Unigene8940_All,Unigene8192_All,CL723.Contig15_All,Unigene13208_All,CL12140.Contig1_All,CL3869.Contig4_All,Unigene24732_All,Unigene754_All,CL4281.Contig3_All,CL4843.Contig5_All,Unigene31474_All,CL857.Contig5_All,CL4843.Contig8_All,Unigene17492_All,CL9827.Contig3_All,Unigene36179_All,CL4504.Contig1_All,Unigene32390_All,Unigene16800_All,CL6681.Contig1_All,CL61.Contig2_All,Unigene4405_All,CL1587.Con…	5.15991e-06
regulation of cellular catabolic process	GO:0031329	6	1.39894e-07	24.905	6	35	358	52010	CL3869.Contig4_All,CL857.Contig5_All,Unigene16800_All,CL857.Contig2_All,CL857.Contig3_All,CL3869.Contig6_All,	5.89886e-06
regulation of anthocyanin metabolic process	GO:0031537	6	1.53559e-07	17.5337	7	58	358	52010	Unigene13208_All,CL3869.Contig4_All,CL857.Contig5_All,Unigene16800_All,CL857.Contig2_All,CL857.Contig3_All,CL3869.Contig6_All,	6.30007e-06
inorganic anion exchanger activity	GO:0005452	8	2.64789e-07	34.7823	5	20	364	50643	Unigene5976_All,CL1741.Contig1_All,CL1116.Contig5_All,CL1116.Contig6_All,CL1741.Contig8_All,	6.86893e-06
plant organ morphogenesis	GO:1905392	4	1.79893e-07	2.39754	42	2545	358	52010	Unigene8940_All,CL278.Contig4_All,Unigene1547_All,Unigene754_All,CL4281.Contig3_All,CL13559.Contig25_All,Unigene36179_All,Unigene9505_All,CL10643.Contig2_All,CL8770.Contig2_All,Unigene29473_All,CL12691.Contig1_All,CL5209.Contig4_All,Unigene28632_All,CL9830.Contig2_All,CL2782.Contig1_All,CL646.Contig1_All,Unigene35362_All,CL7903.Contig4_All,Unigene558_All,Unigene20418_All,CL6197.Contig1_All,Unigen…	7.18624e-06
flower development	GO:0009908	6	1.9375e-07	2.30358	45	2838	358	52010	Unigene8940_All,CL723.Contig15_All,Unigene13208_All,CL12140.Contig1_All,CL3869.Contig4_All,Unigene754_All,Unigene4285_All,CL64.Contig2_All,CL13559.Contig25_All,CL857.Contig5_All,CL9827.Contig3_All,Unigene36179_All,Unigene32390_All,Unigene9505_All,Unigene16800_All,CL10643.Contig2_All,Unigene4405_All,CL5209.Contig4_All,Unigene28632_All,CL9830.Contig2_All,CL2782.Contig1_All,CL646.Contig1_All,Unigene…	7.54135e-06
auxin transport	GO:0060918	6	2.10431e-07	5.76179	14	353	358	52010	Unigene754_All,Unigene36179_All,CL4504.Contig1_All,Unigene28632_All,CL2782.Contig1_All,Unigene558_All,CL6197.Contig1_All,Unigene1838_All,Unigene25315_All,CL2782.Contig6_All,CL7958.Contig1_All,CL2118.Contig12_All,CL2782.Contig4_All,Unigene37188_All,	7.98585e-06
reproductive shoot system development	GO:0090567	5	2.26539e-07	2.2646	46	2951	358	52010	Unigene8940_All,CL723.Contig15_All,Unigene13208_All,CL12140.Contig1_All,CL3869.Contig4_All,Unigene754_All,Unigene4285_All,CL64.Contig2_All,CL13559.Contig25_All,CL857.Contig5_All,CL9827.Contig3_All,Unigene36179_All,Unigene32390_All,Unigene9505_All,Unigene16800_All,CL10643.Contig2_All,Unigene4405_All,CL5209.Contig4_All,Unigene28632_All,CL9830.Contig2_All,CL2782.Contig1_All,CL646.Contig1_All,Unigene…	7.99735e-06
hormone transport	GO:0009914	5	2.25296e-07	5.72933	14	355	358	52010	Unigene754_All,Unigene36179_All,CL4504.Contig1_All,Unigene28632_All,CL2782.Contig1_All,Unigene558_All,CL6197.Contig1_All,Unigene1838_All,Unigene25315_All,CL2782.Contig6_All,CL7958.Contig1_All,CL2118.Contig12_All,CL2782.Contig4_All,Unigene37188_All,	8.14282e-06
tissue development	GO:0009888	4	2.23347e-07	2.00925	59	4266	358	52010	Unigene8940_All,CL278.Contig4_All,Unigene13208_All,CL3869.Contig4_All,Unigene754_All,Unigene4285_All,CL8925.Contig1_All,CL64.Contig2_All,CL5918.Contig4_All,CL13559.Contig25_All,CL857.Contig5_All,CL9827.Contig3_All,Unigene36179_All,Unigene16800_All,CL10643.Contig2_All,Unigene29473_All,CL6809.Contig1_All,Unigene4405_All,CL2782.Contig1_All,CL646.Contig1_All,Unigene558_All,CL857.Contig2_All,Unigene40…	8.26928e-06
floral whorl development	GO:0048438	4	2.41435e-07	3.21469	26	1175	358	52010	Unigene8940_All,CL723.Contig15_All,Unigene754_All,Unigene4285_All,CL64.Contig2_All,CL9827.Contig3_All,Unigene36179_All,CL10643.Contig2_All,Unigene4405_All,CL9830.Contig2_All,CL2782.Contig1_All,Unigene35362_All,Unigene40987_All,Unigene20418_All,Unigene13230_All,Unigene40778_All,Unigene25315_All,Unigene4512_All,Unigene14419_All,Unigene4402_All,Unigene58428_All,CL2782.Contig6_All,CL10643.Contig1_All…	8.32952e-06
meristem development	GO:0048507	5	2.49662e-07	2.54394	37	2113	358	52010	Unigene8940_All,Unigene13208_All,CL3869.Contig4_All,Unigene754_All,Unigene4285_All,CL8925.Contig1_All,CL64.Contig2_All,CL5918.Contig4_All,CL13559.Contig25_All,CL857.Contig5_All,Unigene16800_All,CL10643.Contig2_All,CL6809.Contig1_All,Unigene4405_All,Unigene558_All,CL857.Contig2_All,Unigene20418_All,CL6197.Contig1_All,CL522.Contig4_All,Unigene40778_All,CL6629.Contig1_All,Unigene25315_All,CL857.Cont…	8.42193e-06
regulation of meristem development	GO:0048509	5	2.62268e-07	3.7899	21	805	358	52010	Unigene8940_All,CL3869.Contig4_All,Unigene754_All,CL8925.Contig1_All,CL5918.Contig4_All,CL13559.Contig25_All,CL857.Contig5_All,Unigene16800_All,CL6809.Contig1_All,Unigene4405_All,CL857.Contig2_All,CL6197.Contig1_All,CL6629.Contig1_All,Unigene25315_All,CL857.Contig3_All,Unigene36507_All,CL5918.Contig1_All,CL7958.Contig1_All,CL3869.Contig6_All,CL5123.Contig2_All,Unigene52303_All,	8.65485e-06
regulation of phosphorus metabolic process	GO:0051174	6	3.7371e-07	3.44477	23	970	358	52010	CL4764.Contig2_All,Unigene8940_All,CL12140.Contig1_All,CL9827.Contig3_All,CL61.Contig2_All,CL12691.Contig1_All,Unigene5684_All,CL4764.Contig3_All,Unigene12547_All,CL11340.Contig1_All,CL3873.Contig1_All,CL9013.Contig2_All,Unigene16624_All,Unigene25331_All,Unigene8625_All,Unigene32082_All,Unigene25315_All,CL3873.Contig2_All,Unigene53598_All,CL12691.Contig2_All,Unigene24898_All,Unigene41289_All,CL47…	1.03144e-05
regulation of protein modification process	GO:0031399	7	3.87207e-07	3.43768	23	972	358	52010	CL4764.Contig2_All,Unigene8940_All,CL12140.Contig1_All,CL9827.Contig3_All,CL61.Contig2_All,CL12691.Contig1_All,Unigene5684_All,CL4764.Contig3_All,Unigene12547_All,CL11340.Contig1_All,CL3873.Contig1_All,CL9013.Contig2_All,Unigene16624_All,Unigene25331_All,Unigene8625_All,Unigene32082_All,Unigene25315_All,CL3873.Contig2_All,Unigene53598_All,CL12691.Contig2_All,Unigene24898_All,Unigene41289_All,CL47…	1.04961e-05
pigment accumulation	GO:0043476	4	3.71056e-07	6.60361	12	264	358	52010	Unigene8940_All,CL278.Contig4_All,Unigene36179_All,Unigene29473_All,CL2782.Contig1_All,Unigene25315_All,CL265.Contig2_All,CL2782.Contig6_All,Unigene5854_All,CL2118.Contig12_All,CL9073.Contig1_All,CL2782.Contig4_All,	1.14952e-05
pigment accumulation in response to UV light	GO:0043478	7	3.71056e-07	6.60361	12	264	358	52010	Unigene8940_All,CL278.Contig4_All,Unigene36179_All,Unigene29473_All,CL2782.Contig1_All,Unigene25315_All,CL265.Contig2_All,CL2782.Contig6_All,Unigene5854_All,CL2118.Contig12_All,CL9073.Contig1_All,CL2782.Contig4_All,	1.14952e-05
pigment accumulation in tissues in response to UV light	GO:0043479	8	3.71056e-07	6.60361	12	264	358	52010	Unigene8940_All,CL278.Contig4_All,Unigene36179_All,Unigene29473_All,CL2782.Contig1_All,Unigene25315_All,CL265.Contig2_All,CL2782.Contig6_All,Unigene5854_All,CL2118.Contig12_All,CL9073.Contig1_All,CL2782.Contig4_All,	1.14952e-05
pigmentation	GO:0043473	3	3.71056e-07	6.60361	12	264	358	52010	Unigene8940_All,CL278.Contig4_All,Unigene36179_All,Unigene29473_All,CL2782.Contig1_All,Unigene25315_All,CL265.Contig2_All,CL2782.Contig6_All,Unigene5854_All,CL2118.Contig12_All,CL9073.Contig1_All,CL2782.Contig4_All,	1.14952e-05
pigment accumulation in tissues	GO:0043480	5	3.71056e-07	6.60361	12	264	358	52010	Unigene8940_All,CL278.Contig4_All,Unigene36179_All,Unigene29473_All,CL2782.Contig1_All,Unigene25315_All,CL265.Contig2_All,CL2782.Contig6_All,Unigene5854_All,CL2118.Contig12_All,CL9073.Contig1_All,CL2782.Contig4_All,	1.14952e-05
anthocyanin accumulation in tissues in response to UV light	GO:0043481	9	3.71056e-07	6.60361	12	264	358	52010	Unigene8940_All,CL278.Contig4_All,Unigene36179_All,Unigene29473_All,CL2782.Contig1_All,Unigene25315_All,CL265.Contig2_All,CL2782.Contig6_All,Unigene5854_All,CL2118.Contig12_All,CL9073.Contig1_All,CL2782.Contig4_All,	1.14952e-05
regulation of biological process	GO:0050789	3	3.57727e-07	1.42686	148	15069	358	52010	CL4764.Contig2_All,Unigene8940_All,Unigene8192_All,Unigene1547_All,CL723.Contig15_All,Unigene13208_All,CL12140.Contig1_All,Unigene37351_All,CL7671.Contig2_All,CL4682.Contig1_All,CL3869.Contig4_All,Unigene24732_All,Unigene754_All,Unigene4285_All,CL4281.Contig3_All,Unigene29754_All,CL8925.Contig1_All,CL64.Contig2_All,CL5918.Contig4_All,CL4843.Contig5_All,CL6059.Contig1_All,CL13559.Contig25_All,Unig…	1.15538e-05
regulation of phosphate metabolic process	GO:0019220	7	3.67125e-07	3.44832	23	969	358	52010	CL4764.Contig2_All,Unigene8940_All,CL12140.Contig1_All,CL9827.Contig3_All,CL61.Contig2_All,CL12691.Contig1_All,Unigene5684_All,CL4764.Contig3_All,Unigene12547_All,CL11340.Contig1_All,CL3873.Contig1_All,CL9013.Contig2_All,Unigene16624_All,Unigene25331_All,Unigene8625_All,Unigene32082_All,Unigene25315_All,CL3873.Contig2_All,Unigene53598_All,CL12691.Contig2_All,Unigene24898_All,Unigene41289_All,CL47…	1.16103e-05
stamen development	GO:0048443	5	4.36293e-07	5.90197	13	320	358	52010	Unigene8940_All,Unigene754_All,CL9827.Contig3_All,Unigene36179_All,Unigene4405_All,CL2782.Contig1_All,Unigene40987_All,Unigene25315_All,Unigene58428_All,CL2782.Contig6_All,Unigene27033_All,CL5123.Contig2_All,CL2782.Contig4_All,	1.16192e-05
androecium development	GO:0048466	5	4.36293e-07	5.90197	13	320	358	52010	Unigene8940_All,Unigene754_All,CL9827.Contig3_All,Unigene36179_All,Unigene4405_All,CL2782.Contig1_All,Unigene40987_All,Unigene25315_All,Unigene58428_All,CL2782.Contig6_All,Unigene27033_All,CL5123.Contig2_All,CL2782.Contig4_All,	1.16192e-05
cellular response to cold	GO:0070417	5	5.01614e-07	20.2715	6	43	358	52010	CL3869.Contig4_All,CL857.Contig5_All,Unigene16800_All,CL857.Contig2_All,CL857.Contig3_All,CL3869.Contig6_All,	1.29059e-05
cell wall organization	GO:0071555	5	5.20847e-07	2.59155	34	1906	358	52010	Unigene8940_All,Unigene38129_All,CL278.Contig4_All,CL6645.Contig1_All,Unigene754_All,CL5918.Contig4_All,CL9430.Contig2_All,CL13559.Contig25_All,Unigene36179_All,Unigene29473_All,CL6809.Contig1_All,Unigene34221_All,CL2782.Contig1_All,Unigene6381_All,Unigene558_All,Unigene40926_All,Unigene13496_All,Unigene25315_All,CL88.Contig77_All,Unigene19729_All,CL2735.Contig5_All,CL14065.Contig2_All,CL11339.Co…	1.31774e-05
multidimensional cell growth	GO:0009825	4	7.05873e-07	5.65458	13	334	358	52010	Unigene8940_All,CL278.Contig4_All,CL6645.Contig1_All,Unigene29473_All,Unigene558_All,Unigene25315_All,CL4342.Contig4_All,CL14065.Contig2_All,CL265.Contig2_All,Unigene5854_All,CL2118.Contig12_All,CL9073.Contig1_All,CL6645.Contig2_All,	1.75658e-05
nucleic acid binding transcription factor activity	GO:0001071	2	7.9767e-07	2.93935	27	1278	364	50643	Unigene8192_All,CL723.Contig15_All,Unigene13208_All,Unigene37351_All,CL7671.Contig2_All,CL4682.Contig1_All,Unigene29754_All,CL64.Contig2_All,CL4843.Contig5_All,CL13559.Contig25_All,CL4843.Contig8_All,CL1518.Contig9_All,CL7964.Contig1_All,Unigene32390_All,Unigene28669_All,Unigene13230_All,CL4843.Contig6_All,CL4843.Contig1_All,CL1822.Contig2_All,Unigene25331_All,CL6544.Contig4_All,Unigene14419_All,…	1.75886e-05
transcription factor activity, sequence-specific DNA binding	GO:0003700	3	7.74314e-07	2.94395	27	1276	364	50643	Unigene8192_All,CL723.Contig15_All,Unigene13208_All,Unigene37351_All,CL7671.Contig2_All,CL4682.Contig1_All,Unigene29754_All,CL64.Contig2_All,CL4843.Contig5_All,CL13559.Contig25_All,CL4843.Contig8_All,CL1518.Contig9_All,CL7964.Contig1_All,Unigene32390_All,Unigene28669_All,Unigene13230_All,CL4843.Contig6_All,CL4843.Contig1_All,CL1822.Contig2_All,Unigene25331_All,CL6544.Contig4_All,Unigene14419_All,…	1.79722e-05
kinase activity	GO:0016301	5	7.35199e-07	1.74478	77	6140	364	50643	Unigene8940_All,Unigene29410_All,CL12140.Contig1_All,CL3869.Contig4_All,Unigene24732_All,Unigene754_All,CL4281.Contig3_All,CL6059.Contig1_All,Unigene5979_All,Unigene31474_All,CL857.Contig5_All,Unigene12847_All,Unigene28702_All,Unigene17492_All,CL9827.Contig3_All,CL4745.Contig3_All,CL4504.Contig1_All,CL11295.Contig2_All,CL9613.Contig1_All,Unigene16800_All,CL6681.Contig1_All,CL61.Contig2_All,Unigen…	1.80124e-05
anatomical structure morphogenesis	GO:0009653	3	8.91987e-07	1.80813	69	5544	358	52010	Unigene8940_All,CL278.Contig4_All,CL6645.Contig1_All,Unigene1547_All,CL12140.Contig1_All,Unigene754_All,CL4281.Contig3_All,CL64.Contig2_All,CL4843.Contig5_All,CL13559.Contig25_All,CL4843.Contig8_All,CL9827.Contig3_All,Unigene36179_All,Unigene9505_All,CL10643.Contig2_All,CL8770.Contig2_All,Unigene29473_All,Unigene4405_All,CL12691.Contig1_All,CL5209.Contig4_All,Unigene28632_All,CL9830.Contig2_All,C…	2.18393e-05
hormone-mediated signaling pathway	GO:0009755	6	1.12126e-06	2.54741	33	1882	358	52010	Unigene8192_All,CL723.Contig15_All,Unigene13208_All,CL3869.Contig4_All,CL4843.Contig5_All,CL857.Contig5_All,CL4843.Contig8_All,Unigene36179_All,Unigene16800_All,Unigene4405_All,CL1587.Contig32_All,CL2782.Contig1_All,CL857.Contig2_All,Unigene721_All,CL11340.Contig1_All,Unigene13230_All,CL4843.Contig6_All,CL4217.Contig6_All,Unigene16624_All,CL4843.Contig1_All,Unigene25331_All,Unigene25315_All,Unige…	2.7017e-05
aspartyl esterase activity	GO:0045330	5	1.3229e-06	25.7647	5	27	364	50643	Unigene38129_All,CL9430.Contig2_All,Unigene6381_All,Unigene40926_All,Unigene13496_All,	2.77809e-05
2-alkenal reductase [NAD(P)] activity	GO:0032440	6	1.57144e-06	3.16515	23	1011	364	50643	Unigene8940_All,CL6322.Contig1_All,Unigene29410_All,Unigene754_All,Unigene31474_All,Unigene17492_All,CL9827.Contig3_All,CL4745.Contig3_All,Unigene4405_All,CL4745.Contig6_All,Unigene35362_All,Unigene36407_All,CL3873.Contig1_All,CL5746.Contig1_All,Unigene25315_All,CL4745.Contig5_All,CL7911.Contig1_All,CL3873.Contig2_All,CL4745.Contig1_All,Unigene4402_All,Unigene36507_All,CL3128.Contig2_All,CL6322.C…	3.15003e-05
floral organ development	GO:0048437	4	1.4174e-06	2.78427	28	1461	358	52010	Unigene8940_All,CL723.Contig15_All,Unigene754_All,Unigene4285_All,CL64.Contig2_All,CL9827.Contig3_All,Unigene36179_All,Unigene9505_All,Unigene4405_All,CL9830.Contig2_All,CL2782.Contig1_All,CL646.Contig1_All,Unigene35362_All,CL7903.Contig4_All,Unigene40987_All,Unigene20418_All,Unigene13230_All,Unigene20410_All,Unigene40778_All,Unigene25315_All,Unigene4512_All,Unigene14419_All,Unigene4402_All,Unige…	3.3619e-05
system development	GO:0048731	4	1.56053e-06	1.58089	97	8914	358	52010	Unigene8940_All,CL278.Contig4_All,Unigene1547_All,CL723.Contig15_All,Unigene13208_All,CL12140.Contig1_All,Unigene13658_All,CL3869.Contig4_All,Unigene754_All,Unigene4285_All,CL4281.Contig3_All,CL64.Contig2_All,CL4843.Contig5_All,CL13559.Contig25_All,CL857.Contig5_All,CL4843.Contig8_All,CL5160.Contig3_All,CL9827.Contig3_All,Unigene36179_All,Unigene32390_All,Unigene9505_All,Unigene16800_All,CL10643.…	3.64443e-05
double-stranded DNA binding	GO:0003690	6	2.18712e-06	8.02668	9	156	364	50643	Unigene13208_All,CL4843.Contig5_All,CL4843.Contig8_All,CL7964.Contig1_All,CL4843.Contig6_All,CL4843.Contig1_All,CL2494.Contig7_All,CL4843.Contig9_All,CL5595.Contig3_All,	4.19357e-05
post-embryonic plant morphogenesis	GO:0090698	4	1.91708e-06	2.87463	26	1314	358	52010	Unigene1547_All,CL12140.Contig1_All,CL13559.Contig25_All,CL9827.Contig3_All,Unigene9505_All,CL10643.Contig2_All,CL8770.Contig2_All,Unigene4405_All,Unigene28632_All,CL9830.Contig2_All,Unigene35362_All,CL7903.Contig4_All,Unigene40987_All,CL11340.Contig1_All,Unigene20418_All,CL522.Contig4_All,Unigene40778_All,Unigene4512_All,CL6375.Contig2_All,Unigene14419_All,Unigene4402_All,Unigene58428_All,CL1064…	4.40929e-05
cell communication	GO:0007154	4	2.01572e-06	1.706	76	6472	358	52010	Unigene8940_All,Unigene8192_All,CL723.Contig15_All,Unigene13208_All,CL12140.Contig1_All,CL7671.Contig2_All,CL3869.Contig4_All,Unigene24732_All,Unigene754_All,Unigene4285_All,CL4281.Contig3_All,CL4843.Contig5_All,Unigene31474_All,CL857.Contig5_All,CL4843.Contig8_All,Unigene17492_All,CL9827.Contig3_All,Unigene36179_All,CL4504.Contig1_All,Unigene32390_All,Unigene16800_All,CL6681.Contig1_All,CL61.Con…	4.56696e-05
external encapsulating structure organization	GO:0045229	4	2.04979e-06	2.43565	34	2028	358	52010	Unigene8940_All,Unigene38129_All,CL278.Contig4_All,CL6645.Contig1_All,Unigene754_All,CL5918.Contig4_All,CL9430.Contig2_All,CL13559.Contig25_All,Unigene36179_All,Unigene29473_All,CL6809.Contig1_All,Unigene34221_All,CL2782.Contig1_All,Unigene6381_All,Unigene558_All,Unigene40926_All,Unigene13496_All,Unigene25315_All,CL88.Contig77_All,Unigene19729_All,CL2735.Contig5_All,CL14065.Contig2_All,CL11339.Co…	4.57585e-05
cellular response to hormone stimulus	GO:0032870	5	2.14748e-06	2.47125	33	1940	358	52010	Unigene8192_All,CL723.Contig15_All,Unigene13208_All,CL3869.Contig4_All,CL4843.Contig5_All,CL857.Contig5_All,CL4843.Contig8_All,Unigene36179_All,Unigene16800_All,Unigene4405_All,CL1587.Contig32_All,CL2782.Contig1_All,CL857.Contig2_All,Unigene721_All,CL11340.Contig1_All,Unigene13230_All,CL4843.Contig6_All,CL4217.Contig6_All,Unigene16624_All,CL4843.Contig1_All,Unigene25331_All,Unigene25315_All,Unige…	4.72445e-05
cellular response to endogenous stimulus	GO:0071495	4	2.21903e-06	2.46743	33	1943	358	52010	Unigene8192_All,CL723.Contig15_All,Unigene13208_All,CL3869.Contig4_All,CL4843.Contig5_All,CL857.Contig5_All,CL4843.Contig8_All,Unigene36179_All,Unigene16800_All,Unigene4405_All,CL1587.Contig32_All,CL2782.Contig1_All,CL857.Contig2_All,Unigene721_All,CL11340.Contig1_All,Unigene13230_All,CL4843.Contig6_All,CL4217.Contig6_All,Unigene16624_All,CL4843.Contig1_All,Unigene25331_All,Unigene25315_All,Unige…	4.81213e-05
regulation of chlorophyll metabolic process	GO:0090056	7	2.7169e-06	11.5563	7	88	358	52010	CL3869.Contig4_All,CL857.Contig5_All,Unigene16800_All,CL857.Contig2_All,Unigene25331_All,CL857.Contig3_All,CL3869.Contig6_All,	5.80881e-05
1,4-alpha-glucan branching enzyme activity	GO:0003844	6	3.75383e-06	21.0802	5	33	364	50643	CL2735.Contig8_All,Unigene28964_All,CL2735.Contig7_All,CL2735.Contig5_All,CL2735.Contig11_All,	6.89766e-05
response to far red light	GO:0010218	7	3.35143e-06	5.34771	12	326	358	52010	Unigene13208_All,CL4843.Contig5_All,Unigene35915_All,CL4843.Contig8_All,Unigene32390_All,CL11340.Contig1_All,CL4843.Contig6_All,CL4843.Contig1_All,Unigene4636_All,Unigene24898_All,CL4843.Contig9_All,CL2118.Contig12_All,	7.06594e-05
regulation of cellular process	GO:0050794	4	3.56e-06	1.43077	128	12997	358	52010	CL4764.Contig2_All,Unigene8940_All,Unigene8192_All,CL723.Contig15_All,Unigene13208_All,CL12140.Contig1_All,Unigene37351_All,CL7671.Contig2_All,CL4682.Contig1_All,CL3869.Contig4_All,Unigene24732_All,Unigene754_All,CL4281.Contig3_All,Unigene29754_All,CL64.Contig2_All,CL4843.Contig5_All,CL6059.Contig1_All,CL13559.Contig25_All,Unigene31474_All,CL857.Contig5_All,Unigene36729_All,Unigene33136_All,CL484…	7.11063e-05
response to auxin	GO:0009733	5	3.47251e-06	3.11212	22	1027	358	52010	Unigene8192_All,CL723.Contig15_All,CL4843.Contig5_All,CL4843.Contig8_All,Unigene17492_All,Unigene36179_All,Unigene4405_All,CL2782.Contig1_All,Unigene721_All,CL4843.Contig6_All,CL4843.Contig1_All,CL6375.Contig2_All,Unigene14419_All,Unigene13413_All,CL2782.Contig6_All,Unigene42982_All,Unigene13290_All,Unigene4901_All,CL4843.Contig9_All,CL2118.Contig12_All,CL1304.Contig15_All,CL2782.Contig4_All,	7.12333e-05
regulation of cell size	GO:0008361	5	3.44568e-06	9.00957	8	129	358	52010	Unigene754_All,Unigene36179_All,CL2782.Contig1_All,CL6197.Contig1_All,Unigene25315_All,CL2782.Contig6_All,CL2118.Contig12_All,CL2782.Contig4_All,	7.16513e-05
shade avoidance	GO:0009641	7	3.54839e-06	21.3646	5	34	358	52010	CL4843.Contig5_All,CL4843.Contig8_All,CL4843.Contig6_All,CL4843.Contig1_All,CL4843.Contig9_All,	7.18195e-05
anthocyanin-containing compound metabolic process	GO:0046283	5	5.38715e-06	8.48346	8	137	358	52010	CL6061.Contig1_All,Unigene13208_All,CL3869.Contig4_All,CL857.Contig5_All,Unigene16800_All,CL857.Contig2_All,CL857.Contig3_All,CL3869.Contig6_All,	0.000106204
cytokinin-activated signaling pathway	GO:0009736	7	5.58251e-06	10.3771	7	98	358	52010	CL3869.Contig4_All,CL857.Contig5_All,Unigene16800_All,CL857.Contig2_All,Unigene14320_All,CL857.Contig3_All,CL3869.Contig6_All,	0.000108644
cellular response to cytokinin stimulus	GO:0071368	6	5.58251e-06	10.3771	7	98	358	52010	CL3869.Contig4_All,CL857.Contig5_All,Unigene16800_All,CL857.Contig2_All,Unigene14320_All,CL857.Contig3_All,CL3869.Contig6_All,	0.000108644
intracellular signal transduction	GO:0035556	6	5.84667e-06	2.31901	34	2130	358	52010	Unigene8940_All,Unigene13208_All,CL12140.Contig1_All,CL3869.Contig4_All,CL4281.Contig3_All,CL857.Contig5_All,CL9827.Contig3_All,CL4504.Contig1_All,Unigene16800_All,CL61.Contig2_All,CL1587.Contig32_All,CL857.Contig2_All,Unigene40987_All,CL11340.Contig1_All,CL3873.Contig1_All,CL4217.Contig6_All,CL9013.Contig2_All,Unigene1838_All,Unigene16624_All,CL703.Contig1_All,Unigene25331_All,Unigene8625_All,CL…	0.000110941
cellular protein modification process	GO:0006464	7	5.92144e-06	1.49802	105	10183	358	52010	CL4764.Contig2_All,Unigene8940_All,Unigene29410_All,Unigene13208_All,CL12140.Contig1_All,CL3869.Contig4_All,Unigene24732_All,Unigene754_All,CL4281.Contig3_All,CL6059.Contig1_All,Unigene31474_All,CL857.Contig5_All,Unigene28702_All,Unigene17492_All,CL9827.Contig3_All,CL4745.Contig3_All,CL4504.Contig1_All,CL11295.Contig2_All,CL9613.Contig1_All,Unigene9505_All,Unigene16800_All,CL6681.Contig1_All,CL61…	0.000110972
protein modification process	GO:0036211	6	5.92144e-06	1.49802	105	10183	358	52010	CL4764.Contig2_All,Unigene8940_All,Unigene29410_All,Unigene13208_All,CL12140.Contig1_All,CL3869.Contig4_All,Unigene24732_All,Unigene754_All,CL4281.Contig3_All,CL6059.Contig1_All,Unigene31474_All,CL857.Contig5_All,Unigene28702_All,Unigene17492_All,CL9827.Contig3_All,CL4745.Contig3_All,CL4504.Contig1_All,CL11295.Contig2_All,CL9613.Contig1_All,Unigene9505_All,Unigene16800_All,CL6681.Contig1_All,CL61…	0.000110972
negative regulation of catalytic activity	GO:0043086	5	6.45978e-06	5.5106	11	290	358	52010	Unigene38129_All,CL9430.Contig2_All,Unigene6381_All,CL10700.Contig1_All,Unigene8998_All,CL3874.Contig3_All,CL13290.Contig2_All,Unigene13496_All,CL1912.Contig1_All,CL10700.Contig2_All,CL13290.Contig1_All,	0.000115364
regulation of tetrapyrrole metabolic process	GO:1901401	6	6.38392e-06	10.1696	7	100	358	52010	CL3869.Contig4_All,CL857.Contig5_All,Unigene16800_All,CL857.Contig2_All,Unigene25331_All,CL857.Contig3_All,CL3869.Contig6_All,	0.000115367
response to UV	GO:0009411	6	6.31008e-06	3.82314	16	608	358	52010	Unigene8940_All,CL6061.Contig1_All,CL278.Contig4_All,Unigene13208_All,CL7671.Contig2_All,Unigene36179_All,Unigene29473_All,CL2782.Contig1_All,Unigene40926_All,Unigene25315_All,CL265.Contig2_All,CL2782.Contig6_All,Unigene5854_All,CL2118.Contig12_All,CL9073.Contig1_All,CL2782.Contig4_All,	0.000115406
oxidoreductase activity, acting on the CH-CH group of donors, NAD or NADP as acceptor	GO:0016628	5	7.26854e-06	2.80361	24	1191	364	50643	Unigene8940_All,CL6322.Contig1_All,Unigene29410_All,Unigene754_All,Unigene31474_All,Unigene17492_All,CL9827.Contig3_All,CL4745.Contig3_All,Unigene4405_All,Unigene5684_All,CL4745.Contig6_All,Unigene35362_All,Unigene36407_All,CL3873.Contig1_All,CL5746.Contig1_All,Unigene25315_All,CL4745.Contig5_All,CL7911.Contig1_All,CL3873.Contig2_All,CL4745.Contig1_All,Unigene4402_All,Unigene36507_All,CL3128.Cont…	0.000128217
regulation of cellular metabolic process	GO:0031323	5	7.30489e-06	1.63306	78	6939	358	52010	CL4764.Contig2_All,Unigene8940_All,Unigene8192_All,CL723.Contig15_All,Unigene13208_All,CL12140.Contig1_All,Unigene37351_All,CL7671.Contig2_All,CL4682.Contig1_All,CL3869.Contig4_All,Unigene24732_All,CL4281.Contig3_All,Unigene29754_All,CL64.Contig2_All,CL4843.Contig5_All,CL6059.Contig1_All,CL13559.Contig25_All,CL857.Contig5_All,Unigene36729_All,CL4843.Contig8_All,CL1518.Contig9_All,CL7964.Contig1_A…	0.00012894
regulation of cofactor metabolic process	GO:0051193	6	7.76365e-06	9.87335	7	103	358	52010	CL3869.Contig4_All,CL857.Contig5_All,Unigene16800_All,CL857.Contig2_All,Unigene25331_All,CL857.Contig3_All,CL3869.Contig6_All,	0.000135462
glycogen biosynthetic process	GO:0005978	9	8.1116e-06	18.1599	5	40	358	52010	CL2735.Contig8_All,Unigene28964_All,CL2735.Contig7_All,CL2735.Contig5_All,CL2735.Contig11_All,	0.000139925
glycogen metabolic process	GO:0005977	8	8.1116e-06	18.1599	5	40	358	52010	CL2735.Contig8_All,Unigene28964_All,CL2735.Contig7_All,CL2735.Contig5_All,CL2735.Contig11_All,	0.000139925
energy reserve metabolic process	GO:0006112	6	8.1116e-06	18.1599	5	40	358	52010	CL2735.Contig8_All,Unigene28964_All,CL2735.Contig7_All,CL2735.Contig5_All,CL2735.Contig11_All,	0.000139925
regulation of primary metabolic process	GO:0080090	5	8.82489e-06	1.6314	77	6857	358	52010	CL4764.Contig2_All,Unigene8940_All,Unigene8192_All,CL723.Contig15_All,Unigene13208_All,CL12140.Contig1_All,Unigene37351_All,CL7671.Contig2_All,CL4682.Contig1_All,CL3869.Contig4_All,Unigene24732_All,CL4281.Contig3_All,Unigene29754_All,CL64.Contig2_All,CL4843.Contig5_All,CL13559.Contig25_All,CL857.Contig5_All,Unigene36729_All,CL4843.Contig8_All,CL1518.Contig9_All,CL7964.Contig1_All,CL9827.Contig3_A…	0.000147211
pectin catabolic process	GO:0045490	7	9.80267e-06	29.0559	4	20	358	52010	Unigene38129_All,CL9430.Contig2_All,Unigene6381_All,Unigene13496_All,	0.000161744
flavonoid metabolic process	GO:0009812	4	1.12998e-05	4.38198	13	431	358	52010	CL6061.Contig1_All,Unigene13208_All,CL3869.Contig4_All,CL857.Contig5_All,CL9827.Contig3_All,Unigene16800_All,CL6831.Contig2_All,CL857.Contig2_All,Unigene40926_All,CL4217.Contig6_All,CL857.Contig3_All,CL7958.Contig1_All,CL3869.Contig6_All,	0.000184442
regulation of catalytic activity	GO:0050790	4	1.15263e-05	2.48796	28	1635	358	52010	Unigene8940_All,Unigene38129_All,CL12140.Contig1_All,CL5389.Contig1_All,CL9430.Contig2_All,CL9827.Contig3_All,CL61.Contig2_All,CL5209.Contig4_All,Unigene6381_All,CL10700.Contig1_All,CL450.Contig61_All,CL3873.Contig1_All,Unigene8998_All,CL9013.Contig2_All,CL3874.Contig3_All,Unigene8625_All,CL13290.Contig2_All,Unigene13496_All,Unigene25315_All,CL9.Contig3_All,CL3873.Contig2_All,CL1912.Contig1_All,C…	0.000186137
monocarboxylic acid transport	GO:0015718	9	1.16673e-05	16.8929	5	43	358	52010	CL4764.Contig2_All,CL4764.Contig3_All,Unigene32082_All,Unigene53598_All,CL4764.Contig1_All,	0.000186431
kinesin complex	GO:0005871	5	2.84279e-06	39.2258	4	17	317	52847	CL8513.Contig2_All,CL1110.Contig1_All,CL6809.Contig1_All,CL1110.Contig2_All,	0.000192362
serine family amino acid metabolic process	GO:0009069	6	1.23469e-05	3.62067	16	642	358	52010	CL4764.Contig2_All,Unigene38129_All,CL9430.Contig2_All,Unigene5684_All,CL4764.Contig3_All,CL11340.Contig1_All,CL4783.Contig1_All,Unigene32082_All,Unigene13496_All,Unigene53598_All,Unigene14578_All,Unigene4636_All,Unigene13159_All,Unigene24898_All,Unigene40373_All,CL4764.Contig1_All,	0.000195236
membrane	GO:0016020	2	4.45499e-06	1.31487	165	20920	317	52847	CL4764.Contig2_All,Unigene8940_All,Unigene38129_All,CL278.Contig4_All,CL6645.Contig1_All,CL128.Contig1_All,CL7787.Contig2_All,Unigene29410_All,CL12140.Contig1_All,CL4881.Contig2_All,CL3869.Contig4_All,Unigene24732_All,Unigene754_All,CL4281.Contig3_All,Unigene20815_All,CL4881.Contig4_All,Unigene6240_All,CL6648.Contig1_All,CL9430.Contig2_All,Unigene5979_All,Unigene32788_All,Unigene35915_All,Unigene…	0.000226091
negative regulation of molecular function	GO:0044092	4	1.76426e-05	4.94759	11	323	358	52010	Unigene38129_All,CL9430.Contig2_All,Unigene6381_All,CL10700.Contig1_All,Unigene8998_All,CL3874.Contig3_All,CL13290.Contig2_All,Unigene13496_All,CL1912.Contig1_All,CL10700.Contig2_All,CL13290.Contig1_All,	0.00027052
cellular response to disaccharide stimulus	GO:0071324	7	1.76259e-05	25.266	4	23	358	52010	CL857.Contig5_All,Unigene16800_All,CL857.Contig2_All,CL857.Contig3_All,	0.000275836
cellular response to sucrose stimulus	GO:0071329	8	1.76259e-05	25.266	4	23	358	52010	CL857.Contig5_All,Unigene16800_All,CL857.Contig2_All,CL857.Contig3_All,	0.000275836
positive gravitropism	GO:0009958	6	1.99812e-05	8.54584	7	119	358	52010	Unigene36179_All,CL10643.Contig2_All,CL2782.Contig1_All,CL2782.Contig6_All,CL10643.Contig1_All,CL2118.Contig12_All,CL2782.Contig4_All,	0.000303315
regulation of macromolecule metabolic process	GO:0060255	5	2.46057e-05	1.59096	76	6940	358	52010	CL4764.Contig2_All,Unigene8940_All,Unigene8192_All,CL723.Contig15_All,Unigene13208_All,CL12140.Contig1_All,Unigene37351_All,CL7671.Contig2_All,CL4682.Contig1_All,CL3869.Contig4_All,Unigene24732_All,Unigene4285_All,CL4281.Contig3_All,Unigene29754_All,CL64.Contig2_All,CL4843.Contig5_All,CL13559.Contig25_All,CL857.Contig5_All,Unigene36729_All,CL4843.Contig8_All,CL1518.Contig9_All,CL7964.Contig1_All,…	0.00036619
MAPK cascade	GO:0000165	10	2.4585e-05	2.91433	20	997	358	52010	Unigene8940_All,CL12140.Contig1_All,CL9827.Contig3_All,CL61.Contig2_All,Unigene40987_All,CL11340.Contig1_All,CL3873.Contig1_All,CL4217.Contig6_All,CL9013.Contig2_All,Unigene16624_All,CL703.Contig1_All,Unigene25331_All,Unigene8625_All,Unigene25315_All,CL3873.Contig2_All,Unigene58428_All,CL4377.Contig7_All,Unigene28786_All,Unigene27033_All,CL1304.Contig15_All,	0.000369505
growth	GO:0040007	2	2.69446e-05	1.96008	42	3113	358	52010	Unigene8940_All,CL278.Contig4_All,CL6645.Contig1_All,CL3869.Contig4_All,Unigene754_All,CL8925.Contig1_All,CL5918.Contig4_All,CL4843.Contig5_All,CL13559.Contig25_All,CL857.Contig5_All,CL4843.Contig8_All,Unigene16800_All,Unigene29473_All,CL6809.Contig1_All,Unigene4405_All,Unigene558_All,CL857.Contig2_All,Unigene36407_All,CL6197.Contig1_All,CL4843.Contig6_All,CL4843.Contig1_All,CL6629.Contig1_All,Un…	0.000397106
root development	GO:0048364	4	2.82024e-05	2.1782	33	2201	358	52010	Unigene8940_All,CL278.Contig4_All,Unigene1547_All,Unigene754_All,CL4843.Contig5_All,CL13559.Contig25_All,CL4843.Contig8_All,Unigene36179_All,CL10643.Contig2_All,CL8770.Contig2_All,Unigene29473_All,Unigene28632_All,CL2782.Contig1_All,CL646.Contig1_All,CL6197.Contig1_All,CL4843.Contig6_All,CL4843.Contig1_All,Unigene25315_All,CL88.Contig77_All,CL6375.Contig2_All,CL2667.Contig3_All,CL265.Contig2_All,…	0.000411646
root system development	GO:0022622	5	2.87074e-05	2.17622	33	2203	358	52010	Unigene8940_All,CL278.Contig4_All,Unigene1547_All,Unigene754_All,CL4843.Contig5_All,CL13559.Contig25_All,CL4843.Contig8_All,Unigene36179_All,CL10643.Contig2_All,CL8770.Contig2_All,Unigene29473_All,Unigene28632_All,CL2782.Contig1_All,CL646.Contig1_All,CL6197.Contig1_All,CL4843.Contig6_All,CL4843.Contig1_All,Unigene25315_All,CL88.Contig77_All,CL6375.Contig2_All,CL2667.Contig3_All,CL265.Contig2_All,…	0.000415026
cellular response to light stimulus	GO:0071482	6	2.95512e-05	5.81117	9	225	358	52010	Unigene13208_All,CL7671.Contig2_All,CL4843.Contig5_All,CL4843.Contig8_All,Unigene32390_All,CL4843.Contig6_All,CL4843.Contig1_All,CL4843.Contig9_All,CL9073.Contig1_All,	0.000419241
cellular response to radiation	GO:0071478	5	2.95512e-05	5.81117	9	225	358	52010	Unigene13208_All,CL7671.Contig2_All,CL4843.Contig5_All,CL4843.Contig8_All,Unigene32390_All,CL4843.Contig6_All,CL4843.Contig1_All,CL4843.Contig9_All,CL9073.Contig1_All,	0.000419241
single-organism developmental process	GO:0044767	3	2.94645e-05	1.38414	124	13015	358	52010	Unigene8940_All,CL6322.Contig1_All,Unigene8192_All,CL278.Contig4_All,CL6645.Contig1_All,Unigene1547_All,CL723.Contig15_All,Unigene13208_All,CL12140.Contig1_All,Unigene13658_All,CL4682.Contig1_All,CL3869.Contig4_All,Unigene754_All,Unigene4285_All,CL4281.Contig3_All,CL8925.Contig1_All,CL64.Contig2_All,CL5918.Contig4_All,CL4843.Contig5_All,CL13559.Contig25_All,CL857.Contig5_All,CL4843.Contig8_All,CL…	0.000421955
hydrolase activity, hydrolyzing O-glycosyl compounds	GO:0004553	5	2.87416e-05	2.64024	23	1212	364	50643	Unigene8940_All,Unigene8648_All,CL11613.Contig3_All,CL2735.Contig8_All,CL11413.Contig3_All,Unigene34833_All,CL5209.Contig4_All,CL12243.Contig2_All,CL3625.Contig6_All,Unigene28964_All,CL12982.Contig6_All,CL6197.Contig1_All,CL2735.Contig7_All,CL11413.Contig2_All,Unigene25315_All,CL5217.Contig9_All,CL5217.Contig8_All,CL2735.Contig5_All,CL337.Contig36_All,CL2735.Contig11_All,CL337.Contig40_All,Unigen…	0.00045268
transmembrane signaling receptor activity	GO:0004888	4	2.78964e-05	5.85122	9	214	364	50643	CL3869.Contig4_All,Unigene754_All,Unigene20815_All,CL857.Contig5_All,Unigene16800_All,Unigene4405_All,CL857.Contig2_All,CL857.Contig3_All,CL3869.Contig6_All,	0.000455641
photosynthesis, light reaction	GO:0019684	5	3.2946e-05	3.19089	17	774	358	52010	CL4764.Contig2_All,CL128.Contig1_All,CL6059.Contig1_All,CL12691.Contig1_All,Unigene5684_All,CL4764.Contig3_All,Unigene12547_All,CL11340.Contig1_All,Unigene25331_All,Unigene32082_All,Unigene26132_All,Unigene25794_All,Unigene53598_All,Unigene6102_All,CL12691.Contig2_All,Unigene24898_All,CL4764.Contig1_All,	0.000458827
phosphorelay sensor kinase activity	GO:0000155	8	2.77489e-05	8.11587	7	120	364	50643	CL3869.Contig4_All,CL4281.Contig3_All,CL857.Contig5_All,Unigene16800_All,CL857.Contig2_All,CL857.Contig3_All,CL3869.Contig6_All,	0.000470663
protein dephosphorylation	GO:0006470	8	3.44022e-05	3.32542	16	699	358	52010	CL4764.Contig2_All,CL12691.Contig1_All,Unigene5684_All,CL7394.Contig5_All,CL4764.Contig3_All,Unigene12547_All,CL11340.Contig1_All,Unigene16624_All,Unigene25331_All,Unigene32082_All,CL2667.Contig3_All,Unigene53598_All,CL12691.Contig2_All,Unigene24898_All,CL2667.Contig1_All,CL4764.Contig1_All,	0.00047475
membrane part	GO:0044425	2	1.17118e-05	1.65244	71	7163	317	52847	CL4764.Contig2_All,Unigene8940_All,CL278.Contig4_All,CL7787.Contig2_All,Unigene29410_All,CL12140.Contig1_All,Unigene24732_All,Unigene754_All,Unigene32788_All,Unigene31474_All,Unigene28702_All,CL4764.Contig4_All,Unigene13517_All,Unigene17492_All,Unigene5976_All,CL9827.Contig3_All,CL4745.Contig3_All,CL4881.Contig7_All,Unigene36179_All,CL1213.Contig5_All,CL5015.Contig1_All,Unigene4405_All,CL6319.Con…	0.000475498
protein histidine kinase binding	GO:0043424	7	3.13404e-05	10.0575	6	83	364	50643	CL3869.Contig4_All,CL857.Contig5_All,Unigene16800_All,CL857.Contig2_All,CL857.Contig3_All,CL3869.Contig6_All,	0.000476591
regulation of metabolic process	GO:0019222	4	3.61874e-05	1.5437	81	7623	358	52010	CL4764.Contig2_All,Unigene8940_All,Unigene8192_All,CL723.Contig15_All,Unigene13208_All,CL12140.Contig1_All,Unigene37351_All,CL7671.Contig2_All,CL4682.Contig1_All,CL3869.Contig4_All,Unigene24732_All,Unigene4285_All,CL4281.Contig3_All,Unigene29754_All,CL64.Contig2_All,CL4843.Contig5_All,CL6059.Contig1_All,CL13559.Contig25_All,CL857.Contig5_All,Unigene36729_All,CL4843.Contig8_All,CL1518.Contig9_All,…	0.000494888
histone H2A acetylation	GO:0043968	10	3.7442e-05	43.5838	3	10	358	52010	CL6544.Contig4_All,CL8835.Contig3_All,CL8835.Contig5_All,	0.000507473
anion transport	GO:0006820	6	3.86128e-05	3.15019	17	784	358	52010	CL4764.Contig2_All,Unigene32788_All,Unigene5976_All,CL4764.Contig3_All,CL6169.Contig2_All,CL1741.Contig1_All,CL1116.Contig5_All,CL1116.Contig6_All,Unigene32082_All,Unigene19729_All,Unigene53598_All,Unigene37663_All,CL2494.Contig7_All,CL1353.Contig2_All,CL1741.Contig8_All,CL5038.Contig1_All,CL4764.Contig1_All,	0.00051871
developmental process	GO:0032502	2	4.13699e-05	1.3717	125	13239	358	52010	Unigene8940_All,CL6322.Contig1_All,Unigene8192_All,CL278.Contig4_All,CL6645.Contig1_All,Unigene1547_All,CL723.Contig15_All,Unigene13208_All,CL12140.Contig1_All,Unigene13658_All,CL4682.Contig1_All,CL3869.Contig4_All,Unigene754_All,Unigene4285_All,CL4281.Contig3_All,CL8925.Contig1_All,CL64.Contig2_All,CL5918.Contig4_All,CL4843.Contig5_All,CL13559.Contig25_All,CL857.Contig5_All,CL4843.Contig8_All,CL…	0.000550873
cellular response to red or far red light	GO:0071489	7	4.28756e-05	7.58922	7	134	358	52010	Unigene13208_All,CL4843.Contig5_All,CL4843.Contig8_All,Unigene32390_All,CL4843.Contig6_All,CL4843.Contig1_All,CL4843.Contig9_All,	0.000565958
red or far-red light signaling pathway	GO:0010017	6	4.28756e-05	7.58922	7	134	358	52010	Unigene13208_All,CL4843.Contig5_All,CL4843.Contig8_All,Unigene32390_All,CL4843.Contig6_All,CL4843.Contig1_All,CL4843.Contig9_All,	0.000565958
regulation of molecular function	GO:0065009	3	4.8072e-05	2.29432	28	1773	358	52010	Unigene8940_All,Unigene38129_All,CL12140.Contig1_All,CL5389.Contig1_All,CL9430.Contig2_All,CL9827.Contig3_All,CL61.Contig2_All,CL5209.Contig4_All,Unigene6381_All,CL10700.Contig1_All,CL450.Contig61_All,CL3873.Contig1_All,Unigene8998_All,CL9013.Contig2_All,CL3874.Contig3_All,Unigene8625_All,CL13290.Contig2_All,Unigene13496_All,Unigene25315_All,CL9.Contig3_All,CL3873.Contig2_All,CL1912.Contig1_All,C…	0.000623703
dephosphorylation	GO:0016311	6	4.94178e-05	2.96825	18	881	358	52010	CL4764.Contig2_All,CL12691.Contig1_All,Unigene5684_All,CL7394.Contig5_All,CL4764.Contig3_All,Unigene12547_All,CL11340.Contig1_All,Unigene16624_All,Unigene25331_All,CL522.Contig4_All,Unigene32082_All,CL2667.Contig3_All,Unigene53598_All,Unigene13413_All,CL12691.Contig2_All,Unigene24898_All,CL2667.Contig1_All,CL4764.Contig1_All,	0.00063573
cysteine biosynthetic process	GO:0019344	8	5.41342e-05	4.03554	12	432	358	52010	CL4764.Contig2_All,Unigene5684_All,CL4764.Contig3_All,CL11340.Contig1_All,CL4783.Contig1_All,Unigene32082_All,Unigene53598_All,Unigene14578_All,Unigene4636_All,Unigene24898_All,Unigene40373_All,CL4764.Contig1_All,	0.000690553
pattern specification process	GO:0007389	4	5.56188e-05	2.41328	25	1505	358	52010	Unigene8940_All,CL12140.Contig1_All,CL4682.Contig1_All,Unigene754_All,CL64.Contig2_All,CL13559.Contig25_All,CL9827.Contig3_All,CL10643.Contig2_All,Unigene4405_All,Unigene28632_All,Unigene558_All,CL6197.Contig1_All,Unigene13230_All,CL522.Contig4_All,Unigene40778_All,Unigene25315_All,CL88.Contig77_All,Unigene4512_All,Unigene14419_All,Unigene4402_All,CL88.Contig84_All,CL10643.Contig1_All,Unigene3640…	0.000703578
polysaccharide catabolic process	GO:0000272	6	6.08607e-05	5.29358	9	247	358	52010	Unigene8940_All,Unigene38129_All,Unigene754_All,CL11613.Contig3_All,CL9430.Contig2_All,Unigene6381_All,Unigene13496_All,Unigene25315_All,CL2735.Contig5_All,	0.000763525
cysteine metabolic process	GO:0006534	7	6.72677e-05	3.94424	12	442	358	52010	CL4764.Contig2_All,Unigene5684_All,CL4764.Contig3_All,CL11340.Contig1_All,CL4783.Contig1_All,Unigene32082_All,Unigene53598_All,Unigene14578_All,Unigene4636_All,Unigene24898_All,Unigene40373_All,CL4764.Contig1_All,	0.000836987
single-multicellular organism process	GO:0044707	3	7.06204e-05	1.38338	115	12077	358	52010	Unigene8940_All,Unigene8192_All,CL278.Contig4_All,Unigene1547_All,CL723.Contig15_All,Unigene13208_All,CL12140.Contig1_All,Unigene13658_All,CL4682.Contig1_All,CL3869.Contig4_All,Unigene754_All,Unigene4285_All,CL4281.Contig3_All,CL8925.Contig1_All,CL64.Contig2_All,CL5918.Contig4_All,CL4843.Contig5_All,CL13559.Contig25_All,CL857.Contig5_All,CL4843.Contig8_All,CL5160.Contig3_All,CL9827.Contig3_All,Un…	0.000871559
transferase activity, transferring phosphorus-containing groups	GO:0016772	4	5.99829e-05	1.5072	84	7754	364	50643	Unigene8940_All,Unigene29410_All,CL12140.Contig1_All,CL3869.Contig4_All,Unigene24732_All,Unigene754_All,Unigene4285_All,CL4281.Contig3_All,CL6059.Contig1_All,Unigene5979_All,Unigene31474_All,CL857.Contig5_All,Unigene12847_All,Unigene28702_All,Unigene17492_All,CL9827.Contig3_All,CL4745.Contig3_All,CL4504.Contig1_All,CL11295.Contig2_All,CL9613.Contig1_All,Unigene16800_All,CL6681.Contig1_All,CL61.Co…	0.000881748
phosphorelay response regulator activity	GO:0000156	3	6.32745e-05	8.88058	6	94	364	50643	CL3869.Contig4_All,CL857.Contig5_All,Unigene16800_All,CL857.Contig2_All,CL857.Contig3_All,CL3869.Contig6_All,	0.00090013
aging	GO:0007568	4	7.47001e-05	3.64601	13	518	358	52010	CL6322.Contig1_All,CL723.Contig15_All,CL857.Contig5_All,Unigene16800_All,CL2473.Contig2_All,Unigene21234_All,Unigene18005_All,CL1215.Contig6_All,CL857.Contig2_All,CL703.Contig1_All,CL857.Contig3_All,CL2473.Contig1_All,CL6322.Contig2_All,	0.000914474
phosphotransferase activity, nitrogenous group as acceptor	GO:0016775	5	7.75176e-05	6.90712	7	141	364	50643	CL3869.Contig4_All,CL4281.Contig3_All,CL857.Contig5_All,Unigene16800_All,CL857.Contig2_All,CL857.Contig3_All,CL3869.Contig6_All,	0.00100545
protein histidine kinase activity	GO:0004673	7	7.75176e-05	6.90712	7	141	364	50643	CL3869.Contig4_All,CL4281.Contig3_All,CL857.Contig5_All,Unigene16800_All,CL857.Contig2_All,CL857.Contig3_All,CL3869.Contig6_All,	0.00100545
photosynthesis	GO:0015979	4	8.56337e-05	2.66079	20	1092	358	52010	CL4764.Contig2_All,CL128.Contig1_All,CL4281.Contig3_All,CL6059.Contig1_All,CL12691.Contig1_All,Unigene5684_All,CL4764.Contig3_All,Unigene12547_All,CL11340.Contig1_All,CL4217.Contig6_All,Unigene25331_All,Unigene32082_All,Unigene26132_All,CL9.Contig3_All,Unigene25794_All,Unigene53598_All,Unigene6102_All,CL12691.Contig2_All,Unigene24898_All,CL4764.Contig1_All,	0.00103994
serine O-acyltransferase activity	GO:0016412	7	7.72114e-05	34.7823	3	12	364	50643	CL4783.Contig1_All,Unigene14578_All,Unigene40373_All,	0.00106407
serine O-acetyltransferase activity	GO:0009001	8	7.72114e-05	34.7823	3	12	364	50643	CL4783.Contig1_All,Unigene14578_All,Unigene40373_All,	0.00106407
phloem or xylem histogenesis	GO:0010087	5	9.2669e-05	5.00963	9	261	358	52010	CL3869.Contig4_All,CL857.Contig5_All,Unigene16800_All,CL10643.Contig2_All,CL857.Contig2_All,CL857.Contig3_All,CL10643.Contig1_All,CL823.Contig5_All,CL3869.Contig6_All,	0.00111644
senescence-associated vacuole	GO:0010282	7	3.58686e-05	166.71	2	2	317	52847	CL6322.Contig1_All,CL6322.Contig2_All,	0.00121355
serine family amino acid biosynthetic process	GO:0009070	7	0.000101957	3.77349	12	462	358	52010	CL4764.Contig2_All,Unigene5684_All,CL4764.Contig3_All,CL11340.Contig1_All,CL4783.Contig1_All,Unigene32082_All,Unigene53598_All,Unigene14578_All,Unigene4636_All,Unigene24898_All,Unigene40373_All,CL4764.Contig1_All,	0.00121867
xylem and phloem pattern formation	GO:0010051	6	0.000104035	3.76534	12	463	358	52010	CL12140.Contig1_All,CL13559.Contig25_All,CL9827.Contig3_All,CL10643.Contig2_All,Unigene4405_All,Unigene28632_All,Unigene558_All,Unigene13230_All,CL522.Contig4_All,Unigene14419_All,CL10643.Contig1_All,CL1304.Contig15_All,	0.00123379
trivalent inorganic cation transmembrane transporter activity	GO:0072510	8	0.000102665	16.3681	4	34	364	50643	Unigene36179_All,CL2782.Contig1_All,CL2782.Contig6_All,CL2782.Contig4_All,	0.00125765
ferric iron transmembrane transporter activity	GO:0015091	11	0.000102665	16.3681	4	34	364	50643	Unigene36179_All,CL2782.Contig1_All,CL2782.Contig6_All,CL2782.Contig4_All,	0.00125765
ferric-transporting ATPase activity	GO:0015408	12	0.000102665	16.3681	4	34	364	50643	Unigene36179_All,CL2782.Contig1_All,CL2782.Contig6_All,CL2782.Contig4_All,	0.00125765
response to hormone	GO:0009725	4	0.000110885	1.75299	48	3978	358	52010	CL6322.Contig1_All,Unigene8192_All,CL723.Contig15_All,Unigene13208_All,CL3869.Contig4_All,CL4843.Contig5_All,CL857.Contig5_All,CL4843.Contig8_All,Unigene17492_All,Unigene36179_All,CL6226.Contig9_All,Unigene16800_All,CL10643.Contig2_All,CL8770.Contig2_All,Unigene4405_All,CL1587.Contig32_All,Unigene21234_All,CL2782.Contig1_All,Unigene18005_All,CL857.Contig2_All,Unigene721_All,CL11340.Contig1_All,Un…	0.0012656
signal transducer activity	GO:0004871	2	0.000112022	2.60786	20	1067	364	50643	Unigene8940_All,CL12140.Contig1_All,CL3869.Contig4_All,Unigene754_All,CL4281.Contig3_All,Unigene20815_All,CL857.Contig5_All,CL9827.Contig3_All,Unigene16800_All,CL61.Contig2_All,Unigene4405_All,CL857.Contig2_All,CL3873.Contig1_All,CL9013.Contig2_All,Unigene8625_All,Unigene25315_All,CL857.Contig3_All,CL3873.Contig2_All,CL3869.Contig6_All,CL9073.Contig1_All,	0.00126671
meristem maintenance	GO:0010073	4	0.000107804	2.61529	20	1111	358	52010	Unigene8940_All,Unigene13208_All,Unigene754_All,Unigene4285_All,CL8925.Contig1_All,CL5918.Contig4_All,CL13559.Contig25_All,CL10643.Contig2_All,CL6809.Contig1_All,Unigene4405_All,Unigene558_All,CL6197.Contig1_All,CL6629.Contig1_All,Unigene25315_All,Unigene4402_All,Unigene36507_All,CL5918.Contig1_All,CL10643.Contig1_All,CL5123.Contig2_All,Unigene52303_All,	0.00126858
anatomical structure development	GO:0048856	3	0.000110676	1.35315	121	12991	358	52010	Unigene8940_All,Unigene8192_All,CL278.Contig4_All,CL6645.Contig1_All,Unigene1547_All,CL723.Contig15_All,Unigene13208_All,CL12140.Contig1_All,Unigene13658_All,CL4682.Contig1_All,CL3869.Contig4_All,Unigene754_All,Unigene4285_All,CL4281.Contig3_All,CL8925.Contig1_All,CL64.Contig2_All,CL5918.Contig4_All,CL4843.Contig5_All,CL13559.Contig25_All,CL857.Contig5_All,CL4843.Contig8_All,CL5160.Contig3_All,CL…	0.00127277
response to blue light	GO:0009637	6	0.00011005	4.03554	11	396	358	52010	CL4281.Contig3_All,Unigene35915_All,Unigene36179_All,CL2782.Contig1_All,CL11340.Contig1_All,CL6701.Contig1_All,CL2782.Contig6_All,Unigene4636_All,Unigene24898_All,CL9073.Contig1_All,CL2782.Contig4_All,	0.00127523
peptidyl-histidine phosphorylation	GO:0018106	9	0.000109258	16.1421	4	36	358	52010	CL3869.Contig4_All,Unigene16800_All,CL857.Contig2_All,CL3869.Contig6_All,	0.00127579
oxidoreductase activity, acting on the CH-CH group of donors	GO:0016627	4	0.000116009	2.35148	24	1420	364	50643	Unigene8940_All,CL6322.Contig1_All,Unigene29410_All,Unigene754_All,Unigene31474_All,Unigene17492_All,CL9827.Contig3_All,CL4745.Contig3_All,Unigene4405_All,Unigene5684_All,CL4745.Contig6_All,Unigene35362_All,Unigene36407_All,CL3873.Contig1_All,CL5746.Contig1_All,Unigene25315_All,CL4745.Contig5_All,CL7911.Contig1_All,CL3873.Contig2_All,CL4745.Contig1_All,Unigene4402_All,Unigene36507_All,CL3128.Cont…	0.001279
auxin metabolic process	GO:0009850	4	0.000116411	4.86065	9	269	358	52010	Unigene38129_All,CL9430.Contig2_All,CL10643.Contig2_All,CL8770.Contig2_All,CL4970.Contig5_All,CL522.Contig4_All,Unigene13496_All,CL10643.Contig1_All,Unigene37188_All,	0.00131875
phosphate-containing compound metabolic process	GO:0006796	5	0.000123228	1.41171	100	10291	358	52010	CL4764.Contig2_All,Unigene8940_All,Unigene29410_All,CL12140.Contig1_All,CL3869.Contig4_All,Unigene24732_All,Unigene754_All,CL4281.Contig3_All,CL6059.Contig1_All,Unigene5979_All,Unigene31474_All,CL857.Contig5_All,Unigene28702_All,Unigene17492_All,CL9827.Contig3_All,CL4745.Contig3_All,CL4504.Contig1_All,CL11295.Contig2_All,CL9613.Contig1_All,Unigene16800_All,CL6681.Contig1_All,CL61.Contig2_All,Unig…	0.00138563
signaling receptor activity	GO:0038023	3	0.000129153	4.32078	10	322	364	50643	CL3869.Contig4_All,Unigene754_All,CL4281.Contig3_All,Unigene20815_All,CL857.Contig5_All,Unigene16800_All,Unigene4405_All,CL857.Contig2_All,CL857.Contig3_All,CL3869.Contig6_All,	0.00138918
sequence-specific DNA binding	GO:0043565	6	0.000138192	3.08262	15	677	364	50643	CL723.Contig15_All,Unigene13208_All,CL4682.Contig1_All,CL64.Contig2_All,CL4843.Contig5_All,CL13559.Contig25_All,CL4843.Contig8_All,CL1518.Contig9_All,CL7964.Contig1_All,CL4843.Contig6_All,CL4843.Contig1_All,CL1822.Contig2_All,CL2494.Contig7_All,CL4843.Contig9_All,CL5595.Contig3_All,	0.00145101
hydrolase activity, acting on glycosyl bonds	GO:0016798	4	0.000150433	2.3108	24	1445	364	50643	Unigene8940_All,Unigene8648_All,CL11613.Contig3_All,CL2735.Contig8_All,CL11413.Contig3_All,Unigene34833_All,CL5209.Contig4_All,CL12243.Contig2_All,CL3625.Contig6_All,Unigene28964_All,CL9711.Contig1_All,CL12982.Contig6_All,CL6197.Contig1_All,CL2735.Contig7_All,CL11413.Contig2_All,Unigene25315_All,CL5217.Contig9_All,CL5217.Contig8_All,CL2735.Contig5_All,CL337.Contig36_All,CL2735.Contig11_All,CL337.…	0.00154281
phosphorus metabolic process	GO:0006793	4	0.000139886	1.40706	100	10325	358	52010	CL4764.Contig2_All,Unigene8940_All,Unigene29410_All,CL12140.Contig1_All,CL3869.Contig4_All,Unigene24732_All,Unigene754_All,CL4281.Contig3_All,CL6059.Contig1_All,Unigene5979_All,Unigene31474_All,CL857.Contig5_All,Unigene28702_All,Unigene17492_All,CL9827.Contig3_All,CL4745.Contig3_All,CL4504.Contig1_All,CL11295.Contig2_All,CL9613.Contig1_All,Unigene16800_All,CL6681.Contig1_All,CL61.Contig2_All,Unig…	0.00156137
transmembrane receptor activity	GO:0099600	4	0.000156153	4.67225	9	268	364	50643	CL3869.Contig4_All,Unigene754_All,Unigene20815_All,CL857.Contig5_All,Unigene16800_All,Unigene4405_All,CL857.Contig2_All,CL857.Contig3_All,CL3869.Contig6_All,	0.00156508
regulation of meristem growth	GO:0010075	6	0.000155248	3.20301	14	635	358	52010	Unigene8940_All,Unigene754_All,CL8925.Contig1_All,CL5918.Contig4_All,CL13559.Contig25_All,CL6809.Contig1_All,Unigene4405_All,CL6197.Contig1_All,CL6629.Contig1_All,Unigene25315_All,Unigene36507_All,CL5918.Contig1_All,CL5123.Contig2_All,Unigene52303_All,	0.00172019
cotyledon morphogenesis	GO:0048826	4	0.000165876	14.5279	4	40	358	52010	CL10643.Contig2_All,Unigene28632_All,CL522.Contig4_All,CL10643.Contig1_All,	0.0018115
plant organ formation	GO:1905393	4	0.000165562	3.18296	14	639	358	52010	Unigene1547_All,Unigene9505_All,CL8770.Contig2_All,Unigene28632_All,CL9830.Contig2_All,Unigene35362_All,CL7903.Contig4_All,Unigene20418_All,Unigene40778_All,Unigene4512_All,CL6375.Contig2_All,Unigene4402_All,CL7958.Contig1_All,CL2118.Contig12_All,	0.00182118
identical protein binding	GO:0042802	4	0.00019415	2.86127	16	778	364	50643	CL4682.Contig1_All,CL3869.Contig4_All,CL4843.Contig5_All,CL4843.Contig8_All,CL4843.Contig6_All,Unigene8998_All,CL4843.Contig1_All,CL3874.Contig3_All,CL88.Contig77_All,CL1912.Contig1_All,Unigene37663_All,CL2494.Contig7_All,CL88.Contig84_All,Unigene4636_All,CL3869.Contig6_All,CL4843.Contig9_All,	0.00190267
cell wall organization or biogenesis	GO:0071554	3	0.000196581	1.85817	38	2971	358	52010	Unigene8940_All,Unigene38129_All,CL278.Contig4_All,Unigene28023_All,CL6645.Contig1_All,Unigene754_All,Unigene33478_All,CL5918.Contig4_All,CL9430.Contig2_All,CL13559.Contig25_All,Unigene36179_All,Unigene29473_All,CL6809.Contig1_All,Unigene34221_All,CL2782.Contig1_All,Unigene6381_All,Unigene558_All,Unigene40926_All,Unigene13496_All,Unigene25315_All,CL88.Contig77_All,Unigene19729_All,CL2735.Contig5_…	0.0021315
NuA4 histone acetyltransferase complex	GO:0035267	8	7.40994e-05	35.7235	3	14	317	52847	CL6544.Contig4_All,CL8835.Contig3_All,CL8835.Contig5_All,	0.00214888
peptidyl-histidine modification	GO:0018202	9	0.000200967	13.8361	4	42	358	52010	CL3869.Contig4_All,Unigene16800_All,CL857.Contig2_All,CL3869.Contig6_All,	0.0021636
auxin transmembrane transporter activity	GO:0080161	5	0.000226933	9.15323	5	76	364	50643	Unigene36179_All,CL2782.Contig1_All,CL2782.Contig6_All,CL2118.Contig12_All,CL2782.Contig4_All,	0.0021756
multicellular organismal process	GO:0032501	2	0.000217998	1.34475	116	12532	358	52010	Unigene8940_All,Unigene8192_All,CL278.Contig4_All,Unigene1547_All,CL723.Contig15_All,Unigene13208_All,CL12140.Contig1_All,Unigene13658_All,CL4682.Contig1_All,CL3869.Contig4_All,Unigene754_All,Unigene4285_All,CL4281.Contig3_All,Unigene29754_All,CL8925.Contig1_All,CL64.Contig2_All,CL5918.Contig4_All,CL4843.Contig5_All,CL13559.Contig25_All,CL857.Contig5_All,CL4843.Contig8_All,CL5160.Contig3_All,CL98…	0.00233043
inorganic anion transmembrane transporter activity	GO:0015103	7	0.000260562	4.90323	8	227	364	50643	Unigene5976_All,CL1741.Contig1_All,CL1116.Contig5_All,CL1116.Contig6_All,Unigene19729_All,CL1353.Contig2_All,CL1741.Contig8_All,CL5038.Contig1_All,	0.00239392
O-acetyltransferase activity	GO:0016413	7	0.000259633	12.9422	4	43	364	50643	CL4783.Contig1_All,Unigene14578_All,Unigene40373_All,Unigene12877_All,	0.00243613
anatomical structure formation involved in morphogenesis	GO:0048646	3	0.000243947	2.69918	17	915	358	52010	CL6645.Contig1_All,Unigene1547_All,Unigene9505_All,CL8770.Contig2_All,Unigene28632_All,CL9830.Contig2_All,Unigene35362_All,CL7903.Contig4_All,Unigene20418_All,Unigene40778_All,Unigene4512_All,CL6375.Contig2_All,Unigene4402_All,CL6739.Contig1_All,CL7958.Contig1_All,CL2118.Contig12_All,CL6645.Contig2_All,	0.00258959
response to ethylene	GO:0009723	5	0.000248182	3.05851	14	665	358	52010	CL6322.Contig1_All,CL857.Contig5_All,Unigene16800_All,CL10643.Contig2_All,CL1587.Contig32_All,Unigene21234_All,Unigene18005_All,CL857.Contig2_All,CL857.Contig3_All,Unigene13413_All,CL10643.Contig1_All,CL2118.Contig12_All,CL1304.Contig15_All,CL6322.Contig2_All,	0.00261625
response to endogenous stimulus	GO:0009719	3	0.00025463	1.66911	50	4352	358	52010	CL6322.Contig1_All,Unigene8192_All,CL723.Contig15_All,Unigene13208_All,CL3869.Contig4_All,CL4843.Contig5_All,CL857.Contig5_All,CL4843.Contig8_All,Unigene17492_All,Unigene36179_All,CL6226.Contig9_All,Unigene16800_All,CL10643.Contig2_All,CL8770.Contig2_All,Unigene4405_All,CL1587.Contig32_All,Unigene21234_All,CL2782.Contig1_All,Unigene18005_All,CL857.Contig2_All,Unigene721_All,CL11340.Contig1_All,Un…	0.00266571
syncytium formation	GO:0006949	4	0.000263206	12.9137	4	45	358	52010	CL6645.Contig1_All,CL6739.Contig1_All,CL2118.Contig12_All,CL6645.Contig2_All,	0.00273663
phosphoribulokinase activity	GO:0008974	6	0.000306183	69.5646	2	4	364	50643	CL11340.Contig1_All,Unigene25794_All,	0.00275565
molybdopterin cofactor binding	GO:0043546	5	0.000306183	69.5646	2	4	364	50643	Unigene28743_All,Unigene37229_All,	0.00275565
aromatic amino acid transport	GO:0015801	8	0.000280909	72.6397	2	4	358	52010	Unigene32788_All,CL6169.Contig2_All,	0.00282397
aspartate transport	GO:0015810	11	0.000280909	72.6397	2	4	358	52010	Unigene32788_All,CL6169.Contig2_All,	0.00282397
tryptophan transport	GO:0015827	9	0.000280909	72.6397	2	4	358	52010	Unigene32788_All,CL6169.Contig2_All,	0.00282397
circadian rhythm	GO:0007623	3	0.000277836	3.62375	11	441	358	52010	Unigene13208_All,CL7671.Contig2_All,CL6059.Contig1_All,CL857.Contig5_All,Unigene32390_All,Unigene16800_All,CL646.Contig1_All,CL857.Contig2_All,CL816.Contig5_All,CL857.Contig3_All,Unigene12505_All,	0.00283057
rhythmic process	GO:0048511	2	0.000277836	3.62375	11	441	358	52010	Unigene13208_All,CL7671.Contig2_All,CL6059.Contig1_All,CL857.Contig5_All,Unigene32390_All,Unigene16800_All,CL646.Contig1_All,CL857.Contig2_All,CL816.Contig5_All,CL857.Contig3_All,Unigene12505_All,	0.00283057
chlorophyll catabolic process	GO:0015996	8	0.000276127	4.86291	8	239	358	52010	CL3869.Contig4_All,CL6059.Contig1_All,CL857.Contig5_All,Unigene16800_All,CL857.Contig2_All,CL857.Contig3_All,CL2494.Contig7_All,CL3869.Contig6_All,	0.00285144
pigment catabolic process	GO:0046149	5	0.000276127	4.86291	8	239	358	52010	CL3869.Contig4_All,CL6059.Contig1_All,CL857.Contig5_All,Unigene16800_All,CL857.Contig2_All,CL857.Contig3_All,CL2494.Contig7_All,CL3869.Contig6_All,	0.00285144
H4 histone acetyltransferase complex	GO:1902562	6	0.000112989	31.2581	3	16	317	52847	CL6544.Contig4_All,CL8835.Contig3_All,CL8835.Contig5_All,	0.00286709
H4/H2A histone acetyltransferase complex	GO:0043189	7	0.000112989	31.2581	3	16	317	52847	CL6544.Contig4_All,CL8835.Contig3_All,CL8835.Contig5_All,	0.00286709
root morphogenesis	GO:0010015	4	0.000296661	2.20538	24	1581	358	52010	Unigene8940_All,CL278.Contig4_All,Unigene1547_All,Unigene754_All,CL13559.Contig25_All,Unigene36179_All,CL10643.Contig2_All,CL8770.Contig2_All,Unigene29473_All,CL2782.Contig1_All,CL646.Contig1_All,CL6197.Contig1_All,Unigene25315_All,CL88.Contig77_All,CL6375.Contig2_All,CL2667.Contig3_All,CL265.Contig2_All,CL2782.Contig6_All,CL88.Contig84_All,CL10643.Contig1_All,Unigene5854_All,CL2118.Contig12_All,…	0.00290536
macromolecule modification	GO:0043412	5	0.000295102	1.36147	106	11311	358	52010	CL4764.Contig2_All,Unigene8940_All,CL11309.Contig1_All,Unigene29410_All,Unigene13208_All,CL12140.Contig1_All,CL3869.Contig4_All,Unigene24732_All,Unigene754_All,CL4281.Contig3_All,CL6059.Contig1_All,Unigene31474_All,CL857.Contig5_All,Unigene28702_All,Unigene17492_All,CL9827.Contig3_All,CL4745.Contig3_All,CL4504.Contig1_All,CL11295.Contig2_All,CL9613.Contig1_All,Unigene9505_All,Unigene16800_All,CL6…	0.00290886
carboxylic acid transport	GO:0046942	8	0.000300192	4.80262	8	242	358	52010	CL4764.Contig2_All,Unigene32788_All,CL4764.Contig3_All,CL6169.Contig2_All,Unigene32082_All,Unigene53598_All,Unigene37663_All,CL4764.Contig1_All,	0.0029211
multicellular organism development	GO:0007275	4	0.000314381	1.35365	108	11591	358	52010	Unigene8940_All,Unigene8192_All,CL278.Contig4_All,Unigene1547_All,CL723.Contig15_All,Unigene13208_All,CL12140.Contig1_All,Unigene13658_All,CL4682.Contig1_All,CL3869.Contig4_All,Unigene754_All,Unigene4285_All,CL4281.Contig3_All,CL64.Contig2_All,CL4843.Contig5_All,CL13559.Contig25_All,CL857.Contig5_All,CL4843.Contig8_All,CL5160.Contig3_All,CL9827.Contig3_All,Unigene36179_All,CL4504.Contig1_All,Unig…	0.00298269
tetrapyrrole catabolic process	GO:0033015	6	0.000308583	4.78286	8	243	358	52010	CL3869.Contig4_All,CL6059.Contig1_All,CL857.Contig5_All,Unigene16800_All,CL857.Contig2_All,CL857.Contig3_All,CL2494.Contig7_All,CL3869.Contig6_All,	0.00298363
cofactor catabolic process	GO:0051187	5	0.000308583	4.78286	8	243	358	52010	CL3869.Contig4_All,CL6059.Contig1_All,CL857.Contig5_All,Unigene16800_All,CL857.Contig2_All,CL857.Contig3_All,CL2494.Contig7_All,CL3869.Contig6_All,	0.00298363
porphyrin-containing compound catabolic process	GO:0006787	7	0.000308583	4.78286	8	243	358	52010	CL3869.Contig4_All,CL6059.Contig1_All,CL857.Contig5_All,Unigene16800_All,CL857.Contig2_All,CL857.Contig3_All,CL2494.Contig7_All,CL3869.Contig6_All,	0.00298363
organic anion transport	GO:0015711	7	0.000317166	4.76326	8	244	358	52010	CL4764.Contig2_All,Unigene32788_All,CL4764.Contig3_All,CL6169.Contig2_All,Unigene32082_All,Unigene53598_All,Unigene37663_All,CL4764.Contig1_All,	0.00299042
regulation of catabolic process	GO:0009894	5	0.000322463	6.60361	6	132	358	52010	CL3869.Contig4_All,CL857.Contig5_All,Unigene16800_All,CL857.Contig2_All,CL857.Contig3_All,CL3869.Contig6_All,	0.0030216
auxin efflux transmembrane transporter activity	GO:0010329	5	0.000366862	11.8408	4	47	364	50643	Unigene36179_All,CL2782.Contig1_All,CL2782.Contig6_All,CL2782.Contig4_All,	0.00317228
regionalization	GO:0003002	5	0.000411339	2.57803	17	958	358	52010	CL12140.Contig1_All,CL4682.Contig1_All,CL64.Contig2_All,CL13559.Contig25_All,CL9827.Contig3_All,CL10643.Contig2_All,Unigene4405_All,Unigene28632_All,Unigene558_All,Unigene13230_All,CL522.Contig4_All,Unigene40778_All,Unigene4512_All,Unigene14419_All,CL10643.Contig1_All,Unigene36403_All,CL1304.Contig15_All,	0.00383076
plant-type cell wall organization	GO:0009664	6	0.000422222	2.66568	16	872	358	52010	CL6645.Contig1_All,Unigene754_All,CL5918.Contig4_All,CL6809.Contig1_All,Unigene34221_All,Unigene558_All,Unigene25315_All,Unigene19729_All,CL2735.Contig5_All,CL14065.Contig2_All,CL11339.Contig7_All,CL6739.Contig1_All,CL5918.Contig1_All,Unigene52303_All,CL9073.Contig1_All,CL6645.Contig2_All,	0.00390813
stomatal complex morphogenesis	GO:0010103	4	0.000468076	4.02312	9	325	358	52010	CL9827.Contig3_All,Unigene4405_All,Unigene40987_All,CL11340.Contig1_All,Unigene40778_All,Unigene4512_All,Unigene58428_All,Unigene27033_All,Unigene34785_All,	0.0043063
response to light stimulus	GO:0009416	5	0.000477035	1.68974	44	3783	358	52010	CL4764.Contig2_All,Unigene8940_All,CL6061.Contig1_All,CL278.Contig4_All,Unigene13208_All,CL7671.Contig2_All,CL4281.Contig3_All,CL4843.Contig5_All,Unigene35915_All,CL4843.Contig8_All,CL5160.Contig3_All,Unigene36179_All,Unigene32390_All,Unigene29473_All,CL2782.Contig1_All,CL5160.Contig1_All,CL4764.Contig3_All,Unigene12547_All,Unigene29278_All,CL11340.Contig1_All,CL4843.Contig6_All,Unigene40926_All,…	0.00436228
organic anion transmembrane transporter activity	GO:0008514	7	0.000532736	6.00557	6	139	364	50643	CL4764.Contig2_All,CL4764.Contig3_All,Unigene32082_All,Unigene53598_All,Unigene37663_All,CL4764.Contig1_All,	0.00451801
gynoecium development	GO:0048467	5	0.000508296	2.72399	15	800	358	52010	CL723.Contig15_All,Unigene4285_All,CL64.Contig2_All,Unigene36179_All,CL10643.Contig2_All,CL2782.Contig1_All,Unigene20418_All,Unigene13230_All,Unigene40778_All,Unigene4512_All,Unigene14419_All,Unigene4402_All,CL2782.Contig6_All,CL10643.Contig1_All,CL2782.Contig4_All,	0.00462032
auxin efflux	GO:0010315	8	0.000532138	10.7614	4	54	358	52010	Unigene36179_All,CL2782.Contig1_All,CL2782.Contig6_All,CL2782.Contig4_All,	0.00480825
extracellular region	GO:0005576	2	0.000241831	1.87139	36	3207	317	52847	Unigene38129_All,CL278.Contig4_All,CL6645.Contig1_All,CL7787.Contig2_All,CL9430.Contig2_All,CL6226.Contig9_All,Unigene34833_All,CL9305.Contig4_All,Unigene34221_All,CL5209.Contig4_All,Unigene21234_All,Unigene6381_All,Unigene18005_All,Unigene38292_All,CL8435.Contig2_All,CL6104.Contig6_All,CL5169.Contig3_All,Unigene13496_All,CL6629.Contig1_All,CL5169.Contig2_All,Unigene25794_All,Unigene20626_All,CL1…	0.00490917
meristem growth	GO:0035266	4	0.000582969	2.80539	14	725	358	52010	Unigene8940_All,Unigene754_All,CL8925.Contig1_All,CL5918.Contig4_All,CL13559.Contig25_All,CL6809.Contig1_All,Unigene4405_All,CL6197.Contig1_All,CL6629.Contig1_All,Unigene25315_All,Unigene36507_All,CL5918.Contig1_All,CL5123.Contig2_All,Unigene52303_All,	0.00523637
indoleacetic acid biosynthetic process	GO:0009684	6	0.00063516	5.81117	6	150	358	52010	Unigene38129_All,CL9430.Contig2_All,CL10643.Contig2_All,CL8770.Contig2_All,Unigene13496_All,CL10643.Contig1_All,	0.00567161
cotyledon vascular tissue pattern formation	GO:0010588	7	0.000664698	17.4335	3	25	358	52010	CL10643.Contig2_All,CL522.Contig4_All,CL10643.Contig1_All,	0.00590065
embryonic morphogenesis	GO:0048598	4	0.000698645	10.0193	4	58	358	52010	CL10643.Contig2_All,Unigene28632_All,CL522.Contig4_All,CL10643.Contig1_All,	0.00616595
ion transport	GO:0006811	5	0.000707431	1.7699	36	2955	358	52010	CL4764.Contig2_All,CL3869.Contig4_All,CL4281.Contig3_All,Unigene6240_All,Unigene32788_All,Unigene35915_All,CL857.Contig5_All,Unigene13517_All,Unigene5976_All,Unigene16800_All,CL6319.Contig2_All,CL1587.Contig32_All,Unigene18005_All,CL4764.Contig3_All,CL6169.Contig2_All,CL857.Contig2_All,CL1741.Contig1_All,CL1116.Contig5_All,CL1116.Contig6_All,Unigene32082_All,CL857.Contig3_All,Unigene19729_All,Uni…	0.0062074
adenyl nucleotide binding	GO:0030554	6	0.000791335	1.37629	89	8997	364	50643	Unigene8940_All,Unigene29410_All,CL12140.Contig1_All,CL3869.Contig4_All,CL8513.Contig2_All,Unigene24732_All,Unigene754_All,CL4281.Contig3_All,CL1110.Contig1_All,CL6059.Contig1_All,Unigene31474_All,CL857.Contig5_All,Unigene28702_All,Unigene17492_All,CL9827.Contig3_All,CL4745.Contig3_All,Unigene36179_All,CL4504.Contig1_All,CL11295.Contig2_All,Unigene16800_All,CL6681.Contig1_All,CL61.Contig2_All,Uni…	0.00623176
L-tryptophan aminotransferase activity	GO:0070529	6	0.00075819	46.3764	2	6	364	50643	CL10643.Contig2_All,CL10643.Contig1_All,	0.00630871
L-tryptophan:pyruvate aminotransferase activity	GO:0080097	7	0.00075819	46.3764	2	6	364	50643	CL10643.Contig2_All,CL10643.Contig1_All,	0.00630871
L-tryptophan:2-oxoglutarate aminotransferase activity	GO:0050362	7	0.00075819	46.3764	2	6	364	50643	CL10643.Contig2_All,CL10643.Contig1_All,	0.00630871
leaf morphogenesis	GO:0009965	5	0.000738501	2.73743	14	743	358	52010	CL4281.Contig3_All,CL13559.Contig25_All,CL10643.Contig2_All,CL12691.Contig1_All,CL5209.Contig4_All,Unigene28632_All,Unigene558_All,Unigene25331_All,CL522.Contig4_All,Unigene4402_All,CL12691.Contig2_All,CL2494.Contig7_All,CL10643.Contig1_All,Unigene4636_All,	0.00644279
regulation of growth	GO:0040008	4	0.000813714	2.35164	18	1112	358	52010	Unigene8940_All,Unigene754_All,CL8925.Contig1_All,CL5918.Contig4_All,CL13559.Contig25_All,CL6809.Contig1_All,Unigene4405_All,Unigene36407_All,CL6197.Contig1_All,CL6629.Contig1_All,Unigene25315_All,CL88.Contig77_All,Unigene4402_All,Unigene36507_All,CL88.Contig84_All,CL5918.Contig1_All,CL5123.Contig2_All,Unigene52303_All,	0.00705839
regulation of ion transport	GO:0043269	6	0.00085194	3.1645	11	505	358	52010	CL3869.Contig4_All,CL4281.Contig3_All,Unigene35915_All,CL857.Contig5_All,Unigene16800_All,CL857.Contig2_All,CL857.Contig3_All,CL265.Contig2_All,Unigene4636_All,CL3869.Contig6_All,CL9073.Contig1_All,	0.00734798
protein dimerization activity	GO:0046983	4	0.000951226	2.38909	17	990	364	50643	Unigene8192_All,CL723.Contig15_All,Unigene13208_All,CL4682.Contig1_All,CL4843.Contig5_All,Unigene40564_All,CL4843.Contig8_All,Unigene28669_All,Unigene721_All,Unigene13230_All,CL4843.Contig6_All,CL4843.Contig1_All,Unigene14419_All,Unigene37663_All,CL2494.Contig7_All,CL4843.Contig9_All,Unigene53927_All,	0.00735948
protein kinase binding	GO:0019901	6	0.00100608	5.31704	6	157	364	50643	CL3869.Contig4_All,CL857.Contig5_All,Unigene16800_All,CL857.Contig2_All,CL857.Contig3_All,CL3869.Contig6_All,	0.00764968
regulation of RNA biosynthetic process	GO:2001141	7	0.000949267	1.55699	52	4852	358	52010	Unigene8192_All,CL723.Contig15_All,Unigene13208_All,Unigene37351_All,CL7671.Contig2_All,CL4682.Contig1_All,CL3869.Contig4_All,Unigene24732_All,CL4281.Contig3_All,Unigene29754_All,CL64.Contig2_All,CL4843.Contig5_All,CL13559.Contig25_All,CL857.Contig5_All,Unigene36729_All,CL4843.Contig8_All,CL1518.Contig9_All,CL7964.Contig1_All,Unigene32390_All,Unigene16800_All,CL12691.Contig1_All,CL9830.Contig2_Al…	0.00805021
regulation of nucleic acid-templated transcription	GO:1903506	8	0.000940648	1.55763	52	4850	358	52010	Unigene8192_All,CL723.Contig15_All,Unigene13208_All,Unigene37351_All,CL7671.Contig2_All,CL4682.Contig1_All,CL3869.Contig4_All,Unigene24732_All,CL4281.Contig3_All,Unigene29754_All,CL64.Contig2_All,CL4843.Contig5_All,CL13559.Contig25_All,CL857.Contig5_All,Unigene36729_All,CL4843.Contig8_All,CL1518.Contig9_All,CL7964.Contig1_All,Unigene32390_All,Unigene16800_All,CL12691.Contig1_All,CL9830.Contig2_Al…	0.00806725
regulation of transcription, DNA-templated	GO:0006355	7	0.000940648	1.55763	52	4850	358	52010	Unigene8192_All,CL723.Contig15_All,Unigene13208_All,Unigene37351_All,CL7671.Contig2_All,CL4682.Contig1_All,CL3869.Contig4_All,Unigene24732_All,CL4281.Contig3_All,Unigene29754_All,CL64.Contig2_All,CL4843.Contig5_All,CL13559.Contig25_All,CL857.Contig5_All,Unigene36729_All,CL4843.Contig8_All,CL1518.Contig9_All,CL7964.Contig1_All,Unigene32390_All,Unigene16800_All,CL12691.Contig1_All,CL9830.Contig2_Al…	0.00806725
positive regulation of cellular defense response	GO:0010186	8	0.000969805	41.5084	2	7	358	52010	CL5502.Contig5_All,CL5502.Contig4_All,	0.0081335
regulation of biological quality	GO:0065008	3	0.000976544	1.57195	50	4621	358	52010	Unigene8940_All,Unigene38129_All,CL278.Contig4_All,CL7671.Contig2_All,CL4682.Contig1_All,Unigene754_All,Unigene4285_All,CL9430.Contig2_All,CL13559.Contig25_All,Unigene13517_All,Unigene36179_All,CL4504.Contig1_All,CL1686.Contig20_All,CL10643.Contig2_All,CL6681.Contig1_All,CL8770.Contig2_All,Unigene29473_All,Unigene28632_All,CL2782.Contig1_All,Unigene53882_All,CL5502.Contig5_All,CL6831.Contig4_All,…	0.00814502
cellular response to abiotic stimulus	GO:0071214	4	0.00096675	3.11515	11	513	358	52010	Unigene13208_All,CL7671.Contig2_All,CL4843.Contig5_All,CL4843.Contig8_All,Unigene32390_All,CL1587.Contig32_All,CL4843.Contig6_All,CL703.Contig1_All,CL4843.Contig1_All,CL4843.Contig9_All,CL9073.Contig1_All,	0.00815292
positive regulation of cellular protein metabolic process	GO:0032270	7	0.00100521	2.77332	13	681	358	52010	Unigene8940_All,CL12140.Contig1_All,CL9827.Contig3_All,CL61.Contig2_All,CL450.Contig46_All,CL450.Contig61_All,CL3873.Contig1_All,CL9013.Contig2_All,Unigene8625_All,Unigene25315_All,CL3873.Contig2_All,CL450.Contig92_All,Unigene41289_All,	0.00833827
positive regulation of protein kinase activity	GO:0045860	10	0.00102078	3.31688	10	438	358	52010	Unigene8940_All,CL12140.Contig1_All,CL9827.Contig3_All,CL61.Contig2_All,CL3873.Contig1_All,CL9013.Contig2_All,Unigene8625_All,Unigene25315_All,CL3873.Contig2_All,Unigene41289_All,	0.00842144
positive regulation of kinase activity	GO:0033674	10	0.00102078	3.31688	10	438	358	52010	Unigene8940_All,CL12140.Contig1_All,CL9827.Contig3_All,CL61.Contig2_All,CL3873.Contig1_All,CL9013.Contig2_All,Unigene8625_All,Unigene25315_All,CL3873.Contig2_All,Unigene41289_All,	0.00842144
positive regulation of protein phosphorylation	GO:0001934	9	0.00102078	3.31688	10	438	358	52010	Unigene8940_All,CL12140.Contig1_All,CL9827.Contig3_All,CL61.Contig2_All,CL3873.Contig1_All,CL9013.Contig2_All,Unigene8625_All,Unigene25315_All,CL3873.Contig2_All,Unigene41289_All,	0.00842144
regulation of auxin mediated signaling pathway	GO:0010928	7	0.00107359	8.94027	4	65	358	52010	Unigene36179_All,CL2782.Contig1_All,CL2782.Contig6_All,CL2782.Contig4_All,	0.00871501
positive regulation of protein metabolic process	GO:0051247	7	0.00110161	2.7451	13	688	358	52010	Unigene8940_All,CL12140.Contig1_All,CL9827.Contig3_All,CL61.Contig2_All,CL450.Contig46_All,CL450.Contig61_All,CL3873.Contig1_All,CL9013.Contig2_All,Unigene8625_All,Unigene25315_All,CL3873.Contig2_All,CL450.Contig92_All,Unigene41289_All,	0.00889492
molecular transducer activity	GO:0060089	2	0.00124803	3.22805	10	431	364	50643	CL3869.Contig4_All,Unigene754_All,CL4281.Contig3_All,Unigene20815_All,CL857.Contig5_All,Unigene16800_All,Unigene4405_All,CL857.Contig2_All,CL857.Contig3_All,CL3869.Contig6_All,	0.00932847
receptor activity	GO:0004872	3	0.00124803	3.22805	10	431	364	50643	CL3869.Contig4_All,Unigene754_All,CL4281.Contig3_All,Unigene20815_All,CL857.Contig5_All,Unigene16800_All,Unigene4405_All,CL857.Contig2_All,CL857.Contig3_All,CL3869.Contig6_All,	0.00932847
positive regulation of protein modification process	GO:0031401	8	0.00116833	3.25738	10	446	358	52010	Unigene8940_All,CL12140.Contig1_All,CL9827.Contig3_All,CL61.Contig2_All,CL3873.Contig1_All,CL9013.Contig2_All,Unigene8625_All,Unigene25315_All,CL3873.Contig2_All,Unigene41289_All,	0.00938375
regulation of biosynthetic process	GO:0009889	5	0.00117841	1.48573	60	5867	358	52010	Unigene8192_All,CL723.Contig15_All,Unigene13208_All,Unigene37351_All,CL7671.Contig2_All,CL4682.Contig1_All,CL3869.Contig4_All,Unigene24732_All,CL4281.Contig3_All,Unigene29754_All,CL64.Contig2_All,CL4843.Contig5_All,CL13559.Contig25_All,CL857.Contig5_All,Unigene36729_All,CL4843.Contig8_All,CL1518.Contig9_All,CL7964.Contig1_All,CL9827.Contig3_All,Unigene32390_All,Unigene16800_All,CL6681.Contig1_All…	0.00941485
regulation of transport	GO:0051049	5	0.00122433	2.85328	12	611	358	52010	CL3869.Contig4_All,CL4281.Contig3_All,Unigene35915_All,CL857.Contig5_All,Unigene16800_All,CL857.Contig2_All,CL857.Contig3_All,CL265.Contig2_All,Unigene4636_All,CL3869.Contig6_All,CL9073.Contig1_All,Unigene37188_All,	0.00973056
DNA binding	GO:0003677	5	0.00135742	1.61516	43	3704	364	50643	CL3395.Contig5_All,Unigene8192_All,CL3395.Contig6_All,CL723.Contig15_All,Unigene13208_All,Unigene37351_All,CL4682.Contig1_All,Unigene24732_All,Unigene19489_All,Unigene7454_All,Unigene29754_All,CL64.Contig2_All,CL4843.Contig5_All,CL13559.Contig25_All,CL4843.Contig8_All,CL1518.Contig9_All,CL7964.Contig1_All,Unigene32390_All,CL9305.Contig4_All,CL9830.Contig2_All,Unigene28669_All,Unigene721_All,Unige…	0.00981344
positive regulation of phosphorylation	GO:0042327	9	0.00129006	3.21414	10	452	358	52010	Unigene8940_All,CL12140.Contig1_All,CL9827.Contig3_All,CL61.Contig2_All,CL3873.Contig1_All,CL9013.Contig2_All,Unigene8625_All,Unigene25315_All,CL3873.Contig2_All,Unigene41289_All,	0.00984076
iron ion transport	GO:0006826	9	0.00126929	4.34596	7	234	358	52010	CL3869.Contig4_All,CL857.Contig5_All,Unigene16800_All,CL6319.Contig2_All,CL857.Contig2_All,CL857.Contig3_All,CL3869.Contig6_All,	0.00993184
plant-type cell wall loosening	GO:0009828	8	0.00125997	14.0593	3	31	358	52010	CL6645.Contig1_All,CL14065.Contig2_All,CL6645.Contig2_All,	0.00996166
plant-type cell wall modification involved in multidimensional cell growth	GO:0009831	8	0.00125997	14.0593	3	31	358	52010	CL6645.Contig1_All,CL14065.Contig2_All,CL6645.Contig2_All,	0.00996166
second-messenger-mediated signaling	GO:0019932	7	0.00129003	5.06788	6	172	358	52010	Unigene13208_All,CL4504.Contig1_All,CL1587.Contig32_All,Unigene1838_All,CL522.Contig4_All,CL265.Contig2_All,	0.00999114
galacturonan metabolic process	GO:0010393	6	0.00129003	5.06788	6	172	358	52010	Unigene38129_All,CL9430.Contig2_All,Unigene6381_All,Unigene558_All,Unigene13496_All,Unigene19729_All,	0.00999114
pectin metabolic process	GO:0045488	7	0.00129003	5.06788	6	172	358	52010	Unigene38129_All,CL9430.Contig2_All,Unigene6381_All,Unigene558_All,Unigene13496_All,Unigene19729_All,	0.00999114
regulation of cellular defense response	GO:0010185	7	0.00128719	36.3198	2	8	358	52010	CL5502.Contig5_All,CL5502.Contig4_All,	0.0100203
cell periphery	GO:0071944	3	0.000553584	1.33317	105	13130	317	52847	Unigene8940_All,Unigene38129_All,CL278.Contig4_All,CL6645.Contig1_All,CL7787.Contig2_All,Unigene29410_All,Unigene24732_All,Unigene754_All,Unigene6240_All,CL9430.Contig2_All,Unigene5979_All,Unigene32788_All,Unigene31474_All,CL857.Contig5_All,Unigene28702_All,Unigene17492_All,Unigene5976_All,CL9827.Contig3_All,CL4745.Contig3_All,Unigene36179_All,Unigene16800_All,CL6681.Contig1_All,CL5015.Contig1_Al…	0.0102161
positive regulation of phosphate metabolic process	GO:0045937	8	0.00135469	3.19295	10	455	358	52010	Unigene8940_All,CL12140.Contig1_All,CL9827.Contig3_All,CL61.Contig2_All,CL3873.Contig1_All,CL9013.Contig2_All,Unigene8625_All,Unigene25315_All,CL3873.Contig2_All,Unigene41289_All,	0.0102309
positive regulation of phosphorus metabolic process	GO:0010562	7	0.00135469	3.19295	10	455	358	52010	Unigene8940_All,CL12140.Contig1_All,CL9827.Contig3_All,CL61.Contig2_All,CL3873.Contig1_All,CL9013.Contig2_All,Unigene8625_All,Unigene25315_All,CL3873.Contig2_All,Unigene41289_All,	0.0102309
positive regulation of transferase activity	GO:0051347	6	0.00135469	3.19295	10	455	358	52010	Unigene8940_All,CL12140.Contig1_All,CL9827.Contig3_All,CL61.Contig2_All,CL3873.Contig1_All,CL9013.Contig2_All,Unigene8625_All,Unigene25315_All,CL3873.Contig2_All,Unigene41289_All,	0.0102309
response to karrikin	GO:0080167	4	0.00135163	3.45903	9	378	358	52010	CL6061.Contig1_All,CL6645.Contig1_All,Unigene13208_All,CL5490.Contig1_All,Unigene24322_All,CL816.Contig5_All,Unigene6102_All,Unigene12505_All,CL6645.Contig2_All,	0.0102589
activation of MAPKK activity	GO:0000186	12	0.00142679	3.4318	9	381	358	52010	Unigene8940_All,CL12140.Contig1_All,CL9827.Contig3_All,CL61.Contig2_All,CL3873.Contig1_All,CL9013.Contig2_All,Unigene8625_All,Unigene25315_All,CL3873.Contig2_All,	0.010617
regulation of RNA metabolic process	GO:0051252	7	0.00151963	1.5237	52	4958	358	52010	Unigene8192_All,CL723.Contig15_All,Unigene13208_All,Unigene37351_All,CL7671.Contig2_All,CL4682.Contig1_All,CL3869.Contig4_All,Unigene24732_All,CL4281.Contig3_All,Unigene29754_All,CL64.Contig2_All,CL4843.Contig5_All,CL13559.Contig25_All,CL857.Contig5_All,Unigene36729_All,CL4843.Contig8_All,CL1518.Contig9_All,CL7964.Contig1_All,Unigene32390_All,Unigene16800_All,CL12691.Contig1_All,CL9830.Contig2_Al…	0.0111981
histone H4 acetylation	GO:0043967	10	0.00151387	13.2072	3	33	358	52010	CL6544.Contig4_All,CL8835.Contig3_All,CL8835.Contig5_All,	0.0112101
chlorophyll metabolic process	GO:0015994	7	0.00154888	2.64144	13	715	358	52010	CL128.Contig1_All,CL3869.Contig4_All,CL6059.Contig1_All,CL857.Contig5_All,Unigene16800_All,Unigene5684_All,CL857.Contig2_All,Unigene25331_All,CL857.Contig3_All,CL2494.Contig7_All,Unigene4636_All,Unigene24898_All,CL3869.Contig6_All,	0.0113585
hormone metabolic process	GO:0042445	3	0.00160231	2.76284	12	631	358	52010	Unigene38129_All,CL9430.Contig2_All,CL10643.Contig2_All,CL8770.Contig2_All,CL6831.Contig4_All,CL6831.Contig2_All,CL4970.Contig5_All,CL522.Contig4_All,Unigene13496_All,CL10643.Contig1_All,CL801.Contig1_All,Unigene37188_All,	0.0116938
oxidation-reduction process	GO:0055114	4	0.00166012	1.48271	57	5585	358	52010	Unigene8940_All,CL6322.Contig1_All,CL278.Contig4_All,Unigene1547_All,Unigene29410_All,Unigene754_All,Unigene5464_All,Unigene28743_All,CL2735.Contig8_All,Unigene31474_All,CL857.Contig5_All,Unigene17492_All,CL9827.Contig3_All,CL4745.Contig3_All,CL5490.Contig1_All,Unigene16800_All,Unigene972_All,Unigene12945_All,Unigene4405_All,CL1454.Contig3_All,Unigene5684_All,CL4745.Contig6_All,Unigene35362_All,U…	0.0120003
leaf development	GO:0048366	6	0.00165991	2.05584	21	1484	358	52010	CL723.Contig15_All,Unigene4285_All,CL4281.Contig3_All,CL13559.Contig25_All,CL857.Contig5_All,Unigene16800_All,CL10643.Contig2_All,CL12691.Contig1_All,CL5209.Contig4_All,Unigene28632_All,CL1215.Contig6_All,Unigene558_All,CL857.Contig2_All,Unigene25331_All,CL522.Contig4_All,CL857.Contig3_All,Unigene4402_All,CL12691.Contig2_All,CL2494.Contig7_All,CL10643.Contig1_All,Unigene4636_All,	0.0120562
adenyl ribonucleotide binding	GO:0032559	7	0.00174641	1.34776	87	8981	364	50643	Unigene8940_All,Unigene29410_All,CL12140.Contig1_All,CL3869.Contig4_All,CL8513.Contig2_All,Unigene24732_All,Unigene754_All,CL4281.Contig3_All,CL1110.Contig1_All,CL6059.Contig1_All,Unigene31474_All,CL857.Contig5_All,Unigene28702_All,Unigene17492_All,CL9827.Contig3_All,CL4745.Contig3_All,Unigene36179_All,CL4504.Contig1_All,CL11295.Contig2_All,Unigene16800_All,CL6681.Contig1_All,CL61.Contig2_All,Uni…	0.012422
carpel development	GO:0048440	5	0.00183451	2.59072	13	729	358	52010	CL723.Contig15_All,Unigene4285_All,CL64.Contig2_All,Unigene36179_All,CL2782.Contig1_All,Unigene20418_All,Unigene13230_All,Unigene40778_All,Unigene4512_All,Unigene14419_All,Unigene4402_All,CL2782.Contig6_All,CL2782.Contig4_All,	0.0131358
basipetal auxin transport	GO:0010540	8	0.00182638	7.74823	4	75	358	52010	Unigene36179_All,CL4504.Contig1_All,Unigene558_All,Unigene1838_All,	0.0131395
kinase binding	GO:0019900	5	0.00190732	4.68975	6	178	364	50643	CL3869.Contig4_All,CL857.Contig5_All,Unigene16800_All,CL857.Contig2_All,CL857.Contig3_All,CL3869.Contig6_All,	0.0131427
ATP binding	GO:0005524	7	0.00187779	1.34757	86	8879	364	50643	Unigene8940_All,Unigene29410_All,CL12140.Contig1_All,CL3869.Contig4_All,CL8513.Contig2_All,Unigene24732_All,Unigene754_All,CL4281.Contig3_All,CL1110.Contig1_All,CL6059.Contig1_All,Unigene31474_All,CL857.Contig5_All,Unigene28702_All,Unigene17492_All,CL9827.Contig3_All,CL4745.Contig3_All,Unigene36179_All,CL4504.Contig1_All,CL11295.Contig2_All,Unigene16800_All,CL6681.Contig1_All,CL61.Contig2_All,Uni…	0.0131445
auxin biosynthetic process	GO:0009851	5	0.00186635	4.71176	6	185	358	52010	Unigene38129_All,CL9430.Contig2_All,CL10643.Contig2_All,CL8770.Contig2_All,Unigene13496_All,CL10643.Contig1_All,	0.0132388
positive regulation of catalytic activity	GO:0043085	5	0.00186116	2.31061	16	1006	358	52010	Unigene8940_All,CL12140.Contig1_All,CL5389.Contig1_All,CL9827.Contig3_All,CL61.Contig2_All,CL5209.Contig4_All,CL450.Contig61_All,CL3873.Contig1_All,CL9013.Contig2_All,Unigene8625_All,Unigene25315_All,CL9.Contig3_All,CL3873.Contig2_All,CL450.Contig92_All,Unigene41289_All,Unigene535_All,	0.013264
enzyme regulator activity	GO:0030234	3	0.00197874	2.69282	12	620	364	50643	Unigene38129_All,Unigene26303_All,CL9430.Contig2_All,Unigene6381_All,CL10700.Contig1_All,CL13290.Contig2_All,Unigene13496_All,CL10700.Contig2_All,CL2162.Contig20_All,Unigene41289_All,CL13290.Contig1_All,Unigene535_All,	0.013425
positive regulation of molecular function	GO:0044093	4	0.00191712	2.30374	16	1009	358	52010	Unigene8940_All,CL12140.Contig1_All,CL5389.Contig1_All,CL9827.Contig3_All,CL61.Contig2_All,CL5209.Contig4_All,CL450.Contig61_All,CL3873.Contig1_All,CL9013.Contig2_All,Unigene8625_All,Unigene25315_All,CL9.Contig3_All,CL3873.Contig2_All,CL450.Contig92_All,Unigene41289_All,Unigene535_All,	0.0135358
MAP kinase kinase kinase activity	GO:0004709	9	0.00208644	3.24394	9	386	364	50643	Unigene8940_All,CL12140.Contig1_All,CL9827.Contig3_All,CL61.Contig2_All,CL3873.Contig1_All,CL9013.Contig2_All,Unigene8625_All,Unigene25315_All,CL3873.Contig2_All,	0.0139412
cellular response to stimulus	GO:0051716	3	0.00203671	1.34621	85	9173	358	52010	Unigene8940_All,Unigene8192_All,CL723.Contig15_All,Unigene13208_All,CL12140.Contig1_All,CL7671.Contig2_All,CL3869.Contig4_All,Unigene24732_All,Unigene754_All,Unigene4285_All,CL4281.Contig3_All,CL4843.Contig5_All,Unigene31474_All,CL857.Contig5_All,CL4843.Contig8_All,Unigene17492_All,CL9827.Contig3_All,Unigene36179_All,CL4504.Contig1_All,Unigene32390_All,CL1686.Contig20_All,Unigene16800_All,CL6681.…	0.0143135
carboxylic ester hydrolase activity	GO:0052689	5	0.00224428	2.79784	11	547	364	50643	Unigene38129_All,CL9430.Contig2_All,Unigene6381_All,CL8971.Contig4_All,CL10700.Contig1_All,Unigene40926_All,CL6104.Contig6_All,CL13290.Contig2_All,Unigene13496_All,CL10700.Contig2_All,CL13290.Contig1_All,	0.0147721
response to radiation	GO:0009314	4	0.00213524	1.56635	44	4081	358	52010	CL4764.Contig2_All,Unigene8940_All,CL6061.Contig1_All,CL278.Contig4_All,Unigene13208_All,CL7671.Contig2_All,CL4281.Contig3_All,CL4843.Contig5_All,Unigene35915_All,CL4843.Contig8_All,CL5160.Contig3_All,Unigene36179_All,Unigene32390_All,Unigene29473_All,CL2782.Contig1_All,CL5160.Contig1_All,CL4764.Contig3_All,Unigene12547_All,Unigene29278_All,CL11340.Contig1_All,CL4843.Contig6_All,Unigene40926_All,…	0.0149369
protein polymerization	GO:0051258	8	0.00218903	2.14875	18	1217	358	52010	CL5918.Contig4_All,CL13559.Contig25_All,Unigene36179_All,CL5209.Contig4_All,CL2782.Contig1_All,Unigene53882_All,CL2371.Contig4_All,Unigene25315_All,Unigene14320_All,CL88.Contig77_All,CL4342.Contig4_All,CL2782.Contig6_All,CL88.Contig84_All,CL5918.Contig1_All,CL5123.Contig2_All,CL2118.Contig12_All,Unigene17684_All,CL2782.Contig4_All,	0.0152429
plant epidermis development	GO:0090558	5	0.00222778	1.79674	28	2264	358	52010	Unigene8940_All,CL278.Contig4_All,CL13559.Contig25_All,CL9827.Contig3_All,Unigene36179_All,Unigene29473_All,Unigene4405_All,CL2782.Contig1_All,CL646.Contig1_All,Unigene40987_All,CL11340.Contig1_All,CL2371.Contig4_All,Unigene40778_All,Unigene25315_All,CL88.Contig77_All,Unigene4512_All,CL2667.Contig3_All,CL4342.Contig4_All,Unigene58428_All,CL265.Contig2_All,CL2782.Contig6_All,CL88.Contig84_All,Unig…	0.0154419
nitrogen cycle metabolic process	GO:0071941	4	0.00228206	11.4694	3	38	358	52010	Unigene28743_All,CL8770.Contig2_All,Unigene37229_All,	0.0157462
stomatal complex development	GO:0010374	5	0.00230334	3.19686	9	409	358	52010	CL9827.Contig3_All,Unigene4405_All,Unigene40987_All,CL11340.Contig1_All,Unigene40778_All,Unigene4512_All,Unigene58428_All,Unigene27033_All,Unigene34785_All,	0.0158211
efflux transmembrane transporter activity	GO:0015562	4	0.00246426	7.13483	4	78	364	50643	Unigene36179_All,CL2782.Contig1_All,CL2782.Contig6_All,CL2782.Contig4_All,	0.0159815
positive regulation of MAPK cascade	GO:0043410	10	0.00234114	3.18906	9	410	358	52010	Unigene8940_All,CL12140.Contig1_All,CL9827.Contig3_All,CL61.Contig2_All,CL3873.Contig1_All,CL9013.Contig2_All,Unigene8625_All,Unigene25315_All,CL3873.Contig2_All,	0.0160083
activation of protein kinase activity	GO:0032147	11	0.00234114	3.18906	9	410	358	52010	Unigene8940_All,CL12140.Contig1_All,CL9827.Contig3_All,CL61.Contig2_All,CL3873.Contig1_All,CL9013.Contig2_All,Unigene8625_All,Unigene25315_All,CL3873.Contig2_All,	0.0160083
regulation of response to stimulus	GO:0048583	4	0.00237311	1.76724	29	2384	358	52010	Unigene8940_All,Unigene1547_All,Unigene13208_All,CL12140.Contig1_All,CL9827.Contig3_All,Unigene36179_All,CL61.Contig2_All,CL2782.Contig1_All,CL5502.Contig5_All,CL11340.Contig1_All,CL3873.Contig1_All,CL4217.Contig6_All,CL9013.Contig2_All,Unigene16624_All,Unigene25331_All,Unigene8625_All,CL5502.Contig4_All,CL5169.Contig3_All,Unigene25315_All,CL5169.Contig2_All,CL3873.Contig2_All,Unigene25794_All,CL…	0.0160821
regulation of cellular protein metabolic process	GO:0032268	6	0.00241441	1.78648	28	2277	358	52010	CL4764.Contig2_All,Unigene8940_All,CL12140.Contig1_All,CL9827.Contig3_All,CL6681.Contig1_All,CL61.Contig2_All,CL12691.Contig1_All,Unigene5684_All,CL450.Contig46_All,CL4764.Contig3_All,Unigene12547_All,CL450.Contig61_All,CL11340.Contig1_All,Unigene20418_All,CL3873.Contig1_All,CL9013.Contig2_All,Unigene16624_All,Unigene25331_All,Unigene8625_All,Unigene32082_All,Unigene25315_All,CL3873.Contig2_All,U…	0.0162893
response to molecule of bacterial origin	GO:0002237	5	0.00251061	5.38072	5	135	358	52010	CL9827.Contig3_All,Unigene4405_All,Unigene40987_All,Unigene58428_All,Unigene27033_All,	0.0168633
positive regulation of intracellular signal transduction	GO:1902533	8	0.00261976	3.13553	9	417	358	52010	Unigene8940_All,CL12140.Contig1_All,CL9827.Contig3_All,CL61.Contig2_All,CL3873.Contig1_All,CL9013.Contig2_All,Unigene8625_All,Unigene25315_All,CL3873.Contig2_All,	0.0175189
porphyrin-containing compound metabolic process	GO:0006778	6	0.00265166	2.30115	15	947	358	52010	CL128.Contig1_All,CL3869.Contig4_All,CL6059.Contig1_All,CL857.Contig5_All,Unigene16800_All,Unigene5684_All,CL857.Contig2_All,CL450.Contig61_All,Unigene25331_All,CL857.Contig3_All,CL450.Contig92_All,CL2494.Contig7_All,Unigene4636_All,Unigene24898_All,CL3869.Contig6_All,	0.0176544
secondary active transmembrane transporter activity	GO:0015291	5	0.00280322	2.3696	14	822	364	50643	CL4764.Contig2_All,Unigene13517_All,Unigene5976_All,CL6319.Contig2_All,CL4764.Contig3_All,CL1741.Contig1_All,CL1116.Contig5_All,CL1116.Contig6_All,Unigene32082_All,Unigene53598_All,Unigene37663_All,CL1741.Contig8_All,CL5038.Contig1_All,CL4764.Contig1_All,	0.0179162
regulation of cellular macromolecule biosynthetic process	GO:2000112	7	0.00271477	1.45617	56	5587	358	52010	Unigene8192_All,CL723.Contig15_All,Unigene13208_All,Unigene37351_All,CL7671.Contig2_All,CL4682.Contig1_All,CL3869.Contig4_All,Unigene24732_All,CL4281.Contig3_All,Unigene29754_All,CL64.Contig2_All,CL4843.Contig5_All,CL13559.Contig25_All,CL857.Contig5_All,Unigene36729_All,CL4843.Contig8_All,CL1518.Contig9_All,CL7964.Contig1_All,Unigene32390_All,Unigene16800_All,CL6681.Contig1_All,CL12691.Contig1_Al…	0.0179957
regulation of macromolecule biosynthetic process	GO:0010556	6	0.00273575	1.45565	56	5589	358	52010	Unigene8192_All,CL723.Contig15_All,Unigene13208_All,Unigene37351_All,CL7671.Contig2_All,CL4682.Contig1_All,CL3869.Contig4_All,Unigene24732_All,CL4281.Contig3_All,Unigene29754_All,CL64.Contig2_All,CL4843.Contig5_All,CL13559.Contig25_All,CL857.Contig5_All,Unigene36729_All,CL4843.Contig8_All,CL1518.Contig9_All,CL7964.Contig1_All,Unigene32390_All,Unigene16800_All,CL6681.Contig1_All,CL12691.Contig1_Al…	0.0180559
tetrapyrrole metabolic process	GO:0033013	5	0.00275791	2.29147	15	951	358	52010	CL128.Contig1_All,CL3869.Contig4_All,CL6059.Contig1_All,CL857.Contig5_All,Unigene16800_All,Unigene5684_All,CL857.Contig2_All,CL450.Contig61_All,Unigene25331_All,CL857.Contig3_All,CL450.Contig92_All,CL2494.Contig7_All,Unigene4636_All,Unigene24898_All,CL3869.Contig6_All,	0.0181234
regulation of cellular biosynthetic process	GO:0031326	6	0.00277468	1.44873	57	5716	358	52010	Unigene8192_All,CL723.Contig15_All,Unigene13208_All,Unigene37351_All,CL7671.Contig2_All,CL4682.Contig1_All,CL3869.Contig4_All,Unigene24732_All,CL4281.Contig3_All,Unigene29754_All,CL64.Contig2_All,CL4843.Contig5_All,CL13559.Contig25_All,CL857.Contig5_All,Unigene36729_All,CL4843.Contig8_All,CL1518.Contig9_All,CL7964.Contig1_All,Unigene32390_All,Unigene16800_All,CL6681.Contig1_All,CL12691.Contig1_Al…	0.018155
polysaccharide metabolic process	GO:0005976	5	0.00279288	1.69237	32	2747	358	52010	Unigene8940_All,Unigene38129_All,CL278.Contig4_All,CL5389.Contig1_All,Unigene754_All,CL11613.Contig3_All,CL9430.Contig2_All,CL2735.Contig8_All,CL4881.Contig7_All,Unigene29473_All,CL5209.Contig4_All,Unigene6381_All,Unigene28964_All,Unigene558_All,CL3826.Contig2_All,CL450.Contig61_All,CL2735.Contig7_All,Unigene13496_All,Unigene25315_All,Unigene19729_All,CL9.Contig3_All,CL450.Contig92_All,CL2735.Con…	0.0181957
pigment metabolic process	GO:0042440	4	0.00283035	2.09706	18	1247	358	52010	CL6061.Contig1_All,CL128.Contig1_All,Unigene13208_All,CL3869.Contig4_All,CL6059.Contig1_All,CL857.Contig5_All,Unigene16800_All,Unigene5684_All,CL857.Contig2_All,CL450.Contig61_All,Unigene25331_All,CL857.Contig3_All,CL450.Contig92_All,CL2494.Contig7_All,Unigene4636_All,CL7958.Contig1_All,Unigene24898_All,CL3869.Contig6_All,	0.018361
post-embryonic plant organ morphogenesis	GO:0090697	5	0.0028782	2.57132	12	678	358	52010	Unigene1547_All,Unigene9505_All,CL8770.Contig2_All,CL9830.Contig2_All,Unigene35362_All,CL7903.Contig4_All,Unigene20418_All,Unigene40778_All,Unigene4512_All,CL6375.Contig2_All,Unigene4402_All,CL2118.Contig12_All,	0.0185919
regulation of developmental process	GO:0050793	4	0.00293477	1.62778	36	3213	358	52010	Unigene8940_All,CL723.Contig15_All,Unigene13208_All,CL3869.Contig4_All,Unigene754_All,CL8925.Contig1_All,CL5918.Contig4_All,CL13559.Contig25_All,CL857.Contig5_All,Unigene32390_All,Unigene9505_All,Unigene16800_All,CL6809.Contig1_All,Unigene4405_All,CL5209.Contig4_All,CL646.Contig1_All,CL7903.Contig4_All,CL857.Contig2_All,Unigene20418_All,CL6197.Contig1_All,Unigene25331_All,CL5169.Contig3_All,CL662…	0.0188771
microtubule nucleation	GO:0007020	7	0.00296246	4.29397	6	203	358	52010	CL5918.Contig4_All,CL5209.Contig4_All,Unigene25315_All,Unigene14320_All,CL5918.Contig1_All,CL5123.Contig2_All,	0.0189747
cellular defense response	GO:0006968	5	0.00297931	24.2132	2	12	358	52010	CL5502.Contig5_All,CL5502.Contig4_All,	0.0190025
single-organism localization	GO:1902578	3	0.00319716	1.47712	51	5016	358	52010	CL4764.Contig2_All,CL4682.Contig1_All,Unigene754_All,CL4281.Contig3_All,Unigene6240_All,Unigene32788_All,Unigene35915_All,CL857.Contig5_All,CL4764.Contig4_All,CL9827.Contig3_All,Unigene36179_All,CL4504.Contig1_All,Unigene16800_All,CL5015.Contig1_All,Unigene4405_All,CL5209.Contig4_All,Unigene28632_All,CL1587.Contig32_All,Unigene16671_All,CL2782.Contig1_All,Unigene18005_All,CL4764.Contig3_All,CL616…	0.020222
cellular response to organic substance	GO:0071310	5	0.00318448	1.57229	40	3696	358	52010	Unigene8192_All,CL723.Contig15_All,Unigene13208_All,CL3869.Contig4_All,Unigene4285_All,CL4843.Contig5_All,CL857.Contig5_All,CL4843.Contig8_All,Unigene36179_All,Unigene16800_All,CL6681.Contig1_All,Unigene4405_All,CL1587.Contig32_All,CL9830.Contig2_All,CL2782.Contig1_All,CL857.Contig2_All,Unigene721_All,CL11340.Contig1_All,Unigene20418_All,Unigene13230_All,CL4843.Contig6_All,CL4217.Contig6_All,Unig…	0.0202261
generation of precursor metabolites and energy	GO:0006091	4	0.00323711	1.81872	25	1997	358	52010	CL4764.Contig2_All,CL128.Contig1_All,CL6059.Contig1_All,CL2735.Contig8_All,CL12691.Contig1_All,Unigene5684_All,Unigene18005_All,Unigene28964_All,CL4764.Contig3_All,Unigene12547_All,CL11340.Contig1_All,CL4217.Contig6_All,CL2735.Contig7_All,Unigene25331_All,Unigene32082_All,Unigene26132_All,Unigene25794_All,Unigene53598_All,Unigene6102_All,CL2735.Contig5_All,CL2735.Contig11_All,CL12691.Contig2_All,…	0.0203898
RNA-directed RNA polymerase activity	GO:0003968	7	0.00324213	23.1882	2	12	364	50643	Unigene4285_All,Unigene16624_All,	0.0204254
microtubule polymerization	GO:0046785	8	0.00326033	4.211	6	207	358	52010	CL5918.Contig4_All,CL5209.Contig4_All,Unigene25315_All,Unigene14320_All,CL5918.Contig1_All,CL5123.Contig2_All,	0.0204512
nucleic acid-templated transcription	GO:0097659	7	0.00338356	1.44121	56	5645	358	52010	Unigene8192_All,CL723.Contig15_All,Unigene13208_All,Unigene37351_All,CL7671.Contig2_All,CL4682.Contig1_All,CL3869.Contig4_All,Unigene24732_All,CL4281.Contig3_All,Unigene29754_All,CL64.Contig2_All,CL4843.Contig5_All,CL13559.Contig25_All,CL857.Contig5_All,Unigene36729_All,Unigene33136_All,CL4843.Contig8_All,CL1518.Contig9_All,CL7964.Contig1_All,Unigene32390_All,Unigene16800_All,CL12691.Contig1_All,…	0.0211368
transcription, DNA-templated	GO:0006351	7	0.00338356	1.44121	56	5645	358	52010	Unigene8192_All,CL723.Contig15_All,Unigene13208_All,Unigene37351_All,CL7671.Contig2_All,CL4682.Contig1_All,CL3869.Contig4_All,Unigene24732_All,CL4281.Contig3_All,Unigene29754_All,CL64.Contig2_All,CL4843.Contig5_All,CL13559.Contig25_All,CL857.Contig5_All,Unigene36729_All,Unigene33136_All,CL4843.Contig8_All,CL1518.Contig9_All,CL7964.Contig1_All,Unigene32390_All,Unigene16800_All,CL12691.Contig1_All,…	0.0211368
cell wall modification involved in multidimensional cell growth	GO:0042547	7	0.00347539	9.90541	3	44	358	52010	CL6645.Contig1_All,CL14065.Contig2_All,CL6645.Contig2_All,	0.0215332
cellular response to chemical stimulus	GO:0070887	4	0.00352658	1.54279	42	3955	358	52010	Unigene8192_All,CL723.Contig15_All,Unigene13208_All,CL3869.Contig4_All,Unigene4285_All,CL4843.Contig5_All,CL857.Contig5_All,CL4843.Contig8_All,Unigene36179_All,Unigene16800_All,CL6681.Contig1_All,Unigene4405_All,CL1587.Contig32_All,CL9830.Contig2_All,CL2782.Contig1_All,CL1215.Contig6_All,CL857.Contig2_All,Unigene721_All,CL11340.Contig1_All,Unigene20418_All,Unigene13230_All,CL4843.Contig6_All,CL42…	0.0217616
reproductive system development	GO:0061458	5	0.00355321	1.41093	61	6281	358	52010	Unigene8940_All,CL723.Contig15_All,Unigene13208_All,CL12140.Contig1_All,CL3869.Contig4_All,Unigene754_All,Unigene4285_All,CL64.Contig2_All,CL13559.Contig25_All,CL857.Contig5_All,CL5160.Contig3_All,CL9827.Contig3_All,Unigene36179_All,Unigene32390_All,Unigene9505_All,Unigene16800_All,CL10643.Contig2_All,Unigene4405_All,CL5209.Contig4_All,Unigene28632_All,CL9830.Contig2_All,CL2782.Contig1_All,CL646.…	0.0218371
reproductive structure development	GO:0048608	4	0.00355321	1.41093	61	6281	358	52010	Unigene8940_All,CL723.Contig15_All,Unigene13208_All,CL12140.Contig1_All,CL3869.Contig4_All,Unigene754_All,Unigene4285_All,CL64.Contig2_All,CL13559.Contig25_All,CL857.Contig5_All,CL5160.Contig3_All,CL9827.Contig3_All,Unigene36179_All,Unigene32390_All,Unigene9505_All,Unigene16800_All,CL10643.Contig2_All,Unigene4405_All,CL5209.Contig4_All,Unigene28632_All,CL9830.Contig2_All,CL2782.Contig1_All,CL646.…	0.0218371
antiporter activity	GO:0015297	6	0.00352395	3.62046	7	269	364	50643	CL4764.Contig2_All,Unigene13517_All,CL6319.Contig2_All,CL4764.Contig3_All,Unigene32082_All,Unigene53598_All,CL4764.Contig1_All,	0.0218882
protein homodimerization activity	GO:0042803	5	0.00362402	3.24499	8	343	364	50643	CL4682.Contig1_All,CL4843.Contig5_All,CL4843.Contig8_All,CL4843.Contig6_All,CL4843.Contig1_All,Unigene37663_All,CL2494.Contig7_All,CL4843.Contig9_All,	0.0221971
regulation of protein metabolic process	GO:0051246	6	0.00368745	1.73246	28	2348	358	52010	CL4764.Contig2_All,Unigene8940_All,CL12140.Contig1_All,CL9827.Contig3_All,CL6681.Contig1_All,CL61.Contig2_All,CL12691.Contig1_All,Unigene5684_All,CL450.Contig46_All,CL4764.Contig3_All,Unigene12547_All,CL450.Contig61_All,CL11340.Contig1_All,Unigene20418_All,CL3873.Contig1_All,CL9013.Contig2_All,Unigene16624_All,Unigene25331_All,Unigene8625_All,Unigene32082_All,Unigene25315_All,CL3873.Contig2_All,U…	0.0224801
response to red or far red light	GO:0009639	6	0.00376296	1.99444	19	1384	358	52010	CL6061.Contig1_All,Unigene13208_All,CL4843.Contig5_All,Unigene35915_All,CL4843.Contig8_All,Unigene36179_All,Unigene32390_All,CL2782.Contig1_All,CL11340.Contig1_All,CL4843.Contig6_All,CL4843.Contig1_All,CL8245.Contig2_All,Unigene25794_All,CL2782.Contig6_All,Unigene4636_All,Unigene24898_All,CL4843.Contig9_All,CL2118.Contig12_All,CL2782.Contig4_All,	0.0228487
RNA biosynthetic process	GO:0032774	6	0.00379661	1.43334	56	5676	358	52010	Unigene8192_All,CL723.Contig15_All,Unigene13208_All,Unigene37351_All,CL7671.Contig2_All,CL4682.Contig1_All,CL3869.Contig4_All,Unigene24732_All,CL4281.Contig3_All,Unigene29754_All,CL64.Contig2_All,CL4843.Contig5_All,CL13559.Contig25_All,CL857.Contig5_All,Unigene36729_All,Unigene33136_All,CL4843.Contig8_All,CL1518.Contig9_All,CL7964.Contig1_All,Unigene32390_All,Unigene16800_All,CL12691.Contig1_All,…	0.0229612
regulation of gene expression	GO:0010468	6	0.00406982	1.4176	58	5944	358	52010	Unigene8192_All,CL723.Contig15_All,Unigene13208_All,Unigene37351_All,CL7671.Contig2_All,CL4682.Contig1_All,CL3869.Contig4_All,Unigene24732_All,Unigene4285_All,CL4281.Contig3_All,Unigene29754_All,CL64.Contig2_All,CL4843.Contig5_All,CL13559.Contig25_All,CL857.Contig5_All,Unigene36729_All,CL4843.Contig8_All,CL1518.Contig9_All,CL7964.Contig1_All,Unigene32390_All,Unigene16800_All,CL6681.Contig1_All,CL…	0.0245158
single-organism transport	GO:0044765	5	0.00421564	1.46333	50	4964	358	52010	CL4764.Contig2_All,Unigene754_All,CL4281.Contig3_All,Unigene6240_All,Unigene32788_All,Unigene35915_All,CL857.Contig5_All,CL4764.Contig4_All,CL9827.Contig3_All,Unigene36179_All,CL4504.Contig1_All,Unigene16800_All,CL5015.Contig1_All,Unigene4405_All,CL5209.Contig4_All,Unigene28632_All,CL1587.Contig32_All,Unigene16671_All,CL2782.Contig1_All,Unigene18005_All,CL4764.Contig3_All,CL6169.Contig2_All,Unige…	0.0252938
cell proliferation	GO:0008283	3	0.00423846	2.44853	12	712	358	52010	CL723.Contig15_All,Unigene13208_All,CL4843.Contig5_All,CL4843.Contig8_All,CL4843.Contig6_All,CL4843.Contig1_All,CL5169.Contig3_All,CL6629.Contig1_All,CL5169.Contig2_All,Unigene883_All,CL4843.Contig9_All,Unigene7599_All,	0.0253307
regulation of nucleobase-containing compound metabolic process	GO:0019219	6	0.00431907	1.44834	52	5216	358	52010	Unigene8192_All,CL723.Contig15_All,Unigene13208_All,Unigene37351_All,CL7671.Contig2_All,CL4682.Contig1_All,CL3869.Contig4_All,Unigene24732_All,CL4281.Contig3_All,Unigene29754_All,CL64.Contig2_All,CL4843.Contig5_All,CL13559.Contig25_All,CL857.Contig5_All,Unigene36729_All,CL4843.Contig8_All,CL1518.Contig9_All,CL7964.Contig1_All,Unigene32390_All,Unigene16800_All,CL12691.Contig1_All,CL9830.Contig2_Al…	0.0257112
plasma membrane	GO:0005886	3	0.00152758	1.32511	94	11826	317	52847	Unigene8940_All,Unigene38129_All,CL278.Contig4_All,CL7787.Contig2_All,Unigene29410_All,Unigene24732_All,Unigene754_All,Unigene6240_All,CL9430.Contig2_All,Unigene5979_All,Unigene32788_All,Unigene31474_All,CL857.Contig5_All,Unigene28702_All,Unigene17492_All,Unigene5976_All,CL9827.Contig3_All,CL4745.Contig3_All,Unigene36179_All,Unigene16800_All,CL6681.Contig1_All,CL5015.Contig1_All,CL61.Contig2_All,…	0.0258415
acetyltransferase complex	GO:1902493	6	0.0016651	12.8238	3	39	317	52847	CL6544.Contig4_All,CL8835.Contig3_All,CL8835.Contig5_All,	0.0260011
histone acetyltransferase complex	GO:0000123	5	0.0016651	12.8238	3	39	317	52847	CL6544.Contig4_All,CL8835.Contig3_All,CL8835.Contig5_All,	0.0260011
protein acetyltransferase complex	GO:0031248	4	0.0016651	12.8238	3	39	317	52847	CL6544.Contig4_All,CL8835.Contig3_All,CL8835.Contig5_All,	0.0260011
C4-dicarboxylate transport	GO:0015740	10	0.00444776	9.07996	3	48	358	52010	Unigene32788_All,CL6169.Contig2_All,Unigene37663_All,	0.0262712
developmental growth	GO:0048589	3	0.00443877	1.68997	29	2493	358	52010	Unigene8940_All,CL278.Contig4_All,CL6645.Contig1_All,Unigene754_All,CL8925.Contig1_All,CL5918.Contig4_All,CL4843.Contig5_All,CL13559.Contig25_All,CL4843.Contig8_All,Unigene29473_All,CL6809.Contig1_All,Unigene4405_All,CL6197.Contig1_All,CL4843.Contig6_All,CL4843.Contig1_All,CL6629.Contig1_All,Unigene25315_All,CL2667.Contig3_All,CL14065.Contig2_All,Unigene36507_All,CL265.Contig2_All,CL5918.Contig1_…	0.0263205
microtubule polymerization or depolymerization	GO:0031109	7	0.00448055	3.94424	6	221	358	52010	CL5918.Contig4_All,CL5209.Contig4_All,Unigene25315_All,Unigene14320_All,CL5918.Contig1_All,CL5123.Contig2_All,	0.0263623
nitrate reductase activity	GO:0008940	5	0.00442797	19.8756	2	14	364	50643	Unigene28743_All,Unigene37229_All,	0.0267498
nitrate reductase (NADH) activity	GO:0009703	6	0.00442797	19.8756	2	14	364	50643	Unigene28743_All,Unigene37229_All,	0.0267498
sulfate assimilation	GO:0000103	5	0.00471394	8.89465	3	49	358	52010	CL4783.Contig1_All,Unigene14578_All,Unigene40373_All,	0.0275222
post-embryonic development	GO:0009791	4	0.00469891	1.34399	73	7891	358	52010	Unigene8940_All,Unigene8192_All,Unigene1547_All,CL723.Contig15_All,Unigene13208_All,CL12140.Contig1_All,CL3869.Contig4_All,Unigene754_All,Unigene4285_All,CL64.Contig2_All,CL13559.Contig25_All,CL857.Contig5_All,CL5160.Contig3_All,CL9827.Contig3_All,Unigene36179_All,Unigene32390_All,CL1686.Contig20_All,Unigene9505_All,Unigene16800_All,CL10643.Contig2_All,CL8770.Contig2_All,Unigene4405_All,CL5209.Co…	0.0275404
calcium-mediated signaling	GO:0019722	8	0.00490685	4.59745	5	158	358	52010	Unigene13208_All,CL4504.Contig1_All,CL1587.Contig32_All,Unigene1838_All,CL265.Contig2_All,	0.0285387
iron ion transmembrane transporter activity	GO:0005381	10	0.00500095	5.85807	4	95	364	50643	Unigene36179_All,CL2782.Contig1_All,CL2782.Contig6_All,CL2782.Contig4_All,	0.0294056
alliin lyase activity	GO:0047654	5	0.00508501	18.5505	2	15	364	50643	CL10643.Contig2_All,CL10643.Contig1_All,	0.0295065
leaf senescence	GO:0010150	6	0.00531324	3.80645	6	229	358	52010	CL723.Contig15_All,CL857.Contig5_All,Unigene16800_All,CL1215.Contig6_All,CL857.Contig2_All,CL857.Contig3_All,	0.0307844
plant organ senescence	GO:0090693	5	0.00531324	3.80645	6	229	358	52010	CL723.Contig15_All,CL857.Contig5_All,Unigene16800_All,CL1215.Contig6_All,CL857.Contig2_All,CL857.Contig3_All,	0.0307844
regulation of localization	GO:0032879	4	0.00565115	2.35907	12	739	358	52010	CL3869.Contig4_All,CL4281.Contig3_All,Unigene35915_All,CL857.Contig5_All,Unigene16800_All,CL857.Contig2_All,CL857.Contig3_All,CL265.Contig2_All,Unigene4636_All,CL3869.Contig6_All,CL9073.Contig1_All,Unigene37188_All,	0.0324941
carbohydrate derivative transport	GO:1901264	6	0.00573263	4.42925	5	164	358	52010	CL4764.Contig2_All,CL4764.Contig3_All,Unigene32082_All,Unigene53598_All,CL4764.Contig1_All,	0.0328382
oxidoreductase activity, acting on other nitrogenous compounds as donors, with NAD or NADP as acceptor	GO:0046857	5	0.00578396	17.3911	2	16	364	50643	Unigene28743_All,Unigene37229_All,	0.0331263
asymmetric cell division	GO:0008356	5	0.0061881	8.07107	3	54	358	52010	CL4682.Contig1_All,Unigene754_All,CL6197.Contig1_All,	0.0351818
transition metal ion transport	GO:0000041	8	0.00617311	2.96488	8	392	358	52010	CL3869.Contig4_All,CL857.Contig5_All,Unigene16800_All,CL6319.Contig2_All,CL857.Contig2_All,CL857.Contig3_All,CL5980.Contig4_All,CL3869.Contig6_All,	0.0352285
alpha-amino acid biosynthetic process	GO:1901607	6	0.00635378	2.08935	15	1043	358	52010	CL4764.Contig2_All,CL8770.Contig2_All,CL6809.Contig1_All,Unigene5684_All,CL4764.Contig3_All,CL11340.Contig1_All,CL4783.Contig1_All,Unigene32082_All,Unigene53598_All,Unigene14578_All,CL7335.Contig2_All,Unigene4636_All,Unigene24898_All,Unigene40373_All,CL4764.Contig1_All,	0.0359889
regulation of cellular component size	GO:0032535	4	0.00702056	2.06558	15	1055	358	52010	Unigene754_All,CL13559.Contig25_All,Unigene36179_All,CL2782.Contig1_All,Unigene53882_All,CL6197.Contig1_All,CL2371.Contig4_All,Unigene25315_All,CL88.Contig77_All,CL4342.Contig4_All,CL2782.Contig6_All,CL88.Contig84_All,CL2118.Contig12_All,Unigene17684_All,CL2782.Contig4_All,	0.0384737
regulation of anatomical structure size	GO:0090066	4	0.00702056	2.06558	15	1055	358	52010	Unigene754_All,CL13559.Contig25_All,Unigene36179_All,CL2782.Contig1_All,Unigene53882_All,CL6197.Contig1_All,CL2371.Contig4_All,Unigene25315_All,CL88.Contig77_All,CL4342.Contig4_All,CL2782.Contig6_All,CL88.Contig84_All,CL2118.Contig12_All,Unigene17684_All,CL2782.Contig4_All,	0.0384737
regulation of signal transduction	GO:0009966	6	0.00708376	2.12752	14	956	358	52010	Unigene8940_All,CL12140.Contig1_All,CL9827.Contig3_All,Unigene36179_All,CL61.Contig2_All,CL2782.Contig1_All,CL3873.Contig1_All,CL9013.Contig2_All,Unigene8625_All,Unigene25315_All,CL3873.Contig2_All,CL2782.Contig6_All,CL1304.Contig15_All,CL2782.Contig4_All,	0.0385417
regulation of reproductive process	GO:2000241	4	0.00700936	1.91718	18	1364	358	52010	CL723.Contig15_All,Unigene13208_All,CL3869.Contig4_All,CL857.Contig5_All,Unigene32390_All,Unigene9505_All,Unigene16800_All,CL5209.Contig4_All,CL7903.Contig4_All,CL857.Contig2_All,Unigene20418_All,Unigene25331_All,CL5169.Contig3_All,CL857.Contig3_All,Unigene14419_All,CL5169.Contig2_All,Unigene4402_All,CL3869.Contig6_All,	0.0385515
regulation of signaling	GO:0023051	4	0.00714552	2.1253	14	957	358	52010	Unigene8940_All,CL12140.Contig1_All,CL9827.Contig3_All,Unigene36179_All,CL61.Contig2_All,CL2782.Contig1_All,CL3873.Contig1_All,CL9013.Contig2_All,Unigene8625_All,Unigene25315_All,CL3873.Contig2_All,CL2782.Contig6_All,CL1304.Contig15_All,CL2782.Contig4_All,	0.0387389
divalent inorganic anion homeostasis	GO:0072505	8	0.00688329	145.279	1	1	358	52010	CL7671.Contig2_All,	0.0388433
negative regulation of secondary growth	GO:2000604	6	0.00688329	145.279	1	1	358	52010	Unigene36407_All,	0.0388433
regulation of secondary growth	GO:2000603	5	0.00688329	145.279	1	1	358	52010	Unigene36407_All,	0.0388433
sulfate ion homeostasis	GO:0055063	9	0.00688329	145.279	1	1	358	52010	CL7671.Contig2_All,	0.0388433
phytyl diphosphate metabolic process	GO:0033519	7	0.00688329	145.279	1	1	358	52010	Unigene5684_All,	0.0388433
phytyl diphosphate biosynthetic process	GO:0033521	8	0.00688329	145.279	1	1	358	52010	Unigene5684_All,	0.0388433
cellular response to high light intensity	GO:0071486	8	0.00688329	145.279	1	1	358	52010	CL7671.Contig2_All,	0.0388433
acetyl CoA:(Z)-3-hexen-1-ol acetyltransferase activity	GO:0010327	8	0.00718757	139.129	1	1	364	50643	Unigene12877_All,	0.0406374
sodium:dicarboxylate symporter activity	GO:0017153	8	0.00718757	139.129	1	1	364	50643	Unigene37663_All,	0.0406374
regulation of nitrogen compound metabolic process	GO:0051171	5	0.00768819	1.38432	56	5877	358	52010	Unigene8192_All,CL723.Contig15_All,Unigene13208_All,Unigene37351_All,CL7671.Contig2_All,CL4682.Contig1_All,CL3869.Contig4_All,Unigene24732_All,CL4281.Contig3_All,Unigene29754_All,CL64.Contig2_All,CL4843.Contig5_All,CL13559.Contig25_All,CL857.Contig5_All,Unigene36729_All,CL4843.Contig8_All,CL1518.Contig9_All,CL7964.Contig1_All,Unigene32390_All,Unigene16800_All,CL6681.Contig1_All,CL12691.Contig1_Al…	0.0415326
sodium ion transmembrane transport	GO:0035725	9	0.0079085	7.38708	3	59	358	52010	Unigene13517_All,CL6319.Contig2_All,Unigene37663_All,	0.0422715
regulation of flower development	GO:0009909	7	0.00796682	1.98164	16	1173	358	52010	CL723.Contig15_All,Unigene13208_All,CL3869.Contig4_All,CL857.Contig5_All,Unigene32390_All,Unigene9505_All,Unigene16800_All,CL5209.Contig4_All,CL7903.Contig4_All,CL857.Contig2_All,Unigene20418_All,Unigene25331_All,CL857.Contig3_All,Unigene14419_All,Unigene4402_All,CL3869.Contig6_All,	0.0424338
response to oxygen radical	GO:0000305	6	0.00789519	5.14263	4	113	358	52010	CL857.Contig5_All,Unigene16800_All,CL857.Contig2_All,CL857.Contig3_All,	0.0424996
response to superoxide	GO:0000303	7	0.00789519	5.14263	4	113	358	52010	CL857.Contig5_All,Unigene16800_All,CL857.Contig2_All,CL857.Contig3_All,	0.0424996
oxidoreductase activity, acting on other nitrogenous compounds as donors	GO:0016661	4	0.0081259	14.6452	2	19	364	50643	Unigene28743_All,Unigene37229_All,	0.0437015
purine nucleotide binding	GO:0017076	5	0.00794924	1.26722	91	9991	364	50643	Unigene8940_All,Unigene29410_All,CL12140.Contig1_All,CL3869.Contig4_All,CL8513.Contig2_All,Unigene24732_All,Unigene754_All,CL4281.Contig3_All,Unigene20815_All,CL1110.Contig1_All,CL6059.Contig1_All,Unigene31474_All,CL857.Contig5_All,Unigene28702_All,Unigene17492_All,CL9827.Contig3_All,CL4745.Contig3_All,Unigene36179_All,CL4504.Contig1_All,CL11295.Contig2_All,Unigene16800_All,CL6681.Contig1_All,CL6…	0.0438202
molecular function regulator	GO:0098772	2	0.00807294	2.25007	12	742	364	50643	Unigene38129_All,Unigene26303_All,CL9430.Contig2_All,Unigene6381_All,CL10700.Contig1_All,CL13290.Contig2_All,Unigene13496_All,CL10700.Contig2_All,CL2162.Contig20_All,Unigene41289_All,CL13290.Contig1_All,Unigene535_All,	0.0439527
response to nematode	GO:0009624	6	0.00832392	2.81413	8	413	358	52010	Unigene38129_All,CL9430.Contig2_All,Unigene36179_All,CL6169.Contig2_All,CL5746.Contig1_All,Unigene13496_All,Unigene12769_All,Unigene13251_All,	0.0441808
tryptophan catabolic process	GO:0006569	10	0.00838736	5.05319	4	115	358	52010	Unigene38129_All,CL9430.Contig2_All,CL8770.Contig2_All,Unigene13496_All,	0.0443624
indolalkylamine catabolic process	GO:0046218	9	0.00838736	5.05319	4	115	358	52010	Unigene38129_All,CL9430.Contig2_All,CL8770.Contig2_All,Unigene13496_All,	0.0443624
regulation of seed germination	GO:0010029	8	0.00849011	3.44536	6	253	358	52010	CL3869.Contig4_All,CL857.Contig5_All,Unigene16800_All,CL857.Contig2_All,CL857.Contig3_All,CL3869.Contig6_All,	0.0445951
organonitrogen compound catabolic process	GO:1901565	5	0.00858992	2.01777	15	1080	358	52010	Unigene38129_All,CL3869.Contig4_All,CL6059.Contig1_All,CL9430.Contig2_All,CL857.Contig5_All,Unigene16800_All,CL8770.Contig2_All,CL5209.Contig4_All,CL857.Contig2_All,Unigene13496_All,CL857.Contig3_All,CL2494.Contig7_All,Unigene13159_All,CL3869.Contig6_All,Unigene52303_All,	0.0449638
plant epidermis morphogenesis	GO:0090626	4	0.00865347	1.83898	19	1501	358	52010	CL13559.Contig25_All,CL9827.Contig3_All,Unigene36179_All,Unigene4405_All,CL2782.Contig1_All,Unigene40987_All,CL11340.Contig1_All,CL2371.Contig4_All,Unigene40778_All,CL88.Contig77_All,Unigene4512_All,CL4342.Contig4_All,Unigene58428_All,CL2782.Contig6_All,CL88.Contig84_All,Unigene27033_All,CL2118.Contig12_All,CL2782.Contig4_All,Unigene34785_All,	0.0449862
regulation of seedling development	GO:1900140	7	0.00864661	3.4318	6	254	358	52010	CL3869.Contig4_All,CL857.Contig5_All,Unigene16800_All,CL857.Contig2_All,CL857.Contig3_All,CL3869.Contig6_All,	0.045105
response to organic substance	GO:0010033	4	0.00894266	1.33529	65	7072	358	52010	CL6061.Contig1_All,CL6322.Contig1_All,Unigene8192_All,CL723.Contig15_All,Unigene13208_All,CL3869.Contig4_All,Unigene4285_All,CL4843.Contig5_All,Unigene35915_All,CL857.Contig5_All,CL4843.Contig8_All,Unigene17492_All,CL9827.Contig3_All,Unigene36179_All,CL6226.Contig9_All,Unigene16800_All,CL10643.Contig2_All,CL6681.Contig1_All,CL8770.Contig2_All,Unigene4405_All,CL1587.Contig32_All,Unigene21234_All,C…	0.0463309
regulation of cell communication	GO:0010646	5	0.00920698	2.0607	14	987	358	52010	Unigene8940_All,CL12140.Contig1_All,CL9827.Contig3_All,Unigene36179_All,CL61.Contig2_All,CL2782.Contig1_All,CL3873.Contig1_All,CL9013.Contig2_All,Unigene8625_All,Unigene25315_All,CL3873.Contig2_All,CL2782.Contig6_All,CL1304.Contig15_All,CL2782.Contig4_All,	0.0475381
alpha-amino acid metabolic process	GO:1901605	5	0.00942201	1.82319	19	1514	358	52010	CL4764.Contig2_All,Unigene38129_All,CL9430.Contig2_All,CL8770.Contig2_All,CL6809.Contig1_All,Unigene5684_All,CL4764.Contig3_All,CL11340.Contig1_All,CL4783.Contig1_All,Unigene32082_All,Unigene13496_All,Unigene53598_All,Unigene14578_All,CL7335.Contig2_All,Unigene4636_All,Unigene13159_All,Unigene24898_All,Unigene40373_All,CL4764.Contig1_All,	0.0483196
response to stimulus	GO:0050896	2	0.0094072	1.15826	163	20445	358	52010	CL4764.Contig2_All,Unigene8940_All,CL6061.Contig1_All,CL6322.Contig1_All,Unigene8192_All,Unigene38129_All,CL278.Contig4_All,CL6645.Contig1_All,Unigene1547_All,CL723.Contig15_All,Unigene29410_All,Unigene13208_All,CL12140.Contig1_All,CL7671.Contig2_All,CL4682.Contig1_All,CL3869.Contig4_All,Unigene24732_All,Unigene754_All,Unigene4285_All,CL4281.Contig3_All,CL1110.Contig1_All,Unigene4243_All,CL4843.C…	0.0484072
active transmembrane transporter activity	GO:0022804	4	0.00930007	1.71213	23	1869	364	50643	CL4764.Contig2_All,Unigene13517_All,Unigene5976_All,Unigene36179_All,CL6319.Contig2_All,CL2782.Contig1_All,Unigene37072_All,CL4764.Contig3_All,CL1741.Contig1_All,CL5746.Contig1_All,CL1116.Contig5_All,CL1116.Contig6_All,Unigene32082_All,Unigene53598_All,Unigene37663_All,CL2782.Contig6_All,CL1741.Contig8_All,CL5038.Contig1_All,CL12934.Contig1_All,Unigene13251_All,CL4764.Contig1_All,CL2782.Contig4_A…	0.0494136
root epidermal cell differentiation	GO:0010053	7	0.00967023	1.89398	17	1304	358	52010	Unigene8940_All,CL278.Contig4_All,CL13559.Contig25_All,Unigene36179_All,Unigene29473_All,CL2782.Contig1_All,CL646.Contig1_All,Unigene25315_All,CL88.Contig77_All,CL2667.Contig3_All,CL265.Contig2_All,CL2782.Contig6_All,CL88.Contig84_All,Unigene5854_All,CL2118.Contig12_All,CL9073.Contig1_All,CL2782.Contig4_All,	0.0494256
receptor signaling protein activity	GO:0005057	3	0.00948535	2.56066	9	489	364	50643	Unigene8940_All,CL12140.Contig1_All,CL9827.Contig3_All,CL61.Contig2_All,CL3873.Contig1_All,CL9013.Contig2_All,Unigene8625_All,Unigene25315_All,CL3873.Contig2_All,	0.0497981
receptor signaling protein serine/threonine kinase activity	GO:0004702	8	0.00948535	2.56066	9	489	364	50643	Unigene8940_All,CL12140.Contig1_All,CL9827.Contig3_All,CL61.Contig2_All,CL3873.Contig1_All,CL9013.Contig2_All,Unigene8625_All,Unigene25315_All,CL3873.Contig2_All,	0.0497981
plant-type cell wall organization or biogenesis	GO:0071669	4	0.00980662	1.89108	17	1306	358	52010	CL6645.Contig1_All,Unigene754_All,CL5918.Contig4_All,CL6809.Contig1_All,Unigene34221_All,Unigene558_All,Unigene25315_All,Unigene19729_All,CL2735.Contig5_All,CL14065.Contig2_All,CL11339.Contig7_All,Unigene9515_All,CL6739.Contig1_All,CL5918.Contig1_All,Unigene52303_All,CL9073.Contig1_All,CL6645.Contig2_All,	0.0499545
