# Supplementary material for: An integrated analysis based on transcriptome and proteome reveals deastringency-related genes in CPCNA persimmon
Source: Sci Rep. 2017 Mar 17;7:44671. doi: 10.1038/srep44671 (PMC5356345; doi:10.1038/srep44671)
Supplement: Supplementary Dataset S12 [file srep44671-s13.xls]

## Sheet: Sheet1
An integrated analysis based on transcriptome and proteome reveals deastringency-related genes in CPCNA persimmon
Wenxing Chen, Yalou Xiong, Liqing Xu, Qinglin Zhang, Zhengrong Luo
Supplementary Dataset S12. Identified peptides with iTRAQ-values in 'Eshi 1' persimmon.
Sequence	Protein Group Accessions	Modifications	IonScore	Charge	MH+ [Da]	ΔM [ppm]	P10W1/REF1	P10W1/REF1 Count	P10W2/REF1	P10W2/REF1 Count	P20W1/REF1	P20W1/REF1 Count	P20W2/REF1	P20W2/REF1 Count	P10A1/REF2	P10A1/REF2 Count	P10A2/REF2	P10A2/REF2 Count	P10T1/REF2	P10T1/REF2 Count	P10T2/REF2	P10T2/REF2 Count
gIQNLQVDELNLAEIGPk	Unigene21877_All	N-Term(iTRAQ8plex); K18(iTRAQ8plex)	134.91	2	2559.47	3.60572	0.74465	2	0.816567	2	1.01973	2	0.982202	2	1.0444	2	1.17125	2	0.894171	2	1.08326	2
tVPAAVPAVVFLSGGQSEEEATLNLNAINk	CL263.Contig2_All	N-Term(iTRAQ8plex); K30(iTRAQ8plex)	120.4	3	3648.01	-0.197502	1.30644	14	1.2949	14	0.982248	14	1.01593	14	1.11112	14	1.03503	14	0.995709	14	1.0038	14
nVVDGSTTFNSATVAVVGER	CL9430.Contig1_All	N-Term(iTRAQ8plex)	118.52	2	2327.21	-2.25815	1.09581	49	0.813547	49	0.98139	49	1.01669	49	0.855737	49	0.998112	49	1.09316	49	0.925122	49
aLSEAGLTVENIHAVEVVGSGSR	Unigene36309_All;CL10464.Contig1_All	N-Term(iTRAQ8plex)	116.19	2	2599.4	-0.160776
sIASIcHGQLILAAAGLVk	Unigene13989_All 180 746 protease C56, putative [Ricinus communis]gi	N-Term(iTRAQ8plex); C6(Carbamidomethyl); K19(iTRAQ8plex)	114.94	2	2530.49	-3.4526	1.15756	6	1.03449	6	1.14861	6	0.857008	6	1.05497	6	1.08191	6	0.958194	6	1.03405	6
aNNLLFVSGVLGLIPETGk	CL3484.Contig10_All 667 1047 minus strand translation-inhibitor protein [Gentiana triflora]gi	N-Term(iTRAQ8plex); K19(iTRAQ8plex)	112.91	2	2550.5	-4.62962	1.13743	5	1.1635	5	1.05822	5	0.948601	5	1.21492	5	0.97357	5	0.903648	5	1.07813	5
lQAQSALADAGGAAVVVk	CL5126.Contig1_All	N-Term(iTRAQ8plex); K18(iTRAQ8plex)	112.49	2	2277.34	-1.31309	0.649641	2	0.663116	2	1.04719	2	0.958287	2	1.02089	2	1.03698	2	0.902006	2	1.07786	2
aYAAIDNTQSAEEIFGSSVVAPLIHk	CL10317.Contig4_All 155 2395 minus strand PREDICTED: conserved oligomeric Golgi complex subunit 2 [Vitis vinifera]gi	N-Term(iTRAQ8plex); K26(iTRAQ8plex)	111.63	3	3339.8	-1.87387	0.920293	1	0.986731	1	1.03045	1	0.973209	1	0.825702	1	0.785331	1	0.8925	1	1.08713	1
aAYEENGGTPETNPFASSEIR	Unigene37985_All	N-Term(iTRAQ8plex)	111.44	2	2544.22	-0.0108204	0.798754	3	0.843121	3	0.89777	3	1.0908	3	0.71339	3	0.879189	3	1.04187	3	0.966532	3
eAYLSDEEFQAVLGVTk	CL3068.Contig3_All;CL3068.Contig1_All	N-Term(iTRAQ8plex); K17(iTRAQ8plex)	110.51	2	2507.34	-5.38599
nDAGLAAAELALAVEk	CL6936.Contig3_All	N-Term(iTRAQ8plex); K16(iTRAQ8plex)	110.11	2	2164.24	-1.11674	1.12876	1	1.30596	1	0.952267	1	1.0425	1	1.12235	1	1.13543	1	0.913113	1	1.07049	1
fDGALNVDVNEFQTNLVPYPR	Unigene13631_All 115 1464 minus strand alpha-tubulin [Gossypium hirsutum]gi	N-Term(iTRAQ8plex)	109.78	3	2712.39	-1.38499	1.35599	4	1.31708	4	0.977088	4	1.0205	4	0.964069	4	0.942314	4	1.04365	4	0.965053	4
sTQASNVAIVLASPEELSAESk	CL4035.Contig1_All	N-Term(iTRAQ8plex); K22(iTRAQ8plex)	109.43	2	2839.56	2.61516	0.827733	4	0.872402	4	0.986377	4	1.01192	4	1.0526	4	1.01888	4	0.969128	4	1.02526	4
lADLSGQGVTTIIGGGDSVAAVEk	CL8777.Contig1_All	N-Term(iTRAQ8plex); K24(iTRAQ8plex)	109.22	3	2866.59	-2.42049	0.870912	29	0.861341	29	0.974724	29	1.0226	29	1.01371	29	1.03889	29	0.945086	29	1.04468	29
vAVLGAAGGIGQPLALLmk	CL10069.Contig1_All	N-Term(iTRAQ8plex); M18(Oxidation); K19(iTRAQ8plex)	108.93	2	2403.46	-2.59306	1.04606	7	1.11288	7	0.998687	7	1.00136	7	1.101	7	0.972138	7	0.956486	7	1.03547	7
wTVQQAAELSVAAPTIASSLDSR	Unigene29733_All 189 1643 minus strand PREDICTED: 6-phosphogluconate dehydrogenase, decarboxylating-like isoform 2 [Vitis vinifera]gi	N-Term(iTRAQ8plex)	107.64	2	2705.44	-1.63971	1.07376	1	0.968652	1	1.02117	1	0.981435	1	1.01712	1	0.847361	1	1.00575	1	0.995698	1
dTHGYVGADLAALcTEAALQcIR	Unigene29295_All 129 2543 PREDICTED: cell division cycle protein 48 homolog [Vitis vinifera]gi;Unigene24047_All 112 2529 PREDICTED: cell division cycle protein 48 homolog [Vitis vinifera]gi;Unigene4696_All	N-Term(iTRAQ8plex); C14(Carbamidomethyl); C21(Carbamidomethyl)	107.31	2	2809.38	-4.4798
qPGLEmSTVQSELDLSYGQR	Unigene37208_All	N-Term(iTRAQ8plex); M6(Oxidation)	106.91	3	2558.26	-4.51936	1.01517	2	0.698244	2	1.0737	2	0.934769	2	0.765684	2	0.840426	2	1.17259	2	0.86036	2
aIGSDLLNNPDLVATDATISFk	Unigene25965_All	N-Term(iTRAQ8plex); K22(iTRAQ8plex)	106.35	2	2883.6	0.890209	0.199299	47	0.173895	47	0.973538	47	1.02365	47	1.02269	47	1.06845	47	1.05836	47	0.953219	47
aAQASHVGIVLASSEGLSADSk	Unigene2096_All	N-Term(iTRAQ8plex); K22(iTRAQ8plex)	105.98	2	2706.48	-3.42134	0.844126	5	0.895277	5	0.963926	5	1.03217	5	0.899845	5	0.898359	5	1.09231	5	0.92581	5
gILGYTEDDVVSTDFIGDNR	CL1637.Contig1_All	N-Term(iTRAQ8plex)	105.63	2	2490.23	-0.477785	1.09131	51	0.901411	51	0.94498	51	1.04896	51	0.922463	51	0.986264	51	1.04104	51	0.967209	51
lSALDGQEIVSVTcGADHTTAFSESR	Unigene13612_All 430 1767 minus strand PREDICTED: probable E3 ubiquitin-protein ligase HERC1 [Vitis vinifera]gi	N-Term(iTRAQ8plex); C14(Carbamidomethyl)	105.1	3	3055.48	-3.90027	1.14135	1	1.01606	1	0.925167	1	1.06652	1	0.845286	1	0.824111	1	1.14215	1	0.885572	1
amAELGLLYLGMGVSGGEEGAR	Unigene29733_All 189 1643 minus strand PREDICTED: 6-phosphogluconate dehydrogenase, decarboxylating-like isoform 2 [Vitis vinifera]gi	N-Term(iTRAQ8plex); M2(Oxidation)	104.57	2	2501.27	-0.451314	1.18161	4	0.960381	4	1.05909	4	0.947813	4	0.916027	4	0.935029	4	1.04489	4	0.95964	4
dFGIESLLDEDLGSADLDk	CL5526.Contig3_All 242 1984 Patellin-3, putative [Ricinus communis]gi;CL5526.Contig4_All 136 1857 minus strand Patellin-3, putative [Ricinus communis]gi	N-Term(iTRAQ8plex); K19(iTRAQ8plex)	104.5	2	2660.37	-2.88357
eRPDALLPTmGGQTALNLAVALAER	CL11620.Contig1_All	N-Term(iTRAQ8plex); M10(Oxidation)	104.13	3	2927.59	-1.36907	1.14586	2	0.718265	2	1.07922	2	0.929981	2	0.804926	2	0.866441	2	1.16032	2	0.868488	2
lGLSIDDDSGDADVDMPVLEEAAADADAEGSk	CL2825.Contig11_All	N-Term(iTRAQ8plex); K32(iTRAQ8plex)	104.12	4	3799.8	-3.91727	1.1962	1	1.23968	1	0.883449	1	1.1035	1	0.967558	1	1.05544	1	0.937685	1	1.05065	1
eNPDTAVDANIVLk	CL8976.Contig1_All	N-Term(iTRAQ8plex); K14(iTRAQ8plex)	103.96	2	2107.19	3.3757	0.964595	8	0.926706	8	0.925286	8	1.06641	8	1.07057	8	0.989504	8	0.94685	8	1.04302	8
dLYGNIVLSGGSTmFPGIADR	CL997.Contig3_All	N-Term(iTRAQ8plex); M14(Oxidation)	103.86	2	2503.28	-0.565645	0.919891	10	0.887958	10	0.909039	10	1.08081	10	0.956602	10	0.952032	10	1.10115	10	0.918645	10
qEAEDcLAAMNLFSDETR	CL12172.Contig1_All	N-Term(iTRAQ8plex); C6(Carbamidomethyl)	103.41	2	2404.11	-0.129225	1.21996	3	1.10421	3	0.975021	3	1.02234	3	0.871427	3	0.946541	3	1.13167	3	0.894031	3
vDSEAENSSGDGSIcGFESLHSLLR	Unigene26169_All 115 267 PREDICTED: beta-ureidopropionase [Vitis vinifera]gi	N-Term(iTRAQ8plex); C15(Carbamidomethyl)	103.09	3	2970.4	-1.96474	1.04772	2	0.810604	2	0.932214	2	1.05504	2	0.887593	2	0.871956	2	1.09149	2	0.92327	2
aAcVIGGTGFVAATLIk	CL2365.Contig2_All	N-Term(iTRAQ8plex); C3(Carbamidomethyl); K17(iTRAQ8plex)	102.48	2	2257.31	-3.69212	1.56374	17	1.52431	17	0.945917	17	1.04813	17	1.31531	17	1.19793	17	0.952657	17	1.03856	17
vAIHDcLEMADETLDELR	CL9430.Contig1_All	N-Term(iTRAQ8plex); C6(Carbamidomethyl)	101.99	3	2434.18	-2.04989	1.24393	13	0.893202	13	1.03466	13	0.969474	13	0.873915	13	1.00716	13	1.0953	13	0.923395	13
iELSSTSQTEINLPFITADASGAk	CL1028.Contig8_All;Unigene28521_All	N-Term(iTRAQ8plex); K24(iTRAQ8plex)	101.93	3	3101.67	-3.8598
yGLAVDHVLDAQLVDVk	CL8735.Contig1_All	N-Term(iTRAQ8plex); K17(iTRAQ8plex)	101.75	2	2463.4	-4.36292	0.883055	3	0.56286	3	1.13031	3	0.884706	3	0.990054	3	1.22207	3	0.961249	3	1.03163	3
gGLELDDSATVADLQEAIHR	Unigene28974_All	N-Term(iTRAQ8plex)	100.83	3	2414.24	-2.38313	1.10568	1	1.22608	1	0.83302	1	1.14819	1	0.940784	1	0.895991	1	1.16066	1	0.870628	1
sLcAcGDQPIADGSLLDFLR	CL511.Contig1_All 632 2083 Phosphoenolpyruvate carboxylase, putative [Ricinus communis]gi	N-Term(iTRAQ8plex); C3(Carbamidomethyl); C5(Carbamidomethyl)	100.74	2	2512.24	-1.84203	1.31577	5	1.21104	5	0.989211	5	1.00976	5	0.973566	5	1.07366	5	1.02222	5	0.982399	5
nMITGTSQADcAVLIIDSTTGGFEAGISk	CL4654.Contig1_All 115 1455 minus strand PREDICTED: elongation factor 1-alpha-like isoform 1 [Glycine max]gi;CL4654.Contig3_All;Unigene39065_All	N-Term(iTRAQ8plex); C11(Carbamidomethyl); K29(iTRAQ8plex)	99.81	3	3565.83	-2.04778
qcSSGLQAVADVAAAIk	CL4611.Contig2_All	N-Term(iTRAQ8plex); C2(Carbamidomethyl); K17(iTRAQ8plex)	99.6	2	2297.26	-5.18292	1.04158	2	1.19362	2	1.08253	2	0.926978	2	1.1854	2	1.02958	2	0.924091	2	1.06158	2
aDVAEVcIQALQFEEAk	CL11223.Contig2_All;CL11223.Contig1_All	N-Term(iTRAQ8plex); C7(Carbamidomethyl); K17(iTRAQ8plex)	99.26	2	2529.35	-0.97603
dHADVSNQLYANYAIGk	Unigene29815_All	N-Term(iTRAQ8plex); K17(iTRAQ8plex)	99.03	2	2487.3	-1.94533	0.810043	5	0.782204	5	0.975876	5	1.02158	5	0.920599	5	1.03621	5	0.961936	5	1.03107	5
aYETATTAAEAELAPTHPIR	Unigene12632_All	N-Term(iTRAQ8plex)	98.75	2	2417.26	-0.685932	0.689739	11	0.908935	11	1.13292	11	0.882386	11	0.918405	11	0.922198	11	1.04243	11	0.966087	11
vLVVANPANTNALILk	CL7028.Contig2_All	N-Term(iTRAQ8plex); K16(iTRAQ8plex)	98.71	2	2258.4	-1.45233	0.809637	15	0.876083	15	0.932185	15	1.0603	15	1.03898	15	1.03671	15	0.910748	15	1.0724	15
gSSVAIFGLGAVGLAAAEGAR	CL1469.Contig3_All	N-Term(iTRAQ8plex)	98.7	2	2178.22	-1.21815	1.34882	6	1.28742	6	1.00569	6	0.994673	6	0.987311	6	1.0088	6	1.1322	6	0.893111	6
aGAEDFNLFQFNDGQYESAAQLHSR	CL14291.Contig1_All 195 2546 PREDICTED: alpha-glucan phosphorylase, H isozyme [Vitis vinifera]gi;CL856.Contig9_All 674 3175 PREDICTED: alpha-glucan phosphorylase, H isozyme [Vitis vinifera]gi	N-Term(iTRAQ8plex)	98.64	3	3119.45	-9.34034
dAMAALNQEVmQLGQSLYR	CL1024.Contig53_All	N-Term(iTRAQ8plex); M11(Oxidation)	98.61	3	2458.23	-3.74449	1.30951	1	0.926511	1	1.0237	1	0.979191	1	0.877952	1	1.18741	1	1.1972	1	0.841124	1
lASLADLYVNDAFGTAHR	CL8777.Contig1_All;CL4002.Contig1_All 60 1004 minus strand phosphoglycerate kinase, putative [Ricinus communis]gi	N-Term(iTRAQ8plex)	98.49	3	2238.18	-0.949659
fISDSVEDQTEQVLk	CL3484.Contig10_All 667 1047 minus strand translation-inhibitor protein [Gentiana triflora]gi	N-Term(iTRAQ8plex); K15(iTRAQ8plex)	98.41	2	2346.27	1.25244	0.907115	4	1.01078	4	0.984554	4	1.01389	4	1.0105	4	1.04327	4	0.940715	4	1.04798	4
ySALEDGGGDGLIVVDELR	Unigene24905_All	N-Term(iTRAQ8plex)	98.35	3	2282.18	-0.233432	1.04706	4	0.949415	4	0.992574	4	1.00523	4	0.984956	4	0.955692	4	1.06796	4	0.945356	4
eHAPVALGAAGVAAVVAESYAR	Unigene10231_All 2 400 minus strand 3-isopropylmalate dehydratase, putative [Ricinus communis]gi	N-Term(iTRAQ8plex)	98.34	2	2413.31	-2.70853	1.03378	8	1.25159	8	1.08723	8	0.922857	8	0.961048	8	0.899418	8	1.02277	8	0.981954	8
aVGGSSLVDGQIELmLHR	CL464.Contig1_All	N-Term(iTRAQ8plex); M15(Oxidation)	98.32	3	2202.18	-1.01018	0.730163	5	0.708286	5	1.09265	5	0.918077	5	0.846015	5	0.934674	5	1.08777	5	0.929481	5
aEYYSSTDEEALEAFk	CL9690.Contig1_All	N-Term(iTRAQ8plex); K16(iTRAQ8plex)	97.73	2	2461.22	-1.1575	1.04648	1	0.903789	1	1.14115	1	0.875094	1	0.936916	1	1.05725	1	0.874509	1	1.10166	1
hPNIVQFLGAVTDR	CL1304.Contig12_All 32 1342 minus strand PREDICTED: dual specificity protein kinase pyk1 isoform 1 [Vitis vinifera]gi	N-Term(iTRAQ8plex)	97.67	3	1871.04	-1.54909	0.774354	1	0.983109	1	0.88207	1	1.10472	1	1.07067	1	1.01731	1	1.07699	1	0.93818	1
yGAGIGPGVYDIHSPR	CL11824.Contig1_All;CL11824.Contig12_All;CL11824.Contig10_All	N-Term(iTRAQ8plex)	97.58	3	1963.03	-1.10995
sSGVSDILADQAVDk	Unigene29733_All 189 1643 minus strand PREDICTED: 6-phosphogluconate dehydrogenase, decarboxylating-like isoform 2 [Vitis vinifera]gi	N-Term(iTRAQ8plex); K15(iTRAQ8plex)	97.57	2	2113.16	-0.0121773	1.05212	3	1.30979	3	0.97245	3	1.02462	3	1.03899	3	0.978601	3	0.978273	3	1.01788	3
qDQVDDEELLQLVELEVR	Unigene29416_All	N-Term(iTRAQ8plex)	97.51	2	2474.29	-2.00539	1.62999	2	1.25884	2	0.958718	2	1.03678	2	0.973054	2	0.843308	2	1.14998	2	0.855889	2
aAVPSGASTGIYEALELR	CL4379.Contig2_All 158 1492 predicted protein [Populus trichocarpa]gi	N-Term(iTRAQ8plex)	97.31	4	2109.14	-2.58858	1.05569	17	0.834463	17	0.964597	17	1.03158	17	0.915263	17	1.00305	17	1.07504	17	0.939751	17
hVVFGQVVEGLDVVk	CL7237.Contig1_All	N-Term(iTRAQ8plex); K15(iTRAQ8plex)	97.11	2	2233.31	-3.41906	1.21732	22	1.30208	22	0.980865	22	1.01715	22	1.10882	22	1.0549	22	0.976552	22	1.01927	22
aQDDEVGDGTTSVVVLAGELLR	CL771.Contig34_All 216 1796 minus strand PREDICTED: T-complex protein 1 subunit beta [Vitis vinifera]gi	N-Term(iTRAQ8plex)	96.98	3	2548.34	-2.02241	1.10041	3	0.822233	3	0.905663	3	1.08381	3	0.850045	3	0.835527	3	1.05278	3	0.957724	3
lTNAELVSLLQYHAVASYSPk	Unigene14326_All	N-Term(iTRAQ8plex); K21(iTRAQ8plex)	96.94	2	2912.62	-4.06824	1.12335	5	0.877074	5	0.938335	5	1.05485	5	0.987933	5	0.878044	5	0.99551	5	1.00397	5
sVGGGDDAFNTFFSETGAGk	Unigene13631_All 115 1464 minus strand alpha-tubulin [Gossypium hirsutum]gi	N-Term(iTRAQ8plex); K20(iTRAQ8plex)	96.91	2	2572.28	1.89209	1.30304	19	1.31521	19	0.966617	19	1.02978	19	1.00546	19	1.06947	19	0.939678	19	1.04904	19
nPPIEEVIQSGVVPR	CL1647.Contig56_All 248 1834 minus strand PREDICTED: importin subunit alpha-1 [Vitis vinifera]gi	N-Term(iTRAQ8plex)	96.68	3	1938.09	-1.20483	1.06061	3	1.07139	3	0.978082	3	1.01962	3	0.973372	3	0.922108	3	1.07119	3	0.942863	3
vENQDAIDAAIVGMLADPk	CL590.Contig8_All;CL590.Contig9_All 316 3183 PREDICTED: ATPase 11, plasma membrane-type [Vitis vinifera]gi	N-Term(iTRAQ8plex); K19(iTRAQ8plex)	96.56	2	2578.39	-4.00748
sLIDATTSESSLEDEAGVR	Unigene30287_All 3 1316 minus strand PREDICTED: aspartyl aminopeptidase [Vitis vinifera]gi	N-Term(iTRAQ8plex)	96.35	3	2284.14	-0.959408	1.03766	5	0.830836	5	0.91466	5	1.07584	5	0.838094	5	1.07291	5	1.10443	5	0.91603	5
hcADVGSHLIGR	Unigene20757_All	N-Term(iTRAQ8plex); C2(Carbamidomethyl)	95.93	4	1625.84	-2.69426	1.02944	2	1.06388	2	1.01645	2	0.985173	2	1.06292	2	1.01674	2	0.976072	2	1.01848	2
qDQGLEVISEGLDTLk	CL12992.Contig1_All 52 834 minus strand PREDICTED: syntaxin-71 [Vitis vinifera]gi	N-Term(iTRAQ8plex); K16(iTRAQ8plex)	95.92	2	2353.31	-0.400015	1.01276	3	1.16724	3	1.00509	3	0.995684	3	0.984439	3	1.07374	3	0.9592	3	1.03328	3
yHDELIANAAYIGTPGk	CL263.Contig2_All	N-Term(iTRAQ8plex); K17(iTRAQ8plex)	95.88	2	2441.32	-4.04297	1.16894	27	1.11074	27	0.990284	27	1.00881	27	0.985549	27	1.05621	27	0.90705	27	1.07538	27
qVANATNDVAGDGTTcATVLTR	CL13984.Contig5_All 201 1913 chaperonin-60kD, ch60, putative [Ricinus communis]gi;CL13984.Contig4_All 166 1890 PREDICTED: chaperonin CPN60-2, mitochondrial-like [Cucumis sativus]gi	N-Term(iTRAQ8plex); C16(Carbamidomethyl)	95.86	3	2539.27	-1.11798
lcQAIDDIPLScLVMGNR	Unigene33918_All 169 657 minus strand conserved hypothetical protein [Ricinus communis]gi	N-Term(iTRAQ8plex); C2(Carbamidomethyl); C12(Carbamidomethyl)	95.64	3	2379.21	-1.1721	1.58931	1	2.26641	1	1.07147	1	0.936856	1	0.872797	1	0.538914	1	1.0673	1	0.946001	1
iLGLGDLGVQGIGIPIGk	CL1409.Contig1_All 190 1998 minus strand malic enzyme, putative [Ricinus communis]gi	N-Term(iTRAQ8plex); K18(iTRAQ8plex)	95.48	2	2328.44	-4.09091	1.04709	8	1.20716	8	0.920925	8	1.07028	8	1.20065	8	1.13267	8	0.966693	8	1.02722	8
eVAAMADcVEEVGDSVDELQR	Unigene22217_All	N-Term(iTRAQ8plex); C8(Carbamidomethyl)	95.44	3	2626.22	-3.43044	0.847393	3	0.604055	3	1.07277	3	0.935704	3	0.778919	3	0.937391	3	1.15156	3	0.877978	3
hYFQNTQGLIFVVDSNDR	CL11040.Contig2_All 211 750 ADP-ribosylation factor [Medicago truncatula]gi	N-Term(iTRAQ8plex)	95.41	3	2457.24	-0.760721	0.891194	5	0.935876	5	0.908945	5	1.0809	5	0.9342	5	1.02062	5	0.974387	5	1.02102	5
acDNAGSLLVFDEVQcGLGR	Unigene9473_All	N-Term(iTRAQ8plex); C2(Carbamidomethyl); C16(Carbamidomethyl)	95.34	2	2485.21	-0.91302	0.888296	2	0.803512	2	1.12271	2	0.884533	2	0.937573	2	0.813999	2	1.05339	2	0.956348	2
lASSTSLASLNLAIGGHk	CL8388.Contig1_All;CL8388.Contig2_All	N-Term(iTRAQ8plex); K18(iTRAQ8plex)	94.93	2	2348.37	-4.17605
sSSGPNTDALADALAIAQHHDAVSGTER	CL464.Contig1_All	N-Term(iTRAQ8plex)	94.87	3	3095.52	-1.61846	0.965876	4	1.04748	4	0.943671	4	1.04967	4	0.984398	4	1.08687	4	1.03196	4	0.974119	4
iEAEELALDASEIVITSTR	CL3277.Contig1_All;CL3277.Contig10_All	N-Term(iTRAQ8plex)	94.77	2	2364.28	-0.793826
gVNPDEAVAYGAAVQGGILSGEGGDETk	CL5159.Contig2_All 81 2075 RecName: Full=Luminal-binding protein 5; Short=BiP 5; AltName: Full=78 kDa glucose-regulated protein homolog 5; Short=GRP-78-5; Flags: Precursorgi	N-Term(iTRAQ8plex); K28(iTRAQ8plex)	94.77	3	3269.67	-1.8837	0.846322	9	0.82318	9	1.0128	9	0.988852	9	1.03145	9	1.04704	9	0.998414	9	1.00162	9
vAIHDcLEmADETLDELR	CL9430.Contig1_All	N-Term(iTRAQ8plex); C6(Carbamidomethyl); M9(Oxidation)	94.64	3	2450.18	-2.67639	1.00492	26	0.879656	26	1.00166	26	0.998671	26	0.892141	26	0.904642	26	1.10224	26	0.917796	26
sVGEEcIQEDELLNLLSk	Unigene1361_All 150 1286 PREDICTED: tyrosyl-tRNA synthetase [Vitis vinifera]gi	N-Term(iTRAQ8plex); C6(Carbamidomethyl); K18(iTRAQ8plex)	94.5	2	2684.42	-3.29333	1.01587	4	1.02275	4	0.965805	4	1.03049	4	1.03357	4	1.02718	4	0.926583	4	1.05933	4
gMQNAENAILSGcSAGGLTSILLcDk	CL6104.Contig7_All	N-Term(iTRAQ8plex); C13(Carbamidomethyl); C24(Carbamidomethyl); K26(iTRAQ8plex)	94.41	3	3288.67	-3.2207	0.622779	4	0.529374	4	0.906154	4	1.08336	4	0.918195	4	1.05844	4	0.989359	4	1.00689	4
eAcDFQSSIGDTTNmETHQVLELR	CL2448.Contig5_All	N-Term(iTRAQ8plex); C3(Carbamidomethyl); M15(Oxidation)	94.34	3	3101.43	-5.76466	0.790058	1	0.575839	1	1.00434	1	0.996348	1	0.768277	1	0.995579	1	1.01585	1	0.987543	1
aNILTGEDFEPAIIPPk	CL17.Contig1_All	N-Term(iTRAQ8plex); K17(iTRAQ8plex)	93.7	2	2433.38	-1.58635	0.915532	9	0.801579	9	1.01453	9	0.987319	9	1.07432	9	1.04089	9	0.99176	9	1.00699	9
iTVITQGPDPVVVAEDGk	CL12005.Contig1_All	N-Term(iTRAQ8plex); K18(iTRAQ8plex)	93.47	2	2446.4	-1.08815	1.16502	9	1.19537	9	0.964186	9	1.03194	9	0.918223	9	0.991355	9	1.00813	9	0.993773	9
aLGIGDWLESQGHQYIVTDDk	CL3611.Contig1_All 134 1279 minus strand PREDICTED: formate dehydrogenase, mitochondrial [Vitis vinifera]gi	N-Term(iTRAQ8plex); K21(iTRAQ8plex)	93.43	3	2953.54	-4.59525	0.759095	6	0.911189	6	1.05737	6	0.949205	6	0.886937	6	0.911094	6	0.901386	6	1.07991	6
sGTLFDNVLIcDDPEYAk	CL210.Contig13_All;CL210.Contig56_All 1 669 minus strand calreticulin-1 precursor [Glycine max]gi	N-Term(iTRAQ8plex); C11(Carbamidomethyl); K18(iTRAQ8plex)	93.42	2	2665.36	-0.345391
aIELADAMENAGAALIR	CL2016.Contig43_All 142 1902 minus strand predicted protein [Populus trichocarpa]gi	N-Term(iTRAQ8plex)	93.33	3	2033.1	-0.988398	1.24273	4	0.900011	4	0.766365	4	1.20066	4	1.04451	4	1.095	4	1.01524	4	0.987999	4
vDSLLSQALANNAELEQk	CL13703.Contig1_All	N-Term(iTRAQ8plex); K18(iTRAQ8plex)	92.95	3	2551.42	-1.42118	0.846028	5	1.27475	5	0.903478	5	1.08575	5	1.17624	5	0.96236	5	1.05357	5	0.957091	5
aVGGSSLVDGQIELMLHR	CL464.Contig1_All	N-Term(iTRAQ8plex)	92.83	3	2186.19	-1.30549	0.939336	6	1.06889	6	1.00625	6	0.994516	6	0.864046	6	0.927499	6	1.06956	6	0.941545	6
vAcGNEHVVALVSAGETYR	Unigene33784_All	N-Term(iTRAQ8plex); C3(Carbamidomethyl)	92.81	2	2336.19	-3.35534	0.751896	6	0.866204	6	0.947209	6	1.04428	6	0.985946	6	1.01476	6	1.06055	6	0.951261	6
vEEALNSTAAELSEVR	CL13703.Contig1_All	N-Term(iTRAQ8plex)	92.7	3	2022.06	-0.554855	0.98482	7	0.88038	7	0.921444	7	1.06982	7	0.927388	7	0.883921	7	1.14632	7	0.882209	7
sAIANADAIEPLIHVLk	CL7435.Contig3_All	N-Term(iTRAQ8plex); K17(iTRAQ8plex)	92.49	3	2383.41	-2.66578	1.09238	1	1.10754	1	0.924623	1	1.067	1	1.03296	1	1.06806	1	1.06474	1	0.948069	1
aHGEGDLGTQALILALER	Unigene22037_All	N-Term(iTRAQ8plex)	92.34	3	2168.19	-2.35228	0.766252	8	0.847497	8	0.992571	8	1.00678	8	1.00837	8	1.00965	8	1.00318	8	0.997216	8
aYFPDTGVLDHVLDSNLAPVR	Unigene33005_All 469 4596 predicted protein [Populus trichocarpa]gi	N-Term(iTRAQ8plex)	91.99	2	2603.38	2.93154	1.01437	7	0.702488	7	0.922645	7	1.06876	7	0.966431	7	0.91378	7	1.02931	7	0.976675	7
lFQVEYAIEAIk	CL1214.Contig1_All	N-Term(iTRAQ8plex); K12(iTRAQ8plex)	91.98	2	2032.19	-2.29541	0.79684	4	1.52455	4	0.970316	4	1.02639	4	1.06359	4	0.924627	4	0.871181	4	1.10414	4
sANEVVLVIEAYk	CL5132.Contig1_All;CL5132.Contig2_All	N-Term(iTRAQ8plex); K13(iTRAQ8plex)	91.86	2	2043.19	-3.17805
gAEAALATLEEQLAk	Unigene36851_All	N-Term(iTRAQ8plex); K15(iTRAQ8plex)	91.83	2	2123.21	-3.92218	1.14159	3	1.20732	3	1.0282	3	0.975203	3	0.969093	3	0.954837	3	0.885664	3	1.09265	3
tSAAEDDDDDDDVDLFGEETEEEk	CL13448.Contig2_All	N-Term(iTRAQ8plex); K24(iTRAQ8plex)	91.79	3	3297.43	-2.67983	1.05637	1	1.1951	1	0.955748	1	1.03942	1	1.00029	1	1.18213	1	0.95898	1	1.03346	1
eIVESFADDEALFFDk	CL9231.Contig2_All	N-Term(iTRAQ8plex); K16(iTRAQ8plex)	91.63	2	2483.27	-2.24119	0.78635	4	0.71674	4	1.06841	4	0.938109	4	1.11528	4	1.10588	4	0.942381	4	1.04663	4
qAFDEAISELDTLNEESYk	CL9423.Contig2_All 74 859 minus strand 14-3-3-like protein D [Glycine max]gi;Unigene12632_All	N-Term(iTRAQ8plex); K19(iTRAQ8plex)	91.31	2	2810.41	-3.05264
tPVHTIASNAGVEGAVVVGk	CL13984.Contig4_All 166 1890 PREDICTED: chaperonin CPN60-2, mitochondrial-like [Cucumis sativus]gi	N-Term(iTRAQ8plex); K20(iTRAQ8plex)	91.27	2	2514.45	-1.77656	0.819002	6	0.865391	6	1.00405	6	0.996399	6	0.935881	6	0.917415	6	1.02066	6	0.983643	6
gGTSIGPLLGTLYSVPR	Unigene1407_All 53 1537 minus strand beta-glucosidase, putative [Ricinus communis]gi	N-Term(iTRAQ8plex)	91.18	3	1992.14	0.357763	1.12777	3	0.999448	3	0.692663	3	1.27259	3	0.689552	3	0.80572	3	1.18584	3	0.850301	3
hTPGTFTNQLQTSFSEPR	CL13976.Contig2_All 73 1008 minus strand RecName: Full=40S ribosomal protein SA; AltName: Full=p40gi	N-Term(iTRAQ8plex)	91.16	2	2352.19	-0.975435	0.816076	13	0.950156	13	0.90329	13	1.08591	13	0.977881	13	0.847663	13	1.05519	13	0.955783	13
aHTDAGGIILLFQDDk	CL2690.Contig2_All 825 1778 minus strand RecName: Full=1-aminocyclopropane-1-carboxylate oxidase; Short=ACC oxidase; AltName: Full=Ethylene-forming enzyme; Short=EFEgi	N-Term(iTRAQ8plex); K16(iTRAQ8plex)	91.1	2	2322.28	-3.62777	0.457737	3	0.380412	3	1.02169	3	0.980977	3	1.27127	3	1.18229	3	0.884171	3	1.09386	3
aIELADAmENAGAALIR	CL2016.Contig43_All 142 1902 minus strand predicted protein [Populus trichocarpa]gi	N-Term(iTRAQ8plex); M8(Oxidation)	91.08	3	2049.09	-1.03094	1.29782	4	0.953238	4	0.970384	4	1.02637	4	0.823492	4	0.863731	4	1.02442	4	0.979923	4
qLDEAEIDAIVAEIEAEk	Unigene26154_All 105 854 minus strand PREDICTED: proteasome subunit alpha type-7 [Vitis vinifera]gi	N-Term(iTRAQ8plex); K18(iTRAQ8plex)	91.06	2	2594.4	-1.99316	0.743314	1	1.00966	1	1.04294	1	0.962141	1	0.787891	1	0.701288	1	0.887806	1	1.09092	1
aYEAATAAAEADLPPTHPIR	CL9423.Contig2_All 74 859 minus strand 14-3-3-like protein D [Glycine max]gi	N-Term(iTRAQ8plex)	90.96	3	2369.24	-1.27149	0.808515	29	1.03054	29	1.01499	29	0.986915	29	0.836895	29	0.811097	29	1.09319	29	0.925101	29
gFQPTLYQVLGGGANVVAHGYTk	CL4192.Contig1_All	N-Term(iTRAQ8plex); K23(iTRAQ8plex)	90.93	3	2985.63	-3.32923	1.02001	6	1.20071	6	0.839906	6	1.14208	6	1.03562	6	1.13321	6	1.09204	6	0.926015	6
lDSSLGGLLAEASLEEDFTGk	Unigene2096_All	N-Term(iTRAQ8plex); K21(iTRAQ8plex)	90.9	3	2760.46	-4.57968	1.0793	4	1.27001	4	0.974494	4	1.0228	4	1.07865	4	0.984404	4	0.931695	4	1.05525	4
dGYEIVLSQDTSTANVIAQQSHk	CL10656.Contig1_All	N-Term(iTRAQ8plex); K23(iTRAQ8plex)	90.66	3	3112.63	-2.41902	0.790291	2	0.418588	2	1.12535	2	0.888848	2	1.47781	2	1.82995	2	1.23688	2	0.7708	2
aSSLDGLDSLLSIVQMPR	CL1773.Contig2_All	N-Term(iTRAQ8plex)	90.63	3	2206.2	-1.74825	1.40751	1	1.01292	1	0.86559	1	1.11933	1	0.975695	1	0.960323	1	1.07479	1	0.939959	1
lNLQAVGVELDEIGAIk	CL2757.Contig2_All 189 1667 PREDICTED: glutathione reductase, cytosolic [Vitis vinifera]gi	N-Term(iTRAQ8plex); K17(iTRAQ8plex)	90.44	2	2390.41	-1.48708	2.1715	1	2.15389	1	0.987882	1	1.01094	1	0.93023	1	0.762098	1	1.03768	1	0.969919	1
eAVSAEDcVAEIAAAVk	Unigene29768_All	N-Term(iTRAQ8plex); C8(Carbamidomethyl); K17(iTRAQ8plex)	90.39	2	2341.24	-6.37722	1.08836	3	1.16879	3	1.03033	3	0.973313	3	1.00034	3	1.02682	3	0.843943	3	1.12633	3
yLLEEAQVALVPGEAFGDNR	CL229.Contig6_All	N-Term(iTRAQ8plex)	90.33	2	2495.31	0.27585	1.66963	1	1.23061	1	1.01421	1	0.9876	1	1.06883	1	0.987977	1	1.11085	1	0.910843	1
nVATGEVSNLEVSGLFFAIGHEPATk	CL5965.Contig2_All	N-Term(iTRAQ8plex); K26(iTRAQ8plex)	90.24	3	3295.77	-2.6904	0.94291	2	0.83697	2	1.01747	2	0.982167	2	0.952817	2	0.980891	2	1.15994	2	0.864884	2
dFDEVLFQHFAAk	CL14340.Contig1_All;Unigene36309_All;CL10464.Contig1_All	N-Term(iTRAQ8plex); K13(iTRAQ8plex)	90.22	2	2175.16	-2.59536
dLYGNIVLSGGSTMFPGIADR	CL997.Contig3_All	N-Term(iTRAQ8plex)	90.21	2	2487.28	-1.14135	1.07737	2	0.813049	2	1.03893	2	0.96537	2	0.96757	2	1.01203	2	0.996817	2	1.00271	2
lDPGQSWNINVPPGTVQAR	CL5702.Contig1_All;CL5702.Contig2_All	N-Term(iTRAQ8plex)	90.04	2	2353.26	-0.221049
sINPDEAVAYGAAVQAAILSGEGNEk	Unigene406_All;Unigene8683_All 3 1058 minus strand uncharacterized protein LOC100501536 [Zea mays]gi;Unigene21426_All 133 1956 PREDICTED: heat shock cognate 70 kDa protein isoform 1 [Vitis vinifera]gi;Unigene28182_All;Unigene32484_All 2 1471 minus strand PREDICTED: probable mediator of RNA polymerase II transcription subunit 37e-like [Cucumis sativus]gi	N-Term(iTRAQ8plex); K26(iTRAQ8plex)	89.95	2	3182.68	-0.552242
sILYGNSDAEPVSEAcAQLTQEFFk	CL7822.Contig8_All 19 963 minus strand PREDICTED: putative MO25-like protein At5g47540 [Vitis vinifera]gi	N-Term(iTRAQ8plex); C16(Carbamidomethyl); K25(iTRAQ8plex)	89.92	3	3412.71	-1.88812	1.10578	1	2.16546	1	0.914586	1	1.0759	1	0.945176	1	0.659841	1	0.963658	1	1.02968	1
aLVATAGNVHAAVER	CL10384.Contig2_All	N-Term(iTRAQ8plex)	89.91	3	1783.01	-4.37591	0.729094	4	0.812372	4	1.00623	4	0.99464	4	0.886489	4	0.914432	4	1.06913	4	0.944458	4
tIDANVSEAEGIYSALEk	CL4283.Contig1_All 201 1517 PREDICTED: transaldolase isoform 1 [Vitis vinifera]gi	N-Term(iTRAQ8plex); K18(iTRAQ8plex)	89.84	2	2518.35	-0.998962	0.825836	15	0.969271	15	0.960727	15	1.03501	15	1.07893	15	1.04253	15	0.987485	15	1.01044	15
aANIESGGEFTVSSADDILk	Unigene2034_All	N-Term(iTRAQ8plex); K20(iTRAQ8plex)	89.45	3	2632.39	-0.629062	0.804103	12	1.04586	12	0.965461	12	1.03075	12	0.835431	12	0.89664	12	0.970625	12	1.02406	12
fGSFFGGDDIFGSFGEGAGGGmNHPAVR	CL10209.Contig7_All	N-Term(iTRAQ8plex); M22(Oxidation)	89.42	3	3110.42	-5.7239	1.02118	1	1.12819	1	1.11727	1	0.896261	1	0.795165	1	1.12042	1	0.92299	1	1.06251	1
gVATVAALDADAHQSLAQEYGIR	CL1059.Contig3_All 95 1396 minus strand PREDICTED: protein disulfide isomerase-like 2-3 [Vitis vinifera]gi	N-Term(iTRAQ8plex)	89.38	3	2660.39	-3.30551	0.81898	9	0.793697	9	0.950905	9	1.04371	9	0.890693	9	0.998689	9	1.01767	9	0.986077	9
lFVTNDAATIVNELEVQHPAAk	CL4338.Contig9_All 197 1828 PREDICTED: T-complex protein 1 subunit theta [Vitis vinifera]gi	N-Term(iTRAQ8plex); K22(iTRAQ8plex)	89.29	3	2988.65	-2.45005	1.09047	7	1.18813	7	0.972939	7	1.02418	7	0.993323	7	1.0375	7	1.00471	7	0.99654	7
aAELPQFSPDIcIIESTYGVQLHQPR	CL7770.Contig2_All	N-Term(iTRAQ8plex); C12(Carbamidomethyl)	89.03	3	3273.69	-0.659531	1.03395	1	0.746593	1	0.989932	1	1.00912	1	0.879918	1	0.830687	1	1.16426	1	0.867718	1
aFEDPDIIHVDDTVDPVR	CL14376.Contig1_All 128 1309 minus strand PREDICTED: obg-like ATPase 1 [Vitis vinifera]gi	N-Term(iTRAQ8plex)	89.02	2	2357.19	-1.58191	1.12179	6	1.01078	6	1.04814	6	0.957526	6	0.887592	6	0.951873	6	1.00056	6	0.999876	6
vAILGAAGGIGQPLALLIk	CL11626.Contig1_All 242 1474 minus strand predicted protein [Populus trichocarpa]gi	N-Term(iTRAQ8plex); K19(iTRAQ8plex)	89.01	2	2383.52	-1.93803	0.960545	5	0.979493	5	1.19451	5	0.827798	5	1.15009	5	1.16482	5	0.915955	5	1.06819	5
dGQDYASAAAAAVGNk	CL3384.Contig2_All	N-Term(iTRAQ8plex); K16(iTRAQ8plex)	88.99	2	2117.1	-2.38638	1.03472	2	0.908313	2	1.00148	2	0.998654	2	1.07501	2	1.0971	2	0.915451	2	1.06824	2
sQPDLAILAVNTFVk	CL142.Contig1_All 77 2788 minus strand AP-2 complex subunit beta-1, putative [Ricinus communis]gi	N-Term(iTRAQ8plex); K15(iTRAQ8plex)	88.95	2	2224.32	-0.0969882	0.906112	6	0.853324	6	0.965545	6	1.03072	6	1.02828	6	1.16304	6	0.931838	6	1.05537	6
lVADDGWLNGEFITTVQQR	CL7028.Contig2_All	N-Term(iTRAQ8plex)	88.95	2	2466.29	-1.62641	1.22923	9	1.06116	9	0.969718	9	1.02704	9	0.947304	9	0.988394	9	1.04781	9	0.961736	9
vTVAESSGLTGEITQLEQFIR	CL14192.Contig13_All 726 1505 minus strand PREDICTED: signal recognition particle receptor subunit beta-like isoform 1 [Solanum lycopersicum]gi	N-Term(iTRAQ8plex)	88.9	3	2582.4	0.544408	1.05702	3	0.824995	3	0.926596	3	1.06526	3	0.911154	3	0.897337	3	0.999635	3	1.00063	3
aQLGVEAFADALLVVPk	CL1256.Contig18_All 141 1742 PREDICTED: T-complex protein 1 subunit zeta [Vitis vinifera]gi	N-Term(iTRAQ8plex); K17(iTRAQ8plex)	88.9	2	2349.39	-2.63078	1.06072	12	0.91335	12	0.952139	12	1.04084	12	1.03745	12	0.986983	12	0.927332	12	1.05879	12
eSDGSEMLSALAEWTGQR	Unigene34210_All 86 451 minus strand Glutaredoxin [Medicago truncatula]gi	N-Term(iTRAQ8plex)	88.81	2	2271.07	-5.09121	1.33282	2	1.33396	2	1.03085	2	0.972052	2	0.917388	2	0.943503	2	1.24724	2	0.79464	2
vLSTEEIDEHLVSISERD	CL1792.Contig1_All 115 852 RecName: Full=Proteasome subunit alpha type-6; AltName: Full=20S proteasome alpha subunit A; AltName: Full=20S proteasome subunit alpha-1gi	N-Term(iTRAQ8plex)	88.7	2	2375.22	-0.928643	0.542284	3	0.573282	3	0.731559	3	1.23812	3	0.85463	3	0.902409	3	0.961041	3	1.03179	3
dQYLNTEEFIDAVAk	CL13514.Contig9_All 131 1366 minus strand PREDICTED: isocitrate dehydrogenase [NADP] [Vitis vinifera]gi	N-Term(iTRAQ8plex); K15(iTRAQ8plex)	88.51	2	2364.25	-2.75393	0.972114	10	0.95607	10	0.991657	10	1.00759	10	1.05272	10	1.01514	10	0.954395	10	1.03716	10
eAcDFQSSIGDTTNMETHQVLELR	CL2448.Contig5_All	N-Term(iTRAQ8plex); C3(Carbamidomethyl)	88.4	3	3085.45	-1.66634	0.970328	1	0.705773	1	0.960995	1	1.03477	1	0.880266	1	0.905	1	1.0799	1	0.935832	1
nEAEVGEALAEAFQTGLVk	Unigene466_All 125 1051 minus strand aldo-keto reductase, putative [Ricinus communis]gi	N-Term(iTRAQ8plex); K19(iTRAQ8plex)	88.34	2	2584.41	-1.01387	1.21633	6	1.46403	6	1.05701	6	0.949389	6	1.0181	6	0.981611	6	1.00248	6	0.998217	6
iTPADETVISGcFk	CL5526.Contig3_All 242 1984 Patellin-3, putative [Ricinus communis]gi;CL5526.Contig4_All 136 1857 minus strand Patellin-3, putative [Ricinus communis]gi	N-Term(iTRAQ8plex); C12(Carbamidomethyl); K14(iTRAQ8plex)	88.19	2	2146.16	-2.4734
eVAGLSGLDFAYSDSTAVYHTk	CL10746.Contig4_All 326 2893 PREDICTED: endoplasmic reticulum metallopeptidase 1 [Vitis vinifera]gi	N-Term(iTRAQ8plex); K22(iTRAQ8plex)	88.14	3	2939.52	-0.470048	0.960313	2	0.72414	2	1.02862	2	0.974425	2	0.908076	2	1.01943	2	1.07877	2	0.935568	2
dAVPNLSLSGFDVIDEIk	Unigene42869_All	N-Term(iTRAQ8plex); K18(iTRAQ8plex)	88.13	2	2540.4	-3.01283	1.6823	4	1.31459	4	0.914259	4	1.07509	4	1.01884	4	1.16725	4	0.888521	4	1.09031	4
aQVDDSTFNDDTGELDLPDGLVHFR	CL6287.Contig1_All 174 3221 PREDICTED: transportin-3-like [Vitis vinifera]gi	N-Term(iTRAQ8plex)	88.12	3	3080.47	-1.41309	0.586069	1	0.605026	1	0.693369	1	1.27197	1	1.17473	1	1.69572	1	1.04181	1	0.966583	1
fQSQASSLEVALLNANDk	CL13703.Contig1_All	N-Term(iTRAQ8plex); K18(iTRAQ8plex)	88.11	2	2543.38	-3.44605	1.06343	3	1.28812	3	1.10291	3	0.908984	3	1.08597	3	1.16504	3	0.932155	3	1.05512	3
dSQEALAPLVEVALk	CL10239.Contig1_All 272 2017 minus strand phosphoglucomutase, putative [Ricinus communis]gi;CL10239.Contig2_All 185 1930 minus strand phosphoglucomutase, putative [Ricinus communis]gi	N-Term(iTRAQ8plex); K15(iTRAQ8plex)	88.09	2	2191.27	-4.51448
ePSETELALAEHQGR	CL2669.Contig1_All	N-Term(iTRAQ8plex)	88.04	3	1971	-2.48912	1.11496	3	0.966965	3	1.00053	3	0.999729	3	1.01548	3	1.00752	3	1.08278	3	0.933506	3
sLHDALcVLSQTVNDSR	CL771.Contig34_All 216 1796 minus strand PREDICTED: T-complex protein 1 subunit beta [Vitis vinifera]gi;Unigene38135_All 3 623 PREDICTED: T-complex protein 1 subunit beta [Vitis vinifera]gi	N-Term(iTRAQ8plex); C7(Carbamidomethyl)	87.88	2	2219.13	-2.98285
lASNEALmHELTQELDIR	CL13703.Contig1_All	N-Term(iTRAQ8plex); M8(Oxidation)	87.81	2	2403.25	0.451655	1.05447	3	1.04946	3	0.974099	3	1.02315	3	0.967878	3	0.923688	3	1.11606	3	0.906637	3
aSSGELDNTAIIDQILSLR	CL860.Contig5_All	N-Term(iTRAQ8plex)	87.71	2	2320.28	4.59935	1.42508	3	1.06957	3	1.01472	3	0.987154	3	0.909058	3	0.93135	3	1.1363	3	0.890294	3
aAGGVGNLASEVEALQISDR	CL2079.Contig11_All	N-Term(iTRAQ8plex)	87.6	3	2261.2	-2.41501	0.874791	3	0.705133	3	0.953833	3	1.04112	3	1.01886	3	0.969174	3	1.1811	3	0.854129	3
fTAIGVYLEDAALPSLAAk	Unigene10342_All	N-Term(iTRAQ8plex); K19(iTRAQ8plex)	87.51	2	2558.46	-2.1109	2.73075	10	3.67012	10	0.969823	9	1.04719	10	1.36947	10	1.21694	10	0.987748	10	1.01016	10
aADALEEFGGGSFSELPER	CL5122.Contig1_All	N-Term(iTRAQ8plex)	87.46	2	2286.11	-2.27024	1.02797	3	1.00307	3	1.02531	3	0.977767	3	1.01134	3	0.987969	3	1.0644	3	0.948346	3
lEEVAVTTGEEDEDAILDLk	CL9329.Contig3_All	N-Term(iTRAQ8plex); K20(iTRAQ8plex)	87.43	2	2797.48	-0.988009	0.91534	24	1.01579	24	1.01642	24	0.985634	24	0.960723	24	0.853314	24	0.928488	24	1.05808	24
yAADEDAFFADYALAHLk	Unigene8763_All	N-Term(iTRAQ8plex); K18(iTRAQ8plex)	87.27	3	2639.35	-2.57775	0.901281	12	1.06218	12	0.859833	12	1.12436	12	0.926596	12	0.925228	12	0.873896	12	1.1021	12
gIVSSSSLPIEVVNPk	CL4664.Contig1_All 111 1943 PREDICTED: dolichyl-diphosphooligosaccharide--protein glycosyltransferase subunit 1 [Vitis vinifera]gi	N-Term(iTRAQ8plex); K16(iTRAQ8plex)	87.22	2	2234.33	1.9308	1.03726	2	0.802203	2	1.04755	2	0.957485	2	0.965632	2	1.10169	2	0.91556	2	1.06851	2
gNAYAQVAIGTDDVYk	CL5194.Contig3_All 2565 2822 minus strand PREDICTED: lactoylglutathione lyase [Vitis vinifera]gi	N-Term(iTRAQ8plex); K16(iTRAQ8plex)	87.19	2	2293.23	1.21116	0.951217	8	0.942067	8	0.999255	8	1.00039	8	0.966661	8	0.920534	8	0.971228	8	1.02326	8
vEQTGIDALEINFScPHGmPER	Unigene37399_All	N-Term(iTRAQ8plex); C15(Carbamidomethyl); M19(Oxidation)	87.11	3	2820.35	-3.10277	0.783787	2	0.749579	2	0.981463	2	1.01166	2	0.885554	2	0.894636	2	1.18439	2	0.851261	2
ycDILGVSYGNNLDcNNQkPFA	Unigene25965_All	N-Term(iTRAQ8plex); C2(Carbamidomethyl); C15(Carbamidomethyl); K19(iTRAQ8plex)	86.97	3	3170.55	-0.595068	0.120887	22	0.126083	23	1.01061	25	0.990795	25	1.03445	25	1.05316	24	1.02165	25	0.982864	25
aVGNVNSIIAPALIGk	CL4379.Contig2_All 158 1492 predicted protein [Populus trichocarpa]gi	N-Term(iTRAQ8plex); K16(iTRAQ8plex)	86.96	2	2145.32	0.213387	0.859629	9	0.811661	9	0.956209	9	1.03901	9	0.986987	9	1.03852	9	0.903369	9	1.07836	9
lAEIYVAAEHALk	CL1763.Contig61_All	N-Term(iTRAQ8plex); K13(iTRAQ8plex)	86.68	2	2036.2	-0.03562	1.25128	4	1.28081	4	1.04313	4	0.96192	4	1.0959	4	0.963008	4	0.932438	4	1.05464	4
yGQDATNVGDEGGFAPNIQENk	Unigene37236_All 3 1208 RecName: Full=Enolase 2; AltName: Full=2-phospho-D-glycerate hydro-lyase 2; AltName: Full=2-phosphoglycerate dehydratase 2; AltName: Allergen=Hev b 9gi;CL4379.Contig2_All 158 1492 predicted protein [Populus trichocarpa]gi	N-Term(iTRAQ8plex); K22(iTRAQ8plex)	86.64	3	2932.45	-1.47027
sIAEGQGFAEQYDEFPLLIGR	CL8917.Contig2_All 1 1557 minus strand BRASSINOSTEROID INSENSITIVE 1-associated receptor kinase 1 precursor, putative [Ricinus communis]gi	N-Term(iTRAQ8plex)	86.54	2	2644.37	5.49536	1.06415	1	0.942278	1	1.0013	1	0.999047	1	0.913871	1	0.928526	1	1.00768	1	0.994136	1
vEIENVNDVILVGGcSYIPR	CL7068.Contig2_All 1053 2765 predicted protein [Populus trichocarpa]gi	N-Term(iTRAQ8plex); C15(Carbamidomethyl)	86.36	2	2550.35	-0.843437	1.12218	1	0.715328	1	0.929319	1	1.06284	1	0.895656	1	1.26951	1	0.977939	1	1.01815	1
sTGISLYYEMSDEALk	CL539.Contig3_All 176 2599 eukaryotic translation elongation factor, putative [Ricinus communis]gi	N-Term(iTRAQ8plex); K16(iTRAQ8plex)	86.35	2	2415.26	-0.51348	0.958434	1	0.980214	1	1.08514	1	0.924734	1	1.0887	1	1.14696	1	0.955763	1	1.03606	1
vNHTYPLSEAAQAHADLESR	CL3632.Contig1_All	N-Term(iTRAQ8plex)	86.33	3	2513.26	-4.08845	0.94108	4	0.939383	4	0.970898	4	1.02581	4	0.992968	4	1.04101	4	0.9639	4	1.0293	4
gYELVSGGTDNHLVLVNLR	Unigene19923_All	N-Term(iTRAQ8plex)	86.28	3	2360.29	2.90067	0.793914	6	0.802579	6	1.01179	6	0.989706	6	0.794437	6	0.818034	6	1.10985	6	0.911629	6
icDGEWLYADTDGILVSk	CL2066.Contig1_All	N-Term(iTRAQ8plex); C2(Carbamidomethyl); K18(iTRAQ8plex)	86.26	2	2663.38	-2.81614	0.861796	4	0.93185	4	1.04426	4	0.960666	4	1.10339	4	1.03105	4	0.987149	4	1.00982	4
eSGLALVTAEDLDDAAEk	Unigene26291_All 143 1402 PREDICTED: succinyl-CoA ligase [ADP-forming] subunit beta, mitochondrial [Vitis vinifera]gi	N-Term(iTRAQ8plex); K18(iTRAQ8plex)	86.25	2	2455.3	-2.16046	0.801506	6	0.903131	6	0.919426	6	1.07077	6	1.03972	6	0.971071	6	1.00803	6	0.993475	6
nIEAIQGADVYPAVQQMLIHQGk	CL2438.Contig3_All 98 1234 PREDICTED: putative DNA repair protein RAD23-3 [Vitis vinifera]gi	N-Term(iTRAQ8plex); K23(iTRAQ8plex)	86.24	3	3131.71	-2.11167	1.146	1	1.28339	1	0.913534	1	1.07683	1	0.963192	1	1.0958	1	0.93937	1	1.04929	1
eDDIVGILETDDIk	CL5162.Contig12_All	N-Term(iTRAQ8plex); K14(iTRAQ8plex)	86.23	2	2183.19	-0.291516	1.13173	8	1.20542	8	1.03747	8	0.966519	8	1.02929	8	1.01434	8	0.976099	8	1.01955	8
gmQmLSGSISIAHVEDVcR	CL2365.Contig2_All	N-Term(iTRAQ8plex); M2(Oxidation); M4(Oxidation); C18(Carbamidomethyl)	86.2	3	2426.17	-1.74928	0.978016	2	1.09527	2	1.04026	2	0.963471	2	0.969469	2	0.890375	2	1.03167	2	0.974669	2
nPPPSESEVEAAR	CL1044.Contig1_All	N-Term(iTRAQ8plex)	86.19	3	1686.85	-4.59568	0.874224	4	1.07546	4	1.05927	4	0.947462	4	0.884744	4	0.910487	4	1.06179	4	0.950449	4
aLGAALAAGLADFHQDVHDR	CL9767.Contig2_All 109 2589 minus strand PREDICTED: beta-adaptin-like protein A [Vitis vinifera]gi	N-Term(iTRAQ8plex)	86.09	3	2352.23	-1.21107	0.994195	5	1.18394	5	1.00485	5	0.995902	5	1.10834	5	1.03993	5	0.98036	5	1.0162	5
iVDQcSNGGLDLDYGGVFQk	Unigene37341_All 164 568 PR-4 type protein [Vitis vinifera]gi	N-Term(iTRAQ8plex); C5(Carbamidomethyl); K20(iTRAQ8plex)	85.85	2	2793.44	1.33252	0.161685	5	0.133537	5	0.632791	5	1.32566	5	0.943424	5	1.00082	5	0.95404	5	1.03745	5
aNTFVAEVLGLDPR	Unigene22311_All 155 1222 minus strand PREDICTED: malate dehydrogenase, glyoxysomal [Vitis vinifera]gi;Unigene25481_All 233 1291 minus strand PREDICTED: malate dehydrogenase, glyoxysomal [Vitis vinifera]gi	N-Term(iTRAQ8plex)	85.73	2	1806	-2.00894
qTGQSEGYGFIEFVSHAAAER	CL749.Contig1_All	N-Term(iTRAQ8plex)	85.72	3	2588.25	-6.39317	0.99333	3	0.919965	3	1.01837	3	0.983917	3	0.976199	3	0.946557	3	1.11483	3	0.90763	3
lHGGTPANFLDVGGNASESQVVEAFk	Unigene26291_All 143 1402 PREDICTED: succinyl-CoA ligase [ADP-forming] subunit beta, mitochondrial [Vitis vinifera]gi	N-Term(iTRAQ8plex); K26(iTRAQ8plex)	85.63	3	3252.7	-3.44916	0.893255	5	0.932785	5	1.0758	5	0.933017	5	0.989442	5	0.926981	5	0.951909	5	1.03917	5
qTLDLGNTGLLPLEIR	CL7929.Contig1_All 23 1489 predicted protein [Populus trichocarpa]gi;CL7929.Contig2_All 23 1474 predicted protein [Populus trichocarpa]gi	N-Term(iTRAQ8plex)	85.59	3	2057.19	-0.999135
sAEPFFLFAGPNVIESEEHVLR	CL8056.Contig1_All 194 1063 RecName: Full=2-dehydro-3-deoxyphosphooctonate aldolase; AltName: Full=3-deoxy-D-manno-octulosonic acid 8-phosphate synthase; AltName: Full=KDO-8-phosphate synthase; Short=KDO 8-P synthase; Short=KDOPS; AltName: Full=Phospho-2-dehydro-3-deoxyoctonate aldolasegi;CL8056.Contig3_All 90 959 RecName: Full=2-dehydro-3-deoxyphosphooctonate aldolase; AltName: Full=3-deoxy-D-ma…	N-Term(iTRAQ8plex)	85.56	3	2792.45	-2.30626
mVALFDHEEVGSNSAQGAGSPVMFDAVSR	Unigene30287_All 3 1316 minus strand PREDICTED: aspartyl aminopeptidase [Vitis vinifera]gi	N-Term(iTRAQ8plex)	85.52	3	3312.59	-1.76172	0.79176	2	0.787749	2	0.959041	2	1.03374	2	0.92921	2	1.13796	2	1.09634	2	0.9215	2
gYVEAVLNSLAANVPk	CL14089.Contig17_All 3392 6124 PREDICTED: dynamin-2B [Vitis vinifera]gi	N-Term(iTRAQ8plex); K16(iTRAQ8plex)	85.43	2	2253.31	3.51273	0.938642	1	0.86148	1	1.02461	1	0.978383	1	1.1119	1	1.06307	1	0.947837	1	1.04245	1
gLDVDTLYISHIQVNQAQk	CL14161.Contig1_All	N-Term(iTRAQ8plex); K19(iTRAQ8plex)	85.29	2	2750.54	2.15988	0.729123	4	0.811302	4	0.91155	4	1.07845	4	0.84415	4	0.992866	4	1.05315	4	0.957289	4
fWEVIcDEHGIDHTGR	CL2899.Contig6_All 109 1446 hypothetical protein SORBIDRAFT_10g027010 [Sorghum bicolor]gi	N-Term(iTRAQ8plex); C6(Carbamidomethyl)	85.21	2	2275.09	1.7813	1.00571	3	1.42765	3	0.932426	3	1.06009	3	1.1581	3	1.15408	3	0.987754	3	1.01023	3
vVIGPATVGGVQAGAFk	CL599.Contig11_All 326 2149 minus strand predicted protein [Populus trichocarpa]gi	N-Term(iTRAQ8plex); K17(iTRAQ8plex)	85.17	2	2179.31	-0.231165	1.18132	8	1.05489	8	0.959867	8	1.03571	8	1.02299	8	1.10605	8	0.921838	8	1.06344	8
sVGGSSIVDGQLELmLHR	CL14275.Contig3_All;CL14275.Contig2_All	N-Term(iTRAQ8plex); M15(Oxidation)	85.1	3	2218.17	-2.53294
hYYNGLGGGANSVAPGYNk	CL13760.Contig1_All	N-Term(iTRAQ8plex); K19(iTRAQ8plex)	84.88	3	2547.31	-3.89333	1.22172	6	1.2085	6	0.94835	6	1.04596	6	1.06565	6	1.12906	6	0.949245	6	1.04132	6
gVNPDEAVAmGAAIQGGILR	CL1028.Contig8_All;Unigene28521_All	N-Term(iTRAQ8plex); M10(Oxidation)	84.86	2	2259.21	0.585715
dIWPSTEEVAEAVQSSVLPSMFk	CL366.Contig1_All 246 3227 minus strand aconitase, putative [Ricinus communis]gi	N-Term(iTRAQ8plex); K23(iTRAQ8plex)	84.86	4	3158.65	-2.66909	1.15193	4	1.13134	4	0.962238	4	1.03296	4	1.08785	4	1.00575	4	0.967383	4	1.02593	4
gVGEALNEEVcVLDEck	CL464.Contig1_All	N-Term(iTRAQ8plex); C11(Carbamidomethyl); C16(Carbamidomethyl); K17(iTRAQ8plex)	84.8	2	2529.28	1.46083	0.920134	5	0.775331	5	1.01183	5	0.989717	5	1.10634	5	1.14357	5	0.932507	5	1.05483	5
sAIGIGTLLQDGLGDTIR	CL2707.Contig8_All	N-Term(iTRAQ8plex)	84.72	3	2104.19	-1.29949	1.33149	4	1.2077	4	0.912821	4	1.07746	4	0.885682	4	0.928782	4	1.09022	4	0.92747	4
iALTTAEYLAYEcGk	Unigene29815_All	N-Term(iTRAQ8plex); C13(Carbamidomethyl); K15(iTRAQ8plex)	84.7	2	2311.24	-4.8763	1.04475	1	1.00228	1	1.07069	1	0.937543	1	1.07175	1	1.06406	1	0.956337	1	1.03559	1
eLVNAPANVLTPGVLAEEASk	CL4035.Contig1_All;Unigene2096_All	N-Term(iTRAQ8plex); K21(iTRAQ8plex)	84.65	2	2730.55	-1.25505
aVLDAAAIAGLHPLR	CL10464.Contig1_All	N-Term(iTRAQ8plex)	84.64	3	1792.07	-0.363547	1.34904	6	1.07117	6	0.962448	6	1.03345	6	1.04385	6	1.05453	6	0.978843	6	1.01737	6
aVTFSDLHTEAGLk	Unigene34139_All	N-Term(iTRAQ8plex); K14(iTRAQ8plex)	84.62	2	2097.16	-8.07651	0.733924	5	0.819575	5	1.04381	5	0.961366	5	0.746543	5	0.853568	5	0.968742	5	1.02558	5
eDADFLVDALDYAMTk	Unigene20757_All	N-Term(iTRAQ8plex); K16(iTRAQ8plex)	84.61	2	2425.23	-3.9361	1.01587	2	0.997129	2	1.02234	2	0.980091	2	1.03959	2	1.10034	2	0.851514	2	1.12022	2
lLVPSDQIGcVIGk	CL6311.Contig1_All 163 1794 minus strand PREDICTED: KH domain-containing protein At4g18375 [Vitis vinifera]gi	N-Term(iTRAQ8plex); C10(Carbamidomethyl); K14(iTRAQ8plex)	84.6	2	2107.23	-2.80394	1.40914	2	1.05274	2	0.976905	2	1.02064	2	1.09746	2	1.0658	2	1.03629	2	0.969173	2
gQNGIQQLLAAEQGAQHIVNAAR	CL8285.Contig1_All	N-Term(iTRAQ8plex)	84.48	3	2691.46	-1.46571	0.669798	1	0.605844	1	0.96665	1	1.02976	1	0.692382	1	0.723581	1	0.945243	1	1.04455	1
gGAGLSAGASESLHVk	CL263.Contig2_All	N-Term(iTRAQ8plex); K16(iTRAQ8plex)	84.45	2	2049.15	-3.74151	0.969045	17	1.00265	17	1.00376	17	0.996868	17	0.976181	17	1.05531	17	0.979181	17	1.01715	17
aGEPITADDLGVGGALTVLMk	Unigene25324_All 318 2225 10-formyltetrahydrofolate synthetase [Populus trichocarpa]gi	N-Term(iTRAQ8plex); K21(iTRAQ8plex)	84.33	2	2636.47	-2.48878	1.17391	1	1.12167	1	1.17796	1	0.842473	1	1.15005	1	1.21141	1	0.933743	1	1.05383	1
vVDSPccLVTGEYGWTANMER	CL2825.Contig2_All;CL2825.Contig11_All	N-Term(iTRAQ8plex); C6(Carbamidomethyl); C7(Carbamidomethyl)	84.31	2	2748.27	-1.92314
vYGLNEIQAGEMVEFASGVk	Unigene25285_All 340 1866 ATPase subunit 1 [Citrullus lanatus]gi	N-Term(iTRAQ8plex); K20(iTRAQ8plex)	84.24	2	2749.46	-5.01606	1.04816	5	0.928922	5	0.969489	5	1.02724	5	1.02774	5	1.06211	5	0.972536	5	1.02251	5
tHSQIAAETGLTNVYVAQLLR	CL4704.Contig4_All	N-Term(iTRAQ8plex)	84.17	2	2589.42	-2.84316	0.808909	2	0.850546	2	0.87655	2	1.10961	2	0.975823	2	1.02312	2	1.05317	2	0.956137	2
lPTSEIAAAINEFR	CL3430.Contig2_All	N-Term(iTRAQ8plex)	84.02	3	1836.01	-1.85095	1.06106	4	0.805436	4	0.945551	4	1.04824	4	0.945117	4	1.03172	4	1.07221	4	0.941336	4
gTLDLLSGQSNVNSGGGSR	Unigene10519_All	N-Term(iTRAQ8plex)	84.01	2	2123.1	-0.151951	0.734356	2	0.539839	2	1.09195	2	0.918599	2	1.02216	2	1.15342	2	1.05193	2	0.958283	2
nSYEDGVYGTTcPIPPGR	CL2004.Contig2_All 315 1688 multicopper oxidase, putative [Ricinus communis]gi	N-Term(iTRAQ8plex); C12(Carbamidomethyl)	84	2	2287.09	-2.86819	1.25445	7	0.953947	7	0.997409	7	1.00249	7	0.839021	7	0.896279	7	1.15866	7	0.872242	7
lSEEGAILEVLEDSEGR	Unigene37374_All	N-Term(iTRAQ8plex)	83.98	2	2150.11	-3.29596	1.05781	4	0.851078	4	1.01296	4	0.988473	4	0.908375	4	1.00173	4	1.01451	4	0.988607	4
aLDWGPGSGPDLIVDDGGDATLLIHEGVk	Unigene21361_All 83 994 PREDICTED: adenosylhomocysteinase isoform 1 [Vitis vinifera]gi	N-Term(iTRAQ8plex); K29(iTRAQ8plex)	83.93	3	3525.86	-2.19699	0.900382	6	0.797485	6	1.09825	6	0.913092	6	0.897766	6	0.864784	6	0.9594	6	1.0331	6
sAQLIGQAIANNPAFITLR	CL10767.Contig1_All	N-Term(iTRAQ8plex)	83.92	3	2302.31	-2.95382	1.15793	2	1.38919	2	1.00002	2	0.999331	2	1.0426	2	0.826306	2	1.09326	2	0.924457	2
aAGGVGMILVDEADR	CL3874.Contig4_All	N-Term(iTRAQ8plex)	83.86	2	1777.94	-1.78911	0.782597	3	0.64924	3	0.960016	3	1.03564	3	1.00362	3	1.00991	3	1.12988	3	0.895483	3
fVGSPSDFTLTDQVSDLR	CL5018.Contig4_All 216 1805 minus strand PREDICTED: serine hydroxymethyltransferase, mitochondrial [Vitis vinifera]gi	N-Term(iTRAQ8plex)	83.85	2	2288.17	-1.09805	0.991642	2	0.866629	2	1.01487	2	0.986894	2	0.979787	2	0.957242	2	1.10512	2	0.913644	2
aTDAESTEVILEAALk	CL6073.Contig3_All	N-Term(iTRAQ8plex); K16(iTRAQ8plex)	83.84	2	2269.26	-7.34912	0.964816	10	0.937798	10	1.0401	10	0.964652	10	1.04353	10	1.03635	10	0.929117	10	1.05756	10
gVSSTTISSLATTLSAELAk	Unigene2099_All	N-Term(iTRAQ8plex); K20(iTRAQ8plex)	83.81	2	2545.45	-3.02751	1.2503	11	1.36024	11	0.903931	11	1.08534	11	1.14549	11	1.08335	11	0.965424	11	1.02826	11
sEATNYESVYGEPIPVk	CL5724.Contig8_All 85 831 predicted protein [Populus trichocarpa]gi	N-Term(iTRAQ8plex); K17(iTRAQ8plex)	83.79	2	2491.31	-3.04061	0.770951	8	0.840503	8	0.966847	8	1.02937	8	1.04386	8	1.17518	8	0.942011	8	1.04715	8
qAIGSQTGVSLSIAk	Unigene21365_All	N-Term(iTRAQ8plex); K15(iTRAQ8plex)	83.79	2	2068.24	6.93758	0.934596	2	1.02164	2	0.955111	2	1.03995	2	1.01304	2	1.09342	2	0.96856	2	1.02537	2
hTLEFPVSEAcSLAWEVR	CL5526.Contig3_All 242 1984 Patellin-3, putative [Ricinus communis]gi;CL5526.Contig4_All 136 1857 minus strand Patellin-3, putative [Ricinus communis]gi	N-Term(iTRAQ8plex); C11(Carbamidomethyl)	83.74	3	2435.22	-3.62059
qADVIAAAVAAAEVALR	CL150.Contig2_All 98 1381 minus strand proliferation-associated 2g4, putative [Ricinus communis]gi	N-Term(iTRAQ8plex)	83.7	3	1943.12	-1.18045	1.05888	1	1.05196	1	0.943661	1	1.05013	1	1.07209	1	0.816139	1	1.08214	1	0.934022	1
nPEEIPWAEAGAEYVVESTGVFTDk	CL1637.Contig1_All	N-Term(iTRAQ8plex); K25(iTRAQ8plex)	83.66	3	3346.69	-1.0842	1.2721	31	1.1029	31	1.06175	31	0.945466	31	1.03835	31	1.08916	31	0.898464	31	1.08232	31
sFDDGFPNLFINNAQDIR	CL7125.Contig6_All	N-Term(iTRAQ8plex)	83.65	3	2387.19	-2.68788	0.966585	4	1.02947	4	1.00898	4	0.992057	4	0.974338	4	1.04265	4	1.0557	4	0.953716	4
vDDHIGVAIAGLTADGR	Unigene6259_All	N-Term(iTRAQ8plex)	83.57	2	1984.07	-2.7049	0.859638	8	1.03662	8	0.98654	8	1.01209	8	1.00968	8	0.96825	8	1.10766	8	0.91321	8
eAPAFVEQATEQQILVTGIk	CL10527.Contig1_All;CL10527.Contig2_All;CL10527.Contig3_All	N-Term(iTRAQ8plex); K20(iTRAQ8plex)	83.55	3	2780.55	-4.55727
qYVWEAVADSSSYVIR	Unigene15855_All	N-Term(iTRAQ8plex)	83.5	3	2177.11	-1.90415	1.22874	4	1.14371	4	1.00088	4	0.999354	4	0.960366	4	0.995379	4	1.05457	4	0.95552	4
eTIQDNLSQEVSAIGLEEk	CL6.Contig2_All	N-Term(iTRAQ8plex); K19(iTRAQ8plex)	83.47	2	2711.46	3.00857	0.809168	2	0.687211	2	0.995406	2	1.00346	2	0.969467	2	0.915581	2	1.02218	2	0.981121	2
yAAISQDNGLVPIVEPEILLDGEHGIDR	CL845.Contig1_All	N-Term(iTRAQ8plex)	83.47	3	3337.75	-1.23969	1.30479	4	1.25058	4	1.05281	4	0.953233	4	1.08163	4	0.798439	4	1.03007	4	0.97591	4
tGEVIANVAEGETEDVNR	Unigene17942_All 386 1999 PREDICTED: aldehyde dehydrogenase family 2 member B4, mitochondrial [Vitis vinifera]gi	N-Term(iTRAQ8plex)	83.4	3	2207.1	-2.51295	1.09451	3	0.936842	3	0.906144	3	1.08338	3	0.895573	3	0.923921	3	1.12739	3	0.897489	3
nVGGLSNAELAEIFGEWNk	Unigene5783_All	N-Term(iTRAQ8plex); K19(iTRAQ8plex)	83.37	2	2656.42	-0.61859	1.02573	1	1.19077	1	1.01551	1	0.98645	1	1.27153	1	0.962802	1	0.984345	1	1.01298	1
yAADEDAFFADYAEAHLk	Unigene2876_All	N-Term(iTRAQ8plex); K18(iTRAQ8plex)	83.31	3	2655.31	-4.20704	0.805085	23	0.914712	23	0.96819	23	1.02839	23	1.05038	23	1.13042	23	0.925611	23	1.0604	23
dDIDVVAVNDPFIDAk	CL6938.Contig1_All 19 1278 glyceraldehyde 3-phosphate dehydrogenase, putative [Ricinus communis]gi	N-Term(iTRAQ8plex); K16(iTRAQ8plex)	83.3	2	2354.26	-2.47786	0.93452	4	0.77652	4	1.03813	4	0.966396	4	0.921785	4	0.976078	4	0.934295	4	1.05244	4
sGGAQGLSEVLAALGk	CL178.Contig1_All	N-Term(iTRAQ8plex); K16(iTRAQ8plex)	83.28	2	2066.22	4.70178	0.906979	2	1.4336	2	0.917124	2	1.07309	2	1.15361	2	0.931726	2	0.876351	2	1.09994	2
aTAGDTHLGGEDFDNR	Unigene406_All;Unigene8683_All 3 1058 minus strand uncharacterized protein LOC100501536 [Zea mays]gi;Unigene21426_All 133 1956 PREDICTED: heat shock cognate 70 kDa protein isoform 1 [Vitis vinifera]gi;Unigene28182_All;Unigene28183_All;Unigene32484_All 2 1471 minus strand PREDICTED: probable mediator of RNA polymerase II transcription subunit 37e-like [Cucumis sativus]gi	N-Term(iTRAQ8plex)	83.18	2	1979.93	-4.82343
nPWPNVDAHSGVLLNYYGLTEAR	CL2283.Contig1_All	N-Term(iTRAQ8plex)	83.17	3	2890.47	-2.25015	0.761549	2	0.887245	2	0.923007	2	1.06824	2	0.902535	2	0.929069	2	1.08038	2	0.93427	2
iIAETGAGQHGVATATVcAR	CL9690.Contig1_All	N-Term(iTRAQ8plex); C18(Carbamidomethyl)	83.06	2	2287.22	4.62793	0.66252	2	0.711685	2	1.25384	2	0.737317	2	1.06813	2	1.04737	2	0.965523	2	1.0219	2
aPLESYADIGGLDAQIQEIk	Unigene52905_All 56 1312 PREDICTED: 26S proteasome regulatory subunit 4 homolog A [Vitis vinifera]gi;CL11886.Contig10_All 91 1308 minus strand PREDICTED: 26S proteasome regulatory subunit 4 homolog A [Vitis vinifera]gi	N-Term(iTRAQ8plex); K20(iTRAQ8plex)	83.04	2	2739.5	-1.63053
vEGLETLDYLDNLQNk	Unigene12464_All 100 1032 minus strand PREDICTED: putative glucose-6-phosphate 1-epimerase [Vitis vinifera]gi	N-Term(iTRAQ8plex); K16(iTRAQ8plex)	83.03	2	2472.33	-4.72193	0.957205	4	1.02607	4	1.00611	4	0.994621	4	1.01059	4	1.03905	4	0.941578	4	1.04736	4
eTVQDcYELSAEYEGk	CL511.Contig1_All 632 2083 Phosphoenolpyruvate carboxylase, putative [Ricinus communis]gi	N-Term(iTRAQ8plex); C6(Carbamidomethyl); K16(iTRAQ8plex)	83.02	2	2529.22	-1.04545	1.09779	4	1.10511	4	1.04161	4	0.963253	4	1.0221	4	1.06302	4	0.889143	4	1.08924	4
qGIALALLSAADVLR	Unigene53468_All	N-Term(iTRAQ8plex)	82.91	3	1815.1	-0.0569007	1.31014	3	0.979792	3	0.993108	3	1.00631	3	1.0403	3	0.900892	3	1.11344	3	0.908751	3
aGLLDINGQIFAEQGk	Unigene37187_All 162 1472 PREDICTED: malate dehydrogenase [NADP], chloroplastic [Vitis vinifera]gi	N-Term(iTRAQ8plex); K16(iTRAQ8plex)	82.83	2	2282.3	1.35252	1.09257	1	1.05157	1	1.00607	1	0.994815	1	1.0628	1	1.22942	1	0.841825	1	1.12805	1
kDLYGNIVLSGGSTMFPGIADR	CL997.Contig3_All	N-Term(iTRAQ8plex); K1(iTRAQ8plex)	82.8	2	2919.58	-2.7411	0.943573	2	0.945946	2	1.05046	2	0.953619	2	1.03902	2	1.00916	2	0.91637	2	1.06708	2
sYGASGVEYSEQAEk	Unigene25324_All 318 2225 10-formyltetrahydrofolate synthetase [Populus trichocarpa]gi	N-Term(iTRAQ8plex); K15(iTRAQ8plex)	82.79	2	2213.11	-5.41887	1.13932	2	0.956243	2	1.11482	2	0.897595	2	1.10443	2	0.998367	2	0.923614	2	1.05993	2
yGIVNGVVEVEGVAk	CL516.Contig1_All 144 1280 minus strand PREDICTED: nucleosome assembly protein 1-like 1-like isoform 1 [Vitis vinifera]gi;Unigene33957_All 101 1237 PREDICTED: nucleosome assembly protein 1-like 1-like isoform 1 [Vitis vinifera]gi;Unigene53191_All	N-Term(iTRAQ8plex); K15(iTRAQ8plex)	82.65	2	2141.25	2.18599
aANIYSNFTVEHLQDAGR	CL928.Contig6_All	N-Term(iTRAQ8plex)	82.65	3	2310.18	-1.07786	0.917003	3	0.784249	3	0.90118	3	1.08778	3	0.942259	3	0.954835	3	1.06369	3	0.948922	3
lQEELDIDVLVHGEPER	CL11824.Contig1_All;CL11824.Contig12_All	N-Term(iTRAQ8plex)	82.59	2	2295.21	-2.57239
lEVSSLPTAAQADVEVSFEVQELGNk	Unigene4439_All	N-Term(iTRAQ8plex); K26(iTRAQ8plex)	82.58	3	3368.8	-1.15677	0.349907	10	0.425053	10	1.09787	10	0.913446	10	1.04481	10	1.1302	10	1.03139	10	0.974986	10
fFALQVLEGVIk	CL3115.Contig8_All	N-Term(iTRAQ8plex); K12(iTRAQ8plex)	82.58	2	1972.2	-3.17556	1.37439	2	2.21548	2	1.23416	2	0.772388	2	1.48292	2	1.23837	2	0.890083	2	1.0845	2
mVLAASGVEHEELLk	Unigene24913_All 145 1662 minus strand PREDICTED: mitochondrial-processing peptidase subunit alpha [Vitis vinifera]gi	N-Term(iTRAQ8plex); M1(Oxidation); K15(iTRAQ8plex)	82.46	3	2250.26	-3.04763	1.02603	4	0.948746	4	1.00764	4	0.992233	4	0.842068	4	0.938798	4	0.964304	4	1.02867	4
aFVHWYVGEGMEEGEFSEAR	Unigene13631_All 115 1464 minus strand alpha-tubulin [Gossypium hirsutum]gi;CL867.Contig9_All 404 1639 minus strand Os07g0574800 [Oryza sativa Japonica Group]gi;CL867.Contig1_All 2 1348 tubulin alpha chain, putative [Ricinus communis]gi;CL867.Contig6_All 178 1527 tubulin alpha-3/alpha-5 chain [Arabidopsis thaliana]gi	N-Term(iTRAQ8plex)	82.45	3	2634.22	-2.85118
lEDTELIYGIVVDk	CL14050.Contig11_All	N-Term(iTRAQ8plex); K14(iTRAQ8plex)	82.43	2	2215.26	-1.48114	1.05737	3	1.39412	3	1.09042	3	0.92006	3	1.01412	3	0.863079	3	0.876704	3	1.09988	3
gVNPDEAVAMGAAIQGGILR	CL1028.Contig8_All;Unigene28521_All	N-Term(iTRAQ8plex)	82.39	2	2243.21	-0.479759
eGHPIcYNIFGALGSEELYQk	CL11339.Contig3_All	N-Term(iTRAQ8plex); C6(Carbamidomethyl); K21(iTRAQ8plex)	82.32	3	3033.54	-7.5393	1.06613	2	1.08781	2	0.748129	2	1.22202	2	1.05872	2	0.942594	2	0.883725	2	1.09272	2
dYADILEFLVGR	CL4602.Contig1_All;Unigene29362_All	N-Term(iTRAQ8plex)	82.24	3	1714.93	-0.45361
eVIAVNQDLLGVQGR	CL955.Contig8_All 127 1380 PREDICTED: alpha-galactosidase [Vitis vinifera]gi	N-Term(iTRAQ8plex)	82.18	3	1915.09	-0.0138289	0.797478	7	0.818261	7	0.972277	7	1.02477	7	0.956022	7	1.05448	7	1.04502	7	0.963989	7
hSLLGASGEISDFQEILR	Unigene34089_All 195 917 PREDICTED: proteasome subunit beta type-4 isoform 1 [Vitis vinifera]gi	N-Term(iTRAQ8plex)	82.16	3	2276.21	-3.79669	0.989302	5	1.10488	5	0.994719	5	1.00488	5	0.975444	5	0.936381	5	1.03665	5	0.97075	5
gSEAmDTFNENLDGGLTVFcPSGDALk	Unigene33466_All	N-Term(iTRAQ8plex); M5(Oxidation); C20(Carbamidomethyl); K27(iTRAQ8plex)	82.14	3	3469.65	-5.15175	1.7533	1	1.22353	1	1.14298	1	0.873471	1	0.887397	1	0.919626	1	0.950653	1	1.04018	1
qLSGDLEASAASTYELQR	Unigene26183_All	N-Term(iTRAQ8plex)	82.06	3	2243.14	-1.45826	1.01812	8	0.978692	8	0.942128	8	1.05146	8	0.925337	8	1.00684	8	1.15213	8	0.877011	8
iEDLSSQLQSQAAEQFR	CL12577.Contig1_All 154 753 PREDICTED: nascent polypeptide-associated complex subunit alpha-like [Vitis vinifera]gi	N-Term(iTRAQ8plex)	82.03	3	2254.16	-2.42536	1.12005	8	1.13837	8	0.913624	8	1.0735	8	0.980668	8	0.97734	8	1.10548	8	0.915145	8
rPAILADGTYATQSAASETALSPPTIVQGSLASGNLR	CL6371.Contig3_All 674 3067 PREDICTED: coatomer subunit beta-1 [Vitis vinifera]gi	N-Term(iTRAQ8plex)	82	3	3989.13	0.748877	0.587795	1	0.593316	1	1.1375	1	0.878326	1	1.06317	1	1.25039	1	0.477708	1	1.42202	1
sAVDLALADSScYGLEDPDVR	CL3447.Contig8_All 117 1307 minus strand PREDICTED: transaldolase-like [Vitis vinifera]gi	N-Term(iTRAQ8plex); C12(Carbamidomethyl)	81.94	2	2557.24	0.331089	1.04664	2	0.895826	2	0.994659	2	1.0043	2	0.872078	2	0.920969	2	1.08437	2	0.930228	2
hTDPGTITLLLQDQVGGLQATR	Unigene30211_All	N-Term(iTRAQ8plex)	81.91	2	2638.44	-1.88115	0.912598	17	1.08739	17	0.942788	17	1.05091	17	1.04094	17	0.975699	17	1.10708	17	0.913887	17
sALGIDDPDAATMHMEIGR	CL3211.Contig1_All 3 2831 PREDICTED: protein TIC110, chloroplastic-like [Vitis vinifera]gi	N-Term(iTRAQ8plex)	81.87	3	2304.12	-2.22043	0.969176	2	0.9292	2	0.988754	2	1.00944	2	0.858329	2	0.943532	2	1.17948	2	0.854582	2
qFVEILGSLAVVPVETR	Unigene6277_All 54 1070 minus strand Protein grpE, putative [Ricinus communis]gi	N-Term(iTRAQ8plex)	81.85	2	2161.25	-2.15357	1.33011	2	1.39504	2	0.977734	2	1.01827	2	1.1366	2	0.915693	2	1.0141	2	0.987525	2
vSDPVLQVFNGQEVEVWPR	CL8727.Contig5_All 272 2131 UDP-n-acteylglucosamine pyrophosphorylase, putative [Ricinus communis]gi	N-Term(iTRAQ8plex)	81.82	3	2502.32	-1.95506	0.891366	1	0.76303	1	1.03373	1	0.970301	1	0.822044	1	0.934364	1	1.13152	1	0.894158	1
gEQVLGGLYTGINTQHIVMSSk	CL819.Contig6_All	N-Term(iTRAQ8plex); K22(iTRAQ8plex)	81.82	3	2940.59	-5.11869	0.950428	2	0.770856	2	0.963045	2	1.03201	2	0.84461	2	1.13314	2	0.925027	2	1.06071	2
lAGVNVHYYEDESAPTGTcAVcVVGGER	CL12005.Contig1_All	N-Term(iTRAQ8plex); C19(Carbamidomethyl); C22(Carbamidomethyl)	81.76	3	3314.56	-4.25594	1.06609	4	0.893857	4	1.06394	4	0.943529	4	0.810337	4	0.850739	4	0.998847	4	0.999521	4
gDFADEASATTESDLEETLk	Unigene13394_All;CL511.Contig1_All 632 2083 Phosphoenolpyruvate carboxylase, putative [Ricinus communis]gi	N-Term(iTRAQ8plex); K20(iTRAQ8plex)	81.69	3	2737.34	-5.07641
iFDDVTGEDDLVPVR	CL9134.Contig2_All	N-Term(iTRAQ8plex)	81.61	3	1994.02	-7.2418	1.53236	2	1.38248	2	0.872842	2	1.11027	2	1.00558	2	0.958003	2	1.08778	2	0.927747	2
aVGLPTEDDmGNSEVGHNALGAGR	Unigene53444_All;Unigene31785_All	N-Term(iTRAQ8plex); M10(Oxidation)	81.59	3	2687.3	0.204972
lDGLVIIGGVTSNTDAAQLAETFAEAk	CL8328.Contig7_All 135 1982 minus strand phosphofructokinase, putative [Ricinus communis]gi	N-Term(iTRAQ8plex); K27(iTRAQ8plex)	81.42	3	3312.81	-2.11206	0.873754	1	1.29331	1	0.837273	1	1.14442	1	1.35278	1	1.05773	1	0.896394	1	1.08399	1
aDNASEEASSSSIADER	Unigene36334_All	N-Term(iTRAQ8plex)	81.21	2	2042.94	0.919137	1.13002	2	0.936308	2	0.970428	2	1.02582	2	1.01833	2	0.973164	2	1.11037	2	0.898649	2
aVSAIVYVVDAADHDNISISR	Unigene1498_All	N-Term(iTRAQ8plex)	81.16	3	2519.34	-1.45276	1.27245	3	1.41805	3	0.983326	3	1.01498	3	0.964503	3	0.795948	3	1.04863	3	0.961075	3
dPTTAWLGHDGR	Unigene4439_All	N-Term(iTRAQ8plex)	81.14	3	1629.82	-3.14745	0.472938	8	0.566389	8	1.05781	8	0.948954	8	0.998278	8	0.929167	8	1.07303	8	0.941344	8
aEQLIQDVLSEAEAGGSGTVTR	Unigene5863_All	N-Term(iTRAQ8plex)	81.14	3	2535.31	-2.19175	1.68166	2	1.55009	2	0.961982	2	1.02288	2	1.03273	2	0.805573	2	0.926229	2	1.05961	2
cGQVVScADITALAAR	CL8670.Contig2_All	N-Term(iTRAQ8plex); C1(Carbamidomethyl); C7(Carbamidomethyl)	81.1	2	1996.02	-2.50486	0.844589	4	0.687319	4	0.905244	4	1.08418	4	1.04664	4	1.15168	4	1.18694	4	0.849387	4
nEVAQTVLEELEk	CL5866.Contig1_All 142 1005 minus strand PREDICTED: hypersensitive-induced response protein 4 [Vitis vinifera]gi	N-Term(iTRAQ8plex); K13(iTRAQ8plex)	81.1	2	2110.18	-4.10394	1.13741	2	1.2081	2	1.116	2	0.894358	2	0.967498	2	0.945926	2	0.967244	2	1.02414	2
qAFDEAIAELDTLGEESYk	Unigene12500_All;Unigene12501_All 102 860 minus strand 14-3-3 protein [Nicotiana tabacum]gi;Unigene12504_All	N-Term(iTRAQ8plex); K19(iTRAQ8plex)	81.02	2	2737.4	-2.2376
aVVGASGGSmIIAGTTEVLLNHFAR	CL9142.Contig1_All	N-Term(iTRAQ8plex); M10(Oxidation)	81.01	3	2791.51	-0.484106	0.782867	1	0.373788	1	0.988938	1	1.01	1	0.919919	1	0.712686	1	1.07114	1	0.942901	1
fAVAAAPVAAVDSGAAPAAk	Unigene33972_All	N-Term(iTRAQ8plex); K20(iTRAQ8plex)	80.98	2	2363.35	-1.90416	1.04709	6	1.06105	6	0.97869	6	1.01896	6	0.937702	6	0.976264	6	1.03782	6	0.969751	6
nmITGTSQADcAVLIIDSTTGGFEAGISk	CL4654.Contig1_All 115 1455 minus strand PREDICTED: elongation factor 1-alpha-like isoform 1 [Glycine max]gi;CL4654.Contig3_All;Unigene39065_All	N-Term(iTRAQ8plex); M2(Oxidation); C11(Carbamidomethyl); K29(iTRAQ8plex)	80.93	3	3581.82	-2.22075
fGFSQQEVEEAFETSAR	CL3931.Contig4_All	N-Term(iTRAQ8plex)	80.9	2	2266.08	-3.63927	1.36243	5	1.30493	5	0.893102	5	1.09494	5	0.941156	5	0.928559	5	1.1361	5	0.890453	5
nPLNYTQVSVLADDILk	Unigene14195_All	N-Term(iTRAQ8plex); K17(iTRAQ8plex)	80.89	2	2511.42	-1.80131	0.807646	4	1.14328	4	1.00835	4	0.992499	4	0.889529	4	0.863786	4	0.973269	4	1.02047	4
lHVEVAAVSEDVGTAGALR	CL9087.Contig1_All	N-Term(iTRAQ8plex)	80.86	3	2198.2	-1.54768	0.943227	5	0.862469	5	0.988991	5	1.00995	5	0.897242	5	0.881506	5	1.18935	5	0.847469	5
wcScNIFSTQDHAAAAIAR	Unigene4560_All 885 1778 adenosylhomocysteinase, putative [Ricinus communis]gi	N-Term(iTRAQ8plex); C2(Carbamidomethyl); C4(Carbamidomethyl)	80.86	2	2483.18	-4.47929	0.69195	5	0.708278	5	0.933757	5	1.05891	5	0.88998	5	0.929026	5	0.990143	5	1.0083	5
dLVLLSGAHTVGIAHcPSFSDR	Unigene14304_All	N-Term(iTRAQ8plex); C16(Carbamidomethyl)	80.85	2	2656.38	-2.3247	1.07315	13	1.08748	13	1.00469	13	0.996041	13	1.04396	13	1.08565	13	1.01656	13	0.986968	13
dIAQPIIAEQIPk	CL7299.Contig8_All 47 1402 PREDICTED: extended synaptotagmin-2 isoform 1 [Vitis vinifera]gi	N-Term(iTRAQ8plex); K13(iTRAQ8plex)	80.85	2	2044.22	-2.71525	1.6413	1	1.29503	1	0.911418	1	1.07871	1	0.87191	1	1.0054	1	0.917385	1	1.06704	1
gILYLGMGVSGGEEGAR	Unigene5783_All	N-Term(iTRAQ8plex)	80.81	3	1970.03	-1.88267	0.940773	3	0.856714	3	1.07444	3	0.934217	3	0.880403	3	0.945715	3	1.13638	3	0.890231	3
sGAQHVASSEGVALIAPDTSPR	CL2378.Contig1_All 45 896 PREDICTED: S-formylglutathione hydrolase isoform 1 [Vitis vinifera]gi	N-Term(iTRAQ8plex)	80.8	2	2454.28	-3.37858	0.646863	3	0.833654	3	1.14745	3	0.869511	3	0.880076	3	1.09648	3	1.03869	3	0.969101	3
aETMDPSWTNPQLLcSR	Unigene4439_All	N-Term(iTRAQ8plex); C15(Carbamidomethyl)	80.77	2	2310.11	-0.871831	0.256983	4	0.20745	4	1.00228	4	0.998138	4	0.867646	4	1.14874	4	1.12404	4	0.899844	4
gYTNVFAIGDITDVPEIk	CL7861.Contig3_All	N-Term(iTRAQ8plex); K18(iTRAQ8plex)	80.75	2	2560.41	0.084234	0.645364	5	0.5252	5	0.834932	5	1.1465	5	0.964772	5	0.991777	5	0.967621	5	1.02648	5
fTEQGDAITFESEVDk	Unigene12464_All 100 1032 minus strand PREDICTED: putative glucose-6-phosphate 1-epimerase [Vitis vinifera]gi	N-Term(iTRAQ8plex); K16(iTRAQ8plex)	80.72	2	2424.25	2.79506	0.836151	3	0.923697	3	0.982202	3	1.01597	3	1.18835	3	1.01688	3	0.983687	3	1.01351	3
lVAALPEGGVLLLENVR	CL4002.Contig1_All 60 1004 minus strand phosphoglycerate kinase, putative [Ricinus communis]gi	N-Term(iTRAQ8plex)	80.6	3	2067.25	-1.11774	1.11408	6	0.964429	6	1.0457	6	0.959099	6	0.986377	6	0.971736	6	1.04373	6	0.964969	6
aHPTVFNTLLQVLDDGR	CL2157.Contig5_All	N-Term(iTRAQ8plex)	80.48	3	2200.2	-1.93155	0.649426	1	0.674843	1	0.990899	1	1.00826	1	1.41332	1	1.50219	1	1.07877	1	0.93674	1
lGDDISDLTLAEAQk	Unigene2370_All	N-Term(iTRAQ8plex); K15(iTRAQ8plex)	80.48	2	2197.22	0.921428	0.985459	1	1.41577	1	0.997089	1	1.00278	1	0.792479	1	0.830913	1	0.895525	1	1.08469	1
nTIEDEAVVLGAGAFEVAAR	CL1256.Contig18_All 141 1742 PREDICTED: T-complex protein 1 subunit zeta [Vitis vinifera]gi	N-Term(iTRAQ8plex)	80.47	3	2336.24	-1.31351	1.07107	7	1.09533	7	0.918903	7	1.07207	7	0.977054	7	0.945253	7	1.07877	7	0.936746	7
hLIGGAAVTEELIPGFk	CL5208.Contig3_All 62 1750 PREDICTED: pyridine nucleotide-disulfide oxidoreductase domain-containing protein 2 [Vitis vinifera]gi	N-Term(iTRAQ8plex); K17(iTRAQ8plex)	80.41	2	2360.37	-2.34968	1.04493	3	1.27966	3	0.987003	3	1.01172	3	1.06985	3	1.02733	3	0.954481	3	1.03709	3
vHNDcAcAGAIGLGGSGGTALLSPAFk	Unigene26351_All	N-Term(iTRAQ8plex); C5(Carbamidomethyl); C7(Carbamidomethyl); K27(iTRAQ8plex)	80.37	3	3209.65	-5.38024	1.14306	1	0.927258	1	0.970633	1	1.02623	1	0.823951	1	0.970102	1	1.05284	1	0.957675	1
tEDQLEDLEDDPDLDDDR	CL6603.Contig3_All 30 788 Phosducin, putative [Ricinus communis]gi	N-Term(iTRAQ8plex)	80.35	2	2452.08	-0.919035	1.30263	2	1.16665	2	0.97465	2	1.01923	2	0.966682	2	0.830451	2	1.14773	2	0.880153	2
aGDILAIPLSAcASNFPR	Unigene5547_All	N-Term(iTRAQ8plex); C12(Carbamidomethyl)	80.32	3	2177.17	-1.039	1.30728	3	0.862091	3	0.88778	3	1.09966	3	0.810772	3	0.867234	3	1.02471	3	0.980388	3
gVTFFDTSDFYGQNHDNEIMIGk	CL7547.Contig3_All	N-Term(iTRAQ8plex); K23(iTRAQ8plex)	80.31	3	3243.58	-3.73495	0.810219	1	0.725542	1	1.0129	1	0.988763	1	0.972379	1	1.19213	1	0.97858	1	1.01763	1
dAMAALNQEVMQLGQSLYR	CL1024.Contig53_All	N-Term(iTRAQ8plex)	80.26	3	2442.23	-4.17669	1.19115	2	0.90803	2	0.997042	2	1.00009	2	0.87472	2	0.931943	2	1.20689	2	0.833266	2
eVTENFGTNSLIGEGSYGR	CL14355.Contig1_All 229 1302 minus strand Serine/threonine-protein kinase PBS1, putative [Ricinus communis]gi	N-Term(iTRAQ8plex)	80.21	2	2334.15	-2.05865	0.818581	3	0.631365	3	1.00383	3	0.996805	3	0.870745	3	1.01245	3	1.06829	3	0.945203	3
yANQALLSGcSAGGLASILHcDQFR	CL11863.Contig1_All	N-Term(iTRAQ8plex); C10(Carbamidomethyl); C21(Carbamidomethyl)	80.15	3	3013.49	-1.15461	0.777154	7	0.855751	7	0.962312	7	1.0336	7	0.930041	7	1.08467	7	1.09759	7	0.921545	7
qLNAPLEVVDPEIADIIEHEk	Unigene1183_All	N-Term(iTRAQ8plex); K21(iTRAQ8plex)	80.14	3	2980.65	1.76623	1.33093	1	1.08967	1	1.22397	1	0.801687	1	1.17374	1	1.08517	1	1.04792	1	0.961655	1
lQEYVDDLNANIEk	CL9588.Contig1_All	N-Term(iTRAQ8plex); K14(iTRAQ8plex)	80.13	2	2272.22	-3.68236	0.613653	3	0.649237	3	1.0896	3	0.920787	3	1.06457	3	1.08064	3	0.950064	3	1.04066	3
aAANTYcQLLLSQSDNNVk	CL6371.Contig3_All 674 3067 PREDICTED: coatomer subunit beta-1 [Vitis vinifera]gi;CL6371.Contig10_All	N-Term(iTRAQ8plex); C7(Carbamidomethyl); K19(iTRAQ8plex)	80.1	2	2718.43	-0.181704
gDVNSISVGSGTNIQDNSLVHVAk	CL1726.Contig2_All 148 954 minus strand PREDICTED: gamma carbonic anhydrase 1, mitochondrial-like [Cucumis sativus]gi;Unigene30137_All 2 724 PREDICTED: uncharacterized protein DDB_G0288155 isoform 1 [Vitis vinifera]gi	N-Term(iTRAQ8plex); K24(iTRAQ8plex)	80.06	3	3019.62	-2.99318
gHEENEELFEFk	CL147.Contig2_All	N-Term(iTRAQ8plex); K12(iTRAQ8plex)	80.05	2	2116.07	-3.17999	0.946419	4	1.00065	4	0.990713	4	1.00843	4	0.913784	4	1.02033	4	0.958448	4	1.03384	4
nLADFGIVTQcLAPTR	CL650.Contig2_All;CL650.Contig8_All 123 2843 minus strand PREDICTED: protein argonaute 4 [Vitis vinifera]gi	N-Term(iTRAQ8plex); C11(Carbamidomethyl)	80.01	3	2080.11	-3.06081
gQSWQINAPSGTTGAR	Unigene31941_All 287 946 minus strand RecName: Full=Thaumatin-like protein; AltName: Allergen=Act d 2; Flags: Precursorgi	N-Term(iTRAQ8plex)	80	2	1935	-0.471854	0.19879	16	0.150128	16	1.00515	16	0.995628	16	0.792917	16	0.938289	16	1.10111	16	0.918704	16
sVGGSSIVDGQLELMLHR	CL14275.Contig3_All;CL14275.Contig2_All	N-Term(iTRAQ8plex)	79.99	4	2202.18	-1.23574
sQAAIALATGEASDIVSEELAR	CL11559.Contig1_All;CL11559.Contig2_All	N-Term(iTRAQ8plex)	79.93	3	2506.33	-0.980448
lYSITDGQLNLVDGELSk	CL3068.Contig6_All;Unigene36332_All	N-Term(iTRAQ8plex); K18(iTRAQ8plex)	79.92	3	2573.42	-3.27048
eANcPVVADITHSLQQPAGR	CL8056.Contig1_All 194 1063 RecName: Full=2-dehydro-3-deoxyphosphooctonate aldolase; AltName: Full=3-deoxy-D-manno-octulosonic acid 8-phosphate synthase; AltName: Full=KDO-8-phosphate synthase; Short=KDO 8-P synthase; Short=KDOPS; AltName: Full=Phospho-2-dehydro-3-deoxyoctonate aldolasegi;CL8056.Contig3_All 90 959 RecName: Full=2-dehydro-3-deoxyphosphooctonate aldolase; AltName: Full=3-deoxy-D-ma…	N-Term(iTRAQ8plex); C4(Carbamidomethyl)	79.9	3	2467.26	-2.10704
yGQDAcNVGDEGGFAPNVQDNR	CL12162.Contig1_All	N-Term(iTRAQ8plex); C6(Carbamidomethyl)	79.85	2	2687.21	1.54928	1.3402	3	1.31911	3	0.976638	3	1.0209	3	0.950775	3	0.989649	3	1.10583	3	0.914895	3
mLIQMVETELEQR	CL4326.Contig4_All;CL4326.Contig6_All	N-Term(iTRAQ8plex)	79.85	3	1924.01	-1.99982
yEPTIGVEVHPLDFFTNcGk	CL3060.Contig2_All	N-Term(iTRAQ8plex); C18(Carbamidomethyl); K20(iTRAQ8plex)	79.81	2	2931.51	-3.25407	0.879616	6	0.901204	6	1.06201	6	0.945171	6	0.924155	6	1.06859	6	0.936329	6	1.05173	6
dGEADAEAEQVVNPWEVSAk	Unigene21287_All 37 375 minus strand tRNA synthetase class I family protein [Arabidopsis lyrata subsp. lyrata]gi	N-Term(iTRAQ8plex); K20(iTRAQ8plex)	79.8	3	2752.39	0.855279	0.840987	1	0.762255	1	0.986261	1	1.01237	1	1.05085	1	1.15224	1	0.95069	1	1.04015	1
eTcAQATALLLSNLGSDSR	CL7767.Contig4_All	N-Term(iTRAQ8plex); C3(Carbamidomethyl)	79.74	2	2311.19	-0.116133	1.09387	2	0.915266	2	1.01603	2	0.985895	2	0.897137	2	0.929861	2	1.05631	2	0.954714	2
vDGLPENAEATTDLGFDESHYLk	CL6200.Contig4_All	N-Term(iTRAQ8plex); K23(iTRAQ8plex)	79.69	3	3129.57	-3.28219	1.05198	2	1.1162	2	1.08449	2	0.925108	2	0.920686	2	1.0001	2	1.02403	2	0.978808	2
sLGcVDVEFSPEDAGR	CL819.Contig6_All	N-Term(iTRAQ8plex); C4(Carbamidomethyl)	79.67	2	2041.97	-5.21223	0.981387	3	0.943952	3	0.971041	3	1.02586	3	0.939899	3	1.06838	3	1.11102	3	0.910708	3
aPELWDcPSHADIDER	Unigene2378_All	N-Term(iTRAQ8plex); C7(Carbamidomethyl)	79.66	2	2215.04	-0.814517	0.877481	2	0.877739	2	0.944457	2	1.03817	2	0.879015	2	0.870432	2	1.01617	2	0.981086	2
lNSELLNNLGNFINR	CL3218.Contig1_All	N-Term(iTRAQ8plex)	79.65	3	2035.12	-1.06337	1.08597	5	1.08059	5	1.08172	5	0.927769	5	1.16639	5	0.961222	5	1.01369	5	0.989284	5
aIYASGSPFDPVEYNGk	Unigene38205_All 219 1991 minus strand malic enzyme, putative [Ricinus communis]gi	N-Term(iTRAQ8plex); K17(iTRAQ8plex)	79.63	3	2423.26	-2.58703	0.910992	16	0.955294	16	0.94599	16	1.04806	16	0.947315	16	1.0137	16	0.896384	16	1.084	16
vESELSLVcAGILk	CL118.Contig3_All	N-Term(iTRAQ8plex); C9(Carbamidomethyl); K14(iTRAQ8plex)	79.62	2	2126.23	-2.2966	0.8726	1	1.82566	1	0.971283	1	1.02565	1	0.638426	1	0.509205	1	0.939554	1	1.04914	1
vSALVNDTVGTLAGGR	CL6327.Contig2_All	N-Term(iTRAQ8plex)	79.59	3	1834.03	0.478571	1.13572	3	1.10984	3	0.933144	3	1.05945	3	1.00208	3	1.0135	3	1.06082	3	0.95124	3
gTTDcLGHVALVTELMR	Unigene26006_All	N-Term(iTRAQ8plex); C5(Carbamidomethyl)	79.56	2	2177.12	-6.52767	0.746403	3	0.761029	3	1.01964	3	0.982794	3	0.954905	3	0.929227	3	1.11917	3	0.904125	3
eAAYQIIQDELmLDGNPR	CL8976.Contig1_All	N-Term(iTRAQ8plex); M12(Oxidation)	79.55	3	2396.2	-2.77722	1.33822	13	1.18787	13	0.928797	13	1.06331	13	0.963892	13	0.910703	13	1.03315	13	0.973577	13
vQAcTQEEVNk	Unigene8774_All;Unigene9112_All 124 1611 minus strand RecName: Full=NADP-dependent glyceraldehyde-3-phosphate dehydrogenase; AltName: Full=Glyceraldehyde-3-phosphate dehydrogenase [NADP(+)]; AltName: Full=Non-phosphorylating glyceraldehyde 3-phosphate dehydrogenase; AltName: Full=Triosephosphate dehydrogenasegi	N-Term(iTRAQ8plex); C4(Carbamidomethyl); K11(iTRAQ8plex)	79.48	2	1914.02	-2.8436
nYVDmDEYPVTTELQNR	CL8976.Contig1_All	N-Term(iTRAQ8plex); M5(Oxidation)	79.48	2	2407.14	-1.41689	0.917994	7	0.826776	7	0.968996	7	1.02768	7	0.864315	7	0.905097	7	1.04256	7	0.965981	7
gVPISNPDGPLDHELFLLcAR	CL6801.Contig2_All	N-Term(iTRAQ8plex); C19(Carbamidomethyl)	79.47	4	2624.37	-2.75394	0.798205	4	0.676479	4	1.06047	4	0.946039	4	0.831664	4	0.923604	4	1.09473	4	0.923852	4
lTPEEMAELESVATEEAVk	CL14384.Contig1_All	N-Term(iTRAQ8plex); K19(iTRAQ8plex)	79.44	2	2684.41	-3.02663	0.882819	4	0.92743	4	1.02765	4	0.975539	4	0.953862	4	1.00546	4	0.944214	4	1.04514	4
aLGVDILTGAGTILGPQk	Unigene28804_All	N-Term(iTRAQ8plex); K18(iTRAQ8plex)	79.43	2	2332.4	-1.16334	0.892267	6	0.781495	6	1.02428	6	0.978659	6	1.0222	6	1.06759	6	0.95005	6	1.04049	6
nIGFVSDDVGLDADNck	Unigene36270_All 102 1292 minus strand s-adenosylmethionine synthetase, putative [Ricinus communis]gi	N-Term(iTRAQ8plex); C16(Carbamidomethyl); K17(iTRAQ8plex)	79.42	2	2447.23	0.145011	0.617931	3	0.662435	3	0.953509	3	1.0414	3	1.02025	3	0.999223	3	0.960098	3	1.03256	3
vGFGAELDSVcGSSEGAk	Unigene33954_All 26 1300 cytochrome P450 [Populus trichocarpa]gi	N-Term(iTRAQ8plex); C11(Carbamidomethyl); K18(iTRAQ8plex)	79.42	3	2378.21	-0.533955	1.14624	1	1.18594	1	0.935417	1	1.05744	1	1.12299	1	1.12653	1	0.869648	1	1.10558	1
aAAVAALSQVLTAEk	CL3068.Contig3_All;CL3068.Contig1_All;CL3068.Contig7_All	N-Term(iTRAQ8plex); K15(iTRAQ8plex)	79.38	2	2051.22	-4.23407
lSYTEAVAILEEASk	CL1044.Contig1_All	N-Term(iTRAQ8plex); K15(iTRAQ8plex)	79.38	2	2232.25	-1.65529	1.03848	5	1.00445	5	1.08275	5	0.926857	5	1.04122	5	0.95808	5	0.894164	5	1.08579	5
nLSQQcLNALAk	CL7395.Contig1_All;Unigene260_All;Unigene32880_All	N-Term(iTRAQ8plex); C6(Carbamidomethyl); K12(iTRAQ8plex)	79.36	2	1968.11	-3.43019
sQVMAASGAVSLIQIQEELkR	CL9972.Contig6_All	N-Term(iTRAQ8plex); K20(iTRAQ8plex)	79.33	3	2866.61	-4.65743	0.986421	2	1.10572	2	0.919339	2	1.07085	2	1.11186	2	1.06259	2	0.976497	2	1.01746	2
fGWEEEAAQVVEDVR	CL11723.Contig1_All	N-Term(iTRAQ8plex)	79.3	3	2068.02	-3.24482	1.86355	3	1.73303	3	0.886194	3	1.10107	3	1.10261	3	1.28355	3	1.00316	3	0.997792	3
hAAESTNATNESVLk	Unigene36006_All 260 1840 predicted protein [Populus trichocarpa]gi	N-Term(iTRAQ8plex); K15(iTRAQ8plex)	79.28	2	2180.17	-2.55995	0.974676	7	0.980306	7	0.879196	7	1.10727	7	0.955954	7	0.970814	7	0.931917	7	1.05531	7
sAFSLLNQVLDEYQk	CL3012.Contig2_All 75 671 PREDICTED: VAMP-like protein YKT61-like [Vitis vinifera]gi	N-Term(iTRAQ8plex); K15(iTRAQ8plex)	79.27	2	2363.3	-1.56357	0.934182	4	1.06127	4	0.992012	4	1.00728	4	1.07619	4	1.02717	4	0.827272	4	1.13968	4
gLSIASTFVGNSTSIQEMFR	CL2899.Contig10_All 138 1478 PREDICTED: tubulin beta-1 chain [Vitis vinifera]gi	N-Term(iTRAQ8plex)	79.25	2	2449.27	2.04495	1.5965	2	1.49227	2	0.956596	2	1.03723	2	0.926979	2	0.99712	2	1.02202	2	0.982401	2
aEAPASDEPAPADPVPPPVAAETk	CL5526.Contig3_All 242 1984 Patellin-3, putative [Ricinus communis]gi	N-Term(iTRAQ8plex); K24(iTRAQ8plex)	79.22	2	2935.55	-1.55916	1.23938	5	0.736921	5	1.03855	5	0.966032	5	1.18241	5	1.46505	5	1.02191	5	0.982653	5
qADVIAAAVTAAEVALR	CL150.Contig5_All 174 1367 minus strand proliferation-associated 2g4, putative [Ricinus communis]gi	N-Term(iTRAQ8plex)	79.21	3	1973.13	-1.03922	1.29677	2	1.38217	2	0.91056	2	1.07908	2	1.0209	2	0.7574	2	1.21538	2	0.826247	2
aVGIYASLVNINAYHQPGVEAGk	Unigene378_All 972 1574 minus strand glucose-6-phosphate isomerase, putative [Ricinus communis]gi;CL1172.Contig11_All	N-Term(iTRAQ8plex); K23(iTRAQ8plex)	79.2	3	2979.64	-2.27441
lGTcNVVVASSPDVAR	Unigene13648_All	N-Term(iTRAQ8plex); C4(Carbamidomethyl)	79.18	2	1949.04	0.223284	1.61682	2	2.36707	2	0.79577	2	1.17023	2	1.41246	2	1.06801	2	1.11923	2	0.903761	2
vPGYGVTTNIINGGIEcGk	Unigene25965_All	N-Term(iTRAQ8plex); C17(Carbamidomethyl); K19(iTRAQ8plex)	79.17	2	2557.39	-0.407996	0.177055	14	0.149902	14	0.450433	15	1.48728	15	0.912597	15	1.02683	15	0.970078	15	1.0245	15
hGAELAHEANNGLDIAVR	Unigene8763_All	N-Term(iTRAQ8plex)	79.14	2	2191.15	-2.6988	0.948646	6	1.07112	6	0.994906	6	1.00449	6	0.864006	6	0.936392	6	0.967985	6	1.02618	6
qEDIDGFLVGGASLk	CL11179.Contig1_All	N-Term(iTRAQ8plex); K15(iTRAQ8plex)	79.14	2	2157.2	-0.000846583	1.18698	2	1.34038	2	1.02159	2	0.980094	2	1.14301	2	1.09238	2	0.8829	2	1.09396	2
vILSGAAPLATHVEAFLR	CL43.Contig7_All 55 2031 PREDICTED: long chain acyl-CoA synthetase 4 [Vitis vinifera]gi	N-Term(iTRAQ8plex)	79.13	3	2169.27	-1.2342	0.904661	2	0.847819	2	0.92993	2	1.06212	2	1.1317	2	1.08652	2	0.944024	2	1.04455	2
sNFcVIGYDVYk	CL8927.Contig6_All	N-Term(iTRAQ8plex); C4(Carbamidomethyl); K12(iTRAQ8plex)	79.07	2	2073.09	-3.52424	1.05895	3	1.16019	3	1.01589	3	0.986114	3	1.06517	3	0.960368	3	0.890909	3	1.08842	3
tGIDALAVcIGNVHGk	CL11183.Contig2_All	N-Term(iTRAQ8plex); C9(Carbamidomethyl); K16(iTRAQ8plex)	78.98	2	2233.25	-2.84544	1.05239	9	1.16026	9	0.88836	9	1.09915	9	1.01805	9	1.05478	9	1.01526	9	0.98802	9
rEPVQLGDVTEEELR	Unigene32965_All 113 682 steroid binding protein, putative [Ricinus communis]gi	N-Term(iTRAQ8plex)	78.98	3	2074.11	-1.12875	0.923378	2	1.02627	2	0.96234	2	1.03334	2	0.826429	2	0.898447	2	0.974009	2	1.02033	2
lPSILVDETSVQk	CL10721.Contig1_All 98 802 minus strand PREDICTED: proteasome subunit alpha type-2-B-like [Cucumis sativus]gi	N-Term(iTRAQ8plex); K13(iTRAQ8plex)	78.95	2	2037.2	-1.78461	1.18757	6	1.23256	6	1.07868	6	0.93039	6	1.01657	6	1.13758	6	0.964108	6	1.02932	6
sAQITESTDVNELVEk	Unigene37481_All	N-Term(iTRAQ8plex); K16(iTRAQ8plex)	78.92	2	2371.28	1.22971	1.00936	3	1.26374	3	1.02323	3	0.979608	3	1.12234	3	1.09756	3	0.974252	3	1.02113	3
gHYTEGAELIDSVLDVVR	CL2899.Contig11_All 103 1443 PREDICTED: tubulin beta-1 chain [Vitis vinifera]gi;CL2899.Contig1_All;CL2899.Contig6_All 109 1446 hypothetical protein SORBIDRAFT_10g027010 [Sorghum bicolor]gi;CL2899.Contig9_All;CL2899.Contig10_All 138 1478 PREDICTED: tubulin beta-1 chain [Vitis vinifera]gi;Unigene43198_All 2 325 PREDICTED: tubulin beta-1 chain-like isoform 1 [Fragaria vesca subsp. vesca]gi	N-Term(iTRAQ8plex)	78.87	3	2277.2	-1.70496
nHPDAGQFAPGVGPISLLDGEYDGDR	CL3211.Contig1_All 3 2831 PREDICTED: protein TIC110, chloroplastic-like [Vitis vinifera]gi	N-Term(iTRAQ8plex)	78.87	3	3001.44	-5.28568	0.827253	1	1.01535	1	1.16367	1	0.855133	1	0.980587	1	0.892298	1	1.14271	1	0.885117	1
qLFEDTGSPLIPLEELNDMNVck	CL4020.Contig1_All 160 654 PREDICTED: universal stress protein A-like protein [Vitis vinifera]gi	N-Term(iTRAQ8plex); C22(Carbamidomethyl); K23(iTRAQ8plex)	78.84	3	3270.68	-1.4396	1.24771	1	1.39452	1	0.906213	1	1.08332	1	0.812707	1	0.828555	1	0.928291	1	1.05824	1
vTANLTAVIHEAAVTDGcDR	CL11765.Contig2_All 143 2527 minus strand PREDICTED: glutaminyl-tRNA synthetase isoform 1 [Vitis vinifera]gi	N-Term(iTRAQ8plex); C18(Carbamidomethyl)	78.83	3	2417.25	2.50549	0.94886	3	1.22226	3	1.02381	3	0.979098	3	1.00284	3	0.886529	3	1.15328	3	0.876583	3
sLFTISGEVDANAIDk	Unigene25970_All	N-Term(iTRAQ8plex); K16(iTRAQ8plex)	78.82	2	2288.26	1.11403	0.729055	4	0.725242	4	1.06475	4	0.942785	4	1.00343	4	1.07132	4	0.897239	4	1.08319	4
aSDSANLDSAAELLIR	CL6437.Contig4_All	N-Term(iTRAQ8plex)	78.79	3	1950.04	-2.32205	0.970595	2	0.796979	2	1.04817	2	0.956981	2	0.850252	2	0.983584	2	1.03207	2	0.974284	2
dLALELVENGLAk	CL79.Contig56_All 263 3217 minus strand PREDICTED: staphylococcal nuclease domain-containing protein 1 [Vitis vinifera]gi;CL79.Contig52_All	N-Term(iTRAQ8plex); K13(iTRAQ8plex)	78.79	2	1993.18	-0.621784
yAIIcQENGLVPIVEPEILVDGPHDIEk	CL263.Contig2_All	N-Term(iTRAQ8plex); C5(Carbamidomethyl); K28(iTRAQ8plex)	78.7	3	3769.03	-1.31419	1.30106	4	1.32747	4	0.984184	4	1.01333	4	0.982684	4	1.07855	4	0.882233	4	1.09534	4
gmQMLSGSISIAHVEDVcR	CL2365.Contig2_All	N-Term(iTRAQ8plex); M2(Oxidation); C18(Carbamidomethyl)	78.65	3	2410.18	-3.08565	0.855021	1	0.885886	1	0.941168	1	1.05234	1	0.974713	1	0.855906	1	1.17098	1	0.8623	1
vFISDEFDELLPk	CL2144.Contig1_All 2 1837 PREDICTED: endoplasmin homolog [Vitis vinifera]gi	N-Term(iTRAQ8plex); K13(iTRAQ8plex)	78.62	2	2160.2	-1.25232	1.34466	8	1.21549	8	0.994677	8	1.00487	8	1.06624	8	1.04214	8	0.932788	8	1.05456	8
lDEFQSQLQELLk	Unigene1852_All	N-Term(iTRAQ8plex); K13(iTRAQ8plex)	78.62	2	2199.24	-3.80023	1.46215	2	1.62102	2	1.04438	2	0.960274	2	1.09768	2	0.963399	2	0.981718	2	1.01499	2
sIDDGAAFGFPDTPEEAAk	CL2539.Contig3_All	N-Term(iTRAQ8plex); K19(iTRAQ8plex)	78.61	2	2546.28	-3.0699	0.969181	9	0.84598	9	0.992864	9	1.00652	9	0.911631	9	0.972655	9	0.990823	9	1.00775	9
kFEIEPVEVIYSDGNSR	CL12799.Contig1_All 86 1867 PREDICTED: probable phenylalanyl-tRNA synthetase beta chain [Vitis vinifera]gi	N-Term(iTRAQ8plex); K1(iTRAQ8plex)	78.61	3	2590.39	-3.64375	1.09751	2	1.06142	2	1.00094	2	0.998458	2	1.04364	2	1.18366	2	0.957287	2	1.03286	2
vPTPNVSVVDLTcR	CL6938.Contig1_All 19 1278 glyceraldehyde 3-phosphate dehydrogenase, putative [Ricinus communis]gi;Unigene33862_All	N-Term(iTRAQ8plex); C13(Carbamidomethyl)	78.59	3	1861.01	-4.36102
lTDSFLDGTSSVYLEELQR	CL4078.Contig1_All 2280 5339 minus strand predicted protein [Populus trichocarpa]gi	N-Term(iTRAQ8plex)	78.57	2	2477.26	-2.69057	1.08622	2	0.76607	2	1.16939	2	0.849188	2	0.845218	2	0.911239	2	1.01165	2	0.989675	2
gLNPAGYNIGTDFIANNR	CL10656.Contig1_All	N-Term(iTRAQ8plex)	78.46	2	2211.14	-2.75927	0.768959	2	0.551792	2	0.986241	2	1.01239	2	1.14619	2	1.31214	2	1.11518	2	0.907341	2
aGSAIEELYGSPQDIEGVVR	CL116.Contig1_All 181 4575 minus strand PREDICTED: alpha-glucan water dikinase, chloroplastic [Vitis vinifera]gi	N-Term(iTRAQ8plex)	78.45	2	2394.24	-0.344491	0.985578	1	0.695058	1	1.02793	1	0.975447	1	0.837536	1	0.925427	1	1.02296	1	0.981803	1
lGLDLSPVAEccNSGLGk	CL10330.Contig3_All 167 637 minus strand PREDICTED: gamma-interferon-inducible lysosomal thiol reductase isoform 2 [Vitis vinifera]gi	N-Term(iTRAQ8plex); C11(Carbamidomethyl); C12(Carbamidomethyl); K18(iTRAQ8plex)	78.38	2	2498.31	-4.11202	0.869757	3	1.03113	3	1.00207	3	0.998367	3	0.862552	3	0.80383	3	0.915455	3	1.0686	3
lcAVmLDTVGPELQVVNR	Unigene36006_All 260 1840 predicted protein [Populus trichocarpa]gi	N-Term(iTRAQ8plex); C2(Carbamidomethyl); M5(Oxidation)	78.3	2	2334.24	-0.625322	1.29401	2	1.15492	2	0.976801	2	1.01873	2	0.943612	2	0.889611	2	1.10877	2	0.912435	2
vEFQSFDILTDDEVR	CL2496.Contig3_All	N-Term(iTRAQ8plex)	78.28	3	2117.06	-3.43672	1.10671	2	0.96043	2	0.969616	2	1.02276	2	0.985146	2	0.988154	2	1.09852	2	0.9207	2
aQVGVGPIAWDETVAAFAR	Unigene66700_All 37 525 PREDICTED: basic form of pathogenesis-related protein 1 [Vitis vinifera]gi	N-Term(iTRAQ8plex)	78.28	3	2262.22	-1.4982	0.536341	4	0.452429	4	0.504501	4	1.43705	4	0.904518	4	0.851968	4	1.17658	4	0.852883	4
kDLYGNIVLSGGSTmFPGIADR	CL997.Contig3_All	N-Term(iTRAQ8plex); K1(iTRAQ8plex); M15(Oxidation)	78.27	4	2935.58	-1.95953	0.924858	4	0.857291	4	1.02389	4	0.979008	4	0.959953	4	0.964667	4	0.857525	4	1.11505	4
yQIGPEQIEALYQYAk	CL13367.Contig1_All	N-Term(iTRAQ8plex); K16(iTRAQ8plex)	78.25	2	2522.37	-1.57786	1.11207	3	1.22737	3	0.97648	3	1.02104	3	0.884392	3	0.705497	3	0.90725	3	1.07522	3
lAGIQLQIASAQVTESTDFTELTNk	Unigene17660_All	N-Term(iTRAQ8plex); K25(iTRAQ8plex)	78.18	3	3286.79	-3.33766	1.11083	1	1.268	1	1.06388	1	0.943579	1	1.32928	1	1.02838	1	0.915158	1	1.06884	1
lFQVEYAmEAVk	Unigene6259_All	N-Term(iTRAQ8plex); M8(Oxidation); K12(iTRAQ8plex)	78.15	2	2052.13	-0.0848728	1.20979	2	1.39774	2	1.07059	2	0.937624	2	1.00685	2	0.854211	2	0.881082	2	1.0963	2
eLLQGSLNFFSEFGSSMEk	Unigene14304_All	N-Term(iTRAQ8plex); K19(iTRAQ8plex)	78.1	3	2758.42	-1.95557	1.79964	1	1.36454	1	1.0635	1	0.943915	1	1.20804	1	1.29068	1	0.967371	1	1.02668	1
aAVEEGIVPGGGVALLYASk	CL13984.Contig5_All 201 1913 chaperonin-60kD, ch60, putative [Ricinus communis]gi;CL13984.Contig4_All 166 1890 PREDICTED: chaperonin CPN60-2, mitochondrial-like [Cucumis sativus]gi	N-Term(iTRAQ8plex); K20(iTRAQ8plex)	78.07	2	2509.44	-4.14486
aLADAGADVLFIDALASk	CL350.Contig4_All 4054 5382 predicted protein [Populus trichocarpa]gi	N-Term(iTRAQ8plex); K18(iTRAQ8plex)	78.07	4	2369.35	-1.67521	1.09614	7	0.943458	7	1.12504	7	0.889377	7	1.11372	7	1.11601	7	0.931604	7	1.05556	7
vNQIGSVTESIEAVk	Unigene37236_All 3 1208 RecName: Full=Enolase 2; AltName: Full=2-phospho-D-glycerate hydro-lyase 2; AltName: Full=2-phosphoglycerate dehydratase 2; AltName: Allergen=Hev b 9gi;CL4379.Contig2_All 158 1492 predicted protein [Populus trichocarpa]gi	N-Term(iTRAQ8plex); K15(iTRAQ8plex)	78.06	2	2182.26	3.23638
aSGDYAIVISHNPDNDTSR	CL4282.Contig1_All 64 846 60S ribosomal protein L8, putative [Ricinus communis]gi	N-Term(iTRAQ8plex)	78.05	2	2336.14	-1.74829	0.735794	11	0.911566	11	1.03855	11	0.966029	11	0.927768	11	0.827674	11	1.06299	11	0.949484	11
fSYGEAmTVESTTQALcDLALR	CL1214.Contig1_All	N-Term(iTRAQ8plex); M7(Oxidation); C17(Carbamidomethyl)	77.95	3	2783.35	-1.24727	0.822201	1	0.884815	1	0.828396	1	1.15229	1	0.91521	1	0.78331	1	1.33125	1	0.732896	1
iTHLVFcTTSGVDmPGADYQLTk	Unigene13545_All	N-Term(iTRAQ8plex); C7(Carbamidomethyl); M14(Oxidation); K23(iTRAQ8plex)	77.95	3	3178.63	-2.66811	1.08663	1	1.47332	1	0.957212	1	1.03812	1	1.27747	1	1.14464	1	0.958217	1	1.03407	1
lFNAVAAEDLIVk	Unigene10512_All 143 1207 RecName: Full=Thiamine thiazole synthase, chloroplastic; AltName: Full=Thiazole biosynthetic enzyme; Flags: Precursorgi	N-Term(iTRAQ8plex); K13(iTRAQ8plex)	77.95	2	2011.2	-1.19387	1.26283	3	1.30121	3	1.13529	3	0.880287	3	1.17431	3	0.973177	3	0.931461	3	1.05568	3
aVFVDLEPTVIDEVR	Unigene13631_All 115 1464 minus strand alpha-tubulin [Gossypium hirsutum]gi;CL867.Contig1_All 2 1348 tubulin alpha chain, putative [Ricinus communis]gi	N-Term(iTRAQ8plex)	77.91	2	2006.11	-2.24028
sEETVSMIEAYLR	CL366.Contig3_All	N-Term(iTRAQ8plex)	77.9	3	1831.94	-2.55557	1.05554	5	1.00271	5	0.967956	5	1.0286	5	0.949728	5	1.02632	5	1.09271	5	0.925491	5
aGASAVLVADDTEEALITMDSPEEDGASAk	CL3623.Contig2_All	N-Term(iTRAQ8plex); K30(iTRAQ8plex)	77.89	3	3571.77	-1.53454	1.00251	2	0.983519	2	1.01688	2	0.985064	2	1.0862	2	1.21781	2	1.0195	2	0.983168	2
vFLSADDLLLNLQEmNLESATGk	CL10767.Contig1_All	N-Term(iTRAQ8plex); M15(Oxidation); K23(iTRAQ8plex)	77.89	3	3145.68	-2.46417	1.01562	4	1.12616	4	0.920508	4	1.06859	4	1.04358	4	0.96734	4	0.88393	4	1.093	4
gSADEFAVGGTGGVGGVSWPVFR	CL402.Contig7_All 149 2305 PREDICTED: eukaryotic translation initiation factor 3 subunit B [Vitis vinifera]gi;Unigene24207_All 186 1982 minus strand PREDICTED: eukaryotic translation initiation factor 3 subunit B [Vitis vinifera]gi	N-Term(iTRAQ8plex)	77.88	3	2513.27	-2.7976
gVNWAAFHPTLPLIVSGADDR	CL2441.Contig2_All 323 3976 minus strand predicted protein [Populus trichocarpa]gi	N-Term(iTRAQ8plex)	77.85	2	2540.35	-0.828882	1.05865	3	0.679184	3	1.15546	3	0.862412	3	0.772005	3	0.851023	3	1.06271	3	0.94971	3
dSHGIAQVNSVTGSk	CL297.Contig3_All 82 534 minus strand 40S ribosomal protein S13 [Glycine max]gi;Unigene17595_All 2 253 minus strand 40S ribosomal protein S13 [Glycine max]gi	N-Term(iTRAQ8plex); K15(iTRAQ8plex)	77.83	2	2108.15	-1.54161
sILEAYSGILQGFk	Unigene9460_All 105 2711 PREDICTED: importin subunit beta-1 [Vitis vinifera]gi	N-Term(iTRAQ8plex); K14(iTRAQ8plex)	77.81	2	2134.23	-2.39629	0.932844	2	1.17359	2	0.90258	2	1.08563	2	1.09123	2	1.06498	2	0.858671	2	1.11436	2
eVGSAFDYLENALHk	CL3828.Contig16_All	N-Term(iTRAQ8plex); K15(iTRAQ8plex)	77.78	3	2301.22	-4.11394	0.645314	5	0.633848	5	0.996993	5	1.00286	5	0.91944	5	0.956958	5	0.82908	5	1.13833	5
dLLSGTVGGASQLIVGHPFDTIk	CL5126.Contig1_All	N-Term(iTRAQ8plex); K23(iTRAQ8plex)	77.77	3	2933.67	4.18643	0.985875	5	0.995773	5	1.06352	5	0.943898	5	0.906029	5	1.01883	5	0.981286	5	1.01545	5
aWEEDPNSVDESWDNFFR	CL4078.Contig1_All 2280 5339 minus strand predicted protein [Populus trichocarpa]gi	N-Term(iTRAQ8plex)	77.76	2	2547.13	-1.1168	0.84996	4	0.722176	4	1.05085	4	0.955116	4	0.961975	4	1.02552	4	1.0196	4	0.984128	4
sTTTVGLcQALGAFLDk	Unigene25324_All 318 2225 10-formyltetrahydrofolate synthetase [Populus trichocarpa]gi	N-Term(iTRAQ8plex); C8(Carbamidomethyl); K17(iTRAQ8plex)	77.74	2	2390.32	-1.70403	1.18018	4	1.15279	4	1.04931	4	0.956101	4	0.959579	4	0.866663	4	1.02529	4	0.979734	4
lLIDNVEELLPVVYTPTVGEAcQk	Unigene38205_All 219 1991 minus strand malic enzyme, putative [Ricinus communis]gi	N-Term(iTRAQ8plex); C22(Carbamidomethyl); K24(iTRAQ8plex)	77.72	3	3308.83	-0.270841	1.3033	13	1.11882	13	1.04636	13	0.959108	13	0.987838	13	0.972596	13	0.963234	13	1.03002	13
iAPSVLSSDFANLASEAAR	CL2868.Contig4_All	N-Term(iTRAQ8plex)	77.68	4	2223.19	-2.77231	0.969324	4	0.992762	4	0.982581	4	1.01035	4	0.89207	4	1.01844	4	1.03489	4	0.970493	4
gITMAVDAVVTNLk	CL13984.Contig4_All 166 1890 PREDICTED: chaperonin CPN60-2, mitochondrial-like [Cucumis sativus]gi	N-Term(iTRAQ8plex); K14(iTRAQ8plex)	77.66	2	2040.19	-4.35282	1.08604	3	0.941609	3	0.960637	3	1.03509	3	1.12693	3	1.06813	3	1.01544	3	0.987875	3
vLVVGAGGLGcELLk	Unigene961_All 346 1692 PREDICTED: NEDD8-activating enzyme E1 catalytic subunit [Vitis vinifera]gi	N-Term(iTRAQ8plex); C11(Carbamidomethyl); K15(iTRAQ8plex)	77.65	2	2093.25	-4.22132	0.844167	3	0.934545	3	1.00141	3	0.99895	3	1.06732	3	1.02627	3	0.947153	3	1.04301	3
aENLNYLVNLVk	CL7309.Contig1_All	N-Term(iTRAQ8plex); K12(iTRAQ8plex)	77.61	3	1998.18	-4.14914	0.627396	3	0.728916	3	1.01663	3	0.985456	3	1.16415	3	1.20201	3	0.950325	3	1.04045	3
eLNSEELLEQLPALQQLLYR	CL5533.Contig3_All	N-Term(iTRAQ8plex)	77.59	3	2703.48	-2.47068	1.08193	1	1.01137	1	0.823544	1	1.15659	1	0.812294	1	0.893196	1	1.18289	1	0.852677	1
rEEFEQISIPILER	Unigene36309_All;CL10464.Contig1_All	N-Term(iTRAQ8plex)	77.58	3	2063.14	-1.49241
aEEAVQAVINFVk	Unigene22401_All	N-Term(iTRAQ8plex); K13(iTRAQ8plex)	77.57	2	2026.17	-3.54588	1.03898	2	0.964875	2	1.00798	2	0.992116	2	1.1104	2	1.15659	2	0.925205	2	1.05914	2
vTAcQLASAGPAPNHSAADPFAR	CL4968.Contig1_All	N-Term(iTRAQ8plex); C4(Carbamidomethyl)	77.56	3	2613.31	-2.6181	1.01039	1	0.816928	1	0.84595	1	1.13673	1	0.826043	1	0.945885	1	1.04112	1	0.967141	1
iDDHVAcAVAGImSDANILINTAR	CL651.Contig10_All 601 1347 PREDICTED: proteasome subunit alpha type-4 isoform 2 [Vitis vinifera]gi;Unigene32739_All 25 771 minus strand PREDICTED: proteasome subunit alpha type-4-like [Cucumis sativus]gi	N-Term(iTRAQ8plex); C7(Carbamidomethyl); M13(Oxidation)	77.53	3	2860.46	-1.70184
dESSPYAAMLAAQDVAQR	CL14362.Contig1_All;CL14362.Contig2_All	N-Term(iTRAQ8plex)	77.53	2	2227.09	-2.08015
gFGFVTYTSSEQASAAIQALDGQDLHGR	CL2099.Contig1_All	N-Term(iTRAQ8plex)	77.53	4	3230.6	-2.07816	0.792399	2	0.914542	2	0.834223	2	1.0917	2	1.05797	2	1.10261	2	1.145	2	0.876438	2
dGSTTFHSATVAAVGQGFLAR	CL9430.Contig2_All	N-Term(iTRAQ8plex)	77.5	2	2397.25	2.29405	0.987008	8	0.969299	8	1.0216	8	0.981047	8	1.02143	8	1.11509	8	1.05441	8	0.956037	8
aAPYDVYDQLDFDVPVGTR	CL8121.Contig1_All 2188 3369 minus strand NADH dehydrogenase subunit 7 [Brassica napus]gi	N-Term(iTRAQ8plex)	77.47	2	2445.22	-0.339098	1.02712	1	0.793799	1	0.996984	1	1.00287	1	0.87278	1	1.01432	1	1.00011	1	1.00025	1
iLVYGASFGPELEDAR	CL2757.Contig1_All 189 1667 PREDICTED: glutathione reductase, cytosolic [Vitis vinifera]gi;CL2757.Contig2_All 189 1667 PREDICTED: glutathione reductase, cytosolic [Vitis vinifera]gi	N-Term(iTRAQ8plex)	77.42	3	2041.09	0.4947
gLLEEIYDSIVk	CL2448.Contig5_All	N-Term(iTRAQ8plex); K12(iTRAQ8plex)	77.3	2	1987.15	-3.21911	1.06961	2	0.879847	2	1.09166	2	0.917817	2	1.11154	2	1.00227	2	0.819198	2	1.14452	2
vIGASMcGPDAAEIMQGIAIALk	CL2757.Contig2_All 189 1667 PREDICTED: glutathione reductase, cytosolic [Vitis vinifera]gi	N-Term(iTRAQ8plex); C7(Carbamidomethyl); K23(iTRAQ8plex)	77.28	3	2924.58	-1.81844	1.41122	2	1.51523	2	1.04968	2	0.955661	2	1.34859	2	1.13861	2	0.900083	2	1.07978	2
eAAYQIIQDELMLDGNPR	CL8976.Contig1_All	N-Term(iTRAQ8plex)	77.26	2	2380.21	-0.157036	1.21112	7	1.15271	7	0.974428	7	1.02286	7	0.997736	7	1.06135	7	1.02344	7	0.981416	7
lDFTPDGINTIVQVNDLk	CL5526.Contig3_All 242 1984 Patellin-3, putative [Ricinus communis]gi;CL5526.Contig4_All 136 1857 minus strand Patellin-3, putative [Ricinus communis]gi	N-Term(iTRAQ8plex); K18(iTRAQ8plex)	77.25	2	2610.46	-0.168953
vSVAGGDPALVESPTEPk	CL5305.Contig1_All 100 2124 PREDICTED: uncharacterized protein LOC100262703 [Vitis vinifera]gi	N-Term(iTRAQ8plex); K18(iTRAQ8plex)	77.2	2	2361.31	0.750066	0.859105	2	0.837972	2	0.976852	2	1.02032	2	1.01625	2	1.11702	2	0.905622	2	1.07651	2
eSGSTmEVVAVQTk	Unigene18523_All	N-Term(iTRAQ8plex); M6(Oxidation); K14(iTRAQ8plex)	77.14	2	2090.13	2.11585	1.39703	6	1.11033	6	1.1141	6	0.899042	6	0.948259	6	0.828711	6	0.861271	6	1.11232	6
lASNLLTGTVPVGIk	Unigene21417_All	N-Term(iTRAQ8plex); K15(iTRAQ8plex)	77.14	2	2091.3	-1.84348	1.18216	8	1.0437	8	1.02832	8	0.975071	8	1.04416	8	0.991864	8	1.00817	8	0.993606	8
dGYPEcGILLQcLEELATR	CL6603.Contig3_All 30 788 Phosducin, putative [Ricinus communis]gi	N-Term(iTRAQ8plex); C6(Carbamidomethyl); C12(Carbamidomethyl)	77.06	3	2541.25	-5.56527	1.24247	2	0.9617	2	0.896997	2	1.09075	2	0.873904	2	0.945079	2	0.971708	2	1.02318	2
sFIDFQELNYEk	CL11581.Contig2_All 42 1379 minus strand PREDICTED: 3&apos;-N-debenzoyl-2&apos;-deoxytaxol N-benzoyltransferase [Vitis vinifera]gi	N-Term(iTRAQ8plex); K12(iTRAQ8plex)	77.06	2	2141.13	-1.26479	1.63727	3	1.67969	3	0.983857	3	1.01451	3	1.29438	3	1.18584	3	0.925952	3	1.06012	3
nSLNQVSLWDGIIPSk	CL12067.Contig1_All	N-Term(iTRAQ8plex); K16(iTRAQ8plex)	76.98	2	2379.35	0.982956	0.947957	2	1.03792	2	0.991468	2	1.00537	2	1.12246	2	1.17176	2	0.932959	2	1.05333	2
aPTTTLTSLAGEk	Unigene30211_All	N-Term(iTRAQ8plex); K13(iTRAQ8plex)	76.94	2	1898.11	1.55141	1.4058	2	1.51527	2	0.907367	2	1.08225	2	1.31102	2	1.40642	2	0.915078	2	1.06772	2
gELVSDDLVVGIIDEALk	CL7532.Contig2_All 138 872 minus strand PREDICTED: adenylate kinase B [Vitis vinifera]gi;Unigene37953_All	N-Term(iTRAQ8plex); K18(iTRAQ8plex)	76.9	2	2493.42	-3.32411
sVNNVMLEVVEGDAR	CL2730.Contig1_All 73 471 minus strand conserved hypothetical protein [Ricinus communis]gi	N-Term(iTRAQ8plex)	76.84	2	1936.01	-2.98688	0.839532	5	0.998628	5	0.982425	5	1.01577	5	0.933055	5	0.935303	5	1.14434	5	0.883803	5
vGDEVEILGLMQGAPLk	Unigene6020_All 87 1451 elongation factor tu, putative [Ricinus communis]gi	N-Term(iTRAQ8plex); K17(iTRAQ8plex)	76.84	2	2377.35	-4.44663	0.793993	1	0.873041	1	1.07324	1	0.935286	1	1.16023	1	1.25702	1	0.870456	1	1.10493	1
vLNDASDLVLGLPSFATGLSk	CL13826.Contig41_All	N-Term(iTRAQ8plex); K21(iTRAQ8plex)	76.81	3	2725.55	-2.56235	1.11635	3	1.08696	3	0.983255	3	1.01504	3	1.09971	3	1.02941	3	1.03904	3	0.968821	3
cTADIVGQcPAELk	CL5702.Contig1_All;CL5702.Contig2_All	N-Term(iTRAQ8plex); C1(Carbamidomethyl); C9(Carbamidomethyl); K14(iTRAQ8plex)	76.79	2	2170.14	-2.64919
vLNFAIDDAILEQR	CL7532.Contig2_All 138 872 minus strand PREDICTED: adenylate kinase B [Vitis vinifera]gi	N-Term(iTRAQ8plex)	76.78	3	1921.07	1.42137	1.00105	4	0.999965	4	0.904872	4	1.0826	4	0.964592	4	0.92691	4	1.05667	4	0.954465	4
iGVGVTAEAQNIFDALSk	CL465.Contig1_All 33 617 predicted protein [Populus trichocarpa]gi	N-Term(iTRAQ8plex); K18(iTRAQ8plex)	76.78	4	2441.38	-1.17633	0.660206	1	1.02613	1	1.00289	1	0.997632	1	1.08808	1	1.51697	1	0.932487	1	1.05485	1
yVQNNPPELIPEEDR	Unigene26006_All	N-Term(iTRAQ8plex)	76.77	2	2117.08	-2.58934	0.911928	3	0.750558	3	0.97307	3	1.02407	3	0.790887	3	0.921479	3	1.10695	3	0.913988	3
vcQSLIDDGSTTTVDQFYR	Unigene10280_All	N-Term(iTRAQ8plex); C2(Carbamidomethyl)	76.76	2	2509.21	-1.8351	0.891299	7	0.801677	7	0.94704	7	1.04714	7	1.02288	7	1.03228	7	1.1232	7	0.900869	7
qAWGSLDALIGR	Unigene37985_All;CL11830.Contig1_All 149 664 minus strand predicted protein [Populus trichocarpa]gi	N-Term(iTRAQ8plex)	76.75	3	1590.89	-3.44861
dAVTPLSEAEAIDLVk	CL11098.Contig1_All	N-Term(iTRAQ8plex); K16(iTRAQ8plex)	76.72	2	2279.29	-1.84879	0.933168	8	0.961651	8	0.984077	8	1.01426	8	0.976977	8	1.08873	8	0.932114	8	1.05449	8
gVITYETEITTPIPPAk	Unigene18537_All	N-Term(iTRAQ8plex); K17(iTRAQ8plex)	76.71	2	2438.39	-3.1478	0.464702	6	0.399959	6	0.938366	6	1.05476	6	1.00454	6	1.02296	6	0.938959	6	1.04956	6
gDcIIDGGNEWYENTER	Unigene29733_All 189 1643 minus strand PREDICTED: 6-phosphogluconate dehydrogenase, decarboxylating-like isoform 2 [Vitis vinifera]gi	N-Term(iTRAQ8plex); C3(Carbamidomethyl)	76.7	2	2332.04	-1.44316	0.943444	6	0.827634	6	0.952314	6	1.04224	6	0.90766	6	0.893199	6	1.06472	6	0.94784	6
nLNAAVVDccIGIPVYFTDLQR	CL10464.Contig1_All	N-Term(iTRAQ8plex); C9(Carbamidomethyl); C10(Carbamidomethyl)	76.63	3	2842.45	-1.14017	1.15781	2	0.947575	2	0.977537	2	1.01973	2	1.08871	2	0.973999	2	1.03916	2	0.960726	2
tPVHAIASNAGVEGAVVVGk	CL13984.Contig5_All 201 1913 chaperonin-60kD, ch60, putative [Ricinus communis]gi	N-Term(iTRAQ8plex); K20(iTRAQ8plex)	76.61	2	2484.43	-1.87135	0.695222	4	0.796105	4	0.9119	4	1.07759	4	0.966627	4	0.995121	4	1.04641	4	0.96287	4
eAVDQLIEDAGNLk	Unigene25808_All	N-Term(iTRAQ8plex); K14(iTRAQ8plex)	76.6	3	2123.17	-2.62881	0.638773	2	0.682175	2	0.972079	2	1.02479	2	1.19303	2	1.183	2	0.911998	2	1.0712	2
eIVDGIHVQVAk	Unigene25360_All	N-Term(iTRAQ8plex); K12(iTRAQ8plex)	76.54	2	1916.13	-5.31773	1.10934	7	1.03251	7	1.04373	7	0.96144	7	1.04228	7	1.08226	7	0.933893	7	1.05371	7
iQSQLSEALAVIGk	Unigene24905_All	N-Term(iTRAQ8plex); K14(iTRAQ8plex)	76.54	2	2065.24	-2.67581	0.98976	5	1.41886	5	0.967539	5	1.02897	5	1.24991	5	1.09173	5	0.962684	5	1.03047	5
dGSISETGNVVIENk	Unigene10342_All	N-Term(iTRAQ8plex); K15(iTRAQ8plex)	76.52	2	2170.18	-2.47558	1.12152	6	1.259	6	0.956611	6	1.03774	6	1.16164	6	1.04818	6	0.92971	6	1.05709	6
lEEAIIGDNLFk	CL11339.Contig3_All	N-Term(iTRAQ8plex); K12(iTRAQ8plex)	76.49	2	1970.14	-2.97816	1.15629	4	1.21881	4	1.05505	4	0.950733	4	1.24592	4	1.28376	4	0.93959	4	1.04911	4
iNNQDVQSAVDFLVDEk	CL5712.Contig3_All	N-Term(iTRAQ8plex); K17(iTRAQ8plex)	76.39	2	2542.36	-1.37739	1.12661	3	1.14047	3	1.01437	3	0.987458	3	1.04905	3	1.03235	3	0.967981	3	1.02619	3
nLQDIIAILGmDELSEDDk	CL10527.Contig1_All;CL10527.Contig2_All;CL10527.Contig3_All	N-Term(iTRAQ8plex); M11(Oxidation); K19(iTRAQ8plex)	76.39	2	2756.44	-2.64348
aVcmISNNTAVAEVFSR	CL867.Contig9_All 404 1639 minus strand Os07g0574800 [Oryza sativa Japonica Group]gi;CL867.Contig6_All 178 1527 tubulin alpha-3/alpha-5 chain [Arabidopsis thaliana]gi	N-Term(iTRAQ8plex); C3(Carbamidomethyl); M4(Oxidation)	76.28	2	2189.09	-3.81168
aLDLELDNILAHR	CL8718.Contig1_All	N-Term(iTRAQ8plex)	76.28	3	1797.01	-1.97287	0.919392	2	1.17495	2	0.982684	2	1.01466	2	1.04093	2	0.880952	2	1.03689	2	0.970531	2
vVVADSLQDIVFNSGk	CL4119.Contig1_All 116 1597 minus strand PREDICTED: protein disulfide-isomerase [Vitis vinifera]gi	N-Term(iTRAQ8plex); K16(iTRAQ8plex)	76.22	2	2299.3	-5.31603	1.02564	6	0.986169	6	1.03129	6	0.972148	6	1.01104	6	0.984818	6	0.958117	6	1.03415	6
gIVVVQWAPQVEILSHk	CL1568.Contig1_All	N-Term(iTRAQ8plex); K17(iTRAQ8plex)	76.2	3	2511.48	-3.68739	1.36871	3	1.25254	3	1.0807	3	0.928669	3	1.01249	3	1.14129	3	0.911887	3	1.07148	3
tLVSAAITNQEScLDGFSHDk	CL9430.Contig1_All	N-Term(iTRAQ8plex); C13(Carbamidomethyl); K21(iTRAQ8plex)	76.17	3	2901.48	-4.00974	1.00365	35	0.865372	35	1.01327	35	0.988439	35	0.976082	35	1.11621	35	1.03196	35	0.974536	35
eAGGHIIGQEALISLVPR	CL576.Contig6_All 456 1316 minus strand Aldolase-type TIM barrel family protein [Arabidopsis thaliana]gi	N-Term(iTRAQ8plex)	76.16	2	2164.23	-3.01155	0.622157	3	0.649712	3	0.910426	3	1.07959	3	0.800612	3	0.887934	3	1.01143	3	0.991112	3
gIAVVVLDALTR	Unigene54177_All	N-Term(iTRAQ8plex)	76.14	3	1530.95	-1.621	1.65817	2	1.19505	2	1.06554	2	0.938779	2	0.923572	2	1.06435	2	1.07013	2	0.943629	2
nLGSTGDVNYYAQLIDEAEGLEk	CL1647.Contig1_All 245 1840 PREDICTED: importin subunit alpha-1 [Vitis vinifera]gi	N-Term(iTRAQ8plex); K23(iTRAQ8plex)	76.14	3	3107.59	-2.83886	0.705089	2	0.848259	2	1.01907	2	0.980222	2	1.19416	2	1.03983	2	1.03797	2	0.969513	2
iIIDSNNNPEHFLTTNPYYDSR	CL1830.Contig5_All 60 1754 PREDICTED: clathrin heavy chain 1-like [Cucumis sativus]gi;CL1830.Contig14_All 261 5372 minus strand clathrin heavy chain, putative [Ricinus communis]gi	N-Term(iTRAQ8plex)	76.12	3	2927.44	-1.44689
eQTDLEVNLLQDSLNNIR	Unigene13738_All 129 560 PREDICTED: probable prefoldin subunit 5 [Vitis vinifera]gi	N-Term(iTRAQ8plex)	76.11	2	2418.27	-2.81507	0.746756	1	1.20634	1	0.994591	1	1.00499	1	0.650169	1	0.670797	1	1.0748	1	0.939949	1
gYLLGNPLTDDFIDANSk	Unigene4954_All	N-Term(iTRAQ8plex); K18(iTRAQ8plex)	76.05	2	2561.38	1.65782	1.14705	8	1.31314	8	0.995282	8	1.00437	8	1.21896	8	1.14169	8	0.981075	8	1.0155	8
eSEGGFVAAGEVEk	Unigene38175_All	N-Term(iTRAQ8plex); K14(iTRAQ8plex)	75.99	2	2017.07	-2.29946	1.10448	4	1.0413	4	1.00524	4	0.995471	4	1.04601	4	1.02079	4	0.966394	4	1.0266	4
aVSYMVAQcLGAIcGVGLVk	CL13760.Contig1_All	N-Term(iTRAQ8plex); C9(Carbamidomethyl); C14(Carbamidomethyl); K20(iTRAQ8plex)	75.98	3	2704.47	-2.30164	1.38285	9	1.63635	9	0.956138	9	1.03907	9	1.14305	9	1.14112	9	0.940379	9	1.04848	9
eLDEILESVIEER	CL2728.Contig1_All	N-Term(iTRAQ8plex)	75.96	3	1878	-1.81499	0.911293	5	0.932805	5	1.01551	5	0.98645	5	1.20808	5	1.06771	5	1.10751	5	0.913542	5
gISTQAVNANTPILDITk	CL9148.Contig3_All	N-Term(iTRAQ8plex); K18(iTRAQ8plex)	75.94	2	2464.41	-3.37962	0.672065	3	0.572749	3	1.00519	3	0.995594	3	1.06071	3	1.11746	3	0.912186	3	1.07124	3
lIGAPPGYVGHEEGGQLTEAVR	CL2157.Contig5_All	N-Term(iTRAQ8plex)	75.93	2	2554.35	-2.21954	0.96217	14	0.975761	14	0.995911	14	1.00382	14	0.943791	14	1.00962	14	1.00874	14	0.993283	14
nFVGQAATSPGISGQTIQESmR	CL4078.Contig1_All 2280 5339 minus strand predicted protein [Populus trichocarpa]gi	N-Term(iTRAQ8plex); M21(Oxidation)	75.91	3	2599.3	-3.46919	0.813321	1	0.815376	1	0.785304	1	1.19048	1	0.73756	1	0.911854	1	1.15385	1	0.876124	1
eEQDDYAVQSFER	Unigene25271_All	N-Term(iTRAQ8plex)	75.91	2	1919.89	-0.629384	0.899207	4	0.740629	4	0.99617	4	1.00358	4	0.897287	4	0.869358	4	1.0008	4	0.999688	4
aQLENGVLSIALPk	CL4799.Contig2_All	N-Term(iTRAQ8plex); K14(iTRAQ8plex)	75.9	2	2061.25	-0.531093	1.1324	1	1.01458	1	0.958488	1	1.03699	1	0.7989	1	0.88792	1	0.940931	1	1.04803	1
tVSGVAGPLVILEk	Unigene29815_All	N-Term(iTRAQ8plex); K14(iTRAQ8plex)	75.89	2	1991.23	-5.58356	0.796623	3	0.968221	3	1.05483	3	0.951602	3	1.05431	3	1.1767	3	0.923241	3	1.06231	3
aVSYmVAQcLGAIcGVGLVk	CL13760.Contig1_All	N-Term(iTRAQ8plex); M5(Oxidation); C9(Carbamidomethyl); C14(Carbamidomethyl); K20(iTRAQ8plex)	75.83	3	2720.47	-2.05674	1.39431	9	1.11496	9	1.0016	9	0.998781	9	0.98354	9	0.988533	9	0.925722	9	1.06031	9
iEEELGGAAVYAGAk	CL4379.Contig2_All 158 1492 predicted protein [Populus trichocarpa]gi	N-Term(iTRAQ8plex); K15(iTRAQ8plex)	75.81	2	2086.17	1.52559	0.75605	8	0.875792	8	0.947987	8	1.04613	8	1.12157	8	1.1148	8	0.962458	8	1.03032	8
aPEGAPAGGGMLSVIIHEAQDVEGk	CL7299.Contig1_All 261 1865 minus strand PREDICTED: extended synaptotagmin-2 isoform 1 [Vitis vinifera]gi	N-Term(iTRAQ8plex); K25(iTRAQ8plex)	75.78	3	3041.63	2.47682	1.483	2	1.02709	2	1.05096	2	0.947622	2	1.01495	2	1.06119	2	1.03491	2	0.969789	2
vFNFAAGPATLPEVVLk	Unigene14497_All	N-Term(iTRAQ8plex); K17(iTRAQ8plex)	75.78	2	2381.4	-1.24294	0.805746	5	0.948112	5	0.926133	5	1.06567	5	1.13291	5	1.0319	5	0.985051	5	1.01241	5
hPDADSLYVEEIDVGEGQPR	CL3218.Contig1_All	N-Term(iTRAQ8plex)	75.75	2	2530.23	-2.99733	0.98578	2	0.947556	2	1.04789	2	0.956934	2	0.906897	2	0.95757	2	1.03234	2	0.974229	2
dFYNQIDALAcLESNR	CL393.Contig4_All	N-Term(iTRAQ8plex); C11(Carbamidomethyl)	75.73	3	2233.08	-1.63122	1.09224	6	0.949697	6	0.9522	6	1.04251	6	1.01205	6	1.04745	6	1.01061	6	0.991749	6
gLQTLGLSGLGSSTGFER	CL6499.Contig1_All	N-Term(iTRAQ8plex)	75.72	2	2084.12	-2.95135	0.995976	2	0.926267	2	1.00521	2	0.995512	2	0.970606	2	0.961742	2	1.02045	2	0.983651	2
mFVLDEADEMLSR	CL1731.Contig1_All 168 1406 minus strand predicted protein [Populus trichocarpa]gi;CL1731.Contig6_All;CL1731.Contig5_All	N-Term(iTRAQ8plex)	75.68	3	1859.92	-1.60749
lQELNNAVVISTLTTELTk	CL6460.Contig10_All	N-Term(iTRAQ8plex); K19(iTRAQ8plex)	75.67	2	2695.58	2.04034	1.02585	4	1.2366	4	1.05691	4	0.949701	4	1.21324	4	0.96583	4	0.928178	4	1.05723	4
eVDEQIINVQNk	Unigene2387_All	N-Term(iTRAQ8plex); K12(iTRAQ8plex)	75.66	2	2037.14	-3.87383	0.842256	2	0.772677	2	1.02998	2	0.973519	2	1.07659	2	1.14974	2	0.889763	2	1.08934	2
gVSILLPSDVVVADk	CL8777.Contig1_All	N-Term(iTRAQ8plex); K15(iTRAQ8plex)	75.65	2	2120.27	-3.51534	1.00843	20	0.967236	20	0.976043	20	1.0214	20	0.973569	20	1.04256	20	0.919479	20	1.06535	20
qIGVIGWGSQGPAQAQNLR	Unigene37474_All 50 1828 PREDICTED: ketol-acid reductoisomerase, chloroplastic [Vitis vinifera]gi	N-Term(iTRAQ8plex)	75.65	3	2284.25	0.851441	1.10564	6	1.02876	6	0.989252	6	1.00968	6	0.93711	6	0.926159	6	1.10038	6	0.91929	6
dEGLVVAAFQGAEGk	CL336.Contig84_All	N-Term(iTRAQ8plex); K15(iTRAQ8plex)	75.62	2	2099.16	0.401374	0.861644	2	0.768652	2	0.974561	2	1.02262	2	0.944904	2	1.01823	2	0.969914	2	1.0242	2
eEEEVAAGEDEDTGAQVAPIVk	CL9329.Contig3_All	N-Term(iTRAQ8plex); K22(iTRAQ8plex)	75.62	3	2894.48	1.51865	0.92638	7	0.952638	7	1.135	7	0.880548	7	0.788734	7	0.855542	7	0.94879	7	1.04168	7
vQASLLQDDDEIQETR	Unigene52538_All	N-Term(iTRAQ8plex)	75.52	2	2164.11	3.15504	1.05395	1	0.818425	1	0.978665	1	1.01911	1	1.05762	1	1.14393	1	1.06084	1	0.951221	1
nVNLPGVVVDLPTLTEk	CL6073.Contig3_All	N-Term(iTRAQ8plex); K17(iTRAQ8plex)	75.52	2	2416.42	-1.07314	0.976124	15	1.07018	15	1.00877	15	0.992421	15	1.18054	15	1.13362	15	0.97144	15	1.0234	15
fEGLGWHVIWVk	CL7395.Contig1_All;CL13726.Contig1_All	N-Term(iTRAQ8plex); K12(iTRAQ8plex)	75.44	2	2079.19	-4.8251
gLPVALVEFEGEQHGFR	CL5305.Contig1_All 100 2124 PREDICTED: uncharacterized protein LOC100262703 [Vitis vinifera]gi	N-Term(iTRAQ8plex)	75.42	3	2189.16	-1.66676	1.08596	3	1.00478	3	1.04341	3	0.961722	3	1.01092	3	1.10895	3	1.02951	3	0.976517	3
tHVVTTPGSGFGPGGEGFIR	CL11890.Contig1_All	N-Term(iTRAQ8plex)	75.38	3	2277.19	-2.35162	0.741379	4	0.878652	4	0.808932	4	1.16922	4	0.988538	4	0.916417	4	1.11706	4	0.904658	4
yYGGNEYIDELEILcQER	CL5018.Contig4_All 216 1805 minus strand PREDICTED: serine hydroxymethyltransferase, mitochondrial [Vitis vinifera]gi	N-Term(iTRAQ8plex); C15(Carbamidomethyl)	75.36	2	2568.22	-0.691644	0.880147	2	0.835621	2	1.06876	2	0.939253	2	1.01172	2	0.887426	2	1.03033	2	0.972402	2
dILSNAPGVVVIDDR	CL11245.Contig1_All	N-Term(iTRAQ8plex)	75.34	2	1887.05	-1.66256	1.09102	1	0.859056	1	1.06095	1	0.946173	1	0.868755	1	0.972348	1	1.12205	1	0.901802	1
wcEFAEPDDGESTQFLQDFAR	CL10946.Contig1_All 1 1071 predicted protein [Populus trichocarpa]gi	N-Term(iTRAQ8plex); C2(Carbamidomethyl)	75.33	3	2852.27	-2.05543	1.16642	2	1.10663	2	1.14023	2	0.875877	2	0.956627	2	0.844226	2	1.12849	2	0.896361	2
lTcEIGEQVQIVGDDLLVTNPk	CL4379.Contig2_All 158 1492 predicted protein [Populus trichocarpa]gi	N-Term(iTRAQ8plex); C3(Carbamidomethyl); K22(iTRAQ8plex)	75.31	2	3049.66	-3.71068	1.00252	12	1.01987	12	0.996942	12	1.00291	12	1.03887	12	0.95724	12	0.963459	12	1.0295	12
mVLAASGVEHEELLk	Unigene24913_All 145 1662 minus strand PREDICTED: mitochondrial-processing peptidase subunit alpha [Vitis vinifera]gi	N-Term(iTRAQ8plex); K15(iTRAQ8plex)	75.28	2	2234.26	-1.26899	0.883457	4	0.781679	4	0.983805	4	1.01451	4	0.935422	4	1.14309	4	1.01166	4	0.990902	4
vAFWTGGAGDFSEATALFR	CL6448.Contig1_All	N-Term(iTRAQ8plex)	75.27	3	2307.17	-0.654227	1.14708	2	1.05974	2	0.877567	2	1.10839	2	1.11659	2	0.968515	2	1.07086	2	0.942593	2
qLQLTTIDDVLk	CL5723.Contig1_All	N-Term(iTRAQ8plex); K12(iTRAQ8plex)	75.27	2	1995.2	3.78144	0.692263	1	1.35271	1	1.1282	1	0.886573	1	1.07277	1	0.809549	1	0.971015	1	1.02374	1
fIVGDEDLTYTTPGAk	Unigene28829_All	N-Term(iTRAQ8plex); K16(iTRAQ8plex)	75.26	2	2335.27	3.03457	0.81346	2	0.851821	2	0.998816	2	0.999114	2	1.06784	2	0.990008	2	0.95242	2	1.03751	2
tGGTLVLVGAPSEVk	CL930.Contig4_All	N-Term(iTRAQ8plex); K15(iTRAQ8plex)	75.25	2	2036.23	5.28422	0.889456	2	0.923301	2	0.933245	2	1.05908	2	1.09842	2	1.0647	2	0.994521	2	1.0046	2
gSGFVAVEIPFTPR	CL2416.Contig1_All;CL2416.Contig2_All	N-Term(iTRAQ8plex)	75.24	3	1780.99	-1.96349
qFAAEEISSMVLNk	Unigene32484_All 2 1471 minus strand PREDICTED: probable mediator of RNA polymerase II transcription subunit 37e-like [Cucumis sativus]gi	N-Term(iTRAQ8plex); K14(iTRAQ8plex)	75.19	2	2175.19	-3.76183	1.00328	1	1.01151	1	1.03393	1	0.970125	1	0.991971	1	0.827254	1	0.98469	1	1.0127	1
dLGSSEQLSTQIGQLFEESQIFR	Unigene37208_All	N-Term(iTRAQ8plex)	75.08	4	2916.48	-3.40495	1.17097	2	0.999947	2	0.844125	2	1.13747	2	1.05084	2	0.96636	2	0.994568	2	1.0047	2
sQLNSVQEASGGk	CL10124.Contig1_All;CL10124.Contig7_All 192 1877 PREDICTED: dihydrolipoyllysine-residue acetyltransferase component 3 of pyruvate dehydrogenase complex, mitochondrial [Vitis vinifera]gi	N-Term(iTRAQ8plex); K13(iTRAQ8plex)	75.08	2	1913.06	0.69974
eQGNPPDYcVQNQQWPcAPGk	Unigene25965_All	N-Term(iTRAQ8plex); C9(Carbamidomethyl); C17(Carbamidomethyl); K21(iTRAQ8plex)	75.06	3	3081.47	-2.25462	0.132308	10	0.155219	10	0.935332	10	1.05751	10	1.05285	10	1.0749	10	1.01355	10	0.988844	10
aGLDLDcGPFLAIHTEEAIR	CL11914.Contig1_All	N-Term(iTRAQ8plex); C7(Carbamidomethyl)	75	3	2502.29	-1.93629	0.218589	1	0.220149	1	1.06142	1	0.94576	1	0.98382	1	0.813427	1	1.25745	1	0.792481	1
tASETDVSVDSTFASR	CL8976.Contig1_All	N-Term(iTRAQ8plex)	74.98	3	1976.97	-0.962934	1.27079	25	1.22947	25	0.932398	25	1.06011	25	0.953008	25	0.980391	25	1.07581	25	0.939131	25
dAVDScTEALNINAELVDALHQR	CL892.Contig1_All 94 1485 PREDICTED: dnaJ homolog subfamily C member 3 homolog [Vitis vinifera]gi	N-Term(iTRAQ8plex); C6(Carbamidomethyl)	74.96	3	2858.42	-2.15382	0.903915	2	0.653657	2	1.07139	2	0.910684	2	0.943016	2	1.12288	2	1.08723	2	0.928996	2
lTPEQAAYISVPVEGPYkPPR	CL7072.Contig2_All	N-Term(iTRAQ8plex); K18(iTRAQ8plex)	74.95	2	2920.62	-5.05439	0.65109	15	0.763203	15	0.991364	15	1.00785	15	0.919144	15	0.974016	15	0.993976	15	1.0052	15
iLVTGGAGFIGSHLVDk	CL1514.Contig1_All 194 1225 dtdp-glucose 4-6-dehydratase, putative [Ricinus communis]gi;Unigene54048_All 184 1218 dtdp-glucose 4-6-dehydratase, putative [Ricinus communis]gi	N-Term(iTRAQ8plex); K17(iTRAQ8plex)	74.93	2	2292.35	-3.44214
vVIGmDVAASEFYGSDk	Unigene37236_All 3 1208 RecName: Full=Enolase 2; AltName: Full=2-phospho-D-glycerate hydro-lyase 2; AltName: Full=2-phosphoglycerate dehydratase 2; AltName: Allergen=Hev b 9gi	N-Term(iTRAQ8plex); M5(Oxidation); K17(iTRAQ8plex)	74.88	2	2412.25	-4.81499	0.974241	5	0.91791	5	1.01154	5	0.989968	5	0.876603	5	0.891137	5	0.953355	5	1.038	5
aEQYLADSGVAYTIIR	CL11223.Contig2_All	N-Term(iTRAQ8plex)	74.85	3	2074.11	-1.4634	1.06915	3	1.16593	3	0.944129	3	1.04972	3	0.789436	3	0.871396	3	1.00331	3	0.997669	3
aLPAGHLDATTLADYLVk	CL9106.Contig1_All	N-Term(iTRAQ8plex); K18(iTRAQ8plex)	74.78	2	2477.41	-4.05269	0.842455	5	0.906811	5	1.01622	5	0.985821	5	1.01269	5	1.00718	5	0.950858	5	1.04002	5
eEAAPLIEAAFQHR	CL3440.Contig7_All	N-Term(iTRAQ8plex)	74.74	3	1886	-2.16927	0.81737	1	0.884798	1	0.837044	1	1.14463	1	1.08939	1	0.983507	1	1.07543	1	0.93944	1
gIDENWAAALEYNPEGFAR	CL9118.Contig3_All 183 1403 minus strand predicted protein [Populus trichocarpa]gi	N-Term(iTRAQ8plex)	74.74	2	2427.18	-5.44867	0.948256	2	1.04075	2	0.987278	2	1.00948	2	0.907898	2	1.0596	2	1.04467	2	0.964259	2
gFYTYEAFIAAAk	Unigene25965_All	N-Term(iTRAQ8plex); K13(iTRAQ8plex)	74.74	2	2060.13	-0.0777551	0.342689	19	0.283274	20	0.407291	20	1.52552	20	1.03392	20	1.07056	20	0.973162	20	1.02199	20
aTEYPSVcVESLSGYAATIQQNPk	CL6367.Contig1_All	N-Term(iTRAQ8plex); C8(Carbamidomethyl); K24(iTRAQ8plex)	74.68	3	3221.66	0.324405	0.740403	4	0.589423	4	1.02614	4	0.977018	4	1.16707	4	1.22811	4	0.997913	4	1.00154	4
aSVFPDNQAFITTMTDVVk	CL866.Contig1_All 171 2438 minus strand glycerophosphoryl diester phosphodiesterase, putative [Ricinus communis]gi	N-Term(iTRAQ8plex); K19(iTRAQ8plex)	74.68	2	2692.44	-2.58868	1.36037	1	0.833924	1	1.04767	1	0.95795	1	1.18526	1	1.23926	1	0.873114	1	1.10278	1
lLLASLDELAQR	CL1903.Contig10_All	N-Term(iTRAQ8plex)	74.61	3	1645.99	5.61614	1.40128	3	1.25518	3	1.03155	3	0.97223	3	1.01756	3	0.968279	3	1.07798	3	0.937382	3
gDVVGELVAAAk	Unigene36731_All	N-Term(iTRAQ8plex); K12(iTRAQ8plex)	74.61	2	1737.03	-1.43003	1.88122	1	1.38953	1	1.00685	1	0.994123	1	0.931619	1	1.10068	1	0.92246	1	1.06294	1
qAFDEAISELDTLGEESYk	CL2126.Contig1_All 229 1011 minus strand 14-3-3 protein [Manihot esculenta]gi;Unigene40473_All	N-Term(iTRAQ8plex); K19(iTRAQ8plex)	74.6	3	2753.38	-5.67885
aLLAGLDLNcGDFLR	CL846.Contig3_All	N-Term(iTRAQ8plex); C10(Carbamidomethyl)	74.58	3	1952.06	-0.866202	0.749702	4	0.514422	4	0.989268	4	1.00914	4	0.875455	4	0.891966	4	1.07353	4	0.940582	4
qLcETALAVSLAR	CL6367.Contig1_All	N-Term(iTRAQ8plex); C3(Carbamidomethyl)	74.56	3	1735.97	0.288949	1.01906	5	0.789791	5	1.05216	5	0.953969	5	0.951762	5	1.11919	5	1.07669	5	0.938421	5
sGLVALNLDMAQVAEFVk	CL8438.Contig3_All	N-Term(iTRAQ8plex); K18(iTRAQ8plex)	74.5	2	2513.42	-2.53046	0.868618	5	1.11157	5	0.970054	5	1.02674	5	1.45295	5	1.13705	5	0.899833	5	1.08121	5
vTNPTLSPSQLQDLPGFTR	CL12546.Contig2_All	N-Term(iTRAQ8plex)	74.48	2	2375.28	-1.28996	1.01413	1	0.893338	1	0.969014	1	1.02766	1	0.909952	1	0.956604	1	1.12129	1	0.902412	1
wTASNQVLVEIAcAR	CL11880.Contig1_All 258 1205 minus strand predicted protein [Populus trichocarpa]gi	N-Term(iTRAQ8plex); C13(Carbamidomethyl)	74.48	2	2022.08	1.53651	1.10024	7	2.01905	7	1.00159	7	0.998788	7	0.829851	7	0.580407	7	1.03321	7	0.973526	7
sSYTVVDHTYDAVVVGAGGAGLR	CL2100.Contig5_All	N-Term(iTRAQ8plex)	74.47	2	2598.35	0.236407	0.847636	6	0.766638	6	1.00281	6	0.99751	6	0.965997	6	1.01081	6	1.01415	6	0.988909	6
dNIVEQAVVVDVDDLk	CL14378.Contig2_All 175 2010 minus strand PREDICTED: eukaryotic translation initiation factor 2D [Vitis vinifera]gi	N-Term(iTRAQ8plex); K16(iTRAQ8plex)	74.47	2	2379.31	-5.54085	1.10277	2	1.12523	2	1.091	2	0.916506	2	1.01112	2	0.98393	2	0.977501	2	1.01831	2
vVHLVNSTSDESLLcQGLALNDDLQR	Unigene37488_All	N-Term(iTRAQ8plex); C15(Carbamidomethyl)	74.47	3	3200.65	-2.04589	0.910629	1	0.635712	1	0.991809	1	1.00746	1	0.802139	1	0.804172	1	1.20201	1	0.837243	1
iGLAGLAVMGQNLALNIAEk	Unigene29733_All 189 1643 minus strand PREDICTED: 6-phosphogluconate dehydrogenase, decarboxylating-like isoform 2 [Vitis vinifera]gi;Unigene5783_All	N-Term(iTRAQ8plex); K20(iTRAQ8plex)	74.44	3	2604.53	-2.30576
fDYILTQQALVAIDSGAPINR	Unigene37474_All 50 1828 PREDICTED: ketol-acid reductoisomerase, chloroplastic [Vitis vinifera]gi	N-Term(iTRAQ8plex)	74.42	3	2609.42	0.200977	1.50652	3	1.44523	3	0.840144	3	1.14188	3	1.04549	3	0.831641	3	0.991486	3	1.00721	3
eGIIQHSTINNLAIGR	CL12149.Contig1_All	N-Term(iTRAQ8plex)	74.41	2	2040.15	0.382004	0.809106	4	0.982134	4	0.953687	4	1.04101	4	0.90145	4	0.888062	4	1.0183	4	0.983944	4
vNDLNPEILDTNPQLFFHLQQQR	CL1588.Contig8_All	N-Term(iTRAQ8plex)	74.39	3	3083.61	-3.67965	1.35574	1	1.99845	1	0.937293	1	1.05578	1	0.717541	1	0.64222	1	0.978977	1	1.01731	1
eIETcGGQALAFGGDVSk	CL12642.Contig2_All	N-Term(iTRAQ8plex); C5(Carbamidomethyl); K18(iTRAQ8plex)	74.39	2	2447.28	2.3344	0.687265	2	0.798692	2	0.911684	2	1.07816	2	1.0284	2	1.08649	2	0.920546	2	1.06443	2
sVAESIDFHSIEVEPQYSGAR	CL4339.Contig2_All 168 1622 minus strand serine/threonine-protein phosphatase 5 [Solanum lycopersicum]gi	N-Term(iTRAQ8plex)	74.38	2	2625.3	-1.86723	0.938829	3	0.811578	3	0.971955	3	1.02505	3	0.712183	3	0.813194	3	1.08235	3	0.933852	3
lPGFHVcVGSGGER	Unigene9747_All	N-Term(iTRAQ8plex); C7(Carbamidomethyl)	74.34	3	1775.91	-3.00034	0.906419	11	0.830407	11	0.949757	11	1.04473	11	0.910972	11	1.08121	11	0.976161	11	1.01959	11
gQTQGFQLQHDQmLEENR	Unigene14324_All	N-Term(iTRAQ8plex); M13(Oxidation)	74.34	3	2479.19	-3.31773	0.942888	1	0.979897	1	1.18713	1	0.83434	1	0.768412	1	0.605032	1	1.06274	1	0.949687	1
gSIPMSFGGTEQPAAYGELLSIGGLNPDNNk	Unigene38161_All	N-Term(iTRAQ8plex); K31(iTRAQ8plex)	74.32	3	3742.92	-0.595546	0.964124	2	1.04876	2	0.986105	2	1.01155	2	1.09679	2	0.993185	2	1.10768	2	0.881299	2
sTLAGHSGYVNTVAVSPDGSLcASGGk	Unigene18274_All 2 904 RecName: Full=Guanine nucleotide-binding protein subunit beta-like proteingi;Unigene30213_All 55 1035 PREDICTED: guanine nucleotide-binding protein subunit beta-like protein isoform 1 [Vitis vinifera]gi	N-Term(iTRAQ8plex); C22(Carbamidomethyl); K27(iTRAQ8plex)	74.31	3	3200.64	-2.66465
lGIDWGYVGTQLEAEGVDSFEk	CL4283.Contig1_All 201 1517 PREDICTED: transaldolase isoform 1 [Vitis vinifera]gi	N-Term(iTRAQ8plex); K22(iTRAQ8plex)	74.31	3	3021.56	-2.76996	0.956461	3	1.12729	3	0.936726	3	1.05628	3	1.02097	3	0.938235	3	0.823182	3	1.1431	3
lDESTGYIDYDQLEk	Unigene19923_All	N-Term(iTRAQ8plex); K15(iTRAQ8plex)	74.25	2	2397.23	0.766204	0.94696	3	0.989482	3	1.01642	3	0.985646	3	0.875811	3	0.958194	3	0.876268	3	1.10024	3
qSNYTEDQVIQWLDLkPR	CL8815.Contig2_All 121 1662 minus strand PREDICTED: UDP-glycosyltransferase 73C3-like [Vitis vinifera]gi	N-Term(iTRAQ8plex); K16(iTRAQ8plex)	74.21	3	2841.53	-3.48488	0.909902	1	1.27585	1	0.912062	1	1.07814	1	1.01401	1	0.919179	1	0.983121	1	1.01397	1
dEEDPAVFTGDTLFIAGcGk	CL5044.Contig7_All	N-Term(iTRAQ8plex); C18(Carbamidomethyl); K20(iTRAQ8plex)	74.21	2	2750.37	-3.19436	0.762263	5	0.694269	5	1.07085	5	0.937399	5	1.0637	5	1.01601	5	0.975889	5	1.01981	5
vNPGNAPLVVGQLLDDEcPEDFIk	CL1830.Contig5_All 60 1754 PREDICTED: clathrin heavy chain 1-like [Cucumis sativus]gi;CL1830.Contig14_All 261 5372 minus strand clathrin heavy chain, putative [Ricinus communis]gi	N-Term(iTRAQ8plex); C18(Carbamidomethyl); K24(iTRAQ8plex)	74.19	3	3247.7	-2.90017
hAGENIVFASGSPFk	CL1409.Contig1_All 190 1998 minus strand malic enzyme, putative [Ricinus communis]gi	N-Term(iTRAQ8plex); K15(iTRAQ8plex)	74.18	2	2169.18	-3.08567	0.986348	3	1.09476	3	1.04236	3	0.962654	3	1.03139	3	1.06058	3	0.883153	3	1.09468	3
dAVYLAGGPDYDVPLGR	CL8670.Contig2_All	N-Term(iTRAQ8plex)	74.17	2	2082.08	-0.528182	0.595777	5	0.541381	5	1.02073	5	0.981823	5	1.02665	5	1.25499	5	1.10596	5	0.914787	5
iLcPDVAIGSVIGk	CL3258.Contig10_All	N-Term(iTRAQ8plex); C3(Carbamidomethyl); K14(iTRAQ8plex)	74.17	2	2050.22	-1.1076	1.09597	2	1.01037	2	1.04242	2	0.961505	2	0.946674	2	1.00374	2	1.00812	2	0.993141	2
lIIDEGGGFENNPVAAVVLPSmk	Unigene29977_All	N-Term(iTRAQ8plex); M22(Oxidation); K23(iTRAQ8plex)	74.14	4	2994.63	-5.03029	1.25484	1	1.22225	1	1.12324	1	0.89097	1	0.948988	1	0.796632	1	1.10673	1	0.91417	1
gVGGSSSAELLATFcDNILk	CL2098.Contig38_All 141 2372 PREDICTED: cullin-1 isoform 1 [Vitis vinifera]gi	N-Term(iTRAQ8plex); C15(Carbamidomethyl); K20(iTRAQ8plex)	74.08	3	2647.42	-2.71704	1.16462	3	1.1774	3	1.00328	3	0.997288	3	1.0971	3	1.07176	3	0.927191	3	1.05912	3
lSAQIGELFDEPQIYR	CL865.Contig1_All;CL865.Contig20_All	N-Term(iTRAQ8plex)	74.07	3	2183.16	-1.94239
eDGLASIIDVTTSELPVEk	CL2390.Contig1_All 102 3062 PREDICTED: uncharacterized protein KIAA0090 homolog [Vitis vinifera]gi	N-Term(iTRAQ8plex); K19(iTRAQ8plex)	74.07	2	2624.44	-3.48352	1.01776	2	0.980435	2	1.07944	2	0.927674	2	1.04062	2	1.0738	2	0.980131	2	1.01613	2
dTTLNGAVEQMYTEMASR	Unigene24965_All;CL10958.Contig2_All	N-Term(iTRAQ8plex)	74.05	2	2321.1	-2.02215
sTSESETLYcVYVAIGQk	Unigene25285_All 340 1866 ATPase subunit 1 [Citrullus lanatus]gi	N-Term(iTRAQ8plex); C10(Carbamidomethyl); K18(iTRAQ8plex)	74.03	2	2643.37	-2.74772	0.81366	4	0.871647	4	0.96383	4	1.03178	4	0.978875	4	1.05046	4	0.876745	4	1.09972	4
lPLETIYMEIR	CL299.Contig1_All	N-Term(iTRAQ8plex)	73.98	3	1681.95	-2.62759	1.06432	1	1.19167	1	0.890813	1	1.09697	1	0.957758	1	1.18107	1	1.26633	1	0.785315	1
vFImDNcEELIPEYLSFVk	CL2825.Contig19_All	N-Term(iTRAQ8plex); M4(Oxidation); C7(Carbamidomethyl); K19(iTRAQ8plex)	73.98	3	2970.54	-3.48523	0.83629	6	0.805558	6	0.991548	6	1.00709	6	1.06229	6	1.0209	6	0.897527	6	1.08307	6
vVDADNDPANAPSGAGGVVcTR	CL1516.Contig3_All	N-Term(iTRAQ8plex); C20(Carbamidomethyl)	73.97	3	2446.19	0.278671	1.16476	2	0.912796	2	0.882164	2	1.10192	2	0.785611	2	0.843535	2	1.12653	2	0.896655	2
vEQTGIDALEINFScPHGMPER	Unigene37399_All	N-Term(iTRAQ8plex); C15(Carbamidomethyl)	73.97	3	2804.37	1.2909	0.620537	1	1.05453	1	1.15391	1	0.863781	1	0.893117	1	0.782849	1	1.36708	1	0.703974	1
eILGTcVSVGcTVDGk	Unigene6138_All 75 572 PREDICTED: 60S ribosomal protein L12 [Vitis vinifera]gi;Unigene14242_All 164 661 PREDICTED: 60S ribosomal protein L12 [Vitis vinifera]gi;Unigene36538_All 64 561 PREDICTED: 60S ribosomal protein L12 [Vitis vinifera]gi;Unigene28194_All	N-Term(iTRAQ8plex); C6(Carbamidomethyl); C11(Carbamidomethyl); K16(iTRAQ8plex)	73.96	2	2303.21	-2.14574
dVANSPYAPEYDISGITDPFLHIR	Unigene36208_All 218 2842 AP-1 complex subunit gamma-2, putative [Ricinus communis]gi;Unigene59713_All 202 2748 AP-1 complex subunit gamma-2, putative [Ricinus communis]gi	N-Term(iTRAQ8plex)	73.95	3	2994.51	-2.35114
aSEAFVELADASGFALAVmPSAk	CL5750.Contig4_All;CL5750.Contig5_All	N-Term(iTRAQ8plex); M19(Oxidation); K23(iTRAQ8plex)	73.95	3	2906.53	-3.01059
tDALDAAGNTTAAIGk	CL11877.Contig4_All 165 2459 PREDICTED: pyrophosphate-energized vacuolar membrane proton pump [Vitis vinifera]gi;CL11877.Contig5_All	N-Term(iTRAQ8plex); K16(iTRAQ8plex)	73.94	2	2098.16	0.291126
lPSEELATAFHNPLIIR	CL1945.Contig1_All 49 786 PREDICTED: dihydrofolate reductase [Vitis vinifera]gi	N-Term(iTRAQ8plex)	73.94	3	2225.26	-1.04436	1.91028	5	2.04586	5	0.86202	5	1.12249	5	1.16609	5	1.00652	5	1.06485	5	0.947979	5
sEADLGVGEFLDLk	CL12738.Contig3_All	N-Term(iTRAQ8plex); K14(iTRAQ8plex)	73.94	2	2101.16	-0.419722	1.04286	1	1.08051	1	1.04579	1	0.95961	1	0.90642	1	1.00598	1	0.88662	1	1.09188	1
qFLSALTGLGNSPAR	CL6104.Contig7_All	N-Term(iTRAQ8plex)	73.93	3	1836.03	-0.886637	1.01422	7	0.878749	7	1.03275	7	0.971169	7	0.907825	7	0.93324	7	1.03634	7	0.970998	7
sGLVALNLDmAQVAEFVk	CL8438.Contig3_All	N-Term(iTRAQ8plex); M10(Oxidation); K18(iTRAQ8plex)	73.92	3	2529.41	-2.60875	1.13657	3	1.25728	3	1.06268	3	0.94464	3	1.17315	3	1.04708	3	0.918926	3	1.0658	3
aAVIGDTIGDPLk	CL11877.Contig4_All 165 2459 PREDICTED: pyrophosphate-energized vacuolar membrane proton pump [Vitis vinifera]gi;CL11877.Contig5_All	N-Term(iTRAQ8plex); K13(iTRAQ8plex)	73.91	3	1878.12	-0.0951124
qFcQTQGAPEANDLSHWDITFWSER	CL860.Contig5_All	N-Term(iTRAQ8plex); C3(Carbamidomethyl)	73.9	3	3327.53	-3.00495	0.934833	2	1.09348	2	1.03218	2	0.971165	2	1.03583	2	0.908801	2	1.16376	2	0.866084	2
eSASVLDQAQFWSDWTk	Unigene29667_All	N-Term(iTRAQ8plex); K17(iTRAQ8plex)	73.9	3	2606.33	-2.8103	0.987009	2	0.892806	2	1.00992	2	0.991405	2	0.985035	2	0.993005	2	0.938401	2	1.04985	2
aVcMISNNTAVAEVFSR	CL867.Contig9_All 404 1639 minus strand Os07g0574800 [Oryza sativa Japonica Group]gi;CL867.Contig6_All 178 1527 tubulin alpha-3/alpha-5 chain [Arabidopsis thaliana]gi	N-Term(iTRAQ8plex); C3(Carbamidomethyl)	73.89	2	2173.1	-3.034
tAGQDTIVLAGAEYGSGSSR	CL366.Contig1_All 246 3227 minus strand aconitase, putative [Ricinus communis]gi	N-Term(iTRAQ8plex)	73.87	2	2244.14	-0.264173	0.903982	7	0.88762	7	0.933123	7	1.05947	7	0.89191	7	0.985055	7	1.08183	7	0.934277	7
lVmEEEPLAPLVLGGDHSISYPVVR	Unigene14405_All 191 1204 arginase 1 [Solanum lycopersicum]gi	N-Term(iTRAQ8plex); M3(Oxidation)	73.84	3	3040.63	-2.07559	0.811365	3	0.804529	3	0.897448	3	1.09109	3	1.19131	3	1.029	3	0.997878	3	1.00205	3
tLEITDEILSTYk	CL8328.Contig7_All 135 1982 minus strand phosphofructokinase, putative [Ricinus communis]gi	N-Term(iTRAQ8plex); K13(iTRAQ8plex)	73.82	2	2134.21	1.44091	1.09123	6	1.43714	6	0.932697	6	1.05972	6	1.10816	6	1.11243	6	0.919401	6	1.06377	6
gYEENEELFEFk	CL147.Contig10_All 210 1868 minus strand PREDICTED: 70 kDa peptidyl-prolyl isomerase [Vitis vinifera]gi	N-Term(iTRAQ8plex); K12(iTRAQ8plex)	73.81	3	2142.08	-2.92694	1.47643	3	1.22878	3	1.01925	3	0.983138	3	0.913986	3	1.11405	3	0.902211	3	1.07929	3
dLGDTSLLEGPIEAPTPLSEVk	CL3257.Contig1_All	N-Term(iTRAQ8plex); K22(iTRAQ8plex)	73.81	2	2889.59	-2.34731	1.25164	3	1.22189	3	0.957814	3	1.03759	3	0.960191	3	1.10511	3	0.95902	3	1.03343	3
vVPASGIPDGWMGLDIGPESVk	CL4002.Contig1_All 60 1004 minus strand phosphoglycerate kinase, putative [Ricinus communis]gi	N-Term(iTRAQ8plex); K22(iTRAQ8plex)	73.81	2	2832.54	-1.00573	0.977786	4	1.00972	4	0.935313	4	1.05722	4	1.0562	4	1.08581	4	1.01954	4	0.983627	4
gQEASSEVLPINFSGLSk	Unigene36006_All 260 1840 predicted protein [Populus trichocarpa]gi	N-Term(iTRAQ8plex); K18(iTRAQ8plex)	73.8	2	2471.36	-0.528852	0.909744	10	0.886486	10	0.968781	10	1.02785	10	1.02663	10	1.17809	10	0.974016	10	1.02132	10
qSAPcVLFFDELDSIATQR	Unigene29295_All 129 2543 PREDICTED: cell division cycle protein 48 homolog [Vitis vinifera]gi;Unigene24047_All 112 2529 PREDICTED: cell division cycle protein 48 homolog [Vitis vinifera]gi	N-Term(iTRAQ8plex); C5(Carbamidomethyl)	73.79	2	2501.26	-1.8206
gHNVTVTNDGATILk	CL771.Contig34_All 216 1796 minus strand PREDICTED: T-complex protein 1 subunit beta [Vitis vinifera]gi	N-Term(iTRAQ8plex); K15(iTRAQ8plex)	73.78	2	2148.22	0.389807	0.985047	2	1.32818	2	0.978856	2	1.01867	2	0.876358	2	0.860691	2	0.87517	2	1.10016	2
eAGAVVPTSYEAFEAAIk	CL599.Contig11_All 326 2149 minus strand predicted protein [Populus trichocarpa]gi	N-Term(iTRAQ8plex); K18(iTRAQ8plex)	73.78	2	2461.34	-0.982898	1.0035	8	0.914549	8	0.930588	8	1.06167	8	0.974287	8	1.07104	8	0.913653	8	1.06848	8
lNLEAVGVELDk	CL2757.Contig1_All 189 1667 PREDICTED: glutathione reductase, cytosolic [Vitis vinifera]gi	N-Term(iTRAQ8plex); K12(iTRAQ8plex)	73.77	2	1908.13	0.520701	0.604697	1	0.596383	1	1.09159	1	0.919024	1	1.13495	1	1.11709	1	0.914038	1	1.06974	1
vGHEVVQLPTGFLGLDVGR	CL3070.Contig2_All 1691 3127 minus strand Aspartic proteinase Asp1 precursor, putative [Ricinus communis]gi	N-Term(iTRAQ8plex)	73.74	3	2297.28	-3.70868	0.873535	2	0.632048	2	0.971772	2	1.02418	2	0.896547	2	0.827644	2	1.06519	2	0.947447	2
nEFGIGDGGFVcLGGFk	Unigene20453_All	N-Term(iTRAQ8plex); C12(Carbamidomethyl); K17(iTRAQ8plex)	73.73	2	2382.21	-11.3561	1.10026	2	1.27472	2	1.04312	2	0.961871	2	1.04272	2	0.99433	2	0.954879	2	1.03595	2
dFLNEcLSSEDHLIk	CL5844.Contig5_All	N-Term(iTRAQ8plex); C6(Carbamidomethyl); K15(iTRAQ8plex)	73.71	2	2428.25	-6.00026	0.743621	4	0.984053	4	0.990592	4	1.00854	4	1.02322	4	0.947283	4	0.949441	4	1.04116	4
nDLASTVIYLISDGSR	Unigene16579_All 1949 2236 PREDICTED: 7-alpha-hydroxysteroid dehydrogenase [Vitis vinifera]gi	N-Term(iTRAQ8plex)	73.7	2	2028.08	-4.11907	0.792641	2	0.910034	2	1.01452	2	0.977389	2	1.22177	2	0.99757	2	1.02195	2	0.982122	2
hVVFGQVLEGMDIVk	CL3722.Contig22_All	N-Term(iTRAQ8plex); K15(iTRAQ8plex)	73.69	2	2279.3	-1.39442	0.744893	3	1.11208	3	1.00921	3	0.992034	3	1.28561	3	1.18585	3	0.955537	3	1.03624	3
aGFAGIILEDQVSPk	CL350.Contig4_All 4054 5382 predicted protein [Populus trichocarpa]gi	N-Term(iTRAQ8plex); K15(iTRAQ8plex)	73.61	2	2153.24	-3.3866	0.773156	2	0.790932	2	1.00143	2	0.998245	2	1.04091	2	1.09695	2	0.940473	2	1.04828	2
mAATFIGNSTSIQEMFR	CL2899.Contig9_All	N-Term(iTRAQ8plex); M1(Oxidation)	73.6	2	2224.1	-3.5849	1.17019	1	1.04867	1	0.864732	1	1.12009	1	0.996075	1	0.920227	1	0.938199	1	1.05024	1
qAFDEAIAELDTLGEDSYk	CL118.Contig7_All 94 849 minus strand PREDICTED: 14-3-3-like protein-like [Cucumis sativus]gi	N-Term(iTRAQ8plex); K19(iTRAQ8plex)	73.6	3	2723.37	-4.88944	0.783042	6	1.33413	6	1.02564	6	0.977416	6	0.81873	6	0.647192	6	0.929087	6	1.05677	6
dNLTLWTSDVADEGGDEIk	CL2126.Contig1_All 229 1011 minus strand 14-3-3 protein [Manihot esculenta]gi	N-Term(iTRAQ8plex); K19(iTRAQ8plex)	73.59	2	2686.36	-2.22377	0.900377	4	1.3646	4	1.03925	4	0.965395	4	0.688358	4	0.553242	4	0.968052	4	1.02605	4
tMLELLNQLDGFDSR	Unigene52905_All 56 1312 PREDICTED: 26S proteasome regulatory subunit 4 homolog A [Vitis vinifera]gi;CL11886.Contig10_All 91 1308 minus strand PREDICTED: 26S proteasome regulatory subunit 4 homolog A [Vitis vinifera]gi	N-Term(iTRAQ8plex)	73.55	2	2056.07	-1.21669
sDALDFYNLELSNTNVVDHTk	Unigene17048_All 144 377 conserved hypothetical protein [Ricinus communis]gi	N-Term(iTRAQ8plex); K21(iTRAQ8plex)	73.54	3	3003.55	-1.33293	0.60535	1	0.770397	1	0.969152	1	1.02754	1	1.05297	1	1.01117	1	1.1217	1	0.902084	1
gADccVLVYDVNVmk	CL698.Contig2_All;Unigene35227_All 2 370 Ras-related protein Rab7 [Medicago truncatula]gi	N-Term(iTRAQ8plex); C4(Carbamidomethyl); C5(Carbamidomethyl); M14(Oxidation); K15(iTRAQ8plex)	73.54	2	2367.2	0.240336
tMLELLNQLDGFEASNk	CL1521.Contig4_All 99 1355 PREDICTED: 26S protease regulatory subunit 8 homolog A [Vitis vinifera]gi	N-Term(iTRAQ8plex); K17(iTRAQ8plex)	73.51	3	2531.36	-2.58023	0.762941	3	1.47299	3	0.969444	3	1.02728	3	1.1641	3	1.15983	3	0.930643	3	1.05634	3
gcNAYNLGTGYGTSVFEmVAAFEk	CL4075.Contig45_All 121 1164 minus strand UDP-D-glucose/UDP-D-galactose 4-epimerase 1 [Arabidopsis thaliana]gi	N-Term(iTRAQ8plex); C2(Carbamidomethyl); M18(Oxidation); K24(iTRAQ8plex)	73.51	3	3210.57	-1.21825	0.775548	1	0.79923	1	1.15897	1	0.8593	1	0.94501	1	0.861209	1	1.02962	1	0.976428	1
aVVVHADPDDLGk	Unigene6191_All	N-Term(iTRAQ8plex); K13(iTRAQ8plex)	73.49	2	1944.09	-5.89175	0.643373	11	0.772194	11	1.03149	11	0.972292	11	1.20924	11	1.17538	11	1.01095	11	0.991503	11
iEEELGSEAVYAGASFR	Unigene37236_All 3 1208 RecName: Full=Enolase 2; AltName: Full=2-phospho-D-glycerate hydro-lyase 2; AltName: Full=2-phosphoglycerate dehydratase 2; AltName: Allergen=Hev b 9gi	N-Term(iTRAQ8plex)	73.49	3	2132.08	-2.68498	1.12565	16	1.00652	16	0.989416	16	1.00928	16	0.965993	16	0.987112	16	1.0546	16	0.95623	16
cFVGGLAWATDDNSLER	CL4295.Contig1_All	N-Term(iTRAQ8plex); C1(Carbamidomethyl)	73.48	2	2215.07	-4.12694	0.92976	2	1.2302	2	0.966202	2	1.02777	2	1.33224	2	1.47996	2	1.04635	2	0.962134	2
vEIESLFDGVDFSEPLTR	CL5159.Contig2_All 81 2075 RecName: Full=Luminal-binding protein 5; Short=BiP 5; AltName: Full=78 kDa glucose-regulated protein homolog 5; Short=GRP-78-5; Flags: Precursorgi;CL5159.Contig1_All	N-Term(iTRAQ8plex)	73.46	3	2357.21	-2.31409
lQDTLLELVQk	CL7740.Contig1_All	N-Term(iTRAQ8plex); K11(iTRAQ8plex)	73.46	2	1908.15	-5.68105	1.24353	2	1.15581	2	0.975224	2	1.02202	2	1.14107	2	1.04676	2	0.943347	2	1.04568	2
tVDVEELTVEER	Unigene40473_All	N-Term(iTRAQ8plex)	73.45	3	1722.91	-0.43446	1.20874	5	1.99007	5	0.988255	5	1.01061	5	0.712027	5	0.577789	5	1.07872	5	0.936788	5
aLGGGVVPVSAVLADk	Unigene33554_All 91 1503 minus strand ornithine aminotransferase, putative [Ricinus communis]gi	N-Term(iTRAQ8plex); K16(iTRAQ8plex)	73.39	2	2061.25	-0.896125	0.919915	1	0.948192	1	1.16997	1	0.849549	1	1.06423	1	1.17779	1	1.02567	1	0.979611	1
aLVAINPGNPTGQVLAEDNQR	CL5783.Contig1_All	N-Term(iTRAQ8plex)	73.37	2	2481.34	1.60733	0.922044	1	0.750173	1	0.973853	1	1.02337	1	0.960086	1	1.10387	1	1.05838	1	0.953209	1
qDIPGALDDAAVTESLELHk	Unigene16288_All	N-Term(iTRAQ8plex); K20(iTRAQ8plex)	73.37	3	2730.47	-2.99402	0.928592	1	0.696452	1	1.0253	1	0.977774	1	0.685634	1	0.979095	1	1.00712	1	0.994595	1
iGEDPAVDIWIADNLQk	CL9445.Contig1_All;CL9445.Contig2_All 157 1305 minus strand PREDICTED: probable Xaa-Pro aminopeptidase P [Vitis vinifera]gi	N-Term(iTRAQ8plex); K17(iTRAQ8plex)	73.33	2	2505.37	-4.12643
hAPDDVmILPLDLTSGEDSLR	Unigene10323_All 44 1015 predicted protein [Populus trichocarpa]gi	N-Term(iTRAQ8plex); M7(Oxidation)	73.32	3	2614.32	-3.98189	0.981785	2	0.752542	2	0.97985	2	1.01303	2	0.918591	2	0.960854	2	1.09647	2	0.922345	2
iPVSTGGLIVLDSAGR	CL464.Contig1_All	N-Term(iTRAQ8plex)	73.3	3	1859.09	-1.64373	0.760536	4	0.853116	4	0.987396	4	1.0113	4	1.06604	4	1.21843	4	1.11046	4	0.911066	4
iVLNPLSSLVDLPLk	CL4038.Contig1_All	N-Term(iTRAQ8plex); K15(iTRAQ8plex)	73.27	2	2229.4	-3.25247	0.915504	7	0.746674	7	0.992396	7	1.00694	7	1.05795	7	1.02113	7	1.05064	7	0.959455	7
gLcQAGDAVVALHR	CL6073.Contig3_All	N-Term(iTRAQ8plex); C3(Carbamidomethyl)	73.26	3	1770.95	-5.1595	0.736223	7	0.831073	7	1.04835	7	0.957348	7	1.06033	7	0.868453	7	1.0233	7	0.981528	7
iLVTGGAGFIGSHLVDR	CL1514.Contig2_All	N-Term(iTRAQ8plex)	73.23	3	2016.15	-1.04875	0.885927	2	1.04784	2	0.850297	2	1.12841	2	1.04704	2	0.949022	2	0.985285	2	1.01222	2
gGAFTGEISVEQLk	CL11179.Contig1_All	N-Term(iTRAQ8plex); K14(iTRAQ8plex)	73.2	2	2044.16	1.53242	0.732089	5	0.828108	5	0.910053	5	1.07992	5	1.07806	5	1.06757	5	0.967047	5	1.02695	5
iQILGPTLASILQR	Unigene14215_All	N-Term(iTRAQ8plex)	73.18	3	1827.13	-1.22189	2.38951	1	1.9167	1	1.15008	1	0.867177	1	1.22568	1	0.97435	1	0.98975	1	1.00862	1
vEYGDASSAVDASGAHTISR	CL8328.Contig7_All 135 1982 minus strand phosphofructokinase, putative [Ricinus communis]gi	N-Term(iTRAQ8plex)	73.17	3	2297.12	-2.96829	0.827529	9	0.891079	9	1.04193	9	0.963033	9	0.926701	9	1.01575	9	1.00884	9	0.9932	9
eTGHIQILYGNLAPEGSVAk	Unigene33661_All	N-Term(iTRAQ8plex); K20(iTRAQ8plex)	73.15	2	2705.5	-3.68238	1.00428	1	0.949543	1	1.1297	1	0.885247	1	0.962122	1	1.02596	1	0.994544	1	1.00475	1
eHAPSIIFmDEIDSIGSAR	CL1521.Contig4_All 99 1355 PREDICTED: 26S protease regulatory subunit 8 homolog A [Vitis vinifera]gi	N-Term(iTRAQ8plex); M9(Oxidation)	73.15	3	2408.2	-4.44029	0.94812	2	1.11419	2	0.923994	2	1.06718	2	0.93889	2	0.853585	2	1.06932	2	0.939631	2
aHTDWVTAIASPIDNSDMIVTASR	Unigene30213_All 55 1035 PREDICTED: guanine nucleotide-binding protein subunit beta-like protein isoform 1 [Vitis vinifera]gi	N-Term(iTRAQ8plex)	73.14	2	2875.43	-7.6119	1.48249	2	1.26196	2	1.05862	2	0.942718	2	1.19718	2	1.01646	2	1.04657	2	0.940926	2
gVNPWIEVDGGVGPk	Unigene29938_All 200 1051 predicted protein [Populus trichocarpa]gi	N-Term(iTRAQ8plex); K15(iTRAQ8plex)	73.14	2	2132.19	-3.65881	1.00601	3	1.18364	3	1.07512	3	0.93362	3	1.03177	3	1.08728	3	0.875416	3	1.10092	3
dADHNELNEFYSFDTSTNk	Unigene2291_All	N-Term(iTRAQ8plex); K19(iTRAQ8plex)	73.13	2	2855.35	-4.0514	1.40057	6	1.17532	6	0.967269	6	1.02917	6	0.862674	6	1.03059	6	0.909122	6	1.0737	6
aNATPYGLASGVFTHNLDTANTLMR	Unigene4570_All;CL6276.Contig4_All	N-Term(iTRAQ8plex)	73.09	3	2939.49	-3.04135
fVDcLHEQNIVPGIk	Unigene28572_All	N-Term(iTRAQ8plex); C4(Carbamidomethyl); K15(iTRAQ8plex)	73.07	2	2377.31	-0.882087	0.835436	2	0.970614	2	1.02442	2	0.977252	2	1.02974	2	1.04337	2	0.937482	2	1.05014	2
gDPIEFELGTGQVIk	CL2648.Contig1_All 95 529 minus strand PREDICTED: FK506-binding protein 2-1 [Vitis vinifera]gi	N-Term(iTRAQ8plex); K15(iTRAQ8plex)	73.06	2	2211.24	-2.24292	0.702915	7	0.91147	7	1.01422	7	0.987591	7	1.07675	7	1.12599	7	0.959389	7	1.03313	7
eEGSGVDLVLScVDNYEAR	CL12336.Contig7_All 94 1368 minus strand PREDICTED: ubiquitin-like modifier-activating enzyme 5 isoform 1 [Vitis vinifera]gi	N-Term(iTRAQ8plex); C12(Carbamidomethyl)	73.06	2	2416.15	-4.14174	1.06857	2	0.961286	2	1.03081	2	0.972665	2	0.929741	2	0.955411	2	1.06968	2	0.943537	2
vLVIGGGDGGVLR	CL7494.Contig1_All 60 995 RecName: Full=Spermidine synthase 1; Short=SPDSY 1; AltName: Full=Putrescine aminopropyltransferase 1gi;CL7494.Contig2_All 82 1116 minus strand spermidine synthase 1, putative [Ricinus communis]gi	N-Term(iTRAQ8plex)	73.04	3	1515.92	-0.510546
dDADPHIAVLPLHPDVR	Unigene14075_All 43 1611 predicted protein [Populus trichocarpa]gi	N-Term(iTRAQ8plex)	73.01	2	2184.17	-0.719645	1.11448	3	1.27063	3	0.942481	3	1.05118	3	1.01579	3	1.01834	3	0.920036	3	1.0649	3
eVTEGDFLGEVTGSEk	CL13069.Contig2_All 748 1443 minus strand PREDICTED: thioredoxin domain-containing protein 9-like [Cucumis sativus]gi	N-Term(iTRAQ8plex); K16(iTRAQ8plex)	73.01	2	2305.2	0.821498	0.878307	1	0.953871	1	0.970718	1	1.02615	1	0.948758	1	1.08387	1	0.939595	1	1.04911	1
sVDILGFGTGPELEk	CL4035.Contig1_All	N-Term(iTRAQ8plex); K15(iTRAQ8plex)	73	2	2170.22	-1.41361	0.77384	10	0.818429	10	0.961959	10	1.03391	10	1.07129	10	1.06539	10	0.944992	10	1.0443	10
lDPLESFcQDNPETDEcR	CL7438.Contig1_All 331 651 predicted protein [Populus trichocarpa]gi	N-Term(iTRAQ8plex); C8(Carbamidomethyl); C17(Carbamidomethyl)	72.96	2	2529.1	-5.35676	1.02758	2	1.69644	2	1.02357	2	0.979186	2	0.723571	2	0.740506	2	1.16143	2	0.868101	2
gPDVVGSFGLLQPIADGLk	CL7564.Contig1_All	N-Term(iTRAQ8plex); K19(iTRAQ8plex)	72.93	2	2491.43	-4.54193	1.27498	2	1.0704	2	0.937413	2	1.01315	2	1.22857	2	1.12263	2	0.942057	2	1.02186	2
eAIEDcLDEIGDSVDR	CL6367.Contig1_All	N-Term(iTRAQ8plex); C6(Carbamidomethyl)	72.9	2	2139.99	-4.13916	0.83106	16	0.639392	16	1.09029	16	0.920157	16	1.0491	16	1.07203	16	1.07224	16	0.942014	16
sFGDVQcLYDLSPEQLcAEISk	CL7760.Contig1_All 86 1984 minus strand predicted protein [Populus trichocarpa]gi	N-Term(iTRAQ8plex); C7(Carbamidomethyl); C17(Carbamidomethyl); K22(iTRAQ8plex)	72.9	3	3167.59	0.0210965	1.48837	1	1.07499	1	0.859037	1	1.12513	1	0.847464	1	0.9841	1	0.963605	1	1.02972	1
aFIAGVADDNGYGWAIAk	CL2296.Contig1_All;Unigene1933_All	N-Term(iTRAQ8plex); K18(iTRAQ8plex)	72.87	2	2447.3	-5.79823
lITVENEADVAAAQEAGYEk	CL549.Contig5_All 79 2226 minus strand RecName: Full=Delta-1-pyrroline-5-carboxylate synthase; Short=P5CS; Includes: RecName: Full=Glutamate 5-kinase; Short=GK; AltName: Full=Gamma-glutamyl kinase; Includes: RecName: Full=Gamma-glutamyl phosphate reductase; Short=GPR; AltName: Full=Glutamate-5-semialdehyde dehydrogenase; AltName: Full=Glutamyl-gamma-semialdehyde dehydrogenasegi	N-Term(iTRAQ8plex); K20(iTRAQ8plex)	72.87	3	2729.45	0.502005	0.794193	1	0.67184	1	1.02215	1	0.98057	1	0.841912	1	0.947672	1	0.991809	1	1.00695	1
aEWEEYDATcLIAk	CL2378.Contig1_All 45 896 PREDICTED: S-formylglutathione hydrolase isoform 1 [Vitis vinifera]gi	N-Term(iTRAQ8plex); C10(Carbamidomethyl); K14(iTRAQ8plex)	72.85	2	2307.18	1.37703	1.03887	3	1.02382	3	1.03441	3	0.969701	3	1.08651	3	1.08929	3	0.888445	3	1.09041	3
fSQIEDGDIIcFQk	Unigene52424_All 1 1353 Ubiquitin carboxyl-terminal hydrolase, putative [Ricinus communis]gi	N-Term(iTRAQ8plex); C11(Carbamidomethyl); K14(iTRAQ8plex)	72.84	2	2308.2	-6.09075	0.810651	2	0.888699	2	1.01234	2	0.988864	2	1.13736	2	1.14289	2	0.921457	2	1.06334	2
dFEAGFFVNHFVk	Unigene22037_All	N-Term(iTRAQ8plex); K13(iTRAQ8plex)	72.83	2	2165.16	-1.76775	0.949074	4	1.02166	4	0.998981	4	1.00039	4	1.11327	4	1.07305	4	0.888771	4	1.09013	4
gHQLQVTGIALDGSDIVSSSVDcTLR	CL6391.Contig1_All	N-Term(iTRAQ8plex); C23(Carbamidomethyl)	72.82	3	3032.58	4.53468	0.840192	3	0.749436	3	1.00966	3	0.991633	3	0.928946	3	0.773114	3	1.14511	3	0.883186	3
vADDLSPSIVFIDEIDAVGTk	Unigene52905_All 56 1312 PREDICTED: 26S proteasome regulatory subunit 4 homolog A [Vitis vinifera]gi	N-Term(iTRAQ8plex); K21(iTRAQ8plex)	72.82	2	2812.53	-5.59759	0.959319	5	1.02925	5	0.987192	5	1.01155	5	1.00913	5	0.835386	5	1.02438	5	0.98066	5
qFLLSEGFVGIHTPk	CL11236.Contig3_All	N-Term(iTRAQ8plex); K15(iTRAQ8plex)	72.75	2	2281.31	-4.3059	0.964317	4	0.976205	4	1.0487	4	0.957026	4	1.06354	4	1.03141	4	0.97979	4	1.01646	4
cAQVLLEAGALVDALDk	CL13273.Contig1_All 212 1267 minus strand PREDICTED: ankyrin repeat domain-containing protein 2-like [Vitis vinifera]gi	N-Term(iTRAQ8plex); C1(Carbamidomethyl); K17(iTRAQ8plex)	72.73	2	2394.34	-3.66775	0.890095	6	1.16937	6	0.914891	6	1.07497	6	1.12245	6	0.963417	6	0.952103	6	1.039	6
gVTTIIGGGDSVAAVEk	CL4002.Contig1_All 60 1004 minus strand phosphoglycerate kinase, putative [Ricinus communis]gi	N-Term(iTRAQ8plex); K17(iTRAQ8plex)	72.69	2	2182.25	-3.48531	0.911738	9	0.882565	9	1.03634	9	0.967989	9	0.982234	9	1.07818	9	0.931627	9	1.05554	9
aAcYAANVIIQR	CL12005.Contig1_All	N-Term(iTRAQ8plex); C3(Carbamidomethyl)	72.68	3	1653.9	-0.753789	1.13535	4	0.991698	4	0.969748	4	1.02697	4	0.891063	4	0.910917	4	1.00949	4	0.992533	4
fTQANSEVSALLGR	CL10527.Contig1_All;CL10527.Contig2_All;CL10527.Contig3_All	N-Term(iTRAQ8plex)	72.67	3	1796.98	-2.3053
lFPDcSGPTILFFQENAGNIAHR	CL6777.Contig1_All	N-Term(iTRAQ8plex); C5(Carbamidomethyl)	72.65	3	2908.47	-1.72403	0.951495	1	1.01939	1	0.82577	1	1.15462	1	0.924804	1	0.70946	1	1.29088	1	0.76549	1
eTASEHLIALDIPGIAk	CL3998.Contig1_All	N-Term(iTRAQ8plex); K17(iTRAQ8plex)	72.63	2	2386.37	-2.79443	0.912254	12	0.880877	12	0.953814	12	1.04113	12	0.724296	12	0.8756	12	0.97685	12	1.01902	12
vQIVGDDLLVTNPk	Unigene37236_All 3 1208 RecName: Full=Enolase 2; AltName: Full=2-phospho-D-glycerate hydro-lyase 2; AltName: Full=2-phosphoglycerate dehydratase 2; AltName: Allergen=Hev b 9gi	N-Term(iTRAQ8plex); K14(iTRAQ8plex)	72.58	2	2119.25	-4.94561	1.0912	9	1.02862	9	0.985181	9	1.01333	9	1.01263	9	1.04075	9	0.905774	9	1.07641	9
yGcNVPLVLMNSFNTHDDTQk	CL7.Contig2_All	N-Term(iTRAQ8plex); C3(Carbamidomethyl); K21(iTRAQ8plex)	72.56	3	3061.52	-5.65472	0.900268	4	0.923857	4	0.893141	4	1.0949	4	0.945868	4	1.08976	4	0.938246	4	1.04899	4
dQVAIDNFMVQELDGTTNEWGWck	Unigene37236_All 3 1208 RecName: Full=Enolase 2; AltName: Full=2-phospho-D-glycerate hydro-lyase 2; AltName: Full=2-phosphoglycerate dehydratase 2; AltName: Allergen=Hev b 9gi	N-Term(iTRAQ8plex); C23(Carbamidomethyl); K24(iTRAQ8plex)	72.55	3	3464.65	-6.47641	0.996894	2	1.20065	2	1.08677	2	0.923285	2	1.14301	2	1.06511	2	0.893641	2	1.08491	2
iGDLGLAAILR	CL13866.Contig1_All	N-Term(iTRAQ8plex)	72.52	3	1415.89	-1.14497	1.43399	2	1.13776	2	0.984745	2	1.01355	2	1.15976	2	1.07859	2	1.09322	2	0.924879	2
eELGLIEQAYDNPHEALSR	CL2580.Contig60_All 222 7211 minus strand PREDICTED: pre-mRNA-processing-splicing factor 8-like isoform 2 [Vitis vinifera]gi	N-Term(iTRAQ8plex)	72.49	3	2488.26	-2.38784	1.1131	1	0.79125	1	0.996887	1	1.00296	1	0.800514	1	0.985586	1	1.06946	1	0.944262	1
vAPEEHPVLLTEAPINPk	CL7627.Contig1_All;CL997.Contig3_All;CL997.Contig1_All	N-Term(iTRAQ8plex); K18(iTRAQ8plex)	72.49	2	2562.47	-1.17298
sINPVFEESVYDFLGVENSIQk	CL9106.Contig1_All	N-Term(iTRAQ8plex); K22(iTRAQ8plex)	72.48	3	3122.64	-2.25175	0.829139	2	1.02319	2	1.13666	2	0.8763	2	1.11581	2	0.972047	2	0.911999	2	1.07102	2
vFIMDNcEELIPEYLSFVk	CL2825.Contig19_All	N-Term(iTRAQ8plex); C7(Carbamidomethyl); K19(iTRAQ8plex)	72.47	3	2954.54	-2.47765	0.930564	3	1.03231	3	0.969217	3	1.02748	3	1.0369	3	0.919213	3	0.910835	3	1.07233	3
cPDTNYLFMGDYVDR	Unigene37410_All 201 1139 minus strand predicted protein [Populus trichocarpa]gi;Unigene39729_All 201 1139 minus strand predicted protein [Populus trichocarpa]gi	N-Term(iTRAQ8plex); C1(Carbamidomethyl)	72.46	2	2169.98	-2.20784
sESDFLEYAELISHk	Unigene5416_All	N-Term(iTRAQ8plex); K15(iTRAQ8plex)	72.45	3	2376.25	-1.94522	1.29018	3	1.08733	3	0.967189	3	1.02928	3	0.926827	3	0.955646	3	0.904268	3	1.07763	3
aASLPVLLcHGk	CL6440.Contig1_All 189 944 Acyl-protein thioesterase, putative [Ricinus communis]gi	N-Term(iTRAQ8plex); C9(Carbamidomethyl); K12(iTRAQ8plex)	72.44	3	1874.11	-2.60774	1.15303	5	1.07194	5	0.990939	5	1.00823	5	1.0205	5	1.03145	5	0.943018	5	1.04635	5
vLITTDLLAR	CL1731.Contig1_All 168 1406 minus strand predicted protein [Populus trichocarpa]gi;CL1731.Contig6_All;CL1731.Contig5_All	N-Term(iTRAQ8plex)	72.43	3	1418.88	-3.02519
iYIENTSPEFAVGELWNTMAk	Unigene68105_All	N-Term(iTRAQ8plex); K21(iTRAQ8plex)	72.41	3	3021.58	-2.93296	0.113916	1	0.0905898	1	0.706055	1	1.26072	1	0.804077	1	1.19128	1	1.11463	1	0.907788	1
hAEAETLLEVLR	CL13703.Contig1_All	N-Term(iTRAQ8plex)	72.4	3	1684.95	-1.98928	1.04556	4	0.967752	4	0.943237	4	1.04994	4	1.13336	4	1.05079	4	0.974417	4	1.02059	4
dLATPSEVVSQLLAVGNk	Unigene53657_All;CL4852.Contig6_All	N-Term(iTRAQ8plex); K18(iTRAQ8plex)	72.38	2	2449.4	-4.83509
vDPLVGDLLSSLQASEGGVR	CL1795.Contig16_All;CL1795.Contig5_All	N-Term(iTRAQ8plex)	72.34	3	2316.27	-1.65831
vLSVVGLLQDEVDPmVSVmk	Unigene52905_All 56 1312 PREDICTED: 26S proteasome regulatory subunit 4 homolog A [Vitis vinifera]gi;CL11886.Contig10_All 91 1308 minus strand PREDICTED: 26S proteasome regulatory subunit 4 homolog A [Vitis vinifera]gi	N-Term(iTRAQ8plex); M15(Oxidation); M19(Oxidation); K20(iTRAQ8plex)	72.34	3	2798.54	-3.34477
eAGIEIDPLGDLNTEAER	CL11236.Contig3_All	N-Term(iTRAQ8plex)	72.32	2	2246.14	-0.718954	1.22004	3	0.949762	3	0.969078	3	1.0276	3	0.890856	3	1.00405	3	1.12861	3	0.896507	3
tPDVVADETWFSDPEFck	CL12422.Contig1_All	N-Term(iTRAQ8plex); C17(Carbamidomethyl); K18(iTRAQ8plex)	72.32	3	2751.33	-6.05236	0.754797	6	0.780321	6	0.985144	6	1.01244	6	1.00254	6	1.10425	6	0.921467	6	1.0629	6
aPSPLDFETSVFk	Unigene37474_All 50 1828 PREDICTED: ketol-acid reductoisomerase, chloroplastic [Vitis vinifera]gi	N-Term(iTRAQ8plex); K13(iTRAQ8plex)	72.31	2	2046.13	-1.63276	1.09043	8	1.03383	8	0.999845	8	1.00034	8	1.0251	8	1.10803	8	0.8863	8	1.09213	8
rAPLDVVELVVR	Unigene14301_All 205 1143 PREDICTED: isoaspartyl peptidase/L-asparaginase 1 [Vitis vinifera]gi	N-Term(iTRAQ8plex)	72.29	3	1670.02	-1.60497	0.804348	2	1.00963	2	1.03152	2	0.971023	2	0.876634	2	0.941782	2	0.97529	2	1.02025	2
nGVEEVLDLGSLSDYEk	CL10069.Contig1_All	N-Term(iTRAQ8plex); K17(iTRAQ8plex)	72.29	2	2475.3	-4.38446	1.03726	4	1.21368	4	0.87015	4	1.11505	4	1.01932	4	1.0225	4	0.926162	4	1.05994	4
nITGLNPETTLVVVVSk	CL143.Contig24_All 106 1809 PREDICTED: glucose-6-phosphate isomerase, cytosolic 1 [Vitis vinifera]gi	N-Term(iTRAQ8plex); K17(iTRAQ8plex)	72.26	2	2392.42	-3.73296	1.22419	7	1.18553	7	0.989468	7	1.00953	7	1.17941	7	1.06572	7	0.940974	7	1.048	7
gGLAQGQGTDISQLEDAMEVATSFAAMk	CL6548.Contig1_All	N-Term(iTRAQ8plex); K28(iTRAQ8plex)	72.23	3	3434.73	-3.43815	1.156	2	0.865162	2	1.04258	2	0.961806	2	0.953841	2	0.95521	2	1.05919	2	0.951545	2
gAVGALLVYDVTR	Unigene28941_All;CL1612.Contig2_All;Unigene9477_All 77 730 minus strand small GTP-binding protein [Glycine max]gi	N-Term(iTRAQ8plex)	72.21	3	1637.95	-2.30868
iTEADLQSIFANSPTSLDVLk	Unigene37986_All 106 1605 minus strand PREDICTED: galactokinase [Vitis vinifera]gi	N-Term(iTRAQ8plex); K21(iTRAQ8plex)	72.19	2	2870.6	0.85894	0.711065	5	0.768716	5	1.00821	5	0.992921	5	1.05926	5	0.983033	5	1.02572	5	0.979571	5
dIIYTQSAEPLEGEQPR	Unigene13194_All	N-Term(iTRAQ8plex)	72.18	2	2250.15	-2.51155	1.19538	3	0.844413	3	0.927333	3	1.0646	3	0.945423	3	1.01059	3	1.17292	3	0.860731	3
eDLLAANFTEDPHQDIk	Unigene18471_All	N-Term(iTRAQ8plex); K17(iTRAQ8plex)	72.16	3	2564.34	-2.69397	0.912289	6	0.916099	6	1.00353	6	0.99705	6	0.920913	6	0.958264	6	1.01821	6	0.984571	6
eALENTSIPVGVLPGDk	CL3599.Contig1_All;CL3599.Contig11_All	N-Term(iTRAQ8plex); K17(iTRAQ8plex)	72.15	2	2347.33	-1.42028
aEFDQVAQTATAGLHYLk	CL2816.Contig7_All	N-Term(iTRAQ8plex); K18(iTRAQ8plex)	72.11	3	2571.39	-6.24933	1.02277	2	0.833354	2	1.00841	2	0.99058	2	0.892873	2	0.983702	2	0.953097	2	1.03784	2
mFNDDVQGTAGVAIAGLLGAVR	CL4590.Contig1_All 3 1259 predicted protein [Populus trichocarpa]gi	N-Term(iTRAQ8plex); M1(Oxidation)	72.1	3	2495.32	-0.0910528	1.16561	2	1.09263	2	1.12201	2	0.890369	2	1.03978	2	0.844265	2	1.0244	2	0.980271	2
sLPPLFEETPNAIHELTLAR	CL13063.Contig2_All	N-Term(iTRAQ8plex)	72.07	3	2552.4	-1.43016	0.880156	4	1.10305	4	1.01298	4	0.988491	4	0.797957	4	0.745989	4	1.22056	4	0.819302	4
vNEITSGEGVDVVYDSVGk	CL3632.Contig1_All	N-Term(iTRAQ8plex); K19(iTRAQ8plex)	72.06	2	2575.37	-0.49727	0.984922	3	0.916947	3	0.959898	3	1.03574	3	1.02931	3	1.08122	3	0.941406	3	1.04765	3
vEEPVVTTGPTPDIPLAGPETETHIAGSk	Unigene14079_All 494 1828 minus strand Patellin-5, putative [Ricinus communis]gi	N-Term(iTRAQ8plex); K29(iTRAQ8plex)	72.05	3	3550.91	-1.15189	0.972708	5	1.05447	5	1.08012	5	0.929189	5	1.09072	5	1.12889	5	0.9322	5	1.05508	5
aATSDNEIQFVETSSk	CL10218.Contig1_All 143 1714 minus strand PREDICTED: protein disulfide isomerase-like 1-6 [Vitis vinifera]gi	N-Term(iTRAQ8plex); K16(iTRAQ8plex)	72.03	2	2335.23	3.82074	1.13795	3	0.95922	3	0.983477	3	1.01484	3	1.08883	3	1.15619	3	0.968516	3	1.02576	3
eYPNSYQFIVDmPGLk	CL10162.Contig2_All 98 589 heat-shock protein, putative [Ricinus communis]gi	N-Term(iTRAQ8plex); M12(Oxidation); K16(iTRAQ8plex)	72.03	2	2525.31	-4.6651	1.34576	5	1.04135	5	0.864998	5	1.11985	5	0.774012	5	0.704371	5	0.901513	5	1.07986	5
gFGLTDYINPTNcVENR	CL1149.Contig2_All	N-Term(iTRAQ8plex); C13(Carbamidomethyl)	72.02	2	2274.11	-3.25978	1.33429	1	1.11239	1	0.970738	1	1.02613	1	0.975801	1	1.0121	1	0.991715	1	1.00703	1
dPNALQAENVMAYDNAVSALGk	CL682.Contig13_All	N-Term(iTRAQ8plex); K22(iTRAQ8plex)	72.01	3	2899.5	-2.72981	0.921773	2	0.797358	2	1.06235	2	0.94493	2	1.06334	2	1.14863	2	0.948947	2	1.04138	2
aQGDADSALDR	CL12301.Contig1_All	N-Term(iTRAQ8plex)	71.99	2	1422.71	-2.13605	0.722464	3	1.59053	3	1.07048	3	0.937734	3	0.872182	3	0.994908	3	0.992905	3	1.00607	3
aTIANMSPEYGATmGFFPVDHVTLQYLk	CL366.Contig1_All 246 3227 minus strand aconitase, putative [Ricinus communis]gi;CL366.Contig3_All	N-Term(iTRAQ8plex); M14(Oxidation); K28(iTRAQ8plex)	71.99	3	3725.91	-0.986382
gTVEIITPVELIk	Unigene33972_All	N-Term(iTRAQ8plex); K13(iTRAQ8plex)	71.98	2	2020.24	-4.44108	1.17369	15	1.00942	15	1.00137	15	0.998979	15	1.03786	15	1.07606	15	0.909107	15	1.07372	15
vQELVDPYFQEVk	Unigene17987_All 138 1514 conserved hypothetical protein [Ricinus communis]gi	N-Term(iTRAQ8plex); K13(iTRAQ8plex)	71.96	2	2202.22	-3.24731	1.01712	4	1.05643	4	0.995162	4	1.00439	4	1.10383	4	1.08706	4	0.956458	4	1.03532	4
aDLGIIFDTDVDR	CL928.Contig6_All	N-Term(iTRAQ8plex)	71.96	2	1753.93	-0.988937	1.15057	3	0.902085	3	0.93408	3	1.05862	3	1.02579	3	0.982931	3	1.03912	3	0.968759	3
gITIATAHVEYETAk	Unigene6020_All 87 1451 elongation factor tu, putative [Ricinus communis]gi;Unigene32400_All 69 1418 elongation factor tu, putative [Ricinus communis]gi	N-Term(iTRAQ8plex); K15(iTRAQ8plex)	71.93	2	2212.23	-4.1645
yGQDATNVGDEGGFAPNIQENk	Unigene37236_All 3 1208 RecName: Full=Enolase 2; AltName: Full=2-phospho-D-glycerate hydro-lyase 2; AltName: Full=2-phosphoglycerate dehydratase 2; AltName: Allergen=Hev b 9gi;CL4379.Contig2_All 158 1492 predicted protein [Populus trichocarpa]gi	N-Term(iTRAQ8plex); Y1(iTRAQ8plex); K22(iTRAQ8plex)	71.93	3	3236.65	-3.53122
aLVVAAQLSSR	CL2157.Contig5_All	N-Term(iTRAQ8plex)	71.93	3	1418.87	2.82754	1.0434	4	0.941699	4	0.992724	4	1.00606	4	0.906795	4	0.963036	4	1.01999	4	0.98417	4
sFFEEHLHTDEEIR	Unigene30141_All	N-Term(iTRAQ8plex)	71.92	2	2093.02	-3.24876	0.817651	6	1.15971	6	1.06127	6	0.945893	6	0.872119	6	0.84869	6	1.02052	6	0.983761	6
lNSTILEEFVAENYTAPR	Unigene24913_All 145 1662 minus strand PREDICTED: mitochondrial-processing peptidase subunit alpha [Vitis vinifera]gi	N-Term(iTRAQ8plex)	71.9	3	2371.25	1.61013	0.994741	5	1.07626	5	0.993509	5	1.00595	5	0.968015	5	0.910012	5	1.05284	5	0.95768	5
lIVDcIVQMIk	CL2448.Contig5_All	N-Term(iTRAQ8plex); C5(Carbamidomethyl); K11(iTRAQ8plex)	71.83	2	1940.15	-0.109027	1.54431	3	1.45988	3	1.12073	3	0.893196	3	1.16558	3	1.15327	3	0.88187	3	1.09571	3
eYSEQLGVDAcIk	CL1830.Contig5_All 60 1754 PREDICTED: clathrin heavy chain 1-like [Cucumis sativus]gi	N-Term(iTRAQ8plex); C11(Carbamidomethyl); K13(iTRAQ8plex)	71.82	2	2120.1	-5.12971	1.02309	1	0.896131	1	1.04473	1	0.960552	1	0.953127	1	0.994055	1	0.942816	1	1.04651	1
aSSLDDSQVAEILNEISR	CL10627.Contig1_All 251 1246 minus strand PREDICTED: uncharacterized protein LOC101212890 [Cucumis sativus]gi	N-Term(iTRAQ8plex)	71.81	2	2251.17	-2.95869	0.987614	1	0.837477	1	0.963067	1	1.03293	1	0.826463	1	0.830724	1	1.12725	1	0.897605	1
fYSGDSYIVLQTTPGk	CL3068.Contig3_All;CL3068.Contig1_All	N-Term(iTRAQ8plex); K16(iTRAQ8plex)	71.81	2	2384.29	-2.81057
yYGGNEFIDQIENLcR	Unigene9626_All 36 1448 minus strand PREDICTED: serine hydroxymethyltransferase 1-like [Cucumis sativus]gi	N-Term(iTRAQ8plex); C15(Carbamidomethyl)	71.8	2	2295.1	-1.6676	0.952593	7	1.18434	7	0.97068	7	1.02618	7	1.07395	7	1.02419	7	0.989702	7	1.00865	7
eSNFDASLDLVGQMLR	Unigene33801_All	N-Term(iTRAQ8plex)	71.76	3	2099.07	-2.6042	1.04131	1	1.02699	1	1.0019	1	0.99851	1	0.974799	1	0.910828	1	1.06345	1	0.949116	1
sPLFIVAESYGGk	CL3436.Contig6_All	N-Term(iTRAQ8plex); K13(iTRAQ8plex)	71.75	2	1976.13	-1.63043	0.977677	4	0.785473	4	0.99676	4	1.00305	4	0.996287	4	1.12936	4	0.93058	4	1.05639	4
sFIEVNEEGTEAAAATAGTIk	Unigene21365_All	N-Term(iTRAQ8plex); K21(iTRAQ8plex)	71.75	3	2717.44	-0.173273	0.822256	3	0.664161	3	0.984852	3	1.01362	3	0.981335	3	1.20974	3	0.994012	3	1.00517	3
eDAFFFAVTDLAcSk	CL2446.Contig5_All	N-Term(iTRAQ8plex); C13(Carbamidomethyl); K15(iTRAQ8plex)	71.73	2	2329.18	-7.96396	0.68833	3	0.73979	3	0.96406	3	1.03205	3	1.22401	3	1.28699	3	0.905486	3	1.07665	3
fGIVEGLmTTVHSITATQk	CL1637.Contig1_All	N-Term(iTRAQ8plex); M8(Oxidation); K19(iTRAQ8plex)	71.72	3	2657.47	-3.96323	0.93945	8	0.89841	8	0.948452	8	1.04175	8	1.14873	8	0.928136	8	0.936724	8	1.05141	8
gYISPQFVTNPEk	CL2016.Contig43_All 142 1902 minus strand predicted protein [Populus trichocarpa]gi	N-Term(iTRAQ8plex); K13(iTRAQ8plex)	71.72	2	2088.16	2.99364	1.14068	2	0.978588	2	0.986483	2	1.01157	2	0.997482	2	1.06759	2	0.915988	2	1.06782	2
vFImDNcEELIPEYLGFVk	CL2825.Contig2_All;CL2825.Contig11_All;CL2825.Contig18_All 341 1894 minus strand predicted protein [Populus trichocarpa]gi;CL2825.Contig12_All;CL2825.Contig9_All	N-Term(iTRAQ8plex); M4(Oxidation); C7(Carbamidomethyl); K19(iTRAQ8plex)	71.71	2	2940.52	-3.84802
lDLAIDGADEVDPNLDLVk	CL5893.Contig3_All	N-Term(iTRAQ8plex); K19(iTRAQ8plex)	71.68	3	2633.44	-3.2388	1.03737	4	1.35251	4	1.00941	4	0.991811	4	0.802743	4	0.743922	4	0.978525	4	1.0176	4
dYGEETEGLHIVQEYIk	CL6628.Contig1_All	N-Term(iTRAQ8plex); K17(iTRAQ8plex)	71.67	2	2631.38	-0.368462	0.94226	5	1.06844	5	0.935908	5	1.057	5	0.812363	5	0.868427	5	0.9523	5	1.03885	5
aLDETQQEESVHLVTWFR	CL1575.Contig2_All	N-Term(iTRAQ8plex)	71.66	3	2492.26	-5.01974	1.15916	1	0.889063	1	0.987507	1	1.01127	1	0.8074	1	0.970166	1	1.1447	1	0.883512	1
qQLHDFIGDSEVASMVINESEVEGEEAR	CL9691.Contig1_All 22 2463 minus strand PREDICTED: sodium/hydrogen exchanger 7 [Vitis vinifera]gi	N-Term(iTRAQ8plex)	71.64	3	3422.63	-1.12372	0.661341	1	0.723456	1	0.950437	1	1.04413	1	1.10198	1	1.06179	1	1.23875	1	0.807578	1
gVEQGPQIDSDQFEk	CL6276.Contig4_All	N-Term(iTRAQ8plex); K15(iTRAQ8plex)	71.63	3	2285.19	1.26608	0.549555	3	0.512683	3	1.03458	3	0.969549	3	0.990956	3	1.05278	3	0.917376	3	1.06705	3
qLcDNAGFDATDVLNk	CL425.Contig1_All 190 1875 PREDICTED: T-complex protein 1 subunit eta-like [Vitis vinifera]gi	N-Term(iTRAQ8plex); C3(Carbamidomethyl); K16(iTRAQ8plex)	71.61	2	2389.24	3.87691	0.937698	3	0.965111	3	0.941629	3	1.05193	3	0.986669	3	0.978684	3	0.921404	3	1.0638	3
lAMQEFMILPVGASTFQEAmk	Unigene37236_All 3 1208 RecName: Full=Enolase 2; AltName: Full=2-phospho-D-glycerate hydro-lyase 2; AltName: Full=2-phosphoglycerate dehydratase 2; AltName: Allergen=Hev b 9gi	N-Term(iTRAQ8plex); M20(Oxidation); K21(iTRAQ8plex)	71.61	3	2966.56	-2.83545	0.754168	4	0.857357	4	0.855178	4	1.11876	4	0.990449	4	0.986568	4	0.837766	4	1.1298	4
nPNLANLLVDPEFAk	Unigene29733_All 189 1643 minus strand PREDICTED: 6-phosphogluconate dehydrogenase, decarboxylating-like isoform 2 [Vitis vinifera]gi	N-Term(iTRAQ8plex); K15(iTRAQ8plex)	71.6	4	2263.29	-2.17118	0.908862	7	1.12806	7	0.904991	7	1.0844	7	1.18639	7	1.03295	7	0.939036	7	1.04956	7
gLDVDTLFISHIQVNQAQk	CL14161.Contig2_All 52 600 PREDICTED: 60S ribosomal protein L17-2-like [Cucumis sativus]gi	N-Term(iTRAQ8plex); K19(iTRAQ8plex)	71.59	3	2734.53	-2.6437	0.626718	4	0.868677	4	0.923632	4	1.06779	4	0.909675	4	0.958351	4	0.985234	4	1.01225	4
dVSGAQHIEGFYNDVVTTHGSAk	CL6104.Contig7_All	N-Term(iTRAQ8plex); K23(iTRAQ8plex)	71.56	3	3040.55	-1.90551	0.543502	4	0.453032	4	1.0307	4	0.972941	4	0.851335	4	0.984245	4	0.983251	4	1.01291	4
aVDTLEGANPSSLANk	CL2496.Contig1_All 615 2090 minus strand glutaredoxin, grx, putative [Ricinus communis]gi;CL2496.Contig3_All	N-Term(iTRAQ8plex); K16(iTRAQ8plex)	71.56	3	2195.22	1.56723
aFVLDADTLIPk	Unigene18537_All;Unigene18515_All	N-Term(iTRAQ8plex); K12(iTRAQ8plex)	71.5	2	1911.14	-0.771929
sAENLGELLMGDHIYNSPYR	Unigene13752_All 232 2208 PREDICTED: transmembrane 9 superfamily member 4-like isoform 1 [Solanum lycopersicum]gi	N-Term(iTRAQ8plex)	71.5	3	2583.27	-4.16727	0.946763	1	0.761857	1	0.997964	1	1.002	1	0.788558	1	0.941151	1	1.13782	1	0.88907	1
eGQSDIYYITGETk	CL2825.Contig2_All;CL2825.Contig11_All	N-Term(iTRAQ8plex); K14(iTRAQ8plex)	71.49	2	2212.16	0.597077
dTAVDVHVQGNQPQQQQDTAVER	CL7096.Contig1_All 405 1109 minus strand predicted protein [Populus trichocarpa]gi	N-Term(iTRAQ8plex)	71.48	3	2867.41	-2.80905	1.0652	1	0.96308	1	1.09671	1	0.914478	1	0.80174	1	1.4336	1	1.18099	1	0.854212	1
dSAPGVSEVYVHNLVTEQSLASR	CL6.Contig2_All	N-Term(iTRAQ8plex)	71.47	2	2762.42	-4.06334	0.977715	4	0.776535	4	1.00242	4	0.996755	4	0.782746	4	0.797466	4	1.11574	4	0.90679	4
dDGPHPLADDEDDDVFFLDR	Unigene16541_All	N-Term(iTRAQ8plex)	71.46	3	2607.17	-3.12629	0.946117	2	0.888666	2	1.03277	2	0.966434	2	0.81406	2	0.998464	2	1.04404	2	0.963173	2
gSFETIHVQDATGQEFATR	CL11360.Contig1_All	N-Term(iTRAQ8plex)	71.42	3	2398.19	-3.71384	0.981441	14	1.00703	14	1.04707	14	0.958463	14	0.875333	14	1.00775	14	1.10895	14	0.91238	14
lkPIGDAGPVIEAGGIFAYAR	Unigene10231_All 2 400 minus strand 3-isopropylmalate dehydratase, putative [Ricinus communis]gi	N-Term(iTRAQ8plex); K2(iTRAQ8plex)	71.4	3	2723.56	-3.00718	0.607103	2	0.659664	2	0.703058	2	1.26337	2	0.986898	2	0.934329	2	1.03694	2	0.964123	2
gISYAAVAAHADk	CL10733.Contig2_All 187 2691 minus strand PREDICTED: vacuolar protein sorting-associated protein 16 homolog [Vitis vinifera]gi	N-Term(iTRAQ8plex); K13(iTRAQ8plex)	71.39	2	1882.05	-6.70436	1.04189	2	0.907908	2	0.97817	2	1.01903	2	1.01039	2	1.06955	2	0.978225	2	1.01769	2
lVAEIPEGGVLLLENVR	CL8777.Contig1_All	N-Term(iTRAQ8plex)	71.38	3	2125.25	-0.592815	1.1271	19	0.949579	19	0.951896	19	1.04283	19	0.985071	19	0.937488	19	1.01998	19	0.984208	19
gVSSGGGQSSLGYLFGSGEAPAAAk	CL705.Contig1_All 130 456 minus strand PREDICTED: uncharacterized protein LOC100252679 [Vitis vinifera]gi	N-Term(iTRAQ8plex); K25(iTRAQ8plex)	71.34	3	2863.51	0.331093	0.669053	1	0.717761	1	0.983038	1	1.01523	1	1.00256	1	1.04992	1	1.0542	1	0.956582	1
yFVEQVITGFDETDLHR	CL3277.Contig1_All;CL3277.Contig10_All	N-Term(iTRAQ8plex)	71.28	3	2373.2	-1.63178
fNVTAAEAPAEVQALFDR	CL104.Contig11_All 3803 5578 PREDICTED: phosphoinositide phospholipase C 2 isoform 1 [Vitis vinifera]gi	N-Term(iTRAQ8plex)	71.27	3	2253.18	-0.887019	1.27954	2	1.27825	2	1.13665	2	0.877707	2	1.04714	2	0.913121	2	1.10021	2	0.919298	2
qAFDEAISELDSLSEESYk	CL14206.Contig2_All;CL5822.Contig2_All 2 376 minus strand 14-3-3 protein, putative [Ricinus communis]gi	N-Term(iTRAQ8plex); K19(iTRAQ8plex)	71.27	3	2769.38	-2.83835
vQLDSQPEEIDNLER	CL2157.Contig5_All	N-Term(iTRAQ8plex)	71.24	2	2089.07	-1.96781	1.10424	10	0.964775	10	0.986759	10	1.01189	10	0.870476	10	0.982917	10	1.0618	10	0.950363	10
yLDENFEGPALLPNDSGk	CL3828.Contig16_All	N-Term(iTRAQ8plex); K18(iTRAQ8plex)	71.23	2	2587.35	0.217302	0.473326	1	0.57363	1	1.04541	1	0.959949	1	0.866922	1	0.886128	1	0.947883	1	1.04242	1
cAIDHILDAQQk	CL11723.Contig1_All;Unigene24632_All	N-Term(iTRAQ8plex); C1(Carbamidomethyl); K12(iTRAQ8plex)	71.22	2	2020.1	-4.09028
lSSINVENVESNR	CL263.Contig2_All	N-Term(iTRAQ8plex)	71.21	2	1764.93	-3.11389	1.14076	16	1.10306	16	0.952036	16	1.04271	16	1.02037	16	0.944544	16	1.03935	16	0.968563	16
fNLALESGNIQIAVASAk	CL2441.Contig2_All 323 3976 minus strand predicted protein [Populus trichocarpa]gi	N-Term(iTRAQ8plex); K18(iTRAQ8plex)	71.21	3	2454.42	1.31652	0.909903	2	1.01419	2	1.06486	2	0.940435	2	1.14035	2	1.10274	2	0.935361	2	1.05237	2
aHFPPDFIFGSATSAYQVEGAWNEGGR	CL11613.Contig1_All;CL11613.Contig3_All;CL11613.Contig2_All	N-Term(iTRAQ8plex)	71.18	3	3215.55	-1.06233
nHVELVELLGIADTk	CL7575.Contig3_All 22 1371 PREDICTED: seryl-tRNA synthetase [Vitis vinifera]gi	N-Term(iTRAQ8plex); K15(iTRAQ8plex)	71.18	2	2259.31	-2.79591	1.13613	3	1.47713	3	0.975243	3	1.02214	3	1.22841	3	1.02436	3	0.985134	3	1.01234	3
vQEVPHEGPMcDLLWSDPDDR	Unigene37410_All 201 1139 minus strand predicted protein [Populus trichocarpa]gi;Unigene39729_All 201 1139 minus strand predicted protein [Populus trichocarpa]gi	N-Term(iTRAQ8plex); C11(Carbamidomethyl)	71.17	3	2799.3	-2.08536
gFVEGGIASIVAGcTTHPLDLIk	CL8908.Contig1_All 384 1322 minus strand PREDICTED: probable mitochondrial 2-oxoglutarate/malate carrier protein [Vitis vinifera]gi	N-Term(iTRAQ8plex); C14(Carbamidomethyl); K23(iTRAQ8plex)	71.17	3	2963.64	-3.87268	0.524075	1	0.424348	1	1.06119	1	0.945962	1	1.16244	1	1.22641	1	0.949076	1	1.04145	1
gVDLDALLDMSTDELVk	CL4309.Contig1_All;CL4309.Contig2_All	N-Term(iTRAQ8plex); K17(iTRAQ8plex)	71.14	2	2442.32	-3.34795
sNDLDQSSHILTVATR	CL8827.Contig3_All 59 1507 minus strand PREDICTED: ubiquitin carboxyl-terminal hydrolase 6 [Vitis vinifera]gi	N-Term(iTRAQ8plex)	71.12	2	2061.08	-3.50656	0.785193	2	0.654385	2	1.01646	2	0.984322	2	0.803366	2	0.808804	2	1.06296	2	0.948899	2
lYQMQANGTLLFPAINVNDSVTk	Unigene4560_All 885 1778 adenosylhomocysteinase, putative [Ricinus communis]gi	N-Term(iTRAQ8plex); K23(iTRAQ8plex)	71.12	3	3145.72	1.69572	0.768698	2	0.97947	2	0.908993	2	1.08086	2	0.997962	2	0.987486	2	0.904901	2	1.07176	2
hIGLSEANADTIR	CL7547.Contig3_All	N-Term(iTRAQ8plex)	71.11	3	1700.92	-3.38973	0.844577	7	0.843172	7	1.05353	7	0.952751	7	0.977317	7	0.942274	7	0.995248	7	1.00418	7
iAAAVADETNLPFVTAENk	Unigene33877_All	N-Term(iTRAQ8plex); K19(iTRAQ8plex)	71.11	2	2582.42	-1.76247	0.908374	4	0.974553	4	1.02107	4	0.981471	4	1.07604	4	1.08705	4	0.905764	4	1.07593	4
gPHVDEPELVSALVEGR	Unigene14257_All	N-Term(iTRAQ8plex)	71.06	3	2108.12	-2.1182	1.02593	3	1.25992	3	0.905385	3	1.08406	3	0.920757	3	0.933853	3	1.01184	3	0.990781	3
gIAGDLAEEVQLIDNFTNk	CL7721.Contig3_All 495 1391 PREDICTED: phenylalanyl-tRNA synthetase, chloroplastic/mitochondrial [Vitis vinifera]gi	N-Term(iTRAQ8plex); K19(iTRAQ8plex)	71.05	3	2655.44	-2.46309	1.11908	2	1.07622	2	1.00529	2	0.992965	2	1.29283	2	1.13835	2	0.90482	2	1.07629	2
lAHAEAVYAESTk	CL6418.Contig1_All	N-Term(iTRAQ8plex); K13(iTRAQ8plex)	71.04	2	1998.11	-1.59914	1.37323	2	1.11666	2	0.993439	2	1.00307	2	0.895722	2	0.898783	2	0.879501	2	1.09442	2
yGLDDNTVDFIGHALALHR	Unigene14061_All 192 1523 predicted protein [Populus trichocarpa]gi	N-Term(iTRAQ8plex)	71.03	2	2431.25	-6.76248	0.970671	13	0.90623	13	0.888958	13	1.09862	13	0.961082	13	0.894026	13	0.959795	13	1.0328	13
iLSIWDQAEVIk	CL8888.Contig2_All	N-Term(iTRAQ8plex); K12(iTRAQ8plex)	71.03	2	2023.2	-1.7852	1.19833	1	1.30224	1	0.985551	1	1.013	1	1.1695	1	1.19042	1	0.931982	1	1.05526	1
vAAQVSDSGPcVTYIGk	Unigene29733_All 189 1643 minus strand PREDICTED: 6-phosphogluconate dehydrogenase, decarboxylating-like isoform 2 [Vitis vinifera]gi	N-Term(iTRAQ8plex); C11(Carbamidomethyl); K17(iTRAQ8plex)	71.01	2	2360.28	3.58559	0.836889	12	0.927051	12	0.911303	12	1.0788	12	1.06745	12	1.0474	12	0.917433	12	1.067	12
gINAETILEIGEPk	CL275.Contig1_All	N-Term(iTRAQ8plex); K14(iTRAQ8plex)	71	2	2092.22	3.58574	0.986362	4	0.978107	4	1.04755	4	0.958024	4	1.13023	4	1.07158	4	0.967261	4	1.02434	4
nYVcQVSASGIcITTGR	CL11916.Contig6_All 167 1789 PREDICTED: uncharacterized protein LOC100267143 [Vitis vinifera]gi;CL11916.Contig3_All 1744 3072 minus strand PREDICTED: uncharacterized protein LOC100267143 [Vitis vinifera]gi	N-Term(iTRAQ8plex); C4(Carbamidomethyl); C12(Carbamidomethyl)	70.99	2	2190.09	-4.52529
cVVHAAWSSPTGLPAETSIER	CL3819.Contig1_All 99 842 minus strand Protein yrdA, putative [Ricinus communis]gi	N-Term(iTRAQ8plex); C1(Carbamidomethyl)	70.98	3	2572.31	-1.92186	0.805415	2	0.800892	2	1.03231	2	0.970695	2	0.846148	2	0.757875	2	1.08293	2	0.931792	2
aEATDVANAVLDGTDcVMLSGESAAGAYPELAVk	CL6073.Contig3_All	N-Term(iTRAQ8plex); C16(Carbamidomethyl); K34(iTRAQ8plex)	70.97	3	4004	-1.37916	1.0459	4	0.84917	4	0.925631	4	1.06611	4	1.03308	4	1.14541	4	0.998311	4	1.00125	4
aGGVAPASTVYESk	CL4244.Contig5_All	N-Term(iTRAQ8plex); K14(iTRAQ8plex)	70.9	2	1945.09	1.39575	1.32498	5	1.40027	5	0.933354	5	1.05927	5	0.740595	5	0.847203	5	0.950681	5	1.04016	5
dAALNAIQSPLLDIGIER	CL6154.Contig1_All 352 1812 minus strand PREDICTED: cell division protein ftsZ homolog 2-1, chloroplastic [Vitis vinifera]gi	N-Term(iTRAQ8plex)	70.9	2	2213.24	-2.29342	1.21435	2	1.02754	2	0.933681	2	1.05896	2	0.944826	2	0.988282	2	1.09196	2	0.921316	2
tGYTGEDGFEISVPSEHAVDLAk	Unigene38036_All	N-Term(iTRAQ8plex); K23(iTRAQ8plex)	70.9	3	3030.55	0.231316	0.831789	4	0.784026	4	1.02198	4	0.980501	4	0.865336	4	0.830706	4	1.05658	4	0.954651	4
sIAQISTADASSLLVQPYDk	Unigene17731_All	N-Term(iTRAQ8plex); K20(iTRAQ8plex)	70.9	3	2715.5	-2.54159	1.06317	1	1.14886	1	1.03151	1	0.972266	1	0.993949	1	0.996715	1	0.995833	1	1.0037	1
yTMADAAEIVSYAQR	CL4652.Contig1_All 274 1842 beta-hexosaminidase, putative [Ricinus communis]gi	N-Term(iTRAQ8plex)	70.89	3	1993	-1.83398	1.34963	3	0.951769	3	1.00979	3	0.991521	3	0.869248	3	0.968201	3	1.08034	3	0.93548	3
lSYQEIMTQLNLTDDDVVR	CL2098.Contig38_All 141 2372 PREDICTED: cullin-1 isoform 1 [Vitis vinifera]gi;CL2098.Contig49_All	N-Term(iTRAQ8plex)	70.87	2	2557.31	-1.77003
dEEWSMEEISWSLTNR	CL12508.Contig2_All 1399 3672 minus strand PREDICTED: 1,4-alpha-glucan-branching enzyme-like [Vitis vinifera]gi	N-Term(iTRAQ8plex)	70.83	2	2316.06	-5.86857	0.835753	1	0.844886	1	0.974255	1	1.02302	1	0.947214	1	0.916239	1	1.02337	1	0.981473	1
mLVYQDLLTGDELLSDSFPYk	CL8683.Contig7_All	N-Term(iTRAQ8plex); M1(Oxidation); K21(iTRAQ8plex)	70.83	3	3071.6	-1.93866	1.18608	5	1.24088	5	1.08604	5	0.92394	5	0.944043	5	0.896891	5	0.930464	5	1.05648	5
fDFTVQNDGEEVTLk	CL4839.Contig1_All 361 1596 minus strand PREDICTED: fasciclin-like arabinogalactan protein 1-like isoform 1 [Solanum lycopersicum]gi	N-Term(iTRAQ8plex); K15(iTRAQ8plex)	70.82	2	2350.23	-4.21829	1.48537	7	1.39386	7	0.967181	7	1.02929	7	1.0101	7	1.07628	7	0.978077	7	1.01804	7
aFISAADALLAIR	CL1366.Contig12_All	N-Term(iTRAQ8plex)	70.82	3	1635.97	-1.26565	0.822458	3	0.829275	3	0.993933	3	1.00558	3	0.922839	3	0.846559	3	0.988082	3	1.00996	3
ySNSDTVVYVGcGER	CL5340.Contig1_All 258 2126 minus strand PREDICTED: V-type proton ATPase catalytic subunit A [Vitis vinifera]gi;CL5340.Contig4_All 142 2010 PREDICTED: V-type proton ATPase catalytic subunit A [Vitis vinifera]gi	N-Term(iTRAQ8plex); C12(Carbamidomethyl)	70.81	2	2009.95	-0.732879
ycDGSSFTGDVEAVNPANk	CL6104.Contig7_All	N-Term(iTRAQ8plex); C2(Carbamidomethyl); K19(iTRAQ8plex)	70.77	2	2639.29	0.0369543	0.774467	9	0.671387	9	1.11738	9	0.896164	9	0.896067	9	0.920654	9	0.951317	9	1.03964	9
iGVGPPEEANQPDTLR	Unigene33637_All 74 346 tonoplast intrinsic protein [Gossypium hirsutum]gi	N-Term(iTRAQ8plex)	70.76	3	1997.05	-3.00028	1.3423	8	1.22721	8	0.897132	8	1.09134	8	0.977213	8	0.997701	8	1.11568	8	0.905451	8
vQVEDDNVLLISGER	CL10162.Contig2_All 98 589 heat-shock protein, putative [Ricinus communis]gi	N-Term(iTRAQ8plex)	70.7	2	1990.07	-1.80299	1.3877	40	1.06433	40	0.898612	40	1.09006	40	0.826366	40	0.850228	40	1.0706	40	0.943338	40
eTSPTNESTGSAGEVSIWGVPLLk	Unigene14079_All 494 1828 minus strand Patellin-5, putative [Ricinus communis]gi	N-Term(iTRAQ8plex); K24(iTRAQ8plex)	70.67	3	3067.63	-3.60748	1.19362	1	0.941732	1	1.01666	1	0.985435	1	1.19787	1	0.953206	1	0.890324	1	1.08889	1
gIALAVGDWFFDR	CL11863.Contig1_All	N-Term(iTRAQ8plex)	70.66	3	1770.95	-1.35997	0.938737	2	0.630313	2	1.11654	2	0.896903	2	1.17288	2	1.33994	2	0.981325	2	1.01391	2
dLLSAVEAVkPTVLIGTSGVGR	Unigene38205_All 219 1991 minus strand malic enzyme, putative [Ricinus communis]gi	N-Term(iTRAQ8plex); K10(iTRAQ8plex)	70.65	2	2790.64	-3.90975	1.14149	17	1.06103	17	1.07005	17	0.938111	17	1.02118	17	1.01112	17	0.980079	17	1.01642	17
aSGEGVLPQEYTLIk	CL12172.Contig1_All	N-Term(iTRAQ8plex); K15(iTRAQ8plex)	70.65	2	2213.27	1.72795	1.04746	2	0.940731	2	1.04429	2	0.95997	2	1.03002	2	1.03944	2	0.908606	2	1.07403	2
eSVSTmQQLHELAQNQLFELR	Unigene17513_All	N-Term(iTRAQ8plex); M6(Oxidation)	70.64	3	2821.44	-2.69112	1.04074	1	0.917412	1	1.00693	1	0.994051	1	0.837122	1	0.738956	1	1.09056	1	0.927228	1
vGVHVVEcAcVIELPELk	Unigene26071_All	N-Term(iTRAQ8plex); C8(Carbamidomethyl); C10(Carbamidomethyl); K18(iTRAQ8plex)	70.63	2	2659.47	-1.88148	1.24927	3	1.82346	3	0.86571	3	1.11922	3	0.879713	3	0.914596	3	0.910751	3	1.0724	3
lGVDIIEAGFPAASk	CL819.Contig6_All	N-Term(iTRAQ8plex); K15(iTRAQ8plex)	70.62	2	2096.21	-4.77149	1.30225	4	1.0993	4	1.07775	4	0.931213	4	1.04792	4	1.06238	4	0.960262	4	1.03235	4
dEQVDAVLLAQQIR	Unigene6309_All	N-Term(iTRAQ8plex)	70.62	3	1902.06	-1.63796	1.31881	2	0.860568	2	1.04524	2	0.960097	2	0.725773	2	0.905976	2	1.00156	2	0.998667	2
gTVLLVFQPAEEGGGGAk	Unigene14005_All	N-Term(iTRAQ8plex); K18(iTRAQ8plex)	70.62	4	2338.32	-1.39955	1.16591	4	1.02837	4	1.0921	4	0.918078	4	1.00749	4	1.10534	4	0.97042	4	1.02372	4
aGASGFTFHIEVAk	CL2868.Contig4_All	N-Term(iTRAQ8plex); K14(iTRAQ8plex)	70.61	2	2043.14	-2.87677	0.835081	2	0.905754	2	1.06593	2	0.93775	2	0.979482	2	0.843073	2	1.03428	2	0.955394	2
lNPTSEYAPGLEDTLILTMk	CL6156.Contig3_All 3 1352 minus strand Phosphoenolpyruvate carboxylase, putative [Ricinus communis]gi;Unigene6297_All	N-Term(iTRAQ8plex); K20(iTRAQ8plex)	70.61	2	2814.54	-1.9743
vETGVLkPGMVVTFGPTGLTTEVk	CL4654.Contig1_All 115 1455 minus strand PREDICTED: elongation factor 1-alpha-like isoform 1 [Glycine max]gi	N-Term(iTRAQ8plex); K7(iTRAQ8plex); K24(iTRAQ8plex)	70.59	2	3372.95	-2.31204	0.61334	6	0.884909	6	0.904474	6	1.08456	6	1.3975	6	1.36297	6	0.841473	6	1.12824	6
sGETEDNFIADLSVGLASGQIk	CL1496.Contig2_All	N-Term(iTRAQ8plex); K22(iTRAQ8plex)	70.54	3	2859.51	-1.7481	1.28634	2	1.39491	2	0.956784	2	1.03683	2	1.07811	2	1.14151	2	0.95145	2	1.03609	2
vEVVTPEEHLGDVIGDLNSR	CL11402.Contig3_All 135 2510 minus strand translation elongation factor G, putative [Ricinus communis]gi	N-Term(iTRAQ8plex)	70.52	2	2482.31	1.45849	1.21135	2	1.04289	2	0.976827	2	1.02069	2	0.98804	2	0.963921	2	1.00953	2	0.992253	2
tSVPDVYAVGDVATFPLk	Unigene9747_All	N-Term(iTRAQ8plex); K18(iTRAQ8plex)	70.49	2	2487.38	-4.81179	0.981261	18	0.975383	18	0.94916	18	1.04504	18	1.00916	18	1.05519	18	0.973323	18	1.02186	18
aFADELGIPFLETSAk	CL8100.Contig1_All 97 699 minus strand predicted protein [Populus trichocarpa]gi;CL2084.Contig1_All	N-Term(iTRAQ8plex); K16(iTRAQ8plex)	70.49	2	2317.29	-1.87684
yPSNLASPLQILIDASNGASDYGNk	Unigene33005_All 469 4596 predicted protein [Populus trichocarpa]gi	N-Term(iTRAQ8plex); K25(iTRAQ8plex)	70.49	3	3216.69	-4.08267	0.916539	2	0.839903	2	1.11554	2	0.890362	2	1.03647	2	1.03102	2	0.947749	2	1.04205	2
gAVcLDGSPPAYHFDk	CL6104.Contig7_All	N-Term(iTRAQ8plex); C4(Carbamidomethyl); K16(iTRAQ8plex)	70.48	2	2342.2	-3.4898	0.665722	14	0.52896	14	1.04402	14	0.961171	14	0.86326	14	1.00988	14	0.956303	14	1.03538	14
vENQEGVINFDEILR	CL6073.Contig3_All	N-Term(iTRAQ8plex)	70.47	3	2079.1	-2.26053	0.957437	13	1.12552	13	0.903781	13	1.08548	13	1.10351	13	1.02506	13	1.06876	13	0.944825	13
vHDNQELILAAGDQEAVVLSPR	CL6727.Contig1_All 67 2151 PREDICTED: uncharacterized protein LOC100264247 [Vitis vinifera]gi	N-Term(iTRAQ8plex)	70.47	3	2678.43	-2.56298	0.747351	1	0.646237	1	1.04008	1	0.964678	1	0.886974	1	0.965368	1	1.15647	1	0.874008	1
sAEVVNLVTQELGGk	CL5194.Contig1_All;CL5194.Contig3_All 2565 2822 minus strand PREDICTED: lactoylglutathione lyase [Vitis vinifera]gi	N-Term(iTRAQ8plex); K15(iTRAQ8plex)	70.45	2	2152.24	-2.24804
gLVETDPEGALAGFAEVVR	CL121.Contig10_All	N-Term(iTRAQ8plex)	70.45	2	2234.19	-2.09511	0.970739	3	0.908528	3	0.96877	3	1.02788	3	0.952753	3	0.923364	3	1.02891	3	0.977002	3
eGDAVVEEAPADIPSLLELk	CL6619.Contig2_All	N-Term(iTRAQ8plex); K20(iTRAQ8plex)	70.44	2	2703.49	-1.93074	0.803072	2	1.26154	2	0.976443	2	1.02049	2	1.02783	2	0.910152	2	1.00503	2	0.993688	2
dDVELVAVNDPFITTDYmTYmFk	CL1637.Contig1_All	N-Term(iTRAQ8plex); M18(Oxidation); M21(Oxidation); K23(iTRAQ8plex)	70.42	2	3367.65	-2.02483	0.623469	3	0.606258	3	0.841088	3	1.14104	3	0.884996	3	0.770472	3	0.892851	3	1.08685	3
eAEAFQDLLQSDTck	Unigene22121_All	N-Term(iTRAQ8plex); C14(Carbamidomethyl); K15(iTRAQ8plex)	70.41	2	2363.2	-0.40476	1.0278	2	0.932842	2	1.02951	2	0.972849	2	0.972087	2	1.01262	2	0.909463	2	1.07281	2
cLSDAGLFLDAMDVSGGR	CL11863.Contig1_All	N-Term(iTRAQ8plex); C1(Carbamidomethyl)	70.4	2	2188.07	-0.857192	0.988251	3	0.989822	3	1.01367	3	0.988082	3	1.06289	3	0.951492	3	1.17036	3	0.8628	3
aIGFVSDDVGLDADNck	Unigene13059_All 1450 2604 minus strand s-adenosylmethionine synthetase, putative [Ricinus communis]gi	N-Term(iTRAQ8plex); C16(Carbamidomethyl); K17(iTRAQ8plex)	70.39	2	2404.22	-3.32552	1.2883	5	1.19339	5	0.983219	5	1.01507	5	0.982352	5	1.00162	5	0.967106	5	1.0269	5
aGQEGHTAITEFDR	Unigene13577_All	N-Term(iTRAQ8plex)	70.39	2	1835.92	-0.929984	0.755699	9	0.918846	9	0.993294	9	1.00614	9	1.04958	9	0.951752	9	1.03143	9	0.974963	9
lISIEESPDGGLVGHLQLk	CL12766.Contig1_All 112 2886 alpha-glucosidase, putative [Ricinus communis]gi	N-Term(iTRAQ8plex); K19(iTRAQ8plex)	70.37	3	2613.5	-3.32198	0.706748	8	0.979068	8	1.08363	8	0.926077	8	1.0919	8	1.16941	8	1.04541	8	0.963568	8
vNSQLISNVcTDALSAEk	CL8328.Contig7_All 135 1982 minus strand phosphofructokinase, putative [Ricinus communis]gi	N-Term(iTRAQ8plex); C10(Carbamidomethyl); K18(iTRAQ8plex)	70.37	2	2557.38	3.36334	0.877073	2	1.00208	2	0.999262	2	0.999312	2	1.11371	2	1.03705	2	0.916546	2	1.06746	2
lQLLEASSSEFNVTR	Unigene8555_All	N-Term(iTRAQ8plex)	70.33	3	1998.08	-1.49907	1.16421	3	1.02612	3	1.06598	3	0.94172	3	0.823041	3	1.07432	3	0.996352	3	1.00329	3
fGPHLGDSVPVLVNYcTSSSENDEELR	CL3454.Contig5_All	N-Term(iTRAQ8plex); C16(Carbamidomethyl)	70.31	3	3325.59	-2.23653	0.622955	2	0.7846	2	0.919064	2	1.06457	2	1.01605	2	0.914524	2	1.08566	2	0.930499	2
tmLELLNQLDGFSSDER	CL2887.Contig1_All 1820 2857 PREDICTED: 26S protease regulatory subunit 6A homolog A-like [Cucumis sativus]gi	N-Term(iTRAQ8plex); M2(Oxidation)	70.28	2	2288.14	0.949312	0.972532	1	1.1363	1	1.00541	1	0.995404	1	0.976616	1	0.899776	1	1.04375	1	0.965018	1
lASEAQTNQGQGVSVIVLR	CL4083.Contig1_All 130 804 minus strand PREDICTED: 26S proteasome non-ATPase regulatory subunit 9-like isoform 2 [Vitis vinifera]gi	N-Term(iTRAQ8plex)	70.27	2	2274.27	-2.55925	1.1142	3	1.08207	3	0.953109	3	1.04176	3	0.949073	3	0.916393	3	1.09886	3	0.920524	3
sVEEAQEHAELTk	CL8108.Contig1_All 163 1392 PREDICTED: uncharacterized protein LOC100248761 [Vitis vinifera]gi	N-Term(iTRAQ8plex); K13(iTRAQ8plex)	70.27	2	2079.11	-4.29366	0.846728	2	0.951432	2	1.01566	2	0.98582	2	1.04153	2	0.980524	2	0.880345	2	1.09474	2
dLQEDFmGGAEIIk	CL539.Contig3_All 176 2599 eukaryotic translation elongation factor, putative [Ricinus communis]gi	N-Term(iTRAQ8plex); M7(Oxidation); K14(iTRAQ8plex)	70.26	2	2190.16	-0.242184	1.13889	3	0.898173	3	1.03643	3	0.967906	3	0.850039	3	0.946724	3	0.889215	3	1.08978	3
lPQLAGTSIEGVEk	CL7395.Contig1_All;Unigene39292_All 2 340 minus strand predicted protein [Populus trichocarpa]gi	N-Term(iTRAQ8plex); K14(iTRAQ8plex)	70.24	2	2050.2	-1.9025
dTVcIALADDTcEEPk	Unigene24047_All 112 2529 PREDICTED: cell division cycle protein 48 homolog [Vitis vinifera]gi	N-Term(iTRAQ8plex); C4(Carbamidomethyl); C12(Carbamidomethyl); K16(iTRAQ8plex)	70.23	2	2445.22	3.87146	0.793426	4	0.696746	4	0.996739	4	1.00259	4	1.05041	4	1.01546	4	1.00714	4	0.994575	4
iEEELGSEAVyAGASFR	Unigene37236_All 3 1208 RecName: Full=Enolase 2; AltName: Full=2-phospho-D-glycerate hydro-lyase 2; AltName: Full=2-phosphoglycerate dehydratase 2; AltName: Allergen=Hev b 9gi	N-Term(iTRAQ8plex); Y11(iTRAQ8plex)	70.2	2	2436.29	0.170618	0.851022	4	1.15825	4	0.867966	4	1.11674	4	1.16364	4	1.13331	4	0.960329	4	1.03117	4
gLNDETYTSDcIALIR	CL3068.Contig5_All	N-Term(iTRAQ8plex); C11(Carbamidomethyl)	70.18	3	2145.07	-4.35113	1.16916	2	0.80155	2	1.07579	2	0.932975	2	0.979122	2	1.03671	2	1.05347	2	0.9571	2
vQQANYFGSLTQASTIR	CL6172.Contig17_All	N-Term(iTRAQ8plex)	70.17	2	2188.16	-3.734	1.48504	2	1.20538	2	0.972302	2	1.02474	2	0.868938	2	0.938482	2	1.05148	2	0.956545	2
yPPVAGTVFNQLLNFPR	Unigene33954_All 26 1300 cytochrome P450 [Populus trichocarpa]gi	N-Term(iTRAQ8plex)	70.16	3	2237.24	-0.838035	1.36488	3	1.43391	3	0.965611	3	1.03068	3	1.00877	3	1.00611	3	1.06565	3	0.947334	3
eVLALcDHPAILDSSETQGLFSTDAIER	CL5783.Contig1_All	N-Term(iTRAQ8plex); C6(Carbamidomethyl)	70.15	3	3391.69	-1.90436	0.85348	2	0.950631	2	0.987366	2	1.0112	2	0.87851	2	0.740678	2	0.96296	2	1.02907	2
nVLAVAVATEYSFPQAEk	Unigene33972_All	N-Term(iTRAQ8plex); K18(iTRAQ8plex)	70.12	3	2545.4	-3.95871	1.08451	4	1.14933	4	0.981964	4	1.01567	4	1.22984	4	1.12251	4	0.94298	4	1.04637	4
sGTLFDNILIcDDPDYAk	CL210.Contig12_All	N-Term(iTRAQ8plex); C11(Carbamidomethyl); K18(iTRAQ8plex)	70.1	2	2665.35	-3.73451	1.32631	1	1.10879	1	0.788606	1	1.18756	1	1.25699	1	1.24215	1	1.01325	1	0.989646	1
gTLDAIGLHPDGPIk	CL12800.Contig1_All 49 1074 minus strand PREDICTED: methyltransferase-like protein 10 isoform 1 [Vitis vinifera]gi	N-Term(iTRAQ8plex); K15(iTRAQ8plex)	70.07	2	2112.22	-3.94351	1.0229	3	1.19785	3	1.00884	3	0.992365	3	0.948352	3	1.03897	3	1.04716	3	0.962263	3
gTSNVEGVVTLAQEDGGPTTVNVR	Unigene38015_All	N-Term(iTRAQ8plex)	70.05	2	2704.4	-0.374458	1.15528	3	1.04941	3	0.957312	3	1.03803	3	0.827142	3	0.868105	3	1.13835	3	0.888638	3
iNNAVAQALLAk	CL9690.Contig1_All	N-Term(iTRAQ8plex); K12(iTRAQ8plex)	70.02	2	1834.13	-2.36802	1.09157	2	1.34836	2	1.09597	2	0.914556	2	1.16905	2	1.04663	2	0.938547	2	1.04995	2
aIAGAGVLAGYDk	Unigene33280_All 57 1205 ADP,ATP carrier protein, putative [Ricinus communis]gi	N-Term(iTRAQ8plex); K13(iTRAQ8plex)	70.01	2	1814.06	0.890616	0.571865	3	0.642455	3	1.04292	3	0.962156	3	0.959314	3	0.886368	3	0.969391	3	1.02505	3
qLALQEGLLVGISSGAAAAAALk	Unigene53256_All	N-Term(iTRAQ8plex); K23(iTRAQ8plex)	70	3	2760.63	-4.88538	0.949581	2	0.983132	2	1.02354	2	0.978926	2	1.04639	2	0.978191	2	1.07152	2	0.94259	2
vSVGLPTTGGVTPAPAPSTELVk	CL5016.Contig5_All 157 1278 mitochondrial phosphate transporter [Glycine max]gi	N-Term(iTRAQ8plex); K23(iTRAQ8plex)	69.99	3	2786.61	-2.54089	1.00778	10	0.996085	10	1.00583	10	0.995029	10	0.876884	10	0.979892	10	1.04812	10	0.961485	10
vNVIEAQDLLPSDR	CL14190.Contig1_All	N-Term(iTRAQ8plex)	69.99	3	1873.03	-3.35799	1.40413	2	1.16814	2	1.0492	2	0.956464	2	0.851792	2	0.869527	2	1.09319	2	0.925054	2
lADDTEGTVEAAk	Unigene33971_All	N-Term(iTRAQ8plex); K13(iTRAQ8plex)	69.99	2	1928.03	-4.5216	0.928586	2	0.964911	2	1.0052	2	0.995552	2	0.915953	2	0.973635	2	0.929308	2	1.05691	2
dVAEALLLAYEkPEAEGR	CL1615.Contig3_All 98 919 PREDICTED: bifunctional dihydroflavonol 4-reductase/flavanone 4-reductase [Vitis vinifera]gi	N-Term(iTRAQ8plex); K12(iTRAQ8plex)	69.93	2	2582.42	-2.89694	0.724377	3	0.769001	3	0.915905	3	1.07473	3	1.00166	3	1.06045	3	0.888434	3	1.09041	3
eQLAESNSNLTQELAR	Unigene9174_All 9 662 minus strand predicted protein [Populus trichocarpa]gi	N-Term(iTRAQ8plex)	69.91	3	2107.09	0.504583	0.907187	5	0.723334	5	1.02704	5	0.97623	5	0.856704	5	1.01797	5	1.04201	5	0.966424	5
aVATEADSTFFSVSSSDLVSk	CL11457.Contig4_All;CL11457.Contig3_All 206 1498 PREDICTED: vacuolar protein sorting-associated protein 4-like [Cucumis sativus]gi	N-Term(iTRAQ8plex); K21(iTRAQ8plex)	69.91	3	2756.44	-3.23241
dVEGAEGFLEIVEk	Unigene8914_All	N-Term(iTRAQ8plex); K14(iTRAQ8plex)	69.88	2	2143.16	-5.91304	0.867783	1	0.854083	1	0.719802	1	1.24854	1	1.0912	1	1.07046	1	0.942966	1	1.04639	1
aSNFVSEPVVDLVINHNLk	CL6982.Contig5_All	N-Term(iTRAQ8plex); K19(iTRAQ8plex)	69.86	3	2703.52	-4.29519	0.991257	1	0.990607	1	1.06628	1	0.941455	1	0.980817	1	0.918221	1	1.03993	1	0.968099	1
vVTVGVVGGSDLVk	CL7904.Contig3_All 734 1468 minus strand phosphomannomutase [Glycine max]gi	N-Term(iTRAQ8plex); K14(iTRAQ8plex)	69.84	2	1937.18	-3.30606	0.986245	4	1.2591	4	1.00007	4	0.999518	4	1.09007	4	1.01689	4	0.982344	4	1.01373	4
sLVSTESLPTLLQEEVLHLR	CL9952.Contig4_All 119 604 predicted protein [Populus trichocarpa]gi	N-Term(iTRAQ8plex)	69.83	3	2568.45	-1.18	1.24397	1	1.05064	1	0.593333	1	1.36063	1	0.689681	1	0.907963	1	1.11292	1	0.909174	1
vENQDAIDTAIVNmLADPR	Unigene569_All	N-Term(iTRAQ8plex); M14(Oxidation)	69.82	3	2405.24	4.97469	1.11446	1	0.921859	1	0.861036	1	1.12336	1	0.999048	1	1.07005	1	1.19914	1	0.83956	1
qDIHDLMVAIVk	Unigene32779_All	N-Term(iTRAQ8plex); K12(iTRAQ8plex)	69.78	2	1990.16	-3.27331	1.34089	2	1.21502	2	0.99886	2	0.998001	2	1.03785	2	1.14001	2	1.21596	2	0.819988	2
iDQSALTGESLPVTk	CL590.Contig9_All 316 3183 PREDICTED: ATPase 11, plasma membrane-type [Vitis vinifera]gi;CL590.Contig17_All;Unigene569_All;CL590.Contig22_All	N-Term(iTRAQ8plex); K15(iTRAQ8plex)	69.77	2	2167.24	-2.86415
dLVLHSDYLQSFYEDPQLDR	CL10831.Contig2_All 107 1078 minus strand PREDICTED: red chlorophyll catabolite reductase, chloroplastic [Vitis vinifera]gi	N-Term(iTRAQ8plex)	69.76	3	2757.36	-2.49279	0.583981	2	0.535315	2	1.00362	2	0.996755	2	0.995084	2	0.949486	2	1.10176	2	0.918145	2
eNTTSPETGcLSIVVLGASGDLAk	Unigene37208_All	N-Term(iTRAQ8plex); C10(Carbamidomethyl); K24(iTRAQ8plex)	69.73	3	3027.6	-2.87823	0.792324	3	0.742922	3	1.07167	3	0.936679	3	1.02916	3	0.886048	3	1.00189	3	0.998817	3
sVDEQGVEDAFELLYEINER	CL5048.Contig11_All;CL5048.Contig5_All;CL5048.Contig7_All	N-Term(iTRAQ8plex)	69.72	3	2659.3	-1.89331
gLIGGETNVEk	CL9430.Contig1_All	N-Term(iTRAQ8plex); K11(iTRAQ8plex)	69.7	2	1724.99	-4.68188	0.813396	9	0.727816	9	1.06665	9	0.941123	9	0.974751	9	1.07707	9	0.963717	9	1.02963	9
tcPEEENVEAIcQFFNTIGk	CL9274.Contig2_All	N-Term(iTRAQ8plex); C2(Carbamidomethyl); C12(Carbamidomethyl); K20(iTRAQ8plex)	69.7	3	2994.47	-2.90396	0.876219	5	1.01544	5	0.989189	5	1.00978	5	1.05924	5	1.03426	5	0.874824	5	1.1014	5
sSLPEAVEAcIDAAGHEFDVSR	CL10733.Contig2_All 187 2691 minus strand PREDICTED: vacuolar protein sorting-associated protein 16 homolog [Vitis vinifera]gi	N-Term(iTRAQ8plex); C10(Carbamidomethyl)	69.69	3	2664.28	-2.39805	1.12366	3	1.09546	3	1.01174	3	0.989793	3	0.998533	3	1.09724	3	1.03328	3	0.97347	3
cTYTVWAAANAPSYQGGGR	CL5702.Contig2_All	N-Term(iTRAQ8plex); C1(Carbamidomethyl)	69.66	2	2334.12	0.171318	0.146141	3	0.1144	3	0.757874	3	1.2148	3	0.833837	3	1.05163	3	1.07015	3	0.943707	3
vLAINILGR	Unigene36208_All 218 2842 AP-1 complex subunit gamma-2, putative [Ricinus communis]gi;Unigene59713_All 202 2748 AP-1 complex subunit gamma-2, putative [Ricinus communis]gi	N-Term(iTRAQ8plex)	69.66	3	1272.83	-0.864538
gQALADEYGIk	CL3513.Contig1_All 140 787 PREDICTED: ras-related protein RABE1c-like [Cucumis sativus]gi	N-Term(iTRAQ8plex); K11(iTRAQ8plex)	69.65	2	1772.99	-3.17248	0.761905	1	0.796389	1	1.12288	1	0.891285	1	0.7835	1	0.772838	1	0.882579	1	1.09514	1
aAQDIANTELAPTHPIR	Unigene12504_All	N-Term(iTRAQ8plex)	69.63	2	2122.15	-1.52949	0.776234	5	0.969347	5	1.02633	5	0.976857	5	0.837706	5	0.684626	5	1.10586	5	0.914872	5
dEQVLEIAHALER	Unigene29966_All	N-Term(iTRAQ8plex)	69.63	3	1826.99	-0.435997	0.724816	2	0.647339	2	0.976386	2	1.02095	2	0.928726	2	0.999587	2	1.03702	2	0.970325	2
dLPAVMTFLISR	Unigene53468_All	N-Term(iTRAQ8plex)	69.63	3	1666.95	-0.664305	0.552208	1	0.493541	1	0.632619	1	1.32581	1	0.950653	1	0.994582	1	0.982758	1	1.01426	1
aIAQGNSAEIAEALFR	CL2790.Contig12_All 162 1658 predicted protein [Populus trichocarpa]gi	N-Term(iTRAQ8plex)	69.59	3	1965.07	0.503371	1.06069	3	0.804616	3	0.935271	3	1.05757	3	0.811407	3	0.95481	3	1.00294	3	0.997966	3
qFSAEEISSmVLIk	Unigene406_All	N-Term(iTRAQ8plex); M10(Oxidation); K14(iTRAQ8plex)	69.59	2	2206.23	3.83447	1.06866	3	0.994788	3	0.990339	3	1.00876	3	0.93965	3	0.891149	3	0.917373	3	1.06705	3
iPSVGLGTWQSDPGLVGEVVATAVk	CL12281.Contig1_All	N-Term(iTRAQ8plex); K25(iTRAQ8plex)	69.59	3	3088.75	-1.39359	1.10958	4	1.06151	4	1.03037	4	0.973278	4	0.928235	4	0.918645	4	0.943766	4	1.04552	4
gLVPLPGSNNESWcQGLDGLASR	Unigene28572_All	N-Term(iTRAQ8plex); C14(Carbamidomethyl)	69.55	3	2731.37	-2.0623	0.695027	2	0.646375	2	0.92575	2	1.06574	2	0.90956	2	0.953562	2	1.04753	2	0.961921	2
dSYLILDTLPSEYDSR	CL2887.Contig1_All 1820 2857 PREDICTED: 26S protease regulatory subunit 6A homolog A-like [Cucumis sativus]gi	N-Term(iTRAQ8plex)	69.54	2	2191.11	0.44297	1.06336	8	1.05225	8	0.966119	8	1.02984	8	0.933094	8	0.978828	8	1.05431	8	0.955387	8
qISNcFDSPSDNLR	Unigene29379_All	N-Term(iTRAQ8plex); C5(Carbamidomethyl)	69.52	2	1956.94	-1.48021	0.975836	1	0.794295	1	0.990349	1	1.00875	1	1.05865	1	1.05772	1	1.03152	1	0.974889	1
mLLDAAGGIVVTNDGNAILR	CL1351.Contig66_All 128 1795 minus strand PREDICTED: T-complex protein 1 subunit gamma [Vitis vinifera]gi;CL1351.Contig65_All	N-Term(iTRAQ8plex); M1(Oxidation)	69.51	3	2333.28	-1.23452
hTGNISLDDVIEIAR	Unigene36538_All 64 561 PREDICTED: 60S ribosomal protein L12 [Vitis vinifera]gi	N-Term(iTRAQ8plex)	69.5	2	1957.07	-0.1564	1.31229	4	1.17895	4	0.90271	4	1.08282	4	0.930528	4	0.892305	4	1.06577	4	0.947227	4
aSDLSQPLVEAQIPFk	Unigene24836_All	N-Term(iTRAQ8plex); K16(iTRAQ8plex)	69.49	2	2351.34	0.3872	0.861839	6	0.872274	6	1.00255	6	0.997909	6	0.975861	6	0.967041	6	0.954689	6	1.03691	6
dNGMHALIIYDDLSk	Unigene25285_All 340 1866 ATPase subunit 1 [Citrullus lanatus]gi	N-Term(iTRAQ8plex); K15(iTRAQ8plex)	69.48	2	2313.23	-3.83289	0.93745	3	1.06059	3	0.997166	3	1.00271	3	0.980324	3	1.05529	3	0.871407	3	1.10416	3
gDALYAmELALSLEk	CL2543.Contig27_All;Unigene28714_All	N-Term(iTRAQ8plex); M7(Oxidation); K15(iTRAQ8plex)	69.45	2	2248.23	-2.67611
tNDSAGDGTTTASVLAR	CL2016.Contig43_All 142 1902 minus strand predicted protein [Populus trichocarpa]gi	N-Term(iTRAQ8plex)	69.45	2	1940.98	-1.32467	1.04553	5	1.14547	5	1.00761	5	0.993456	5	0.847029	5	0.908757	5	1.04018	5	0.967904	5
aVVQVFEGTSGIDNk	Unigene29815_All	N-Term(iTRAQ8plex); K15(iTRAQ8plex)	69.43	3	2172.21	0.543081	0.822217	2	0.763851	2	0.98259	2	1.01322	2	0.999605	2	1.10613	2	0.876232	2	1.10025	2
lcDQISDAVLDAcLEQDPDSk	CL162.Contig6_All 98 1294 minus strand s-adenosylmethionine synthetase, putative [Ricinus communis]gi;Unigene36270_All 102 1292 minus strand s-adenosylmethionine synthetase, putative [Ricinus communis]gi	N-Term(iTRAQ8plex); C2(Carbamidomethyl); C13(Carbamidomethyl); K21(iTRAQ8plex)	69.43	3	3000.48	0.00416887
aVNETVEWLEGNQLAEVDEFEDk	Unigene28182_All	N-Term(iTRAQ8plex); K23(iTRAQ8plex)	69.4	3	3272.63	-3.52469	1.07679	2	0.923216	2	1.21888	2	0.803229	2	0.935672	2	1.06155	2	1.02882	2	0.970716	2
eINGAGINSSFGVHQDVDGR	Unigene37474_All 50 1828 PREDICTED: ketol-acid reductoisomerase, chloroplastic [Vitis vinifera]gi	N-Term(iTRAQ8plex)	69.36	3	2376.18	-3.58169	0.806118	2	1.02374	2	0.972705	2	1.02378	2	1.01074	2	1.0312	2	1.03894	2	0.963807	2
qLLIGTIGDQVLALDk	CL2390.Contig1_All 102 3062 PREDICTED: uncharacterized protein KIAA0090 homolog [Vitis vinifera]gi	N-Term(iTRAQ8plex); K16(iTRAQ8plex)	69.34	2	2305.39	-3.53989	1.21724	3	0.941743	3	1.04445	3	0.960804	3	1.0058	3	1.15317	3	0.970887	3	1.02384	3
iAVVVGTITDDVR	CL12298.Contig1_All 2 313 predicted protein [Populus trichocarpa]gi	N-Term(iTRAQ8plex)	69.32	3	1661.97	-1.33361	1.10473	10	1.18317	10	0.88617	10	1.10076	10	0.89663	10	0.872002	10	1.06062	10	0.951397	10
sDPDVTNADIDAGNELLILASDGLWk	CL3366.Contig1_All	N-Term(iTRAQ8plex); K26(iTRAQ8plex)	69.32	3	3350.75	-2.01794	1.2478	2	1.01689	2	0.984855	2	1.00419	2	1.11739	2	1.20026	2	0.950719	2	1.03439	2
cNAGISFTNADLIAALNLNDk	Unigene25970_All	N-Term(iTRAQ8plex); C1(Carbamidomethyl); K21(iTRAQ8plex)	69.31	3	2843.52	1.73418	1.06648	2	1.28249	2	1.04257	2	0.960819	2	1.09005	2	0.998772	2	0.891631	2	1.08716	2
tTTEVVDEPPFDPIER	CL9920.Contig1_All;CL9920.Contig5_All	N-Term(iTRAQ8plex)	69.28	2	2149.09	-2.14634
vDATIEELVSmGFPR	CL5712.Contig3_All	N-Term(iTRAQ8plex); M11(Oxidation)	69.27	3	1984.03	-2.1258	1.22188	2	1.11247	2	1.0804	2	0.928902	2	0.889602	2	0.892164	2	0.993894	2	1.00307	2
vLSTEEIDEHLVSISER	CL1792.Contig1_All 115 852 RecName: Full=Proteasome subunit alpha type-6; AltName: Full=20S proteasome alpha subunit A; AltName: Full=20S proteasome subunit alpha-1gi	N-Term(iTRAQ8plex)	69.24	2	2260.19	-3.74254	1.07454	10	1.12792	10	1.08442	10	0.925355	10	0.951428	10	1.04	10	1.03548	10	0.971639	10
gEENQSFLEELEk	CL1588.Contig8_All	N-Term(iTRAQ8plex); K13(iTRAQ8plex)	69.24	2	2160.12	-2.0918	0.839744	2	1.39336	2	1.04319	2	0.960293	2	0.832153	2	0.644763	2	0.883184	2	1.09351	2
dDQTLESYGLEADHTVHLVR	CL10384.Contig2_All	N-Term(iTRAQ8plex)	69.23	3	2602.3	-1.81883	0.871362	4	0.906241	4	0.973553	4	1.02344	4	1.04578	4	1.12723	4	1.00147	4	0.999128	4
nPDEGGNIVQGLQISTMFTHHQk	CL2539.Contig3_All	N-Term(iTRAQ8plex); K23(iTRAQ8plex)	69.23	3	3159.64	-2.87215	0.880994	5	0.883119	5	1.04763	5	0.957982	5	0.993384	5	1.16457	5	0.9621	5	1.03094	5
iLDFGQAGDNVGLLLR	Unigene6020_All 87 1451 elongation factor tu, putative [Ricinus communis]gi;Unigene32400_All 69 1418 elongation factor tu, putative [Ricinus communis]gi	N-Term(iTRAQ8plex)	69.2	3	2005.14	-0.055599
iPSQAISILYR	CL6294.Contig1_All	N-Term(iTRAQ8plex)	69.17	3	1564.93	-1.49215	0.964197	3	1.38612	3	0.924452	3	1.06716	3	0.970288	3	0.800655	3	0.959074	3	1.03338	3
nDFYITGESYAGHYIPAFAAR	CL7430.Contig3_All	N-Term(iTRAQ8plex)	69.16	3	2667.31	-1.03084	0.754725	3	0.9867	3	1.00688	3	0.994096	3	1.24014	3	1.07481	3	0.946945	3	1.04317	3
gAVGALLVYDISR		N-Term(iTRAQ8plex)	69.16	3	1637.95	-2.30868
lFFAGDSAGANISHNLAmR	CL6613.Contig1_All	N-Term(iTRAQ8plex); M18(Oxidation)	69.14	3	2312.18	1.82669	1.08915	3	0.922072	3	0.897536	3	1.09101	3	0.900062	3	0.867035	3	1.07905	3	0.936516	3
nLLDFSDLVASAADR	CL2292.Contig1_All	N-Term(iTRAQ8plex)	69.13	2	1911.01	-3.0402	1.01475	7	0.934004	7	1.08434	7	0.925447	7	1.0663	7	1.01623	7	1.04841	7	0.961252	7
gPAEADQLLER	Unigene21665_All	N-Term(iTRAQ8plex)	69.13	3	1502.81	-1.41593	1.29546	2	1.0204	2	1.01525	2	0.986607	2	0.872942	2	0.99017	2	0.995046	2	1.00337	2
yGGLVSTWENSDTPPLASWk	CL14384.Contig1_All	N-Term(iTRAQ8plex); K20(iTRAQ8plex)	69.13	2	2816.46	-4.45571	0.84187	3	1.12939	3	1.04179	3	0.963156	3	0.951063	3	0.999205	3	0.920826	3	1.06426	3
nLEAGPDGHIAAVk	CL7083.Contig8_All	N-Term(iTRAQ8plex); K14(iTRAQ8plex)	69.11	2	2000.14	-1.13654	0.907563	5	1.01129	5	0.92551	5	1.06622	5	0.969289	5	0.957297	5	1.06255	5	0.949836	5
lDLDYIDLYYQHR	CL7547.Contig3_All	N-Term(iTRAQ8plex)	69.1	3	2031.04	-3.17458	0.976949	4	1.00438	4	0.934981	4	1.05591	4	1.08502	4	1.07295	4	1.04185	4	0.96654	4
tQDTLEEGcQLIDk	CL2100.Contig5_All	N-Term(iTRAQ8plex); C9(Carbamidomethyl); K14(iTRAQ8plex)	69.1	2	2258.18	-0.970521	0.822485	1	0.782356	1	1.06802	1	0.939908	1	1.11267	1	1.05972	1	0.918339	1	1.06627	1
gLVAcGTGVGVSIFANk	Unigene12455_All	N-Term(iTRAQ8plex); C5(Carbamidomethyl); K17(iTRAQ8plex)	69.09	2	2258.29	4.3646	0.988773	4	1.05024	4	1.00316	4	0.997285	4	1.11862	4	1.13155	4	0.940144	4	1.04865	4
cADASDELVELGGEIGSVR	CL3258.Contig6_All	N-Term(iTRAQ8plex); C1(Carbamidomethyl)	69.08	2	2281.12	-2.44834	1.28977	3	1.02215	3	0.954297	3	1.0407	3	0.840484	3	1.0376	3	1.1341	3	0.892075	3
dLQEDFMGGAEIIk	CL539.Contig3_All 176 2599 eukaryotic translation elongation factor, putative [Ricinus communis]gi	N-Term(iTRAQ8plex); K14(iTRAQ8plex)	69.02	3	2174.15	-5.28401	0.96285	2	0.837479	2	0.868106	2	1.09998	2	1.0263	2	1.11616	2	0.965677	2	1.02641	2
aGSGVATLGLPDSPGVPR	Unigene18303_All 1128 2537 PREDICTED: glutamate-1-semialdehyde 2,1-aminomutase, chloroplastic [Vitis vinifera]gi	N-Term(iTRAQ8plex)	68.98	3	1955.09	1.4246	0.989224	4	0.804553	4	0.950551	4	1.0439	4	0.82002	4	0.852153	4	1.13382	4	0.88981	4
iQEVPHEGPMcDLLWSDPDDR	CL4139.Contig1_All 349 1266 minus strand protein phosphatase 2A catalytic subunit [Solanum lycopersicum]gi	N-Term(iTRAQ8plex); C11(Carbamidomethyl)	68.98	3	2813.31	-3.90625	0.924027	2	1.09157	2	0.963477	2	1.03048	2	0.899709	2	0.837896	2	1.04467	2	0.96073	2
dDLFNINAGIVk	Unigene22311_All 155 1222 minus strand PREDICTED: malate dehydrogenase, glyoxysomal [Vitis vinifera]gi;CL10069.Contig1_All;Unigene25481_All 233 1291 minus strand PREDICTED: malate dehydrogenase, glyoxysomal [Vitis vinifera]gi	N-Term(iTRAQ8plex); K12(iTRAQ8plex)	68.96	2	1927.1	-4.71021
eEFLIQASPSDPENFPFVVIGNk	CL698.Contig2_All	N-Term(iTRAQ8plex); K23(iTRAQ8plex)	68.96	3	3185.69	-3.60825	1.09604	3	1.14426	3	0.806606	3	1.1716	3	0.977819	3	1.01923	3	0.918826	3	1.06588	3
aIFASEQGkPIDEYDYLPYFYSR	Unigene9747_All	N-Term(iTRAQ8plex); K9(iTRAQ8plex)	68.95	2	3380.73	-0.488716	0.571493	7	0.685226	7	0.775418	7	1.19925	7	0.880981	7	1.0967	7	0.866199	7	1.10837	7
eFPHADEFDLEQAESR	Unigene25328_All 436 2391 Zuotin, putative [Ricinus communis]gi	N-Term(iTRAQ8plex)	68.94	3	2224.05	-0.167645	0.832831	2	0.795309	2	0.927268	2	1.06463	2	0.941289	2	0.988765	2	1.02538	2	0.979701	2
tYmDNLDGGLTVFcPGDDAFk	CL4839.Contig1_All 361 1596 minus strand PREDICTED: fasciclin-like arabinogalactan protein 1-like isoform 1 [Solanum lycopersicum]gi	N-Term(iTRAQ8plex); M3(Oxidation); C14(Carbamidomethyl); K21(iTRAQ8plex)	68.94	3	2960.41	-4.21954	1.30027	8	1.08324	8	0.969464	8	1.02726	8	0.938009	8	0.992677	8	0.946809	8	1.04326	8
dFLFGASASAYQYEGAPNk	Unigene1407_All 53 1537 minus strand beta-glucosidase, putative [Ricinus communis]gi	N-Term(iTRAQ8plex); K19(iTRAQ8plex)	68.94	2	2644.35	0.276256	1.1098	7	1.01047	7	0.915274	7	1.07529	7	0.791115	7	0.891253	7	0.966226	7	1.02761	7
lSNSLIQAVALLR	CL3211.Contig1_All 3 2831 PREDICTED: protein TIC110, chloroplastic-like [Vitis vinifera]gi	N-Term(iTRAQ8plex)	68.93	3	1702.05	-1.871	1.52041	4	1.61647	4	1.08737	4	0.922428	4	1.08394	4	0.837055	4	1.00885	4	0.993194	4
dAALYGLGENTQPHGIR	CL12766.Contig1_All 112 2886 alpha-glucosidase, putative [Ricinus communis]gi	N-Term(iTRAQ8plex)	68.92	3	2116.1	-4.18247	0.961929	14	0.87724	14	0.934387	14	1.05827	14	0.95704	14	0.997646	14	1.05204	14	0.957875	14
vTVQGEVIEQcFGEEHLcFR	CL6156.Contig3_All 3 1352 minus strand Phosphoenolpyruvate carboxylase, putative [Ricinus communis]gi	N-Term(iTRAQ8plex); C11(Carbamidomethyl); C18(Carbamidomethyl)	68.92	3	2741.33	-2.88654	1.06925	7	1.00035	7	0.932523	7	1.06	7	0.970347	7	1.04596	7	1.09953	7	0.919981	7
aILLVSDIFGYEAPk	CL9975.Contig2_All	N-Term(iTRAQ8plex); K15(iTRAQ8plex)	68.92	2	2244.3	-2.25106	1.00451	8	0.933836	8	1.06023	8	0.946816	8	1.00369	8	0.978007	8	1.02878	8	0.977017	8
gPAEASVDAVHFVLk	CL13628.Contig11_All 316 2160 dynamin, putative [Ricinus communis]gi;CL13628.Contig12_All 192 2036 dynamin, putative [Ricinus communis]gi	N-Term(iTRAQ8plex); K15(iTRAQ8plex)	68.9	2	2148.22	-1.49082
tAADSLTALAWIAYTGk	CL4304.Contig2_All 88 1506 minus strand PREDICTED: adenylyl cyclase-associated protein 1-like [Vitis vinifera]gi	N-Term(iTRAQ8plex); K17(iTRAQ8plex)	68.9	2	2361.33	-0.426746	0.829521	1	0.858866	1	0.905159	1	1.08426	1	1.31355	1	1.01325	1	0.867334	1	1.10745	1
eENEQEEEIFDQVGEImGTLIk	CL682.Contig13_All	N-Term(iTRAQ8plex); M17(Oxidation); K22(iTRAQ8plex)	68.89	3	3204.6	-4.01312	1.10494	6	1.00338	6	1.05766	6	0.948313	6	0.994599	6	1.03375	6	0.981429	6	1.01531	6
yQSFDTELGALVEAGk	CL506.Contig1_All	N-Term(iTRAQ8plex); K16(iTRAQ8plex)	68.88	2	2336.25	-5.27915	1.0113	3	1.1012	3	1.01546	3	0.986494	3	1.22427	3	1.17199	3	0.987972	3	1.01005	3
vQGLFYGAPAVIk	CL4225.Contig1_All	N-Term(iTRAQ8plex); K13(iTRAQ8plex)	68.87	2	1971.18	-6.63285	0.995828	5	1.05495	5	1.00858	5	0.992593	5	1.10359	5	1.05222	5	0.9775	5	1.01851	5
dTSQDEAGTAAIk	CL3068.Contig3_All;CL3068.Contig1_All;CL7122.Contig1_All	N-Term(iTRAQ8plex); K13(iTRAQ8plex)	68.85	2	1915.02	-0.396327
qAFEEAIAELDTLGEDSYk	CL118.Contig1_All 879 1631 minus strand 14-3-3 protein, putative [Ricinus communis]gi;CL118.Contig2_All	N-Term(iTRAQ8plex); K19(iTRAQ8plex)	68.84	4	2737.39	-4.16495
nNPDVDGQYLAELLAER	CL7698.Contig3_All	N-Term(iTRAQ8plex)	68.83	3	2221.13	-3.10442	1.08228	1	0.858846	1	0.979305	1	1.01854	1	0.826726	1	0.79542	1	1.16098	1	0.870373	1
eITWMEELLAAESSLR	CL12172.Contig1_All	N-Term(iTRAQ8plex)	68.82	3	2182.12	-6.09178	1.3826	3	0.81624	3	1.03772	3	0.966767	3	1.05466	3	0.932497	3	1.07945	3	0.936194	3
iEGDVVTLDFVk	CL4339.Contig2_All 168 1622 minus strand serine/threonine-protein phosphatase 5 [Solanum lycopersicum]gi	N-Term(iTRAQ8plex); K12(iTRAQ8plex)	68.79	2	1943.13	0.579671	1.3845	3	1.50817	3	0.972119	3	1.02491	3	0.99604	3	0.920072	3	0.948466	3	1.04195	3
eDATVDDLIDVIEGNR	CL6835.Contig1_All 157 1353 PREDICTED: developmentally regulated G-protein 2 [Vitis vinifera]gi	N-Term(iTRAQ8plex)	68.78	2	2078.05	-2.75211	1.52277	5	1.19833	5	1.09078	5	0.919737	5	0.943802	5	0.883652	5	1.10599	5	0.914771	5
aSQLVLNAIDVLk	Unigene26157_All 66 1022 DNA-directed RNA polymerase II subunit, putative [Ricinus communis]gi	N-Term(iTRAQ8plex); K13(iTRAQ8plex)	68.76	2	1992.22	-3.25274	1.24582	2	1.33975	2	1.07504	2	0.933588	2	1.03301	2	1.00179	2	0.951146	2	1.03894	2
cTYTVWAAANAPSYQGGGk	CL5702.Contig1_All	N-Term(iTRAQ8plex); C1(Carbamidomethyl); K19(iTRAQ8plex)	68.74	2	2610.32	-0.872276	0.216917	6	0.203302	6	0.67219	6	1.29069	6	0.919649	6	1.00124	6	1.02405	6	0.980866	6
dWEFFDNIYk	Unigene12457_All	N-Term(iTRAQ8plex); K10(iTRAQ8plex)	68.73	2	1985.02	-5.15278	0.444121	2	0.45432	2	1.14936	2	0.866953	2	1.17659	2	1.06457	2	0.996583	2	1.00304	2
vETmLGDTAIAIHPDDQR	Unigene4218_All	N-Term(iTRAQ8plex); M4(Oxidation)	68.71	3	2302.15	-5.83792	0.90673	2	0.900007	2	1.03085	2	0.972831	2	0.983823	2	0.873822	2	1.11933	2	0.903686	2
tLEEANSNLDEVVALAk	CL506.Contig1_All	N-Term(iTRAQ8plex); K17(iTRAQ8plex)	68.71	4	2424.34	-1.36046	1.07989	1	1.186	1	1.05494	1	0.951504	1	1.15331	1	1.14322	1	0.941087	1	1.0479	1
iQVENANVVEMIk	Unigene2099_All	N-Term(iTRAQ8plex); K13(iTRAQ8plex)	68.7	3	2095.21	4.22656	1.36367	2	1.57063	2	1.01097	2	0.990474	2	1.37028	2	1.16882	2	0.946488	2	1.04353	2
vHGWETENVEEIALk	CL12005.Contig1_All	N-Term(iTRAQ8plex); K15(iTRAQ8plex)	68.66	2	2362.29	0.138591	1.20191	6	1.46797	6	1.06743	6	0.94039	6	1.05819	6	1.07936	6	0.944225	6	1.04439	6
eILHIQGGQcGNQIGAk	CL2899.Contig6_All 109 1446 hypothetical protein SORBIDRAFT_10g027010 [Sorghum bicolor]gi;CL2899.Contig9_All;Unigene5690_All 104 259 RecName: Full=Tubulin beta-3 chain; AltName: Full=Beta-3-tubulingi	N-Term(iTRAQ8plex); C10(Carbamidomethyl); K17(iTRAQ8plex)	68.66	2	2431.33	-2.05008
dDVELVAVNDPFITTDYMTYmFk	CL1637.Contig1_All	N-Term(iTRAQ8plex); M21(Oxidation); K23(iTRAQ8plex)	68.64	2	3351.66	-0.710827	0.585308	3	0.535852	3	0.609025	3	1.34672	3	0.874312	3	0.999513	3	0.76375	3	1.19108	3
eGFSFQYGmEDIYDQSVEYFk	CL2365.Contig2_All	N-Term(iTRAQ8plex); M9(Oxidation); K21(iTRAQ8plex)	68.64	3	3206.51	-0.333251	0.971426	1	0.876008	1	1.02467	1	0.978332	1	1.17978	1	0.994557	1	0.943574	1	1.0459	1
aEAVHLAIDDVGSNSLSLPAR	Unigene7459_All 150 947 minus strand 6-phosphogluconolactonase, putative [Ricinus communis]gi	N-Term(iTRAQ8plex)	68.62	3	2439.3	-5.19709	1.15039	5	0.955856	5	0.919437	5	1.0716	5	0.847224	5	0.870585	5	1.18153	5	0.853782	5
tEAGSSSGTVVVVGDGNR	CL3037.Contig1_All	N-Term(iTRAQ8plex)	68.61	2	1996.02	-2.37578	1.1736	4	0.938503	4	0.984122	4	1.01427	4	0.866745	4	0.937006	4	1.05063	4	0.958676	4
aLQLDSAEDNASVPNEDVk	Unigene27140_All	N-Term(iTRAQ8plex); K19(iTRAQ8plex)	68.6	2	2623.36	-1.2862	0.741984	3	0.599271	3	1.00662	3	0.994333	3	1.05808	3	1.0692	3	0.927367	3	1.05898	3
vAVAGDAEELSVEER	CL2126.Contig1_All 229 1011 minus strand 14-3-3 protein [Manihot esculenta]gi	N-Term(iTRAQ8plex)	68.59	3	1877.97	-2.07848	1.03944	7	1.30204	7	0.981738	7	1.01638	7	0.701744	7	0.622341	7	1.07754	7	0.937737	7
iVPASAIPDGWMGLDIGPDSIk	CL8777.Contig1_All	N-Term(iTRAQ8plex); K22(iTRAQ8plex)	68.58	3	2860.57	-2.25559	1.04131	10	0.994066	10	0.941581	10	1.05183	10	1.00445	10	1.18102	10	0.967218	10	1.0268	10
eLLSEEPYTAEDIEk	CL3784.Contig1_All 320 1564 minus strand PREDICTED: galactokinase [Vitis vinifera]gi;Unigene37986_All 106 1605 minus strand PREDICTED: galactokinase [Vitis vinifera]gi	N-Term(iTRAQ8plex); K15(iTRAQ8plex)	68.56	2	2374.24	-1.96577
yFNIAENEGEEEE	Unigene30317_All 90 461 PREDICTED: 60S ribosomal protein L22-2-like [Vitis vinifera]gi	N-Term(iTRAQ8plex)	68.51	2	1876.84	-2.15936	1.00342	1	1.00129	1	0.981552	1	1.01655	1	1.14634	1	0.873528	1	1.03481	1	0.972236	1
sDETVAMVEAYLR	CL366.Contig1_All 246 3227 minus strand aconitase, putative [Ricinus communis]gi	N-Term(iTRAQ8plex)	68.48	3	1787.92	0.127014	1.02566	5	0.959328	5	0.968231	5	1.02835	5	0.927371	5	1.03931	5	1.04399	5	0.964823	5
lVVETTANQDPLVTk	CL5988.Contig1_All	N-Term(iTRAQ8plex); K15(iTRAQ8plex)	68.46	2	2236.3	-1.89726	0.491872	11	0.557119	11	1.01247	11	0.989144	11	0.841502	11	0.788952	11	1.01525	11	0.988027	11
sSFVQLLDGSIVELDQTSR	CL8697.Contig3_All	N-Term(iTRAQ8plex)	68.46	3	2398.28	-0.315298	1.05893	2	1.03544	2	1.08152	2	0.926576	2	1.06766	2	1.04193	2	1.13172	2	0.892893	2
sLGYGYVNYANPQDAAR	CL5863.Contig3_All 1734 3659 minus strand polyadenylate-binding protein, putative [Ricinus communis]gi	N-Term(iTRAQ8plex)	68.46	2	2163.08	-0.820243	1.15547	1	0.675711	1	0.804505	1	1.17347	1	0.744157	1	0.71313	1	1.11541	1	0.907165	1
iVTYEAVHPISNLIDLk	CL5454.Contig3_All	N-Term(iTRAQ8plex); K17(iTRAQ8plex)	68.45	3	2533.47	-6.09981	0.821494	2	1.03466	2	0.905323	2	1.08409	2	0.852223	2	0.837752	2	0.940758	2	1.0477	2
yDNNGYYLTYVTVk	Unigene21645_All	N-Term(iTRAQ8plex); K14(iTRAQ8plex)	68.43	2	2321.23	2.30581	0.85468	1	1.03366	1	0.857911	1	1.12613	1	1.21003	1	1.27139	1	0.968165	1	1.02604	1
gLATDISDDQQDITR	Unigene4617_All 474 1850 PREDICTED: ribulose bisphosphate carboxylase/oxygenase activase 1, chloroplastic-like [Vitis vinifera]gi	N-Term(iTRAQ8plex)	68.42	2	1951.98	-2.24975	1.3168	4	1.15603	4	1.00156	4	0.998737	4	0.874976	4	0.946943	4	1.05744	4	0.952286	4
yGIESNATLEcGGER	Unigene17942_All 386 1999 PREDICTED: aldehyde dehydrogenase family 2 member B4, mitochondrial [Vitis vinifera]gi	N-Term(iTRAQ8plex); C11(Carbamidomethyl)	68.4	2	1959.93	-1.93241	1.07414	14	1.02356	14	0.989547	14	1.00945	14	0.908646	14	0.960598	14	1.08991	14	0.927685	14
dVTTFTEQSScYDVR	Unigene9190_All 437 814 PREDICTED: uncharacterized protein LOC100247715 [Vitis vinifera]gi	N-Term(iTRAQ8plex); C11(Carbamidomethyl)	68.39	2	2111.98	-1.08394	0.715853	2	0.606352	2	1.09898	2	0.912458	2	1.07099	2	1.26565	2	1.05154	2	0.955729	2
nyELPDGQVITIGAER	CL997.Contig3_All	N-Term(iTRAQ8plex); Y2(iTRAQ8plex)	68.34	2	2383.3	-4.15481	0.95976	5	1.23341	5	0.861804	5	1.12268	5	1.18891	5	1.16584	5	0.971155	5	1.02363	5
vGLTGLTVAEHFR	CL10527.Contig1_All;CL10527.Contig2_All;CL10527.Contig3_All	N-Term(iTRAQ8plex)	68.33	4	1703.97	-2.51981
aDDHGPPNDSSFQGGESFFR	CL10451.Contig3_All	N-Term(iTRAQ8plex)	68.31	3	2471.11	-0.938579	0.798534	1	0.671661	1	1.08168	1	0.9278	1	0.802294	1	0.898285	1	1.1115	1	0.910316	1
vVPcTEEFPLAAANPYGR	CL3070.Contig14_All;CL3070.Contig10_All;CL3070.Contig8_All	N-Term(iTRAQ8plex); C4(Carbamidomethyl)	68.3	2	2295.16	-8.06997
vNDVAQVTSNALALVNQFASk	CL6367.Contig1_All	N-Term(iTRAQ8plex); K21(iTRAQ8plex)	68.3	3	2797.58	3.63501	0.877209	5	0.825525	5	0.918662	5	1.07229	5	1.22965	5	1.11885	5	0.861351	5	1.11228	5
eTEVIEPLIPTVLLNLEHR	CL6371.Contig10_All	N-Term(iTRAQ8plex)	68.3	3	2519.44	-1.29487	0.691934	2	0.843584	2	1.37109	2	0.664126	2	0.793379	2	0.505639	2	0.93877	2	1.04968	2
vIDIAALLGR	Unigene38209_All 81 1205 minus strand aspartate kinase, putative [Ricinus communis]gi	N-Term(iTRAQ8plex)	68.26	3	1344.85	-3.53485	1.36588	3	1.38116	3	0.886501	3	1.10079	3	1.07689	3	1.11539	3	0.992734	3	1.00621	3
aHEISPDDETIADVLR	CL4349.Contig1_All 373 2139 minus strand fk506 binding protein, putative [Ricinus communis]gi	N-Term(iTRAQ8plex)	68.24	3	2085.07	-3.39466	0.984781	2	0.836807	2	0.96772	2	1.02855	2	0.913801	2	0.966262	2	1.11039	2	0.910897	2
qYVSLDQLSDLGVLSWR	Unigene30141_All	N-Term(iTRAQ8plex)	68.24	2	2283.24	3.25428	1.15825	3	1.25853	3	1.00098	3	0.999332	3	0.896961	3	0.822654	3	1.13264	3	0.893254	3
tLAENSGLDTQDVIIALTGEHDR	CL1256.Contig18_All 141 1742 PREDICTED: T-complex protein 1 subunit zeta [Vitis vinifera]gi	N-Term(iTRAQ8plex)	68.24	3	2772.43	-1.54627	0.907267	7	0.913997	7	0.891213	7	1.09662	7	0.938766	7	0.938992	7	1.10711	7	0.91386	7
kLDVAAEPESNVEFLTQVSTVSR	CL13021.Contig2_All	N-Term(iTRAQ8plex); K1(iTRAQ8plex)	68.24	3	3127.71	-1.34087	1.17694	2	1.49918	2	1.08392	2	0.924239	2	0.979305	2	1.00057	2	0.955139	2	1.03455	2
sNcANVcQTEGFPDGNcR	CL11300.Contig6_All	N-Term(iTRAQ8plex); C3(Carbamidomethyl); C7(Carbamidomethyl); C17(Carbamidomethyl)	68.21	2	2390.02	0.173018	0.404569	8	0.605485	8	1.06339	8	0.943946	8	1.10547	8	0.85195	8	1.11235	8	0.90963	8
vVIAGAGLAGLSTAk	CL6002.Contig1_All	N-Term(iTRAQ8plex); K15(iTRAQ8plex)	68.2	2	1936.2	-2.80274	0.557312	3	0.571719	3	0.844626	3	1.13791	3	1.08656	3	0.95264	3	0.979745	3	1.01669	3
vVSIDSYEDVPTYDENALk	CL10469.Contig2_All	N-Term(iTRAQ8plex); K19(iTRAQ8plex)	68.2	2	2765.43	-0.371816	0.660823	4	0.656922	4	1.14108	4	0.874995	4	1.17409	4	1.28554	4	1.04327	4	0.965316	4
fSVGGLSDVAEIk	Unigene8555_All	N-Term(iTRAQ8plex); K13(iTRAQ8plex)	68.2	2	1930.12	3.24726	1.12584	1	1.23165	1	1.00532	1	0.995482	1	1.07188	1	1.14226	1	0.983532	1	1.01364	1
lVVIVDVIDQNR	CL3021.Contig2_All;Unigene17188_All;CL3021.Contig1_All	N-Term(iTRAQ8plex)	68.19	3	1687	-1.322
aGPPPPPPPPQPPR	Unigene32840_All 67 318 conserved hypothetical protein [Ricinus communis]gi	N-Term(iTRAQ8plex)	68.19	2	1705.97	-1.73343	0.772779	2	0.723518	2	0.943408	2	1.03287	2	0.792463	2	0.741989	2	1.09338	2	0.914815	2
eSGSTMEVVAVQTk	Unigene18523_All	N-Term(iTRAQ8plex); K14(iTRAQ8plex)	68.19	2	2074.13	-0.554878	1.12367	5	0.871378	5	0.920467	5	1.07069	5	1.02481	5	0.945492	5	1.02727	5	0.978321	5
sLVDLGAPELNPIFLk	CL3080.Contig2_All	N-Term(iTRAQ8plex); K16(iTRAQ8plex)	68.19	2	2334.38	-2.99415	0.928741	6	0.907952	6	0.992081	6	1.0072	6	0.982096	6	0.967548	6	0.947583	6	1.04265	6
aDYDESGPSIVHR	CL6025.Contig1_All 262 1344 minus strand PREDICTED: actin-related protein 7 [Vitis vinifera]gi	N-Term(iTRAQ8plex)	68.18	3	1749.86	-3.74158
qQQILLATQVVk	CL14050.Contig11_All	N-Term(iTRAQ8plex); K12(iTRAQ8plex)	68.18	2	1977.24	2.24064	0.938226	2	1.4165	2	0.976108	2	1.02046	2	1.10406	2	0.960022	2	0.929414	2	1.05716	2
dLVGGYYDAGDAIk	CL1049.Contig2_All	N-Term(iTRAQ8plex); K14(iTRAQ8plex)	68.13	2	2065.11	2.60933	1.1064	1	0.809985	1	1.04529	1	0.960055	1	1.01346	1	1.20151	1	0.952293	1	1.03886	1
iINEPTAAAIAYGLDk	CL5159.Contig2_All 81 2075 RecName: Full=Luminal-binding protein 5; Short=BiP 5; AltName: Full=78 kDa glucose-regulated protein homolog 5; Short=GRP-78-5; Flags: Precursorgi;Unigene406_All;Unigene8683_All 3 1058 minus strand uncharacterized protein LOC100501536 [Zea mays]gi;Unigene21426_All 133 1956 PREDICTED: heat shock cognate 70 kDa protein isoform 1 [Vitis vinifera]gi;Unigene28182_All;CL5159.…	N-Term(iTRAQ8plex); K16(iTRAQ8plex)	68.12	2	2268.3	-2.49999
cSNDQLAIIQDFR	CL6104.Contig7_All	N-Term(iTRAQ8plex); C1(Carbamidomethyl)	68.12	3	1883.96	-0.0817527	0.885667	4	0.794473	4	0.981137	4	1.01684	4	0.921813	4	1.00512	4	1.05431	4	0.956386	4
qAVVNSENTFFSVk	CL1024.Contig57_All	N-Term(iTRAQ8plex); K14(iTRAQ8plex)	68.12	3	2178.21	1.70005	0.905036	2	0.892099	2	0.996922	2	1.00247	2	1.05217	2	1.10188	2	0.939755	2	1.04882	2
vEALcENFISQISGGWR	Unigene13612_All 430 1767 minus strand PREDICTED: probable E3 ubiquitin-protein ligase HERC1 [Vitis vinifera]gi	N-Term(iTRAQ8plex); C5(Carbamidomethyl)	68.11	3	2270.15	-0.630436	1.29431	3	1.20506	3	0.993921	3	1.00559	3	1.21467	3	0.997826	3	1.06774	3	0.94565	3
aLGLNTVQTYVPWNLHEPR	CL5814.Contig1_All	N-Term(iTRAQ8plex)	68.1	2	2512.36	-1.5849	0.938554	3	0.603784	3	1.08502	3	0.924844	3	0.891617	3	1.04288	3	1.10006	3	0.919558	3
vVSFVSWELFDEQSDAYk	CL7395.Contig1_All	N-Term(iTRAQ8plex); K18(iTRAQ8plex)	68.08	3	2757.42	-2.49376	1.15864	2	1.16762	2	0.986875	2	1.01112	2	1.09024	2	0.914782	2	0.923714	2	1.05727	2
lNHAQcSTSQILFLQGFR	CL11863.Contig1_All	N-Term(iTRAQ8plex); C6(Carbamidomethyl)	68.06	3	2424.27	-1.47312	0.832211	3	0.815873	3	1.02976	3	0.973817	3	0.91289	3	1.09479	3	1.10324	3	0.916987	3
lSYNDLDEVILVGGSTR	CL1024.Contig57_All	N-Term(iTRAQ8plex)	68.05	2	2155.15	-2.05697	1.17299	4	0.835239	4	1.02847	4	0.974509	4	0.92899	4	0.942996	4	1.0523	4	0.957523	4
lDEDLLITWAGIQQR	CL278.Contig11_All 574 2166 minus strand PREDICTED: monocopper oxidase-like protein SKU5 [Vitis vinifera]gi	N-Term(iTRAQ8plex)	68.04	3	2075.14	-1.92496	1.39329	4	0.912831	4	1.1611	4	0.857197	4	0.959676	4	0.958224	4	1.07748	4	0.936224	4
gLFSLILGEENAVDDTQR	CL9705.Contig2_All 36 773 minus strand Protein pob, putative [Ricinus communis]gi	N-Term(iTRAQ8plex)	68.04	3	2281.19	-3.35905	0.969538	2	0.90372	2	1.08906	2	0.92115	2	0.783058	2	0.812406	2	0.994497	2	1.00476	2
aAQDIALVDLAPTHPIR	CL118.Contig1_All 879 1631 minus strand 14-3-3 protein, putative [Ricinus communis]gi;CL118.Contig2_All	N-Term(iTRAQ8plex)	68.03	3	2105.2	-0.314047
yAPISLGAELTALTVADk	Unigene66661_All	N-Term(iTRAQ8plex); K18(iTRAQ8plex)	68.02	2	2441.4	-5.61267	0.741172	3	0.817607	3	1.14585	3	0.870932	3	0.988678	3	0.979041	3	0.993339	3	1.00572	3
fVVNDAVIVk	Unigene20747_All 128 1321 minus strand ethylene-responsive elongation factor EF-Ts precursor [Solanum lycopersicum]gi	N-Term(iTRAQ8plex); K10(iTRAQ8plex)	68.01	2	1712.06	2.41657	1.04376	1	1.2068	1	0.938036	1	1.05512	1	1.06233	1	1.13121	1	0.922544	1	1.06287	1
lITEADGYQPHLIAPEQGYR	CL8218.Contig3_All	N-Term(iTRAQ8plex)	67.99	2	2575.34	-3.64532	0.8851	3	0.747686	3	1.00785	3	0.993244	3	0.899551	3	0.836683	3	1.19504	3	0.842874	3
yFIGSVLSGGGSVPAEk	CL4344.Contig3_All 276 2156 hydrolase, hydrolyzing O-glycosyl compounds, putative [Ricinus communis]gi	N-Term(iTRAQ8plex); K17(iTRAQ8plex)	67.97	2	2276.27	-1.71849	0.985599	8	1.00696	8	0.960802	8	1.03491	8	1.06869	8	1.09934	8	0.948656	8	1.04178	8
iPLFSAAGLPHNEIAAQIcR	Unigene29815_All	N-Term(iTRAQ8plex); C19(Carbamidomethyl)	67.96	2	2482.35	-0.880987	0.92574	3	0.832409	3	1.00022	3	1	3	1.02374	3	1.07456	3	1.00299	3	0.997924	3
eLGSSEFLPYFVk	CL3080.Contig2_All	N-Term(iTRAQ8plex); K13(iTRAQ8plex)	67.96	2	2124.17	-6.4881	0.855939	2	0.991196	2	0.813143	2	1.1658	2	0.993255	2	1.0431	2	0.865185	2	1.10839	2
vLSSDELPYYANSDER	CL5084.Contig1_All	N-Term(iTRAQ8plex)	67.95	2	2162.04	-5.44972	1.00093	1	0.756185	1	0.985105	1	1.0134	1	0.911184	1	1.01926	1	1.04282	1	0.965769	1
aGFAANSEVISVNPVYLk	CL9282.Contig1_All 413 1687 PREDICTED: aminoacylase-1 isoform 1 [Vitis vinifera]gi	N-Term(iTRAQ8plex); K18(iTRAQ8plex)	67.94	2	2487.4	-0.983687	0.848517	3	0.770031	3	1.00174	3	0.998656	3	1.04899	3	1.10941	3	0.922577	3	1.06285	3
yAEILASQGLLSTAmEYLk	CL4260.Contig5_All	N-Term(iTRAQ8plex); M15(Oxidation); K19(iTRAQ8plex)	67.94	3	2725.49	-2.88499	1.2913	1	1.07902	1	0.998401	1	1.00161	1	1.05754	1	1.10583	1	1.06805	1	0.945396	1
eEIGEENFFLFGATADEVPR	CL14291.Contig1_All 195 2546 PREDICTED: alpha-glucan phosphorylase, H isozyme [Vitis vinifera]gi;CL856.Contig9_All 674 3175 PREDICTED: alpha-glucan phosphorylase, H isozyme [Vitis vinifera]gi	N-Term(iTRAQ8plex)	67.93	2	2574.27	1.13723
iSDAFGASMVEPWLAAHGDPSR	CL7543.Contig1_All	N-Term(iTRAQ8plex)	67.92	3	2618.3	-0.629688	0.968651	1	0.910729	1	0.982762	1	1.01548	1	0.989905	1	1.25031	1	1.301	1	0.757326	1
sFGSALEFVWSSDGEcAVR	CL5048.Contig11_All;CL5048.Contig5_All	N-Term(iTRAQ8plex); C16(Carbamidomethyl)	67.9	3	2408.14	-2.07252
tLIDHSIVESFGGGGk	Unigene4439_All	N-Term(iTRAQ8plex); K16(iTRAQ8plex)	67.89	2	2225.22	-6.73231	0.227212	33	0.196125	33	1.07166	33	0.936682	33	1.00549	33	1.13016	33	1.03713	33	0.970359	33
lANDDDVMLLDWVk	CL442.Contig6_All	N-Term(iTRAQ8plex); K14(iTRAQ8plex)	67.88	2	2255.21	-5.84091	1.34116	1	0.880256	1	0.965765	1	1.03054	1	1.19578	1	1.22343	1	0.950075	1	1.04065	1
aADLGVGTIVIGMSHR	CL4078.Contig1_All 2280 5339 minus strand predicted protein [Populus trichocarpa]gi	N-Term(iTRAQ8plex)	67.87	3	1901.05	-2.12568	0.809309	2	0.701335	2	0.990657	2	1.00707	2	0.958874	2	1.03435	2	1.13366	2	0.888851	2
eTGDIYSTNEPQVAFNSR	CL2521.Contig8_All	N-Term(iTRAQ8plex)	67.86	2	2332.13	-2.04542	0.78023	4	0.762585	4	0.959659	4	1.03388	4	0.843685	4	0.865325	4	1.04732	4	0.956596	4
gALANDNVDDVR	CL2144.Contig1_All 2 1837 PREDICTED: endoplasmin homolog [Vitis vinifera]gi	N-Term(iTRAQ8plex)	67.86	3	1562.81	-0.546742	1.20817	1	0.9648	1	0.9292	1	1.06295	1	0.894186	1	1.01773	1	1.09678	1	0.9222	1
lVGVSEETTTGVk	Unigene4560_All 885 1778 adenosylhomocysteinase, putative [Ricinus communis]gi;Unigene21361_All 83 994 PREDICTED: adenosylhomocysteinase isoform 1 [Vitis vinifera]gi	N-Term(iTRAQ8plex); K13(iTRAQ8plex)	67.83	2	1928.12	-0.156134
gFSVSTVEEEMLHNPR	CL4384.Contig1_All	N-Term(iTRAQ8plex)	67.83	3	2136.07	-1.47364	1.04549	1	0.961098	1	1.03143	1	0.97234	1	1.03576	1	0.969534	1	1.15895	1	0.87201	1
tVVSIPcGPSALAVk	Unigene28572_All	N-Term(iTRAQ8plex); C7(Carbamidomethyl); K15(iTRAQ8plex)	67.83	2	2107.23	-2.80394	0.698447	3	0.787418	3	0.99509	3	1.00455	3	0.980801	3	0.970706	3	0.983714	3	1.01349	3
eLAENDDFFEALISAPVEk	Unigene2099_All	N-Term(iTRAQ8plex); K19(iTRAQ8plex)	67.83	3	2745.44	-3.27576	1.5746	9	1.46652	9	0.938972	9	1.05429	9	1.21408	9	0.996573	9	1.0314	9	0.974992	9
lIFTDGAQTLSALR	CL14307.Contig1_All	N-Term(iTRAQ8plex)	67.82	3	1810.04	-1.2247	1.29075	2	0.919656	2	0.958822	2	1.03649	2	0.920947	2	1.04434	2	1.21194	2	0.825504	2
eEHLVAAFQYFDk	Unigene4320_All	N-Term(iTRAQ8plex); K13(iTRAQ8plex)	67.82	2	2205.17	-2.47289	1.13258	3	1.39064	3	1.07303	3	0.935466	3	1.12621	3	1.01936	3	0.922337	3	1.06304	3
aAIGLSEHGFNTAcITk	CL2100.Contig5_All	N-Term(iTRAQ8plex); C14(Carbamidomethyl); K17(iTRAQ8plex)	67.81	2	2398.29	-3.71327	0.809547	5	0.635413	5	1.05992	5	0.947087	5	0.876316	5	1.22061	5	0.874119	5	1.10197	5
wNEEDAAVLVPGDIISIk	CL590.Contig9_All 316 3183 PREDICTED: ATPase 11, plasma membrane-type [Vitis vinifera]gi	N-Term(iTRAQ8plex); K18(iTRAQ8plex)	67.79	2	2577.44	-0.752788	1.3176	1	1.33386	1	1.17872	1	0.841798	1	1.01012	1	0.828825	1	0.875334	1	1.10099	1
hELcNAYTELNDPVVQR	CL103.Contig4_All	N-Term(iTRAQ8plex); C4(Carbamidomethyl)	67.78	3	2362.17	-2.67899	0.87802	4	0.982001	4	0.95215	4	1.04244	4	0.903541	4	0.919621	4	1.08699	4	0.930096	4
vTGEAVVSGLVLDDSR	CL12345.Contig1_All	N-Term(iTRAQ8plex)	67.77	2	1921.05	-1.43565	0.935969	2	0.772015	2	0.980205	2	1.01709	2	0.798559	2	0.686801	2	1.45546	2	0.61228	2
sAQDIALADLAPTHPIR	CL2126.Contig1_All 229 1011 minus strand 14-3-3 protein [Manihot esculenta]gi	N-Term(iTRAQ8plex)	67.76	2	2093.16	-4.26887	0.885449	13	1.27828	13	0.986869	13	1.01184	13	0.858869	13	0.721084	13	1.10223	13	0.917799	13
lSVLNVADNNIGGTIPR	Unigene1370_All	N-Term(iTRAQ8plex)	67.75	3	2057.15	-5.24021	0.414131	5	0.356496	5	1.04653	5	0.958955	5	0.928024	5	0.941686	5	1.17039	5	0.862777	5
iDGQAAYDVLLNFEQR	CL12528.Contig1_All	N-Term(iTRAQ8plex)	67.75	2	2156.12	-2.16876	1.20348	2	1.05506	2	1.01651	2	0.985077	2	1.02424	2	0.998458	2	1.06575	2	0.944355	2
vIVSGGAVGEmALHFcER	CL4338.Contig9_All 197 1828 PREDICTED: T-complex protein 1 subunit theta [Vitis vinifera]gi	N-Term(iTRAQ8plex); M11(Oxidation); C16(Carbamidomethyl)	67.75	3	2252.14	-4.19776	0.954009	1	0.819449	1	1.00907	1	0.992159	1	0.747427	1	0.779926	1	1.2161	1	0.825866	1
eDEDRLDEVGYDDVGGVR	Unigene29295_All 129 2543 PREDICTED: cell division cycle protein 48 homolog [Vitis vinifera]gi;Unigene24047_All 112 2529 PREDICTED: cell division cycle protein 48 homolog [Vitis vinifera]gi	N-Term(iTRAQ8plex)	67.75	2	2342.1	-4.28377
gILQAAVEGELWR	Unigene68105_All	N-Term(iTRAQ8plex)	67.75	3	1745.98	-0.261134	0.136524	3	0.126481	3	0.758068	3	1.21462	3	0.860231	3	1.00669	3	0.954235	3	1.03729	3
eTEYYDVLGISPTATEAEIk	Unigene6355_All	N-Term(iTRAQ8plex); K20(iTRAQ8plex)	67.74	3	2837.5	2.05477	1.33425	2	1.16843	2	1.07326	2	0.935069	2	1.02471	2	1.08114	2	0.967608	2	1.02647	2
aVVAQYNASQLITQR	CL10767.Contig1_All	N-Term(iTRAQ8plex)	67.72	3	1966.1	-1.53754	0.92314	6	0.929919	6	0.940314	6	1.05307	6	0.823153	6	0.835814	6	1.06936	6	0.944285	6
lSAAISAILETk	Unigene38161_All	N-Term(iTRAQ8plex); K12(iTRAQ8plex)	67.72	2	1825.12	-3.26382	1.02087	11	1.32994	11	0.927855	11	1.06414	11	1.53875	11	1.07342	11	0.95147	11	1.03952	11
eGLVSEAIESFIR	CL1830.Contig14_All 261 5372 minus strand clathrin heavy chain, putative [Ricinus communis]gi;Unigene52879_All	N-Term(iTRAQ8plex)	67.68	3	1753.96	-1.58989
lFDINAELVEDR	CL142.Contig1_All 77 2788 minus strand AP-2 complex subunit beta-1, putative [Ricinus communis]gi	N-Term(iTRAQ8plex)	67.68	2	1737.93	-0.198394	1.43885	3	1.20908	3	1.02579	3	0.977338	3	0.900104	3	0.913935	3	1.08995	3	0.927716	3
dVcTPAHQELALQAAR	CL11914.Contig1_All	N-Term(iTRAQ8plex); C3(Carbamidomethyl)	67.65	2	2084.09	1.24052	0.264072	2	0.25245	2	1.05131	2	0.951568	2	0.967642	2	0.83597	2	1.11101	2	0.90975	2
eAQESPYPTNLILAIk	CL4244.Contig5_All	N-Term(iTRAQ8plex); K16(iTRAQ8plex)	67.65	2	2395.36	-4.74816	1.04398	7	1.12404	7	0.963157	7	1.03285	7	0.819943	7	0.885314	7	0.962257	7	1.03081	7
iTHcGVcYADVVWTR	Unigene36024_All	N-Term(iTRAQ8plex); C4(Carbamidomethyl); C7(Carbamidomethyl)	67.62	2	2141.05	-2.73138	0.84843	1	0.79839	1	0.923047	1	1.0684	1	0.986955	1	1.01637	1	1.0709	1	0.943101	1
vFVGNLSYDVDSEk	Unigene33706_All	N-Term(iTRAQ8plex); K14(iTRAQ8plex)	67.62	2	2180.17	1.75497	1.10216	2	1.14007	2	1.03063	2	0.970679	2	1.02186	2	1.07251	2	0.938513	2	1.0487	2
vETMLGDTAIAIHPDDQR	Unigene4218_All	N-Term(iTRAQ8plex)	67.58	3	2286.17	-1.66887	0.984066	2	0.830907	2	0.819322	2	1.14635	2	0.916268	2	0.842333	2	1.16627	2	0.865266	2
yDLLcLEGLAQALR	CL12799.Contig1_All 86 1867 PREDICTED: probable phenylalanyl-tRNA synthetase beta chain [Vitis vinifera]gi	N-Term(iTRAQ8plex); C5(Carbamidomethyl)	67.58	3	1939.06	-0.352526	1.32703	5	1.02651	5	0.991636	5	1.00761	5	1.03113	5	1.05725	5	1.03754	5	0.970034	5
eLHEELGIILPk	Unigene66661_All	N-Term(iTRAQ8plex); K12(iTRAQ8plex)	67.58	2	1999.2	-3.21101	0.849962	2	0.859152	2	1.0805	2	0.928543	2	1.00607	2	1.11305	2	1.11401	2	0.894019	2
lIALDMGALVAGAk	CL2157.Contig5_All	N-Term(iTRAQ8plex); K14(iTRAQ8plex)	67.56	2	1951.18	-3.27475	0.795464	5	1.09169	5	1.00384	5	0.996793	5	1.13723	5	1.19692	5	0.882777	5	1.09498	5
gNYSQALELLGPDFDANHck	Unigene9760_All 54 1451 minus strand PREDICTED: tetratricopeptide repeat protein 38 [Vitis vinifera]gi	N-Term(iTRAQ8plex); C19(Carbamidomethyl); K20(iTRAQ8plex)	67.56	3	2857.41	-9.69398	0.901225	1	0.999827	1	1.08838	1	0.921865	1	0.906881	1	0.818963	1	0.981579	1	1.01521	1
tQHEVLLASDDQNDR	CL11559.Contig1_All;CL11559.Contig2_All	N-Term(iTRAQ8plex)	67.55	3	2045.01	-3.66397
aVcmISNSTSVAEVFSR	Unigene13631_All 115 1464 minus strand alpha-tubulin [Gossypium hirsutum]gi	N-Term(iTRAQ8plex); C3(Carbamidomethyl); M4(Oxidation)	67.53	2	2178.08	-3.77547	1.2038	3	0.85546	3	0.864992	3	1.11986	3	0.794872	3	0.80617	3	1.01798	3	0.985823	3
fFYASSAcIYPEFk	CL9997.Contig6_All 160 1287 dtdp-glucose 4-6-dehydratase, putative [Ricinus communis]gi	N-Term(iTRAQ8plex); C8(Carbamidomethyl); K14(iTRAQ8plex)	67.53	2	2338.19	-6.12635	1.48501	7	1.96578	7	0.830928	7	1.15005	7	0.901547	7	0.87504	7	0.86261	7	1.11126	7
vFDkDQNGFISAAELR	CL6223.Contig2_All;Unigene6462_All 103 549 minus strand PREDICTED: calmodulin isoform 2 [Vitis vinifera]gi	N-Term(iTRAQ8plex); K4(iTRAQ8plex)	67.52	2	2418.32	-1.01915
hAGDLVAAAALADEAR	CL462.Contig32_All 199 2913 NMDA receptor-regulated protein, putative [Ricinus communis]gi	N-Term(iTRAQ8plex)	67.51	3	1854.99	-1.91299	0.950699	3	1.01391	3	0.887567	3	1.09985	3	0.993844	3	0.919975	3	1.06337	3	0.949174	3
gVTELVEAALSPR	CL2605.Contig13_All	N-Term(iTRAQ8plex)	67.5	3	1645.94	-1.76121	1.39945	2	1.28243	2	1.07831	2	0.930299	2	0.990874	2	1.09401	2	1.08779	2	0.929465	2
vYVYDLPGVLNNELLER	CL7163.Contig1_All	N-Term(iTRAQ8plex)	67.49	2	2310.26	-0.869333	2.25929	1	1.47574	1	1.2169	1	0.807957	1	0.801521	1	0.985835	1	1.14531	1	0.883025	1
gAGIGDVFLASDVAFHDR	CL6944.Contig2_All 169 954 predicted protein [Populus trichocarpa]gi;CL6944.Contig1_All 100 885 minus strand predicted protein [Populus trichocarpa]gi	N-Term(iTRAQ8plex)	67.49	2	2151.11	-2.55654
aATNNFSSDFIVSEGGEk	CL543.Contig1_All 1625 3103 PREDICTED: probable serine/threonine-protein kinase At4g35230 isoform 1 [Vitis vinifera]gi	N-Term(iTRAQ8plex); K18(iTRAQ8plex)	67.48	2	2481.28	1.45769	1.06868	2	0.963128	2	1.03025	2	0.973389	2	0.98882	2	1.08219	2	0.993971	2	1.00226	2
gIAMEAATDALIQLIk	CL2707.Contig8_All	N-Term(iTRAQ8plex); K16(iTRAQ8plex)	67.46	2	2266.33	-0.760949	1.44169	4	1.19705	4	1.10969	4	0.823778	4	1.19555	4	1.09586	4	0.821302	4	1.14461	4
iITVENTPDDPR	CL1514.Contig2_All;Unigene54048_All 184 1218 dtdp-glucose 4-6-dehydratase, putative [Ricinus communis]gi	N-Term(iTRAQ8plex)	67.45	2	1673.9	-2.57669
vLVVTNTTIAPIYLDk	CL3662.Contig1_All 2 1342 minus strand PREDICTED: 3-dehydroquinate synthase-like [Cucumis sativus]gi	N-Term(iTRAQ8plex); K16(iTRAQ8plex)	67.44	2	2368.42	-3.81459	1.7795	6	1.85744	6	0.899845	6	1.08892	6	1.13267	6	1.14009	6	0.943806	6	1.04562	6
aVPLALGLLcISNPk	CL3875.Contig2_All 179 2851 PREDICTED: 26S proteasome non-ATPase regulatory subunit 2 1A [Vitis vinifera]gi;CL3875.Contig1_All 1 2340 PREDICTED: 26S proteasome non-ATPase regulatory subunit 2 1A [Vitis vinifera]gi	N-Term(iTRAQ8plex); C10(Carbamidomethyl); K15(iTRAQ8plex)	67.44	2	2174.31	-2.59445
gGDDLGQQYNTPYSVISER	CL896.Contig2_All	N-Term(iTRAQ8plex)	67.43	2	2403.17	-3.20431	0.786702	3	0.604276	3	0.832375	3	1.14876	3	0.848515	3	0.97422	3	1.09686	3	0.922135	3
eADVDGDGQINYEEFVk	CL6223.Contig2_All	N-Term(iTRAQ8plex); K17(iTRAQ8plex)	67.42	3	2536.26	-2.77131	0.784741	8	1.16071	8	1.01131	8	0.989808	8	0.846622	8	0.980205	8	0.965856	8	1.02789	8
rPLLIGDLPFGSYESSTSQAVDTAVR	CL2060.Contig1_All 55 1074 minus strand ketopantoate hydroxymethyltransferase [Populus trichocarpa]gi	N-Term(iTRAQ8plex)	67.4	3	3083.64	4.0325	0.728148	2	0.879561	2	0.860456	2	1.12377	2	0.846762	2	0.696821	2	1.08876	2	0.928632	2
eLVQNLLVLR	Unigene37208_All;CL865.Contig1_All;CL865.Contig20_All	N-Term(iTRAQ8plex)	67.39	3	1500.94	-3.02208
gDGPAIGIDLGTTYScVGVWQHDR	Unigene406_All	N-Term(iTRAQ8plex); C16(Carbamidomethyl)	67.35	4	2878.4	-2.82286	1.01913	2	1.02317	2	0.96047	2	1.03521	2	0.91292	2	0.908327	2	1.11814	2	0.904952	2
lEDGTLVAISDGTEFTVR	CL147.Contig1_All 951 1253 minus strand PREDICTED: 70 kDa peptidyl-prolyl isomerase [Vitis vinifera]gi	N-Term(iTRAQ8plex)	67.34	2	2227.17	-2.60765	1.42403	5	1.12804	5	1.01549	5	0.986468	5	0.869999	5	0.873777	5	1.12731	5	0.89755	5
cFLELQVDGEEAYQTFQR	CL539.Contig3_All 176 2599 eukaryotic translation elongation factor, putative [Ricinus communis]gi	N-Term(iTRAQ8plex); C1(Carbamidomethyl)	67.34	3	2537.23	-0.612272	1.19444	5	0.982428	5	0.878184	5	1.10816	5	0.967738	5	1.00155	5	1.05047	5	0.959591	5
kDDETSADIQEDDLFVER	Unigene12039_All 251 1684 minus strand predicted protein [Populus trichocarpa]gi	N-Term(iTRAQ8plex); K1(iTRAQ8plex)	67.32	3	2733.35	-6.20894	0.917724	2	1.18254	2	0.968748	2	1.0271	2	0.870626	2	0.74229	2	0.961505	2	1.03068	2
lVAGLLGVESGQDAVIR	CL336.Contig84_All	N-Term(iTRAQ8plex)	67.31	2	2001.16	-3.14743	0.973233	2	0.941408	2	0.907107	2	1.0805	2	1.00038	2	0.905892	2	1.1442	2	0.883894	2
iQVNNVIcIEk	CL826.Contig4_All 3 1046 eukaryotic peptide chain release factor GTP-binding subunit, putative [Ricinus communis]gi	N-Term(iTRAQ8plex); C8(Carbamidomethyl); K11(iTRAQ8plex)	67.3	2	1938.12	-5.09069	1.1195	3	1.11424	3	1.01272	3	0.988923	3	1.15138	3	1.20593	3	0.900151	3	1.08095	3
lANSVDVHSLR	CL6269.Contig1_All	N-Term(iTRAQ8plex)	67.29	3	1514.86	-2.72938	0.958118	2	0.920399	2	1.03635	2	0.967332	2	0.954575	2	0.914588	2	0.995794	2	1.00356	2
eLVATGLATHFVPSEk	CL5490.Contig1_All 516 1664 predicted protein [Populus trichocarpa]gi	N-Term(iTRAQ8plex); K16(iTRAQ8plex)	67.28	2	2307.31	-4.53655	1.04337	2	1.08042	2	0.818631	2	1.15895	2	1.08968	2	0.920104	2	1.02987	2	0.967874	2
hVVTIDGYTDVPSNDEEGLLk	Unigene14273_All 3 632 minus strand cysteine protease, putative [Ricinus communis]gi	N-Term(iTRAQ8plex); K21(iTRAQ8plex)	67.26	3	2909.52	-5.1811	0.768741	2	0.697285	2	0.889463	2	1.09816	2	0.950698	2	0.996686	2	1.10271	2	0.917201	2
qFGPLAVESGAIVVDNSSAFR	CL11245.Contig2_All	N-Term(iTRAQ8plex)	67.25	2	2468.31	1.52586	1.13473	2	0.905016	2	0.915938	2	1.07459	2	0.948541	2	0.992825	2	1.14469	2	0.882476	2
iPSAVGYQPTLATDLGGLQER	CL10527.Contig1_All;CL10527.Contig2_All;CL10527.Contig3_All	N-Term(iTRAQ8plex)	67.25	2	2490.34	-2.84211
aGFVAATVTPQHLVLNR	CL8177.Contig1_All	N-Term(iTRAQ8plex)	67.23	3	2098.2	-2.3408	0.645382	3	0.714341	3	0.966619	3	1.02978	3	0.960578	3	0.969987	3	1.10066	3	0.919072	3
qLEFIDIQEEYVk	CL7021.Contig1_All 44 1282 26S protease regulatory subunit 6b, putative [Ricinus communis]gi;CL7021.Contig2_All 42 1280 26S protease regulatory subunit 6b, putative [Ricinus communis]gi	N-Term(iTRAQ8plex); K13(iTRAQ8plex)	67.22	2	2262.24	-4.62331
aEGGFLGAEVILk	Unigene38036_All	N-Term(iTRAQ8plex); K13(iTRAQ8plex)	67.21	2	1912.13	-3.14445	0.722725	2	0.867608	2	0.824125	2	1.1398	2	1.00826	2	0.843707	2	1.09291	2	0.92071	2
eHGAPEDENR	Unigene6191_All;Unigene52135_All	N-Term(iTRAQ8plex)	67.21	3	1457.69	-3.45913
dITELIAcGR	CL6252.Contig1_All	N-Term(iTRAQ8plex); C8(Carbamidomethyl)	67.18	3	1451.78	0.180809	0.90165	5	1.14041	5	0.990466	5	1.00865	5	1.0769	5	1.01381	5	1.02139	5	0.983069	5
vDLIVDVPIFGR	Unigene22287_All 280 1230 Late embryogenesis abundant protein Lea14-A, putative [Ricinus communis]gi	N-Term(iTRAQ8plex)	67.17	3	1646.97	-2.2142	2.0315	4	1.7272	4	1.04177	4	0.963167	4	0.997259	4	0.942726	4	1.05455	4	0.955953	4
aSITPGTVLIVLAGR	CL12936.Contig1_All 67 765 60S ribosomal protein L6, putative [Ricinus communis]gi	N-Term(iTRAQ8plex)	67.15	3	1772.09	-0.666022	0.868045	2	0.956249	2	1.04432	2	0.960874	2	0.882167	2	0.781084	2	1.16024	2	0.867477	2
aFcISHINVGSDTAAIR	CL6548.Contig1_All	N-Term(iTRAQ8plex); C3(Carbamidomethyl)	67.15	2	2136.11	-2.24186	0.849023	3	0.719282	3	1.02818	3	0.975224	3	0.826832	3	0.844126	3	1.04247	3	0.966053	3
wNYDGSSTGQAPGEDSEVILYPQAIFR	Unigene22096_All	N-Term(iTRAQ8plex)	67.12	3	3304.6	-1.866	1.06811	1	0.873518	1	1.1551	1	0.862735	1	0.832616	1	0.82808	1	0.971686	1	1.0232	1
fIQGTVADSAPVIPVSAQLk	CL6149.Contig1_All	N-Term(iTRAQ8plex); K20(iTRAQ8plex)	67.12	2	2649.53	-4.38239	0.971558	5	1.10328	5	0.935139	5	1.05768	5	1.03514	5	1.01045	5	1.01985	5	0.984311	5
vIETDPAEYcVVAPDTEIFcEGEPVkR	Unigene29295_All 129 2543 PREDICTED: cell division cycle protein 48 homolog [Vitis vinifera]gi	N-Term(iTRAQ8plex); C10(Carbamidomethyl); C20(Carbamidomethyl); K26(iTRAQ8plex)	67.11	3	3731.87	-0.384936	0.607437	2	0.430291	2	0.911729	2	1.07838	2	0.943134	2	1.20081	2	0.96512	2	1.0246	2
vVTASVTGTLVDEEPLIIYk	Unigene33466_All	N-Term(iTRAQ8plex); K20(iTRAQ8plex)	67.1	2	2755.59	-1.81873	2.00687	9	1.74566	9	1.02083	9	0.981735	9	0.956405	9	1.04229	9	1.03251	9	0.974092	9
qGLGVTDAVLDTLR	CL866.Contig1_All 171 2438 minus strand glycerophosphoryl diester phosphodiesterase, putative [Ricinus communis]gi;CL866.Contig2_All 1968 4103 glycerophosphoryl diester phosphodiesterase, putative [Ricinus communis]gi	N-Term(iTRAQ8plex)	67.09	3	1762	-1.49884
gHFGPINALAFNPDGk	CL3008.Contig1_All 188 1165 PREDICTED: eukaryotic translation initiation factor 3 subunit I-like [Cucumis sativus]gi	N-Term(iTRAQ8plex); K16(iTRAQ8plex)	67.07	2	2263.25	3.34891	0.925686	2	1.11007	2	1.03163	2	0.972126	2	1.11804	2	1.23941	2	0.937728	2	1.0505	2
vAGAAAASGLSLAEVAAEAk	CL3320.Contig22_All 198 1967 minus strand PREDICTED: putative 3,4-dihydroxy-2-butanone kinase [Vitis vinifera]gi	N-Term(iTRAQ8plex); K20(iTRAQ8plex)	67.07	4	2365.34	-4.19472	1.28176	2	1.39761	2	0.995618	2	1.00402	2	1.1168	2	0.993424	2	0.935077	2	1.05222	2
gIQTPLFLINAAYDSWQVk	CL6104.Contig7_All	N-Term(iTRAQ8plex); K19(iTRAQ8plex)	67.07	3	2772.55	-2.6795	0.379207	4	0.183142	5	0.796411	4	1.19211	5	0.984651	5	1.00005	5	0.831898	5	1.13606	5
iVHIDIDSAEIGk	Unigene14091_All	N-Term(iTRAQ8plex); K13(iTRAQ8plex)	67.06	2	2018.17	-4.42506	1.24483	4	1.06512	4	1.05191	4	0.953029	4	1.05892	4	1.08103	4	0.965796	4	1.02749	4
lTPEEMAELESVATEEAVkGDR	CL14384.Contig1_All	N-Term(iTRAQ8plex); K19(iTRAQ8plex)	67.04	3	3012.56	-1.66942	0.301303	2	0.266377	2	0.320314	2	1.56543	2	0.748069	2	0.894765	2	0.873669	2	1.06595	2
aETmDPSWTNPQLLcSR	Unigene4439_All	N-Term(iTRAQ8plex); M4(Oxidation); C15(Carbamidomethyl)	67.03	2	2326.1	-5.92182	0.516255	5	0.356604	5	1.05034	5	0.955577	5	0.846607	5	0.999138	5	1.14286	5	0.885003	5
eAQTLESILVSR	CL6994.Contig5_All	N-Term(iTRAQ8plex)	67.03	3	1649.93	-1.92125	1.41053	5	1.29855	5	0.986271	5	1.01237	5	0.994595	5	1.0659	5	1.01272	5	0.99007	5
cLSDAGLFLDAVDVSGGHTLR	CL11039.Contig2_All	N-Term(iTRAQ8plex); C1(Carbamidomethyl)	66.99	3	2507.28	-3.82589	0.861536	2	0.920545	2	0.799959	2	1.17684	2	0.983062	2	0.98681	2	1.04349	2	0.965224	2
acIAHGGAITPLFEYIPR	CL3032.Contig5_All 160 3318 PREDICTED: alpha-aminoadipic semialdehyde synthase-like [Vitis vinifera]gi	N-Term(iTRAQ8plex); C2(Carbamidomethyl)	66.98	3	2290.23	-0.931238	1.23879	2	0.94428	2	1.09239	2	0.916914	2	0.888332	2	0.877802	2	1.06111	2	0.947587	2
lTLPPVEGLQPNAEATTDVGFEEVHFLk	CL6200.Contig1_All	N-Term(iTRAQ8plex); K28(iTRAQ8plex)	66.97	4	3659.97	-2.41265	1.60537	3	1.44394	3	0.919358	3	1.07167	3	0.9402	3	0.888683	3	0.997637	3	1.00225	3
gcIVSPDLSVLNLVIVk	CL1145.Contig2_All;CL10473.Contig1_All	N-Term(iTRAQ8plex); C2(Carbamidomethyl); K17(iTRAQ8plex)	66.96	2	2434.45	-2.6275
hAAQLcVLAEDcNQPDYVk	Unigene6493_All;CL6628.Contig1_All	N-Term(iTRAQ8plex); C6(Carbamidomethyl); C12(Carbamidomethyl); K19(iTRAQ8plex)	66.95	3	2839.42	-3.02943
eAHYLSGLLPPTVLTQQLQEk	Unigene38205_All 219 1991 minus strand malic enzyme, putative [Ricinus communis]gi	N-Term(iTRAQ8plex); K21(iTRAQ8plex)	66.92	2	2973.68	-3.34325	1.14697	19	1.15178	19	1.03829	19	0.966264	19	1.01546	19	1.01485	19	0.926432	19	1.05974	19
lVLGDQGSQASPTNVAR	CL10781.Contig4_All	N-Term(iTRAQ8plex)	66.9	2	2017.09	-3.55135	1.01279	4	0.929246	4	0.96404	4	1.03086	4	0.928664	4	0.96487	4	1.13056	4	0.89489	4
gLGVEAFGADR	Unigene32782_All	N-Term(iTRAQ8plex)	66.89	3	1395.75	-1.82171	0.868844	1	0.883587	1	1.02444	1	0.978535	1	0.87601	1	1.17788	1	1.01887	1	0.985103	1
aLVVHELEDDLGk	Unigene38015_All;Unigene26090_All	N-Term(iTRAQ8plex); K13(iTRAQ8plex)	66.85	2	2046.17	-2.00113
hILDTIVETLSk	CL14181.Contig2_All	N-Term(iTRAQ8plex); K12(iTRAQ8plex)	66.84	2	1977.18	-4.35908	1.08475	3	0.848748	3	1.03883	3	0.965782	3	1.13423	3	0.965084	3	0.970415	3	1.02423	3
gELQcIGATTLDEYR	CL2416.Contig1_All;CL2416.Contig2_All	N-Term(iTRAQ8plex); C5(Carbamidomethyl)	66.83	2	2030.01	-3.55086
vLEDGDLQTLGLLDYDk	Unigene6039_All	N-Term(iTRAQ8plex); K17(iTRAQ8plex)	66.82	2	2515.37	-0.166115	1.12162	3	0.889206	3	1.2467	3	0.781545	3	0.999508	3	1.02381	3	0.927922	3	1.05853	3
eIEGLPATALGLAAQTAVSk	CL860.Contig5_All	N-Term(iTRAQ8plex); K20(iTRAQ8plex)	66.8	3	2548.47	-2.42884	1.04201	4	0.898621	4	1.09787	4	0.913446	4	0.798664	4	0.796622	4	1.09097	4	0.925714	4
vVGQDEAVSAVAEAVLR	CL2157.Contig5_All	N-Term(iTRAQ8plex)	66.79	3	2017.12	-0.937124	1.16835	6	0.997585	6	0.96743	6	1.02897	6	0.853213	6	1.03268	6	1.07433	6	0.939957	6
dATDDFEDVGHSDSAR	Unigene22299_All	N-Term(iTRAQ8plex)	66.79	2	2040.9	-1.93287	0.5734	9	0.893502	9	1.08379	9	0.925937	9	0.772128	9	0.672834	9	1.06204	9	0.950248	9
aVcMISNSTSVAEVFSR	Unigene13631_All 115 1464 minus strand alpha-tubulin [Gossypium hirsutum]gi	N-Term(iTRAQ8plex); C3(Carbamidomethyl)	66.78	3	2162.08	-2.85862	1.24576	5	1.0647	5	0.977031	5	1.02056	5	0.942424	5	0.918875	5	1.03569	5	0.971528	5
aLGEDIGVPIEVYGPEATmTGIck	CL8438.Contig1_All	N-Term(iTRAQ8plex); M19(Oxidation); C23(Carbamidomethyl); K24(iTRAQ8plex)	66.78	3	3144.64	0.623805	1.30188	1	1.21528	1	1.04167	1	0.963264	1	1.03023	1	0.967048	1	0.978001	1	1.0181	1
dQVNLAQAEAAFADk	Unigene53451_All 18 2654 minus strand PREDICTED: vacuolar protein sorting-associated protein 18 homolog [Vitis vinifera]gi	N-Term(iTRAQ8plex); K15(iTRAQ8plex)	66.77	3	2199.18	-1.28243	1.04803	2	1.0196	2	1.0531	2	0.952156	2	1.05442	2	1.10165	2	0.923685	2	1.06193	2
mPAIYADSSSPLYDSLR	CL10885.Contig2_All	N-Term(iTRAQ8plex); M1(Oxidation)	66.76	3	2206.1	-0.807022	0.68416	4	0.56055	4	0.971262	4	1.02567	4	1.03279	4	1.00005	4	1.06878	4	0.942852	4
sVDNDEQDINELSFTELR	CL587.Contig2_All	N-Term(iTRAQ8plex)	66.76	2	2428.16	-6.90924	1.27784	2	1.05092	2	1.04817	2	0.95692	2	0.781307	2	0.899482	2	1.07925	2	0.936207	2
lTDVDQAQEFIDk	CL11183.Contig2_All	N-Term(iTRAQ8plex); K13(iTRAQ8plex)	66.76	2	2130.15	-0.259788	1.30786	1	1.3165	1	1.06829	1	0.939669	1	1.03659	1	0.984133	1	0.877788	1	1.09901	1
aLYNALGFAQANFGNDmER	CL4276.Contig2_All	N-Term(iTRAQ8plex); M17(Oxidation)	66.75	3	2422.18	-0.206369	0.821	1	0.720834	1	0.896678	1	1.09177	1	0.871372	1	0.959144	1	1.1092	1	0.912172	1
cDIIASGIVNAAk	Unigene26291_All 143 1402 PREDICTED: succinyl-CoA ligase [ADP-forming] subunit beta, mitochondrial [Vitis vinifera]gi	N-Term(iTRAQ8plex); C1(Carbamidomethyl); K13(iTRAQ8plex)	66.74	2	1940.11	0.560794	0.965225	1	1.09963	1	0.937145	1	1.05591	1	1.07515	1	0.99313	1	0.927894	1	1.05856	1
iSQEVSGDSLGDEFk	CL10473.Contig1_All	N-Term(iTRAQ8plex); K15(iTRAQ8plex)	66.73	2	2219.17	0.379387	0.981941	3	1.26684	3	1.0051	3	0.995679	3	0.960134	3	1.01638	3	0.909098	3	1.07373	3
nQYDTDVTTWSPQGR	Unigene6259_All	N-Term(iTRAQ8plex)	66.71	2	2072	-0.165389	1.0348	2	1.14707	2	0.925067	2	1.06658	2	0.873236	2	0.846858	2	1.08253	2	0.930927	2
lNFcPLGAcALAGTGLPIDR	CL9106.Contig1_All	N-Term(iTRAQ8plex); C4(Carbamidomethyl); C9(Carbamidomethyl)	66.7	3	2420.26	-4.70789	1.21574	1	1.01341	1	1.05891	1	0.947987	1	1.05099	1	0.92878	1	1.03912	1	0.968757	1
qmGLTDQDIVALSGGHTLGAAHk	Unigene8763_All	N-Term(iTRAQ8plex); M2(Oxidation); K23(iTRAQ8plex)	66.67	3	2944.57	-1.27621	0.834849	4	1.02005	4	1.00698	4	0.993912	4	0.918006	4	1.0345	4	0.918445	4	1.06618	4
tALEAGASLVPGDSR	Unigene6427_All 196 1272 minus strand PREDICTED: protein SGT1 homolog [Vitis vinifera]gi	N-Term(iTRAQ8plex)	66.64	3	1747.95	-0.901235	1.26926	10	1.03737	10	0.953908	10	1.04102	10	0.862477	10	0.906699	10	1.12021	10	0.903163	10
eLGIGIVAYSPLGR	CL1632.Contig1_All;CL14384.Contig1_All	N-Term(iTRAQ8plex)	66.6	3	1749.02	-0.870655
yIALEGLDVVNTk	Unigene4943_All	N-Term(iTRAQ8plex); K13(iTRAQ8plex)	66.57	2	2043.19	-0.0115619	0.424888	2	0.430937	2	1.05433	2	0.952045	2	1.0671	2	1.06804	2	0.979995	2	1.0159	2
iFGHEGVGVVESVGEGVEEVk	CL1149.Contig2_All;CL1149.Contig9_All	N-Term(iTRAQ8plex); K21(iTRAQ8plex)	66.56	2	2764.5	2.03808
eVDEQmINVQNk	CL2899.Contig11_All 103 1443 PREDICTED: tubulin beta-1 chain [Vitis vinifera]gi;CL2899.Contig1_All;CL2899.Contig6_All 109 1446 hypothetical protein SORBIDRAFT_10g027010 [Sorghum bicolor]gi;CL2899.Contig10_All 138 1478 PREDICTED: tubulin beta-1 chain [Vitis vinifera]gi;CL2899.Contig9_All;Unigene36691_All	N-Term(iTRAQ8plex); M6(Oxidation); K12(iTRAQ8plex)	66.52	2	2071.09	-4.48332
lIYVcDPVLGDEGk	CL6591.Contig3_All	N-Term(iTRAQ8plex); C5(Carbamidomethyl); K14(iTRAQ8plex)	66.5	2	2186.19	-5.13117	0.672484	1	0.731347	1	1.0996	1	0.911921	1	1.01694	1	0.983504	1	0.901446	1	1.07991	1
gLDVIQQAQSGTGk	CL1731.Contig1_All 168 1406 minus strand predicted protein [Populus trichocarpa]gi;CL1731.Contig6_All;CL1731.Contig5_All	N-Term(iTRAQ8plex); K14(iTRAQ8plex)	66.48	2	2010.15	3.01008
lAMQEFMILPVGASSFk	CL4379.Contig2_All 158 1492 predicted protein [Populus trichocarpa]gi	N-Term(iTRAQ8plex); K17(iTRAQ8plex)	66.48	2	2477.37	-1.65162	0.726631	6	0.743485	6	0.771641	6	1.19531	6	1.21866	6	1.20874	6	0.854665	6	1.11699	6
dLVLGHGALLPLLAQLNEHAk	CL1647.Contig7_All 146 1828 minus strand importin alpha, putative [Ricinus communis]gi	N-Term(iTRAQ8plex); K21(iTRAQ8plex)	66.47	3	2830.67	-1.45405	0.94113	3	1.17541	3	0.925336	3	1.06637	3	0.942357	3	1.04937	3	0.840964	3	1.12874	3
gTSVLEMVAAFEk	CL3070.Contig8_All;CL3070.Contig10_All;CL3070.Contig14_All	N-Term(iTRAQ8plex); K13(iTRAQ8plex)	66.47	2	1990.11	-2.65871
cTADIVGQcPNELR	Unigene31941_All 287 946 minus strand RecName: Full=Thaumatin-like protein; AltName: Allergen=Act d 2; Flags: Precursorgi	N-Term(iTRAQ8plex); C1(Carbamidomethyl); C9(Carbamidomethyl)	66.44	3	1936.95	-1.63064	0.188679	14	0.151925	14	0.869204	14	1.11609	14	0.744504	14	1.03344	14	1.02594	14	0.979394	14
aGINVIQIDEAALR	CL11824.Contig1_All;CL11824.Contig12_All	N-Term(iTRAQ8plex)	66.43	3	1787.03	-0.67145
aGVIVSSVDELIEk	Unigene22143_All 121 873 minus strand PREDICTED: electron transfer flavoprotein subunit beta, mitochondrial-like [Cucumis sativus]gi	N-Term(iTRAQ8plex); K14(iTRAQ8plex)	66.43	3	2067.21	-2.80872	0.793815	3	0.799073	3	1.10687	3	0.905475	3	0.955024	3	0.88345	3	0.880861	3	1.09653	3
iLGLGDLGcQGmGIPVGk	Unigene38205_All 219 1991 minus strand malic enzyme, putative [Ricinus communis]gi;CL5287.Contig7_All	N-Term(iTRAQ8plex); C9(Carbamidomethyl); M12(Oxidation); K18(iTRAQ8plex)	66.41	2	2409.35	1.42539
nLEEFDENFWVk	CL1165.Contig2_All 13 1689 minus strand predicted protein [Populus trichocarpa]gi	N-Term(iTRAQ8plex); K12(iTRAQ8plex)	66.39	2	2178.14	1.71289	0.750296	1	0.85431	1	1.02464	1	0.978355	1	1.0816	1	1.12483	1	0.98856	1	1.00958	1
vVDIVFSHQGIk	CL2446.Contig5_All	N-Term(iTRAQ8plex); K12(iTRAQ8plex)	66.38	2	1950.15	-7.15417	0.997539	2	0.858363	2	1.02877	2	0.974685	2	1.23069	2	1.16727	2	0.914723	2	1.06849	2
gTVLIHSAEQLENYAk	CL4338.Contig9_All 197 1828 PREDICTED: T-complex protein 1 subunit theta [Vitis vinifera]gi	N-Term(iTRAQ8plex); K16(iTRAQ8plex)	66.38	3	2381.32	-5.30388	1.09796	7	1.0385	7	1.03019	7	0.973444	7	0.900846	7	1.01354	7	0.931904	7	1.05532	7
fVDLVNEVVNk	CL3599.Contig1_All;CL3599.Contig11_All	N-Term(iTRAQ8plex); K11(iTRAQ8plex)	66.38	2	1884.1	-3.54282
lEPGYPLIIGGIDIPHDR	Unigene14143_All	N-Term(iTRAQ8plex)	66.37	2	2279.26	-3.80347	0.69012	5	0.609055	5	1.03183	5	0.971983	5	0.886516	5	1.03302	5	1.03476	5	0.972272	5
vVSPYGVTVAEFTNR	CL336.Contig84_All	N-Term(iTRAQ8plex)	66.37	2	1943.05	-3.15079	0.951892	2	0.962419	2	0.919737	2	1.06897	2	0.972212	2	1.05886	2	1.0176	2	0.983647	2
gLLIVDHQLATDk	Unigene37846_All	N-Term(iTRAQ8plex); K13(iTRAQ8plex)	66.37	2	2031.21	-0.256712	1.09362	3	1.21478	3	1.10553	3	0.906665	3	1.38228	3	1.45203	3	1.1202	3	0.903291	3
gALDGGLDIPHSDkR	CL3075.Contig1_All	N-Term(iTRAQ8plex); K14(iTRAQ8plex)	66.37	2	2159.19	-5.89024	1.00289	2	1.0295	2	0.945624	2	1.04835	2	0.978279	2	1.07237	2	0.939337	2	1.04786	2
iFVAVIEDLmAk	CL6104.Contig7_All	N-Term(iTRAQ8plex); M10(Oxidation); K12(iTRAQ8plex)	66.36	2	1973.15	-3.71318	0.836223	14	0.690274	14	1.03213	14	0.971716	14	1.01968	14	1.01508	14	0.899741	14	1.08127	14
iGFVSDDVGLDADNck	CL162.Contig6_All 98 1294 minus strand s-adenosylmethionine synthetase, putative [Ricinus communis]gi	N-Term(iTRAQ8plex); C15(Carbamidomethyl); K16(iTRAQ8plex)	66.33	2	2333.19	-0.283061	1.36315	3	1.31841	3	0.945615	3	1.0484	3	1.12161	3	0.994205	3	0.936666	3	1.05147	3
yEVDGYVYNAAEEPk	CL1035.Contig2_All 214 1581 minus strand PREDICTED: oxysterol-binding protein-related protein 3C [Vitis vinifera]gi;CL1035.Contig7_All	N-Term(iTRAQ8plex); K15(iTRAQ8plex)	66.31	2	2355.2	2.83682
iVYLTDDSSEFLFPNVFPGk	CL8658.Contig5_All 169 3741 minus strand PREDICTED: nodal modulator 1 [Vitis vinifera]gi	N-Term(iTRAQ8plex); K20(iTRAQ8plex)	66.31	3	2896.55	-2.73275	1.00518	3	0.765249	3	0.970397	3	1.02643	3	1.09928	3	1.07812	3	0.953216	3	1.03811	3
fNAISSPLPADIAAVAGLR	CL7911.Contig6_All	N-Term(iTRAQ8plex)	66.3	4	2187.24	-2.09886	1.63827	3	1.39987	3	0.943582	3	1.0502	3	0.978791	3	0.94071	3	1.22233	3	0.82084	3
gSDGAVLLLDEVHTPDSSR	Unigene20903_All	N-Term(iTRAQ8plex)	66.29	3	2272.17	-1.74379	0.897949	2	1.06027	2	1.01703	2	0.983131	2	0.915572	2	0.933148	2	1.05023	2	0.95813	2
gNIVGLNQHTGEPIDPEMEGIFDNYSVk	CL1256.Contig18_All 141 1742 PREDICTED: T-complex protein 1 subunit zeta [Vitis vinifera]gi	N-Term(iTRAQ8plex); K28(iTRAQ8plex)	66.28	4	3681.86	-2.10521	0.920591	3	0.967973	3	0.995993	3	1.00375	3	0.900164	3	1.02277	3	0.942326	3	1.0469	3
aGAQGGNNDEMMEDLDEMIFGR	Unigene33515_All 267 1454 minus strand protein transporter, putative [Ricinus communis]gi	N-Term(iTRAQ8plex)	66.26	3	2704.19	-3.09236	0.88664	1	0.880317	1	0.908956	1	1.08089	1	1.60187	1	0.835043	1	1.26359	1	0.787529	1
dNIDNIQIVFR	CL865.Contig1_All;CL865.Contig20_All	N-Term(iTRAQ8plex)	66.25	3	1650.91	-0.255777
vGAGIEGcDLVVLR	CL9134.Contig2_All	N-Term(iTRAQ8plex); C8(Carbamidomethyl)	66.24	3	1761.98	-2.85847	1.57205	3	1.45518	3	1.01287	3	0.988793	3	0.995177	3	1.08672	3	1.04914	3	0.960668	3
iLLIVNVASk	CL13078.Contig4_All	N-Term(iTRAQ8plex); K10(iTRAQ8plex)	66.24	2	1678.1	-4.68007	0.772044	1	0.990338	1	1.13923	1	0.876796	1	1.05176	1	1.07291	1	0.866424	1	1.10818	1
fLFcAEAIYk	CL6572.Contig1_All 215 1660 ribulose 1,5-bisphosphate carboxylase/oxygenase large subunit [Theobroma cacao]gi	N-Term(iTRAQ8plex); C4(Carbamidomethyl); K10(iTRAQ8plex)	66.24	2	1870.03	-4.03171	1.14346	6	1.15682	6	1.13411	6	0.881242	6	1.16655	6	1.08336	6	0.890841	6	1.08838	6
acIVFFDEVDAIGGAR	CL878.Contig2_All 112 1389 PREDICTED: 26S protease regulatory subunit 7-like [Cucumis sativus]gi	N-Term(iTRAQ8plex); C2(Carbamidomethyl)	66.22	2	2044.04	-3.31511	1.03443	5	0.909473	5	0.995978	5	1.00376	5	0.937619	5	0.865985	5	1.00057	5	0.999877	5
yTAYLDAFGPDETYLR	Unigene38025_All	N-Term(iTRAQ8plex)	66.22	2	2199.08	-5.2494	1.04101	7	1.19919	7	0.901324	7	1.08765	7	1.18503	7	1.1306	7	1.09142	7	0.926533	7
aANAQAVLAYQLYQk	CL4283.Contig1_All 201 1517 PREDICTED: transaldolase isoform 1 [Vitis vinifera]gi	N-Term(iTRAQ8plex); K15(iTRAQ8plex)	66.22	2	2260.3	3.69982	0.747003	6	0.827882	6	0.846894	6	1.13589	6	1.08485	6	1.02187	6	0.901178	6	1.08012	6
iILkPLPETVTEDQPPLFEPR	Unigene5625_All	N-Term(iTRAQ8plex); K4(iTRAQ8plex)	66.2	3	3040.75	-2.6139	1.40991	11	1.4894	11	0.883647	11	1.10332	11	1.27475	11	1.04152	11	1.0087	11	0.993317	11
hVLVILTDmSSYADALR	Unigene29815_All	N-Term(iTRAQ8plex); M9(Oxidation)	66.2	3	2224.19	-2.57315	1.08738	4	1.06766	4	0.979976	4	1.01726	4	0.927456	4	0.921647	4	1.18509	4	0.849948	4
gIWNFTNPGVVSHNEILEMYk	CL11193.Contig1_All	N-Term(iTRAQ8plex); K21(iTRAQ8plex)	66.19	3	3056.6	-4.95227	0.796961	1	0.778774	1	0.972083	1	1.02494	1	1.09609	1	1.21669	1	0.941144	1	1.04786	1
lSQmNTDLFGGVDAVVk	CL2441.Contig2_All 323 3976 minus strand predicted protein [Populus trichocarpa]gi	N-Term(iTRAQ8plex); M4(Oxidation); K17(iTRAQ8plex)	66.19	2	2418.31	-4.23215	0.862696	2	0.876971	2	1.10215	2	0.905437	2	0.948166	2	0.92509	2	0.936188	2	1.05112	2
lAYVALDYEQELETAk	CL997.Contig3_All	N-Term(iTRAQ8plex); K16(iTRAQ8plex)	66.17	2	2464.34	-2.42073	0.988682	42	1.04259	42	0.958456	42	1.037	42	1.15373	42	1.00639	42	0.938571	42	1.04993	42
aSQYFQQAVDEDPGNELYR	Unigene10580_All 108 707 PREDICTED: mitochondrial import receptor subunit TOM20 [Vitis vinifera]gi	N-Term(iTRAQ8plex)	66.17	2	2534.2	-4.68058	0.797737	4	0.915416	4	0.952939	4	1.03966	4	0.769632	4	0.795201	4	1.08703	4	0.93006	4
aQLQGTTQDHLQIFNIEMk	CL1830.Contig14_All 261 5372 minus strand clathrin heavy chain, putative [Ricinus communis]gi;Unigene33294_All	N-Term(iTRAQ8plex); K19(iTRAQ8plex)	66.15	2	2823.52	-2.68875
sLVDLIQEDFPR	CL2301.Contig4_All 270 2438 PREDICTED: pumilio homolog 5 [Vitis vinifera]gi	N-Term(iTRAQ8plex)	66.15	3	1735.95	-1.10787	1.16954	2	0.900888	2	0.913942	2	1.0731	2	0.993717	2	1.13676	2	0.987126	2	1.01073	2
scTIEPEcIVGQHSILmEGSLVETHSILEAGSVVPPGR	CL3819.Contig1_All 99 842 minus strand Protein yrdA, putative [Ricinus communis]gi	N-Term(iTRAQ8plex); C2(Carbamidomethyl); C8(Carbamidomethyl); M17(Oxidation)	66.14	4	4409.18	-5.93898	0.49524	1	0.497015	1	0.881058	1	1.10562	1	0.889531	1	0.924276	1	0.927413	1	1.05894	1
lDAQPELFIHIVPDk	CL2825.Contig2_All	N-Term(iTRAQ8plex); K15(iTRAQ8plex)	66.13	2	2343.35	-3.32632	1.501	5	1.57093	5	0.951141	5	1.0435	5	0.963404	5	0.935698	5	0.975144	5	1.02041	5
lDEDVVIANLEADTHk	CL6611.Contig1_All	N-Term(iTRAQ8plex); K16(iTRAQ8plex)	66.13	3	2390.3	-1.70621	0.76601	6	0.833254	6	1.00092	6	0.999267	6	0.932718	6	0.873479	6	1.01755	6	0.986171	6
iNPDAIVLcHGGPISGPk	Unigene26351_All	N-Term(iTRAQ8plex); C9(Carbamidomethyl); K18(iTRAQ8plex)	66.12	2	2453.38	1.94818	1.22738	2	1.03715	2	1.02067	2	0.981758	2	0.835965	2	0.933685	2	0.889569	2	1.08775	2
aATFETLISPFNNISTVk	Unigene18303_All 1128 2537 PREDICTED: glutamate-1-semialdehyde 2,1-aminomutase, chloroplastic [Vitis vinifera]gi	N-Term(iTRAQ8plex); K18(iTRAQ8plex)	66.12	2	2561.44	-1.87512	1.21613	2	1.21411	2	0.947154	2	1.04672	2	0.93341	2	0.956331	2	0.840144	2	1.12852	2
gAIQVAELLLQEGAR	CL7082.Contig3_All	N-Term(iTRAQ8plex)	66.11	3	1872.08	-0.49696	1.14567	2	0.900069	2	0.956868	2	1.03819	2	0.935623	2	0.920199	2	1.07763	2	0.937346	2
qTFHSDVVVDIVcYR	CL4078.Contig1_All 2280 5339 minus strand predicted protein [Populus trichocarpa]gi	N-Term(iTRAQ8plex); C13(Carbamidomethyl)	66.09	2	2142.09	-4.58634	0.898495	2	0.855538	2	1.01372	2	0.985702	2	0.973563	2	1.21513	2	1.0731	2	0.939037	2
vAETPQESAEEIETYAR	CL8103.Contig1_All	N-Term(iTRAQ8plex)	66.09	2	2227.09	-3.90701	0.952824	1	0.772945	1	0.90382	1	1.08544	1	0.92787	1	0.950413	1	1.01668	1	0.986872	1
aDELLcEAANLk	Unigene32944_All	N-Term(iTRAQ8plex); C6(Carbamidomethyl); K12(iTRAQ8plex)	66.09	2	1955.07	-3.13918	1.13398	2	1.26489	2	1.00741	2	0.993303	2	0.909444	2	0.985616	2	0.900252	2	1.0807	2
gVEQGPQIDPEQFDk	Unigene17942_All 386 1999 PREDICTED: aldehyde dehydrogenase family 2 member B4, mitochondrial [Vitis vinifera]gi	N-Term(iTRAQ8plex); K15(iTRAQ8plex)	66.07	2	2295.21	1.61732	1.17683	4	1.15434	4	1.05233	4	0.952453	4	1.0855	4	1.11882	4	0.863441	4	1.11057	4
hDDYDDGGVDVDR	CL3313.Contig1_All	N-Term(iTRAQ8plex)	66.06	3	1781.78	-4.16355	1.22908	4	1.32609	4	1.02179	4	0.980766	4	0.975255	4	1.01172	4	1.0283	4	0.977202	4
fLDILQDLHGEk	Unigene13394_All	N-Term(iTRAQ8plex); K12(iTRAQ8plex)	66.06	2	2036.16	-2.49213	1.17284	4	1.61035	4	0.942465	4	1.04723	4	1.17136	4	1.17087	4	0.888896	4	1.08992	4
nQVFDLLEEAPDAVLR	CL13120.Contig1_All	N-Term(iTRAQ8plex)	66.05	3	2133.15	-0.440498	0.798953	3	0.831003	3	0.990825	3	1.00833	3	1.03188	3	1.02876	3	1.04338	3	0.965318	3
qcPTGTGPGWIccLDck	CL12766.Contig1_All 112 2886 alpha-glucosidase, putative [Ricinus communis]gi	N-Term(iTRAQ8plex); C2(Carbamidomethyl); C12(Carbamidomethyl); C13(Carbamidomethyl); C16(Carbamidomethyl); K17(iTRAQ8plex)	66.04	3	2618.24	-0.337201	1.19994	3	1.01112	3	1.04355	3	0.961599	3	1.07244	3	1.06449	3	1.00469	3	0.996551	3
vGYSSQGSGSTLIMPFLDNQLk	CL11098.Contig1_All	N-Term(iTRAQ8plex); K22(iTRAQ8plex)	66.03	3	2950.59	4.17417	0.782045	1	0.812128	1	0.828627	1	1.15209	1	0.966278	1	1.15195	1	0.854973	1	1.11743	1
dDGSTASTAVLVGSHLYVANVGDSR	Unigene37533_All 362 1414 minus strand PREDICTED: probable protein phosphatase 2C 76 [Vitis vinifera]gi	N-Term(iTRAQ8plex)	66.01	3	2795.41	-0.564178	1.04095	2	0.903191	2	1.04329	2	0.961762	2	0.755076	2	0.831533	2	1.06302	2	0.944467	2
vEINQALVFLR	Unigene55174_All 1259 1594 predicted protein [Populus trichocarpa]gi	N-Term(iTRAQ8plex)	66	3	1605.96	-1.31428	1.13011	6	0.957097	6	0.980843	6	1.01705	6	0.99427	6	0.968083	6	1.01652	6	0.986987	6
eLQETVQYPVEHPEk	Unigene29295_All 129 2543 PREDICTED: cell division cycle protein 48 homolog [Vitis vinifera]gi;Unigene24047_All 112 2529 PREDICTED: cell division cycle protein 48 homolog [Vitis vinifera]gi	N-Term(iTRAQ8plex); K15(iTRAQ8plex)	65.95	2	2434.31	0.087699
dDGWNIQNALGEIVGR	CL1949.Contig2_All 136 498 minus strand hypothetical protein ARALYDRAFT_910087 [Arabidopsis lyrata subsp. lyrata]gi	N-Term(iTRAQ8plex)	65.92	2	2061.06	-2.15318	1.06084	3	1.19024	3	1.05039	3	0.955539	3	0.913205	3	0.938955	3	1.04976	3	0.960162	3
eLANLVVVAGYNDVk	CL597.Contig8_All	N-Term(iTRAQ8plex); K15(iTRAQ8plex)	65.91	2	2212.27	-4.39556	1.00142	8	1.15449	8	0.969774	8	1.02696	8	1.1308	8	1.20093	8	0.942006	8	1.04707	8
eAATYAFGSILEGPSPDk	CL5844.Contig1_All;CL5844.Contig5_All	N-Term(iTRAQ8plex); K18(iTRAQ8plex)	65.91	3	2461.3	-1.10706
lVVDDFMPLPSk	CL7.Contig2_All	N-Term(iTRAQ8plex); K12(iTRAQ8plex)	65.88	2	1969.12	-3.50687	0.86509	7	0.913913	7	0.648863	7	1.31141	7	1.09481	7	0.906883	7	0.919297	7	1.0655	7
gITFFDTADVYGDDHDNEIVVGk	CL5003.Contig1_All 59 1090 minus strand predicted protein [Populus trichocarpa]gi	N-Term(iTRAQ8plex); K23(iTRAQ8plex)	65.88	3	3135.56	-3.06151	0.807679	2	0.829196	2	1.02824	2	0.968475	2	0.98548	2	1.03275	2	0.952218	2	1.03805	2
iTIDHEGEIIDALR	Unigene5688_All	N-Term(iTRAQ8plex)	65.86	3	1899.05	-0.432556	1.02461	2	0.970693	2	0.972289	2	1.02476	2	0.936282	2	1.00934	2	1.01005	2	0.990822	2
dDGTVNVLNETWSGGk	Unigene22193_All 226 777 apolipoprotein d, putative [Ricinus communis]gi	N-Term(iTRAQ8plex); K16(iTRAQ8plex)	65.86	2	2300.2	2.9198	1.28933	2	1.47769	2	0.992759	2	1.00387	2	1.11812	2	1.08411	2	0.853585	2	1.11848	2
vIPGFLGGSADLASSNMTLLk	CL7395.Contig1_All;Unigene32880_All	N-Term(iTRAQ8plex); K21(iTRAQ8plex)	65.85	3	2699.52	-3.19242
hAGDLGNVTAGADGTAGVAVIDk	Unigene52135_All	N-Term(iTRAQ8plex); K23(iTRAQ8plex)	65.84	3	2717.47	0.650745	0.459689	3	0.534366	3	1.10918	3	0.903428	3	1.03268	3	1.1577	3	1.12787	3	0.897104	3
qTVGNAcGTIGLLHAVGNITSEIk	Unigene32522_All 115 795 PREDICTED: ubiquitin carboxyl-terminal hydrolase isozyme L3 [Vitis vinifera]gi	N-Term(iTRAQ8plex); C7(Carbamidomethyl); K24(iTRAQ8plex)	65.84	3	3061.69	-1.76648	0.73169	1	0.970511	1	1.03255	1	0.971351	1	0.815967	1	0.802479	1	0.939176	1	1.04945	1
fDPcDLIAGEDLFDDPAAASHLPR	CL4996.Contig1_All 270 1592 minus strand PREDICTED: UPF0533 protein C5orf44 [Vitis vinifera]gi	N-Term(iTRAQ8plex); C4(Carbamidomethyl)	65.84	3	2946.41	-6.54244	1.18097	2	1.15757	2	1.0531	2	0.941052	2	1.04756	2	0.827598	2	1.3099	2	0.749814	2
lQNLAGQHSDVLEALTPNVR	Unigene33957_All 101 1237 PREDICTED: nucleosome assembly protein 1-like 1-like isoform 1 [Vitis vinifera]gi;Unigene53191_All;Unigene66202_All 96 1232 PREDICTED: nucleosome assembly protein 1-like 1-like isoform 1 [Vitis vinifera]gi	N-Term(iTRAQ8plex)	65.83	2	2479.36	-0.741762
qDAFNLLGVDYIVTPLk	CL3447.Contig8_All 117 1307 minus strand PREDICTED: transaldolase-like [Vitis vinifera]gi	N-Term(iTRAQ8plex); K17(iTRAQ8plex)	65.82	2	2514.43	-5.69788	0.733397	4	0.709265	4	0.964878	4	1.03119	4	1.07644	4	1.06715	4	0.919059	4	1.06512	4
vVQADAYVAAcDVPGIk	Unigene12457_All	N-Term(iTRAQ8plex); C11(Carbamidomethyl); K17(iTRAQ8plex)	65.81	2	2384.31	-0.658392	0.455305	3	0.433002	3	1.04304	3	0.962054	3	0.97993	3	1.17687	3	0.967954	3	1.02621	3
nFLPGHHQVINGEWNVAAIAHR	CL3611.Contig1_All 134 1279 minus strand PREDICTED: formate dehydrogenase, mitochondrial [Vitis vinifera]gi	N-Term(iTRAQ8plex)	65.79	3	2784.46	-3.78985	0.672407	4	0.857803	4	1.01306	4	0.988287	4	1.00649	4	1.02657	4	1.04186	4	0.965819	4
dSPLDVVVINDTGGVk	CL7594.Contig4_All	N-Term(iTRAQ8plex); K16(iTRAQ8plex)	65.77	2	2236.25	-5.83068	1.38097	1	1.35756	1	1.25774	1	0.771757	1	0.986842	1	1.16908	1	0.955104	1	1.03659	1
aGcSNVTIGGVk	CL10885.Contig2_All	N-Term(iTRAQ8plex); C3(Carbamidomethyl); K12(iTRAQ8plex)	65.74	2	1770.99	-2.66001	0.339036	4	0.438536	4	0.929097	4	1.05798	4	1.3212	4	0.989969	4	1.03419	4	0.969221	4
sSVEIMAAEADLYVAk	Unigene68105_All	N-Term(iTRAQ8plex); K16(iTRAQ8plex)	65.74	2	2305.26	0.787487	0.296908	3	0.251643	3	0.758049	3	1.21464	3	0.925325	3	0.966889	3	1.02057	3	0.983729	3
aGISGGGNLPSHVDR	CL1275.Contig3_All	N-Term(iTRAQ8plex)	65.74	3	1740.93	-1.62638	0.936535	2	0.802314	2	1.04966	2	0.955228	2	0.979987	2	0.927807	2	0.987427	2	1.00939	2
vcSGNDSNFVVINQk	CL1256.Contig18_All 141 1742 PREDICTED: T-complex protein 1 subunit zeta [Vitis vinifera]gi	N-Term(iTRAQ8plex); C2(Carbamidomethyl); K15(iTRAQ8plex)	65.74	2	2289.2	-3.33572	0.948985	1	1.42301	1	1.01775	1	0.984467	1	1.14468	1	0.88613	1	0.885049	1	1.09315	1
aGGTSVSTDLVDVESFFR	Unigene24905_All	N-Term(iTRAQ8plex)	65.73	2	2191.1	-7.48615	0.974647	4	0.884275	4	0.933751	4	1.05887	4	0.951736	4	1.17971	4	1.07051	4	0.941809	4
aMEELNDIVEHAk	Unigene34011_All	N-Term(iTRAQ8plex); K13(iTRAQ8plex)	65.73	3	2107.13	-1.9305	0.939444	2	1.19981	2	0.979583	2	1.01778	2	0.849546	2	0.791268	2	0.942078	2	1.04701	2
mNFVADHPFLFVIR	Unigene21365_All	N-Term(iTRAQ8plex); M1(Oxidation)	65.71	3	2026.08	-3.5844	1.35351	2	1.31756	2	1.1229	2	0.883469	2	1.03353	2	0.820006	2	1.05019	2	0.959807	2
yTIEDVHYVADSER	CL11183.Contig1_All	N-Term(iTRAQ8plex)	65.7	3	2000.98	-1.69955	1.12385	8	1.11988	8	1.07487	8	0.93357	8	0.879166	8	0.969447	8	1.04124	8	0.967043	8
yAVNVSGVEISPyPISR	CL5379.Contig1_All	N-Term(iTRAQ8plex); Y13(iTRAQ8plex)	65.67	3	2459.38	0.0456086	0.786325	2	0.934086	2	0.823677	2	1.15286	2	1.16406	2	1.0859	2	1.13435	2	0.890432	2
dADIQGLIGEVPGIILR	CL3057.Contig33_All	N-Term(iTRAQ8plex)	65.65	2	2083.2	-2.78903	1.24364	1	1.00564	1	1.05268	1	0.953503	1	1.08241	1	0.911742	1	1.17605	1	0.858206	1
aHmGIFTELGVLYAR	CL1830.Contig14_All 261 5372 minus strand clathrin heavy chain, putative [Ricinus communis]gi;Unigene52879_All	N-Term(iTRAQ8plex); M3(Oxidation)	65.65	3	1998.08	-1.62498
eGLLVGISSGAAAAAAIk	CL2112.Contig16_All 129 1103 minus strand cysteine synthase, putative [Ricinus communis]gi;CL2112.Contig15_All 2 523 minus strand PREDICTED: cysteine synthase isoform 2 [Vitis vinifera]gi	N-Term(iTRAQ8plex); K18(iTRAQ8plex)	65.65	4	2207.31	-3.69581
nLELETIVQASNAASEAAk	CL13703.Contig1_All	N-Term(iTRAQ8plex); K19(iTRAQ8plex)	65.65	2	2567.41	-1.56801	0.939296	5	0.987745	5	0.948103	5	1.04619	5	1.1618	5	1.0719	5	0.944024	5	1.04553	5
lQEEADQMLQDIINER	CL10278.Contig1_All 202 948 cytochrome P450 [Populus trichocarpa]gi	N-Term(iTRAQ8plex)	65.64	3	2249.14	-1.27871	2.14345	1	2.56826	1	1.11168	1	0.901212	1	0.978137	1	0.899534	1	1.09572	1	0.923056	1
lSDPSQYQSIVDAEWNIIYDk	CL425.Contig1_All 190 1875 PREDICTED: T-complex protein 1 subunit eta-like [Vitis vinifera]gi	N-Term(iTRAQ8plex); K21(iTRAQ8plex)	65.62	3	3092.59	-3.6639	1.19788	1	1.13681	1	1.23225	1	0.794349	1	0.801461	1	0.800235	1	1.00931	1	0.992826	1
vGFGSAIPGSPLDSTYTk	Unigene14326_All	N-Term(iTRAQ8plex); K18(iTRAQ8plex)	65.61	2	2405.33	4.31667	1.30647	21	1.01589	21	1.00479	21	0.995954	21	0.958005	21	1.02974	21	0.960277	21	1.03241	21
sNAQTFDVLDTAGFSSIVDMIR	CL14147.Contig2_All	N-Term(iTRAQ8plex)	65.6	3	2691.35	-2.27848	1.27549	1	1.36054	1	0.713237	1	1.25436	1	0.98898	1	1.37195	1	1.08147	1	0.934565	1
vDLNVPLDDNFNITDDTR	CL8777.Contig1_All	N-Term(iTRAQ8plex)	65.59	3	2380.19	-2.15684	0.984118	22	0.872812	22	0.95665	22	1.03859	22	0.954664	22	0.988876	22	1.09603	22	0.922796	22
yLDSLAGLWcTALGGNEPR	CL4108.Contig1_All	N-Term(iTRAQ8plex); C10(Carbamidomethyl)	65.58	3	2397.22	-0.841412	1.03138	3	1.24563	3	0.961242	3	1.03455	3	1.02882	3	0.834412	3	1.1502	3	0.879072	3
eNSFLAPDVDLLELAAR	Unigene25524_All	N-Term(iTRAQ8plex)	65.57	2	2177.17	-1.47918	1.22089	2	1.07819	2	1.18892	2	0.830462	2	1.17693	2	0.971161	2	1.08183	2	0.932883	2
lVQHQPTQYPTSEELSIGk	Unigene37961_All 133 708 PREDICTED: GTP-binding protein SAR1A [Vitis vinifera]gi	N-Term(iTRAQ8plex); K19(iTRAQ8plex)	65.57	3	2763.5	-5.23234	0.967958	2	1.09001	2	0.949169	2	1.04525	2	0.905002	2	0.834836	2	1.01705	2	0.986103	2
iLLLADYIDQR	CL1067.Contig3_All	N-Term(iTRAQ8plex)	65.57	2	1636.96	1.02923	0.615919	1	0.665329	1	1.01948	1	0.982934	1	1.47884	1	1.20582	1	1.08258	1	0.933667	1
lSYGSVSGVSGIQAk	Unigene30024_All	N-Term(iTRAQ8plex); K15(iTRAQ8plex)	65.57	2	2061.19	7.1854	0.798453	1	0.937434	1	1.02579	1	0.977341	1	1.15491	1	0.994095	1	0.912828	1	1.07072	1
iINEPTAASLAYGFEk	CL1024.Contig57_All;CL1024.Contig56_All	N-Term(iTRAQ8plex); K16(iTRAQ8plex)	65.56	2	2332.3	-1.40046
vVTIDDYEDLPEYEEk	CL10469.Contig4_All	N-Term(iTRAQ8plex); K16(iTRAQ8plex)	65.55	2	2565.31	-0.25391	0.629023	7	0.722842	7	0.963016	7	1.03298	7	1.2565	7	1.22649	7	0.98179	7	1.01504	7
dDQVPVIIIQNNDGEk	CL4119.Contig1_All 116 1597 minus strand PREDICTED: protein disulfide-isomerase [Vitis vinifera]gi	N-Term(iTRAQ8plex); K16(iTRAQ8plex)	65.54	2	2405.31	0.0968112	0.697475	5	0.624267	5	0.982365	5	1.01583	5	1.05811	5	1.15637	5	0.984054	5	1.01321	5
sIAESGGVVAVLR	Unigene25407_All 107 1501 PREDICTED: armadillo repeat-containing protein 6 [Vitis vinifera]gi	N-Term(iTRAQ8plex)	65.54	3	1561.92	-0.519755	0.94709	2	0.916358	2	1.00164	2	0.998574	2	0.833769	2	0.771254	2	1.09061	2	0.927073	2
sFGFDTAVEEAQR	CL1950.Contig13_All;CL1950.Contig15_All;Unigene5027_All 36 1385 PREDICTED: 6-phosphofructokinase 4, chloroplastic-like [Vitis vinifera]gi	N-Term(iTRAQ8plex)	65.54	2	1760.87	-2.95326
lLAVDIPmVTGPDQR	CL8963.Contig3_All	N-Term(iTRAQ8plex); M8(Oxidation)	65.51	2	1945.07	-3.27922	1.10398	2	1.07937	2	0.970784	2	1.02252	2	0.846666	2	0.703536	2	1.22104	2	0.814352	2
aVIDDILAPLNLEEISNk	CL3080.Contig1_All	N-Term(iTRAQ8plex); K18(iTRAQ8plex)	65.51	4	2575.48	-1.89741	1.03434	3	1.00898	3	1.11562	3	0.897725	3	1.06152	3	1.13459	3	0.890911	3	1.08841	3
eVGGSANSVEIDSLAR	CL1703.Contig1_All 263 565 Cysteine proteinase inhibitor, putative [Ricinus communis]gi	N-Term(iTRAQ8plex)	65.5	2	1907.99	-3.09461	0.808359	12	1.27265	12	0.960834	12	1.03491	12	0.739578	12	0.850446	12	1.09852	12	0.92079	12
cGmIAYQDTLYVHSNR	CL9430.Contig1_All	N-Term(iTRAQ8plex); C1(Carbamidomethyl); M3(Oxidation)	65.48	3	2248.07	-2.06452	0.99686	6	0.84771	6	1.07271	6	0.935734	6	0.929699	6	0.845596	6	1.03023	6	0.975875	6
vDSSGQVcGATFk	Unigene6302_All	N-Term(iTRAQ8plex); C8(Carbamidomethyl); K13(iTRAQ8plex)	65.47	2	1964.03	-5.89667	1.16568	1	1.28624	1	1.01347	1	0.988257	1	1.05223	1	0.961542	1	0.919354	1	1.06545	1
lDSPNPVADAESIVAk	CL2521.Contig8_All	N-Term(iTRAQ8plex); K16(iTRAQ8plex)	65.47	2	2234.24	-1.89093	0.791792	3	0.999203	3	1.01922	3	0.98316	3	1.0718	3	0.916556	3	0.92282	3	1.06265	3
cLTAPSALDGEcGFLAANLYAk	CL6371.Contig1_All 3 455 minus strand Coatomer subunit beta, putative [Ricinus communis]gi	N-Term(iTRAQ8plex); C1(Carbamidomethyl); C12(Carbamidomethyl); K22(iTRAQ8plex)	65.47	3	2950.51	-4.97115	0.895486	1	0.758313	1	1.01491	1	0.986985	1	1.15131	1	1.0094	1	0.955703	1	1.0361	1
eADIQmMLAAEVHLGTk	CL13976.Contig2_All 73 1008 minus strand RecName: Full=40S ribosomal protein SA; AltName: Full=p40gi	N-Term(iTRAQ8plex); M6(Oxidation); K17(iTRAQ8plex)	65.45	3	2481.32	-5.58048	1.09388	1	0.970794	1	0.949199	1	1.04522	1	0.983957	1	0.879846	1	0.961408	1	1.0315	1
eLVAESGAIEEMTALLSR	CL5177.Contig3_All	N-Term(iTRAQ8plex)	65.44	3	2223.18	-2.85922	1.30785	2	1.10358	2	0.907863	2	1.07784	2	0.85166	2	0.959403	2	1.16603	2	0.859247	2
eSFETGTLHLIGLLSDGGVHSR	Unigene53444_All;Unigene31785_All	N-Term(iTRAQ8plex)	65.44	4	2629.39	-0.834383
eMLAGLNPVVIHR	CL2292.Contig1_All	N-Term(iTRAQ8plex)	65.43	4	1753.01	-0.491459	0.65227	2	0.734967	2	1.26071	2	0.768858	2	1.01118	2	0.931734	2	1.04578	2	0.963185	2
eQVSEIAHALER	Unigene20876_All	N-Term(iTRAQ8plex)	65.41	3	1685.91	-2.49362	0.899328	2	0.834399	2	0.988237	2	1.01043	2	1.01168	2	1.05578	2	0.990185	2	1.00286	2
aGITLEQcLDWLDTk	CL1568.Contig1_All	N-Term(iTRAQ8plex); C8(Carbamidomethyl); K15(iTRAQ8plex)	65.41	3	2371.27	-2.94846	0.934389	2	0.962898	2	1.16291	2	0.854676	2	1.05432	2	1.18537	2	0.904387	2	1.07719	2
yYDNNLIGSINLYk	CL4075.Contig45_All 121 1164 minus strand UDP-D-glucose/UDP-D-galactose 4-epimerase 1 [Arabidopsis thaliana]gi	N-Term(iTRAQ8plex); K14(iTRAQ8plex)	65.39	2	2298.25	-2.73171	1.15347	9	1.17912	9	1.06146	9	0.945727	9	1.06599	9	1.04424	9	0.967153	9	1.02686	9
hIPDLHVLITTPFHPAYVTAER	CL3611.Contig1_All 134 1279 minus strand PREDICTED: formate dehydrogenase, mitochondrial [Vitis vinifera]gi	N-Term(iTRAQ8plex)	65.39	4	2831.55	-1.51072	0.825049	4	1.16387	4	1.02779	4	0.975514	4	1.06466	4	1.12984	4	0.955142	4	1.03654	4
aGIIVLAEGR	CL7072.Contig1_All	N-Term(iTRAQ8plex)	65.38	3	1302.8	-1.69397	0.691175	5	0.758387	5	0.967315	5	1.02917	5	1.13024	5	0.838476	5	1.03605	5	0.971232	5
dGYMISSGQPVNEYIDSAVR	CL5763.Contig4_All 97 798 PREDICTED: 40S ribosomal protein S3-3 [Vitis vinifera]gi;CL5763.Contig1_All 84 785 minus strand 40S ribosomal protein S3 [Medicago truncatula]gi	N-Term(iTRAQ8plex)	65.37	2	2505.22	-3.09256
sNLNQNYSSADLQVEVk	Unigene14146_All 189 3512 minus strand PREDICTED: beta-galactosidase isoform 1 [Vitis vinifera]gi	N-Term(iTRAQ8plex); K17(iTRAQ8plex)	65.36	3	2517.34	0.439599	0.992616	3	0.972036	3	1.0346	3	0.969536	3	1.01707	3	1.01444	3	0.995132	3	1.00427	3
lQANDFSTLPEAHAcTAGLk	CL4746.Contig1_All	N-Term(iTRAQ8plex); C15(Carbamidomethyl); K20(iTRAQ8plex)	65.36	3	2752.45	-0.652939	0.775913	2	0.785344	2	0.962711	2	1.03212	2	0.869091	2	0.78981	2	0.955114	2	1.03324	2
dNScHTEFEISDLLR	CL8976.Contig1_All	N-Term(iTRAQ8plex); C4(Carbamidomethyl)	65.35	2	2140.02	-2.47123	1.13472	20	1.10486	20	0.952271	20	1.04241	20	0.944042	20	0.932273	20	1.02536	20	0.979863	20
vEENLENEENTNVDEAVVGTAk	Unigene28964_All	N-Term(iTRAQ8plex); K22(iTRAQ8plex)	65.35	3	3011.52	-3.09286	0.999595	1	0.917261	1	1.05594	1	0.950617	1	1.05917	1	1.08799	1	0.896394	1	1.08399	1
tYVPEMVELLVDcVR	Unigene24913_All 145 1662 minus strand PREDICTED: mitochondrial-processing peptidase subunit alpha [Vitis vinifera]gi	N-Term(iTRAQ8plex); C13(Carbamidomethyl)	65.32	3	2127.11	-1.67458	1.0375	3	0.836316	3	1.02713	3	0.97615	3	1.11717	3	1.05176	3	1.0954	3	0.92332	3
aVENSPFLER	CL2825.Contig18_All 341 1894 minus strand predicted protein [Populus trichocarpa]gi;CL2825.Contig12_All;CL2825.Contig9_All	N-Term(iTRAQ8plex)	65.32	3	1465.79	-2.34553
vkPDVLLGLSGVGGIFNEEVLk	CL1409.Contig1_All 190 1998 minus strand malic enzyme, putative [Ricinus communis]gi	N-Term(iTRAQ8plex); K2(iTRAQ8plex); K22(iTRAQ8plex)	65.31	3	3195.9	-3.16676	0.937678	1	1.12884	1	1.14351	1	0.873004	1	1.34643	1	1.1863	1	0.759094	1	1.19484	1
sSIGILELGILNADALNPTk	Unigene37215_All 186 3176 synaptotagmin, putative [Ricinus communis]gi	N-Term(iTRAQ8plex); K20(iTRAQ8plex)	65.31	2	2647.54	-3.96575	0.835811	5	0.834789	5	1.0889	5	0.921409	5	1.11807	5	1.08113	5	1.052	5	0.958357	5
aAEAVEEFGGMLVSLR	Unigene38025_All	N-Term(iTRAQ8plex)	65.29	3	1983.05	-1.94409	1.19854	7	1.28173	7	0.993086	7	1.00633	7	1.14017	7	1.10394	7	1.02776	7	0.977925	7
aSISVTELVQAVk	CL8663.Contig1_All	N-Term(iTRAQ8plex); K13(iTRAQ8plex)	65.28	2	1953.19	1.70707	1.01151	1	0.836262	1	0.926673	1	1.06519	1	1.27897	1	1.2276	1	1.02491	1	0.98023	1
iVSLDDHIALAcAGLk	Unigene26154_All 105 854 minus strand PREDICTED: proteasome subunit alpha type-7 [Vitis vinifera]gi	N-Term(iTRAQ8plex); C12(Carbamidomethyl); K16(iTRAQ8plex)	65.27	2	2304.32	-1.38648	0.683523	2	0.895427	2	1.04234	2	0.962386	2	0.871645	2	0.937875	2	0.948905	2	1.04134	2
qIDIAGNVVAENEFk	CL13581.Contig1_All	N-Term(iTRAQ8plex); K15(iTRAQ8plex)	65.27	2	2255.26	4.4756	0.900872	2	0.93305	2	1.03078	2	0.972534	2	1.06279	2	1.06402	2	0.925414	2	1.05998	2
aLGLELDLSEk	Unigene2034_All	N-Term(iTRAQ8plex); K11(iTRAQ8plex)	65.26	2	1796.05	-4.98027	0.702709	11	1.18689	11	1.02687	11	0.976381	11	0.811826	11	0.855307	11	0.929553	11	1.05722	11
vIEYNPGVSAVAIk	CL6618.Contig2_All;Unigene14336_All;CL6618.Contig1_All	N-Term(iTRAQ8plex); K14(iTRAQ8plex)	65.26	2	2068.22	-1.14434
iSAAEITAIcQEAGMHAVR	CL7021.Contig2_All 42 1280 26S protease regulatory subunit 6b, putative [Ricinus communis]gi	N-Term(iTRAQ8plex); C10(Carbamidomethyl)	65.26	2	2332.2	-2.91452	0.711017	2	0.981873	2	0.888835	2	1.09864	2	0.967341	2	0.938995	2	1.09612	2	0.922736	2
dNGmHALIIYDDLSk	Unigene25285_All 340 1866 ATPase subunit 1 [Citrullus lanatus]gi	N-Term(iTRAQ8plex); M4(Oxidation); K15(iTRAQ8plex)	65.26	2	2329.22	-4.34867	0.928138	5	0.876288	5	1.00297	5	0.997569	5	0.815082	5	0.875085	5	0.842942	5	1.12714	5
gELGGAGLDVFEDEPVVPk	CL12548.Contig3_All	N-Term(iTRAQ8plex); K19(iTRAQ8plex)	65.26	2	2536.39	4.21338	0.537234	1	0.6679	1	1.12142	1	0.892581	1	1.01117	1	1.06947	1	0.91124	1	1.072	1
aADPGLVYDAAYNDYIAFLcSSGYSSk	CL4515.Contig1_All	N-Term(iTRAQ8plex); C20(Carbamidomethyl); K27(iTRAQ8plex)	65.25	4	3526.7	-9.09427	1.55539	1	1.16692	1	1.08376	1	0.925963	1	0.835463	1	0.813625	1	1.09977	1	0.919788	1
tmLETEELGVSILQDLHQQR	Unigene10269_All	N-Term(iTRAQ8plex); M2(Oxidation)	65.24	3	2660.38	-2.82694	1.00251	2	1.00965	2	1.04842	2	0.956158	2	0.783795	2	0.669011	2	1.06759	2	0.94571	2
aNTFNTPGVVENcHFLk	CL2039.Contig7_All	N-Term(iTRAQ8plex); C13(Carbamidomethyl); K17(iTRAQ8plex)	65.24	3	2556.34	-2.93016	0.358253	1	0.420034	1	1.00035	1	0.999886	1	1.03074	1	0.948579	1	0.919438	1	1.06538	1
vVDNNLNPVWNQTFELLAEDk	CL13145.Contig1_All	N-Term(iTRAQ8plex); K21(iTRAQ8plex)	65.23	3	3066.63	-0.954038	1.16328	2	1.08336	2	1.05632	2	0.909217	2	0.975015	2	1.06662	2	1.01779	2	0.985977	2
dIILNFIIAGk	Unigene33954_All 26 1300 cytochrome P450 [Populus trichocarpa]gi	N-Term(iTRAQ8plex); K11(iTRAQ8plex)	65.22	2	1825.15	2.75499	1.71005	2	1.73534	2	1.14141	2	0.873449	2	1.19844	2	1.15892	2	0.837026	2	1.13147	2
yAADEDAFFADyALAHLk	Unigene8763_All	N-Term(iTRAQ8plex); Y12(iTRAQ8plex); K18(iTRAQ8plex)	65.21	2	2943.56	-3.27342	0.79186	4	0.87546	4	0.9751	4	1.02208	4	0.855683	4	0.914336	4	0.829191	4	1.13689	4
vAIAVDLSDESANTVk	CL10954.Contig2_All 288 938 minus strand PREDICTED: uncharacterized protein C167.05-like isoform 1 [Vitis vinifera]gi	N-Term(iTRAQ8plex); K16(iTRAQ8plex)	65.2	2	2240.26	-0.496782	0.886729	3	0.938068	3	0.992899	3	1.00649	3	1.01602	3	0.991504	3	0.972325	3	1.02268	3
lAESLDDLALDIPAAk	CL3080.Contig2_All	N-Term(iTRAQ8plex); K16(iTRAQ8plex)	65.2	4	2263.3	-1.58774	1.1765	2	1.13505	2	1.14872	2	0.867485	2	1.04564	2	1.05927	2	0.956766	2	1.03465	2
iGLAGLAVmGQNLALNIAEk	Unigene29733_All 189 1643 minus strand PREDICTED: 6-phosphogluconate dehydrogenase, decarboxylating-like isoform 2 [Vitis vinifera]gi;Unigene5783_All	N-Term(iTRAQ8plex); M9(Oxidation); K20(iTRAQ8plex)	65.19	4	2620.53	-0.682445
aGGLFWLDNFYcATDEk	Unigene17190_All	N-Term(iTRAQ8plex); C12(Carbamidomethyl); K17(iTRAQ8plex)	65.18	3	2615.29	-7.10651	1.24945	2	0.944964	2	1.04651	2	0.95321	2	0.958967	2	1.12512	2	0.970093	2	1.02128	2
vYSSYLELDLADVEPcISGPk	CL366.Contig3_All	N-Term(iTRAQ8plex); C16(Carbamidomethyl); K21(iTRAQ8plex)	65.17	3	2963.55	-2.12418	1.01286	1	1.04167	1	0.95328	1	1.04161	1	1.1423	1	0.99788	1	0.992955	1	1.00603	1
qFSAEEISSMVLNk	Unigene21426_All 133 1956 PREDICTED: heat shock cognate 70 kDa protein isoform 1 [Vitis vinifera]gi	N-Term(iTRAQ8plex); K14(iTRAQ8plex)	65.16	2	2191.18	-4.0855	0.962354	4	1.01518	4	1.04286	4	0.961697	4	1.08192	4	1.14211	4	0.982373	4	1.01455	4
vVVLGGSGFVGSAIck	CL7994.Contig4_All 1120 1935 minus strand PREDICTED: uncharacterized protein At1g32220, chloroplastic-like [Vitis vinifera]gi	N-Term(iTRAQ8plex); C15(Carbamidomethyl); K16(iTRAQ8plex)	65.15	2	2158.25	0.351935	0.960732	5	0.99867	5	0.951821	5	1.0429	5	1.14609	5	1.07901	5	1.04032	5	0.967789	5
iGPTEPSQLAINENANGLAR	CL263.Contig2_All	N-Term(iTRAQ8plex)	65.14	2	2369.26	-4.72683	0.983514	9	1.01822	9	0.843387	9	1.13901	9	0.941715	9	1.08375	9	1.00554	9	0.995868	9
gLHLLEFFVNk	CL8561.Contig3_All 43 579 predicted protein [Populus trichocarpa]gi	N-Term(iTRAQ8plex); K11(iTRAQ8plex)	65.14	2	1925.14	-4.00155	1.31908	2	1.36757	2	1.07821	2	0.930287	2	1.1331	2	1.1159	2	0.910906	2	1.07207	2
lVEEVQEFDSk	CL1391.Contig28_All	N-Term(iTRAQ8plex); K11(iTRAQ8plex)	65.14	2	1931.06	-0.983548	0.708315	1	0.824675	1	0.934413	1	1.05833	1	1.08717	1	1.03762	1	0.904355	1	1.07756	1
aIFVDLEPTVIDEVR	CL867.Contig9_All 404 1639 minus strand Os07g0574800 [Oryza sativa Japonica Group]gi	N-Term(iTRAQ8plex)	65.13	2	2020.12	-2.35797	0.985832	7	1.03322	7	0.94166	7	1.05191	7	1.06648	7	1.03337	7	1.05901	7	0.9527	7
aLELDDEDISFLTNR	CL11.Contig13_All 316 2034 minus strand predicted protein [Populus trichocarpa]gi	N-Term(iTRAQ8plex)	65.13	3	2055.05	-2.99367	1.05491	11	0.996903	11	1.03295	11	0.970992	11	0.963658	11	1.01048	11	1.05376	11	0.956936	11
sEFVAPDDLFASLSEDR	Unigene18135_All	N-Term(iTRAQ8plex)	65.12	2	2202.08	-4.83717	1.35665	2	1.2277	2	1.06486	2	0.941678	2	0.976246	2	0.97126	2	1.20031	2	0.83858	2
gGHDQPLSADDELGVR	CL10807.Contig1_All 86 526 minus strand conserved hypothetical protein [Ricinus communis]gi	N-Term(iTRAQ8plex)	65.11	3	1969.98	-3.54166	0.777169	4	0.738181	4	0.915048	4	1.06061	4	0.844532	4	0.833382	4	1.1007	4	0.918744	4
tLLEVLLLNNR	Unigene12971_All	N-Term(iTRAQ8plex)	65.09	3	1601.99	-1.63852	1.62726	4	1.36458	4	1.06463	4	0.94131	4	0.974033	4	0.895677	4	1.04249	4	0.966017	4
dVLSFYSQSGDHSAISLPDDR	Unigene26351_All	N-Term(iTRAQ8plex)	65.09	3	2613.28	2.95866	0.773185	2	0.864162	2	0.969999	2	1.02635	2	1.1166	2	1.11563	2	0.940625	2	1.04825	2
lALVTGGEIASTFDNPESVk	CL771.Contig34_All 216 1796 minus strand PREDICTED: T-complex protein 1 subunit beta [Vitis vinifera]gi	N-Term(iTRAQ8plex); K20(iTRAQ8plex)	65.09	2	2656.46	-1.03793	1.22596	5	1.54821	5	0.986221	5	1.01241	5	1.11808	5	0.895868	5	0.994028	5	1.00516	5
gNVIAGDVVEFNPQR	Unigene14405_All 191 1204 arginase 1 [Solanum lycopersicum]gi	N-Term(iTRAQ8plex)	65.08	3	1919.03	-0.152522	0.947504	5	0.980964	5	1.03187	5	0.971953	5	0.792594	5	0.848214	5	1.10619	5	0.914608	5
aLDILSDILQNSk	Unigene5958_All	N-Term(iTRAQ8plex); K13(iTRAQ8plex)	65.08	3	2038.19	-3.35279	0.961727	8	0.994857	8	1.01938	8	0.983017	8	0.980745	8	1.03564	8	0.868997	8	1.10557	8
aIGSYGAGILQQQLk	CL299.Contig1_All	N-Term(iTRAQ8plex); K15(iTRAQ8plex)	65.08	2	2155.26	-3.9519	0.71465	2	0.770479	2	1.01912	2	0.98316	2	1.0743	2	1.08049	2	0.903771	2	1.07801	2
dcVEEVADSVDELR	Unigene10218_All 18 605 PREDICTED: 21 kDa protein [Vitis vinifera]gi	N-Term(iTRAQ8plex); C2(Carbamidomethyl)	65.07	2	1939.91	-5.37994	0.496223	3	0.417436	3	1.21382	3	0.810684	3	0.855406	3	0.931176	3	1.10802	3	0.913125	3
qYADAVIEVLPTQLIPDDNEGk	CL11340.Contig1_All	N-Term(iTRAQ8plex); K22(iTRAQ8plex)	65.07	2	3036.64	1.13087	1.77134	4	1.87963	4	1.04306	4	0.953563	4	0.870321	4	0.959769	4	0.966454	4	1.02732	4
aATNVNDIFYEIAk		N-Term(iTRAQ8plex); K14(iTRAQ8plex)	65.07	2	2177.19	-8.82882
tAANVNDIFYEIAk	CL11538.Contig4_All	N-Term(iTRAQ8plex); K14(iTRAQ8plex)	65.07	2	2177.19	-8.82882	0.869221	2	1.21771	2	0.995887	2	1.00318	2	0.949467	2	0.966133	2	0.89482	2	1.08505	2
sVADIVINHR	Unigene68105_All	N-Term(iTRAQ8plex)	65.05	3	1427.82	-2.19984	0.129908	4	0.0745243	4	0.733365	4	1.23652	4	0.860135	4	0.801434	4	1.02283	4	0.981665	4
sFDVNkPGFEVDEIR	CL6149.Contig1_All	N-Term(iTRAQ8plex); K6(iTRAQ8plex)	65.04	2	2360.26	-3.47526	1.07952	7	1.12143	7	0.968362	7	1.02824	7	1.04186	7	1.07598	7	0.909743	7	1.07321	7
sAAYASLGQYSDALSDAQk	CL11.Contig13_All 316 2034 minus strand predicted protein [Populus trichocarpa]gi	N-Term(iTRAQ8plex); K19(iTRAQ8plex)	65.04	3	2554.34	4.72989	0.83893	3	0.904894	3	0.876851	3	1.10935	3	1.0585	3	1.09366	3	0.959787	3	1.03281	3
fNALSGPLPADLAAVSDLR	CL7911.Contig1_All	N-Term(iTRAQ8plex)	65.02	2	2231.23	-2.13774	2.01284	2	1.67289	2	0.92503	2	1.06382	2	1.06935	2	0.919473	2	1.13128	2	0.889667	2
gIYSLSNYLQVk	CL6276.Contig4_All	N-Term(iTRAQ8plex); K12(iTRAQ8plex)	65.02	2	1993.15	-4.81667	0.349721	2	0.332443	2	0.913727	2	1.07663	2	1.13025	2	1.08412	2	1.05814	2	0.953263	2
eGSESEQFWELLGGk	CL11276.Contig1_All	N-Term(iTRAQ8plex); K15(iTRAQ8plex)	65.01	2	2304.2	0.302085	0.860358	3	0.976385	3	1.02661	3	0.976612	3	1.22723	3	1.21848	3	0.951472	3	1.03952	3
vYDYDLYNDLSEPEk	CL2292.Contig1_All	N-Term(iTRAQ8plex); K15(iTRAQ8plex)	65.01	2	2471.25	1.72511	0.808612	3	0.716529	3	1.18005	3	0.840614	3	1.00599	3	1.06362	3	0.969664	3	1.02483	3
vSLYQDAHVPDNFVPk	CL2539.Contig3_All	N-Term(iTRAQ8plex); K16(iTRAQ8plex)	65	2	2437.32	-3.93427	1.06098	6	0.862734	6	0.992623	6	1.00663	6	0.900513	6	0.978124	6	0.947541	6	1.04257	6
eQVFSTYSDNQPGVLIQVFEGER	Unigene5672_All 1 504 Os05g0460000 [Oryza sativa Japonica Group]gi	N-Term(iTRAQ8plex)	65	3	2946.49	3.55665	1.1151	1	0.961397	1	1.1283	1	0.886485	1	0.892993	1	0.888995	1	1.24523	1	0.802351	1
vEPYVTYGYPNLk	CL3813.Contig1_All 97 834 minus strand PREDICTED: 60S ribosomal protein L7-4-like [Vitis vinifera]gi;CL3813.Contig4_All 102 839 minus strand PREDICTED: 60S ribosomal protein L7-4-like [Vitis vinifera]gi	N-Term(iTRAQ8plex); K13(iTRAQ8plex)	65	2	2151.19	-1.24544
iVGVAHVEDFESISDPGk	Unigene17848_All	N-Term(iTRAQ8plex); K18(iTRAQ8plex)	64.98	2	2507.35	-4.03057	1.05155	3	1.31021	3	0.991232	3	1.00797	3	1.08252	3	1.02313	3	1.01826	3	0.985599	3
dGYmISSGQPVNEYIDSAVR	CL5763.Contig4_All 97 798 PREDICTED: 40S ribosomal protein S3-3 [Vitis vinifera]gi;CL5763.Contig1_All 84 785 minus strand 40S ribosomal protein S3 [Medicago truncatula]gi	N-Term(iTRAQ8plex); M4(Oxidation)	64.98	3	2521.22	-0.843505
dSGGEcGVLAETMFYVPAENR	CL7087.Contig5_All	N-Term(iTRAQ8plex); C6(Carbamidomethyl)	64.98	2	2606.21	-2.75147	1.27949	2	1.26454	2	0.995654	2	1.0038	2	0.789428	2	0.773843	2	1.22265	2	0.795663	2
vEGcDNVYALGDcATINQR	CL2039.Contig7_All	N-Term(iTRAQ8plex); C4(Carbamidomethyl); C13(Carbamidomethyl)	64.98	2	2459.16	0.987195	0.694748	2	0.706236	2	0.99382	2	1.00545	2	0.884239	2	0.884163	2	1.10944	2	0.910847	2
gLLLLAEMSSAGNLAk	CL896.Contig2_All	N-Term(iTRAQ8plex); K16(iTRAQ8plex)	64.97	2	2196.28	-1.61898	0.813979	2	0.909686	2	0.987334	2	1.01096	2	1.07857	2	1.21259	2	0.941119	2	1.04627	2
gYPGYMYTDLATIYER	Unigene29815_All	N-Term(iTRAQ8plex)	64.96	2	2217.08	-2.28963	0.99936	3	0.795888	3	1.00614	3	0.994755	3	0.866245	3	0.963447	3	1.11554	3	0.907054	3
iINVIGEPIDER	CL10527.Contig3_All	N-Term(iTRAQ8plex)	64.93	3	1671.96	-1.20118	1.2462	7	0.925432	7	0.942188	7	1.05144	7	0.847164	7	0.948138	7	1.06404	7	0.948637	7
gGINFTSTVANTHLDLETVk	CL1722.Contig1_All 109 1212 developmentally regulated GTP-binding protein, putative [Ricinus communis]gi	N-Term(iTRAQ8plex); K20(iTRAQ8plex)	64.93	3	2725.49	-1.80998	0.999822	2	0.918552	2	1.02195	2	0.980503	2	1.0334	2	1.08253	2	1.09189	2	0.924932	2
gIPDLPAELLGSPVPPSIAVEPSPAAk	CL8024.Contig1_All	N-Term(iTRAQ8plex); K27(iTRAQ8plex)	64.93	4	3230.85	-0.988279	1.11219	15	1.01628	15	1.01688	15	0.985235	15	1.03127	15	1.08193	15	0.977174	15	1.01877	15
rDPTLAVVAYR	CL1830.Contig5_All 60 1754 PREDICTED: clathrin heavy chain 1-like [Cucumis sativus]gi;CL1830.Contig14_All 261 5372 minus strand clathrin heavy chain, putative [Ricinus communis]gi	N-Term(iTRAQ8plex)	64.93	3	1564.91	-2.8614
vESLASSGIQAIPR	Unigene5625_All	N-Term(iTRAQ8plex)	64.92	3	1731.99	-0.28511	1.3588	9	1.29621	9	0.927485	9	1.06447	9	1.05382	9	0.800744	9	1.15487	9	0.875302	9
dATDDFEDVGHSSTAR	CL6747.Contig2_All 310 708 cytochrome B5 isoform 1, putative [Ricinus communis]gi	N-Term(iTRAQ8plex)	64.92	2	2026.92	-4.94661	0.997311	2	1.12914	2	0.974723	2	1.02259	2	0.722382	2	0.792526	2	0.987031	2	1.01019	2
eAALAAAPSDSPTIFDk	Unigene28968_All	N-Term(iTRAQ8plex); K17(iTRAQ8plex)	64.9	3	2312.26	-0.702624	0.765341	4	1.07744	4	0.993464	4	1.00502	4	0.929604	4	0.969918	4	0.927829	4	1.05838	4
gNNILVmcDTYTPAGEPIPTNk	Unigene22096_All	N-Term(iTRAQ8plex); M7(Oxidation); C8(Carbamidomethyl); K22(iTRAQ8plex)	64.9	3	3029.55	-1.06198	1.40559	2	1.11575	2	1.13362	2	0.881669	2	0.94861	2	0.977818	2	0.873107	2	1.10251	2
vELLQLFAR	CL599.Contig11_All 326 2149 minus strand predicted protein [Populus trichocarpa]gi	N-Term(iTRAQ8plex)	64.88	3	1392.85	-0.90809	1.66792	6	1.57838	6	0.888124	6	1.09644	6	1.07421	6	0.991921	6	0.957436	6	1.0347	6
fLPGFDGELPFk	Unigene4954_All	N-Term(iTRAQ8plex); K12(iTRAQ8plex)	64.88	3	1975.11	-2.53294	1.6217	3	2.09097	3	0.995005	3	1.00462	3	1.45288	3	1.41531	3	0.919618	3	1.06524	3
eGQEIIVTTDYNIk	CL6073.Contig3_All	N-Term(iTRAQ8plex); K14(iTRAQ8plex)	64.87	2	2231.23	-1.59047	0.931832	13	0.928196	13	0.959886	13	1.03575	13	1.02402	13	1.07269	13	0.951385	13	1.03959	13
yTQGFSGADITEIcQR	Unigene29295_All 129 2543 PREDICTED: cell division cycle protein 48 homolog [Vitis vinifera]gi;Unigene24047_All 112 2529 PREDICTED: cell division cycle protein 48 homolog [Vitis vinifera]gi	N-Term(iTRAQ8plex); C14(Carbamidomethyl)	64.87	3	2150.04	-6.08942
sGFEGPWTTNPLIFDNSYFk	Unigene2876_All	N-Term(iTRAQ8plex); K20(iTRAQ8plex)	64.86	3	2928.49	-5.41154	0.864716	8	0.830247	8	1.01037	8	0.990901	8	1.03127	8	1.13306	8	0.974917	8	1.01946	8
dFLFGASASAYQYEGAPNkR	Unigene1407_All 53 1537 minus strand beta-glucosidase, putative [Ricinus communis]gi	N-Term(iTRAQ8plex); K19(iTRAQ8plex)	64.86	2	2800.45	0.244509	1.09731	2	0.880726	2	0.691778	2	1.27246	2	0.718501	2	1.05891	2	1.03639	2	0.970759	2
fTVGGGVEDVYGEDR	Unigene38205_All 219 1991 minus strand malic enzyme, putative [Ricinus communis]gi	N-Term(iTRAQ8plex)	64.85	3	1903.93	-0.98705	1.04593	20	1.00096	20	0.977654	20	1.02	20	0.978034	20	0.992597	20	1.04442	20	0.964472	20
gGSTGYDNAVALPAGGR	CL9499.Contig3_All 117 1109 hypothetical protein POPTRDRAFT_716206 [Populus trichocarpa]gi	N-Term(iTRAQ8plex)	64.84	2	1866.96	-2.40427	1.75803	2	1.3717	2	1.24189	2	0.784875	2	1.31122	2	1.17415	2	1.10235	2	0.916552	2
gIPVLVEVVELGSAR	CL7435.Contig3_All	N-Term(iTRAQ8plex)	64.83	3	1842.09	-3.15715	1.22732	1	1.00832	1	1.25022	1	0.778425	1	0.84525	1	0.777251	1	1.2548	1	0.794621	1
iLHHTIGLPDFSQELR	CL5750.Contig2_All;CL5750.Contig4_All;CL5750.Contig5_All;Unigene13583_All	N-Term(iTRAQ8plex)	64.82	3	2180.21	-0.926354
nGILEAYSGIFQGFk	CL5844.Contig5_All	N-Term(iTRAQ8plex); K15(iTRAQ8plex)	64.82	2	2252.24	-4.8165	0.673714	1	0.954013	1	0.747158	1	1.22429	1	1.318	1	0.995496	1	0.853416	1	1.11869	1
vTVQGEVIEQSFGEEHLcFR	CL6156.Contig8_All	N-Term(iTRAQ8plex); C18(Carbamidomethyl)	64.81	3	2668.33	-2.36036	0.885274	2	0.807422	2	0.808285	2	1.17002	2	1.13924	2	0.944878	2	1.06856	2	0.943866	2
iLDVVYNASNNELVR	Unigene18328_All 101 760 PREDICTED: 40S ribosomal protein S8-like [Vitis vinifera]gi	N-Term(iTRAQ8plex)	64.8	3	2023.11	-2.12089	0.83473	7	0.909873	7	0.933362	7	1.05926	7	0.918582	7	0.979423	7	1.04502	7	0.96399	7
nYELPDGQVITIGAER	CL997.Contig3_All	N-Term(iTRAQ8plex)	64.79	2	2079.1	0.187341	1.04963	19	0.940189	19	0.945504	19	1.0485	19	0.917471	19	0.968156	19	1.07191	19	0.942278	19
eYPNSYQFIVDMPGLk	CL10162.Contig2_All 98 589 heat-shock protein, putative [Ricinus communis]gi	N-Term(iTRAQ8plex); K16(iTRAQ8plex)	64.79	2	2509.31	-6.04024	0.608159	4	0.64047	4	0.651002	4	1.26654	4	1.01893	4	0.712112	4	0.978913	4	1.01736	4
lAEMPADSGYPAYLAAR	CL5340.Contig1_All 258 2126 minus strand PREDICTED: V-type proton ATPase catalytic subunit A [Vitis vinifera]gi;CL5340.Contig4_All 142 2010 PREDICTED: V-type proton ATPase catalytic subunit A [Vitis vinifera]gi	N-Term(iTRAQ8plex)	64.78	2	2100.07	-2.91264
aGELFDYIVEk	CL1818.Contig3_All 427 1968 minus strand PREDICTED: SNF1-related protein kinase catalytic subunit alpha KIN10-like [Cucumis sativus]gi	N-Term(iTRAQ8plex); K11(iTRAQ8plex)	64.78	2	1892.06	-2.07708	1.09905	3	1.23784	3	1.02863	3	0.974826	3	1.05313	3	0.958505	3	0.88231	3	1.09536	3
vLDALFPSVLGGTcAIPGAFGcGk	CL5340.Contig1_All 258 2126 minus strand PREDICTED: V-type proton ATPase catalytic subunit A [Vitis vinifera]gi;CL5340.Contig4_All 142 2010 PREDICTED: V-type proton ATPase catalytic subunit A [Vitis vinifera]gi	N-Term(iTRAQ8plex); C14(Carbamidomethyl); C22(Carbamidomethyl); K24(iTRAQ8plex)	64.78	3	3015.61	-3.66463
iIDWENTSPNQVEIPFkPAR	CL366.Contig1_All 246 3227 minus strand aconitase, putative [Ricinus communis]gi	N-Term(iTRAQ8plex); K17(iTRAQ8plex)	64.73	3	2962.62	-1.38785	0.858538	2	0.869097	2	0.948303	2	1.04586	2	1.03987	2	1.16853	2	0.931742	2	1.05545	2
eELASIGNVFEEEk	Unigene5625_All	N-Term(iTRAQ8plex); K14(iTRAQ8plex)	64.72	2	2202.18	0.459404	1.61728	3	2.30582	3	0.911784	3	1.07838	3	1.3848	3	1.18639	3	0.954278	3	1.03725	3
iGFTNAFVQEmEPk	CL1172.Contig1_All	N-Term(iTRAQ8plex); M11(Oxidation); K14(iTRAQ8plex)	64.72	2	2235.2	1.79821	0.940252	3	1.02433	3	1.00913	3	0.992105	3	1.03242	3	0.88514	3	0.881149	3	1.0963	3
aAEAVEEFGGmLVSLR	Unigene38025_All	N-Term(iTRAQ8plex); M11(Oxidation)	64.7	2	1999.04	-2.30919	1.11643	6	1.25521	6	0.981931	6	1.01202	6	1.02492	6	0.967506	6	1.06538	6	0.9475	6
aANEVIIVIEAYR	Unigene6302_All	N-Term(iTRAQ8plex)	64.7	3	1765.02	2.81641	1.32446	7	1.15384	7	0.982313	7	1.01587	7	1.01797	7	0.94955	7	1.04875	7	0.960981	7
vLPGFLGGSADLASSNLTLMk	Unigene260_All	N-Term(iTRAQ8plex); K21(iTRAQ8plex)	64.69	4	2699.52	-2.36084	0.851123	1	0.904721	1	0.974369	1	1.02291	1	0.972971	1	1.22952	1	0.931893	1	1.05533	1
aEIVELITQLEAk	CL10651.Contig2_All 101 1033 minus strand Plastid-lipid-associated protein, chloroplast precursor, putative [Ricinus communis]gi	N-Term(iTRAQ8plex); K13(iTRAQ8plex)	64.67	2	2065.23	-3.14891	0.576009	10	0.52614	10	1.11271	10	0.900248	10	1.15012	10	1.24685	10	0.925368	10	1.06057	10
fNIVSPGADmSIYFPHTEk	CL286.Contig1_All	N-Term(iTRAQ8plex); M10(Oxidation); K19(iTRAQ8plex)	64.64	3	2777.43	-6.18268	1.13872	5	1.10008	5	1.00852	5	0.992644	5	0.905978	5	0.863135	5	1.06959	5	0.944157	5
iIYGGSVNGGNcAELAk	CL11179.Contig1_All	N-Term(iTRAQ8plex); C12(Carbamidomethyl); K17(iTRAQ8plex)	64.63	3	2331.25	-1.7469	0.875459	1	0.970823	1	0.921137	1	1.07009	1	0.972312	1	1.0685	1	0.872505	1	1.10327	1
iEHAQHLAPGTAAR	CL6626.Contig12_All 446 1747 minus strand PREDICTED: putative amidohydrolase ytcJ-like [Vitis vinifera]gi	N-Term(iTRAQ8plex)	64.61	2	1775.98	-1.30717	1.00734	1	0.911355	1	1.10631	1	0.905972	1	0.884882	1	0.998605	1	1.01674	1	0.986826	1
gVcSSVNNQLHANR	CL3277.Contig1_All;CL3277.Contig10_All	N-Term(iTRAQ8plex); C3(Carbamidomethyl)	64.61	3	1859.93	-5.98213
fScPILLLQGLEDk	CL5305.Contig1_All 100 2124 PREDICTED: uncharacterized protein LOC100262703 [Vitis vinifera]gi	N-Term(iTRAQ8plex); C3(Carbamidomethyl); K14(iTRAQ8plex)	64.61	2	2241.27	-4.3411	1.14091	4	1.2863	4	1.07789	4	0.931159	4	1.15328	4	1.05459	4	0.974311	4	1.02049	4
aLVEGQFLSR	CL1277.Contig20_All 344 1954 PREDICTED: xylulose kinase [Vitis vinifera]gi	N-Term(iTRAQ8plex)	64.6	3	1423.82	1.69907	1.32416	4	1.13379	4	0.990725	4	1.00797	4	0.99042	4	0.893307	4	1.02895	4	0.976858	4
fAHAGDAAVEIAETTALR	Unigene2064_All	N-Term(iTRAQ8plex)	64.57	3	2147.14	-1.44255	1.02876	2	0.92276	2	1.01611	2	0.985234	2	1.05802	2	1.06042	2	1.03389	2	0.972883	2
dVEALNSATISTTSSYFYGk	Unigene5938_All 76 2133 minus strand predicted protein [Populus trichocarpa]gi	N-Term(iTRAQ8plex); K20(iTRAQ8plex)	64.56	3	2762.42	-6.21549	0.740972	2	0.762225	2	0.893917	2	1.09178	2	0.974255	2	1.06126	2	0.966515	2	1.02676	2
iQVEHPVTEmISSVDLIEEQIR	CL9225.Contig1_All	N-Term(iTRAQ8plex); M10(Oxidation)	64.52	3	2885.51	-4.28967	0.805966	2	0.810238	2	1.24732	2	0.756468	2	0.994526	2	0.942667	2	1.03172	2	0.974718	2
vVGAFLEGGTPEENk	Unigene9747_All	N-Term(iTRAQ8plex); K15(iTRAQ8plex)	64.5	3	2155.19	0.599236	0.927162	11	1.08971	11	0.962094	11	1.03379	11	1.11437	11	1.08575	11	0.904865	11	1.07715	11
aTGAFILTASHNPGGPNEDFGIk	CL10239.Contig1_All 272 2017 minus strand phosphoglucomutase, putative [Ricinus communis]gi;CL10239.Contig2_All 185 1930 minus strand phosphoglucomutase, putative [Ricinus communis]gi	N-Term(iTRAQ8plex); K23(iTRAQ8plex)	64.46	3	2922.55	-2.28675
vLAEQFGAEYAEFEEGSR	Unigene11379_All	N-Term(iTRAQ8plex)	64.45	3	2336.13	-2.07277	1.05588	5	0.892647	5	0.981902	5	1.01624	5	0.881169	5	1.0163	5	1.08542	5	0.931377	5
gWPVIGALPLLGDmPHVQLAk	Unigene13648_All	N-Term(iTRAQ8plex); M14(Oxidation); K21(iTRAQ8plex)	64.44	3	2836.63	-3.19942	2.62423	1	3.36531	1	0.923524	1	1.06798	1	1.66104	1	1.37421	1	0.973037	1	1.02211	1
hVLAILDDLSAEELGAk	CL2989.Contig1_All	N-Term(iTRAQ8plex); K17(iTRAQ8plex)	64.44	3	2402.37	-3.86803	1.62207	2	1.45696	2	1.06431	2	0.943148	2	1.19668	2	1.05508	2	0.937624	2	1.0507	2
dAcIILEDADLDLAASNImk	Unigene8774_All	N-Term(iTRAQ8plex); C3(Carbamidomethyl); M19(Oxidation); K20(iTRAQ8plex)	64.44	3	2815.46	-2.31665	0.947938	4	0.890286	4	1.0208	4	0.981592	4	1.10057	4	1.05155	4	0.963548	4	1.02965	4
vLGIDGVELIGINNR	CL4695.Contig1_All	N-Term(iTRAQ8plex)	64.43	3	1886.1	-2.93357	1.10047	3	0.970828	3	1.00801	3	0.993096	3	0.981337	3	0.935161	3	1.09699	3	0.922034	3
lDAQPELFIHIIPDk	CL2825.Contig5_All	N-Term(iTRAQ8plex); K15(iTRAQ8plex)	64.42	2	2357.36	-5.07777	1.11491	9	1.31411	9	0.95309	9	1.04177	9	1.07509	9	1.03036	9	0.924116	9	1.06161	9
vVIGMDVAASEFYGSDk	Unigene37236_All 3 1208 RecName: Full=Enolase 2; AltName: Full=2-phospho-D-glycerate hydro-lyase 2; AltName: Full=2-phosphoglycerate dehydratase 2; AltName: Allergen=Hev b 9gi	N-Term(iTRAQ8plex); K17(iTRAQ8plex)	64.42	3	2396.26	-2.46642	1.04977	15	1.04803	15	1.03588	15	0.968393	15	1.04602	15	1.03644	15	0.925766	15	1.06027	15
hNLEFINIFTDDGk	Unigene4218_All	N-Term(iTRAQ8plex); K14(iTRAQ8plex)	64.42	2	2271.21	-4.43071	0.895033	3	1.00571	3	0.939669	3	1.05367	3	1.00067	3	0.877117	3	0.948438	3	1.04197	3
vFEINPQHPIIQTLNEVSk	CL829.Contig51_All	N-Term(iTRAQ8plex); K19(iTRAQ8plex)	64.41	3	2814.59	-1.7583	1.11424	4	1.09985	4	0.970337	4	1.02623	4	0.994473	4	1.08234	4	0.921488	4	1.06341	4
eHAEFEFTVGPIPVDDGIGk	CL14275.Contig2_All	N-Term(iTRAQ8plex); K20(iTRAQ8plex)	64.38	2	2765.47	3.01231	1.11886	2	0.868019	2	1.12563	2	0.885194	2	1.14762	2	1.20221	2	0.990491	2	0.991447	2
lLQVEDPLLEATk	CL462.Contig32_All 199 2913 NMDA receptor-regulated protein, putative [Ricinus communis]gi	N-Term(iTRAQ8plex); K13(iTRAQ8plex)	64.37	2	2077.22	-8.7723	1.04047	3	1.08764	3	0.991872	3	1.0074	3	1.17977	3	1.01552	3	0.957503	3	1.03465	3
dVPDNIVLTPGPGVGLVAGAFIGATAEHSk	CL2459.Contig3_All	N-Term(iTRAQ8plex); K30(iTRAQ8plex)	64.36	4	3510.93	-2.70857	0.371276	2	0.328949	2	0.937387	2	1.0551	2	0.906346	2	0.691512	2	1.09594	2	0.921506	2
fSTEEATAVVGLASQcLQHEPR	Unigene10551_All	N-Term(iTRAQ8plex); C16(Carbamidomethyl)	64.34	3	2734.38	1.21528	1.15371	1	0.992675	1	1.09275	1	0.917993	1	0.977556	1	0.796951	1	1.12864	1	0.896477	1
eIVASNAVVVFSk	Unigene29190_All	N-Term(iTRAQ8plex); K13(iTRAQ8plex)	64.33	2	1971.17	-3.60287	0.757744	14	0.868964	14	0.786797	14	1.18916	14	0.887726	14	1.00863	14	0.884198	14	1.09371	14
iQQSGGEGSGEGGGFmGMVGSLAQEFLk	CL8304.Contig1_All 126 1376 caspase, putative [Ricinus communis]gi	N-Term(iTRAQ8plex); M16(Oxidation); K28(iTRAQ8plex)	64.33	4	3382.68	-3.46019	1.05193	1	1.02943	1	1.01831	1	0.983973	1	1.19582	1	1.0946	1	0.89315	1	1.08661	1
iAQGVVGAVADk	CL7553.Contig1_All	N-Term(iTRAQ8plex); K12(iTRAQ8plex)	64.31	2	1736.06	3.14607	1.00614	5	1.09927	5	0.988654	5	1.01025	5	1.14533	5	1.02195	5	0.956463	5	1.03549	5
lcEHALLNSEPTLVk	CL2585.Contig10_All 1053 3515 minus strand PREDICTED: beta-galactosidase 3-like [Vitis vinifera]gi	N-Term(iTRAQ8plex); C2(Carbamidomethyl); K15(iTRAQ8plex)	64.31	2	2332.31	-3.16092	1.22021	3	0.873676	3	1.04881	3	0.956937	3	1.01539	3	0.881349	3	0.976489	3	1.01932	3
cVADAGYFINAk	CL6104.Contig7_All	N-Term(iTRAQ8plex); C1(Carbamidomethyl); K12(iTRAQ8plex)	64.3	2	1937.03	-3.56112	0.619688	5	0.641268	5	0.910914	5	1.07916	5	0.962234	5	1.08808	5	0.933143	5	1.05432	5
vFEVSLADLQGDEDHAYR	CL4756.Contig4_All 103 882 minus strand PREDICTED: 40S ribosomal protein S3a-like [Cucumis sativus]gi	N-Term(iTRAQ8plex)	64.23	2	2368.16	-3.77661	0.876398	5	1.1275	5	0.907019	5	1.08261	5	0.970798	5	1.00076	5	1.03479	5	0.972248	5
aPSAATATGFYTMHVQEQTELVQk	CL4078.Contig1_All 2280 5339 minus strand predicted protein [Populus trichocarpa]gi	N-Term(iTRAQ8plex); K24(iTRAQ8plex)	64.23	3	3216.67	-3.11848	0.626348	2	0.464795	2	0.988959	2	1.00998	2	0.868883	2	1.09647	2	1.02101	2	0.979264	2
tkPSVSFADEEIQELTVR	CL11626.Contig1_All 242 1474 minus strand predicted protein [Populus trichocarpa]gi	N-Term(iTRAQ8plex); K2(iTRAQ8plex)	64.22	3	2657.45	-3.63821	0.796037	5	0.826067	5	0.967768	5	1.02876	5	1.09147	5	1.13212	5	0.936839	5	1.05133	5
dSSVAIIVYDVASR	CL12218.Contig2_All	N-Term(iTRAQ8plex)	64.21	2	1798.98	-2.64314	1.30541	3	1.35808	3	0.936589	3	1.0564	3	0.974823	3	1.00922	3	1.10075	3	0.919001	3
lILGADSPAIEENR	CL2295.Contig2_All	N-Term(iTRAQ8plex)	64.19	2	1801.99	-3.27933	1.30982	6	1.0053	6	0.983765	6	1.01457	6	0.883859	6	1.00901	6	1.05166	6	0.958617	6
vRPIcEDVMALDWVSDGLAGPVAPR	Unigene13245_All	N-Term(iTRAQ8plex); C5(Carbamidomethyl)	64.19	3	3027.57	-1.48386	0.917076	4	0.913325	4	0.913583	4	1.07564	4	1.02582	4	1.09168	4	1.14518	4	0.881536	4
vAILGAAGGIGQPLALLMk	Unigene22311_All 155 1222 minus strand PREDICTED: malate dehydrogenase, glyoxysomal [Vitis vinifera]gi;Unigene25481_All 233 1291 minus strand PREDICTED: malate dehydrogenase, glyoxysomal [Vitis vinifera]gi	N-Term(iTRAQ8plex); K19(iTRAQ8plex)	64.18	3	2401.47	-5.1099
gGIVAVVEGLR	Unigene2337_All	N-Term(iTRAQ8plex)	64.15	3	1373.84	-0.392383	1.49756	1	1.06721	1	0.889905	1	1.09778	1	0.869958	1	0.842636	1	0.914925	1	1.06903	1
vPGLAVVIVGSR	CL10142.Contig2_All	N-Term(iTRAQ8plex)	64.13	3	1470.93	-1.38864	1.69213	5	1.28033	5	1.06713	5	0.940697	5	0.835743	5	0.935688	5	1.05812	5	0.953417	5
mPAIYADSSSPLYDSLR	CL10885.Contig2_All	N-Term(iTRAQ8plex)	64.13	3	2190.1	-3.69211	0.851526	1	0.702418	1	0.971055	1	1.02585	1	0.896044	1	0.936772	1	1.208	1	0.832406	1
gLQQcIETVMAEVER	CL10781.Contig4_All	N-Term(iTRAQ8plex); C5(Carbamidomethyl)	64.12	3	2067.04	-3.93464	1.07518	2	0.989408	2	1.01446	2	0.986496	2	1.2289	2	1.11622	2	1.04269	2	0.964323	2
lVIISNNcPPLR	Unigene33161_All 73 408 predicted protein [Populus trichocarpa]gi	N-Term(iTRAQ8plex); C8(Carbamidomethyl)	64.11	3	1699.98	-0.381929	1.19935	4	1.1168	4	1.03687	4	0.967454	4	0.910553	4	0.871273	4	1.09281	4	0.92472	4
qAVLLSATEAAEmILR	CL771.Contig34_All 216 1796 minus strand PREDICTED: T-complex protein 1 subunit beta [Vitis vinifera]gi	N-Term(iTRAQ8plex); M13(Oxidation)	64.1	3	2036.13	-1.14872	1.31727	5	1.26215	5	1.0322	5	0.971661	5	0.952413	5	0.761503	5	1.04751	5	0.961981	5
hLAEVVQELAHR	CL1086.Contig26_All 41 2680 PREDICTED: puromycin-sensitive aminopeptidase [Vitis vinifera]gi	N-Term(iTRAQ8plex)	64.1	4	1705.96	-1.8796	1.18189	6	1.22547	6	1.07543	6	0.932392	6	1.08841	6	1.08775	6	0.944588	6	1.04507	6
vQEAALNAFGGDDFDPk	CL680.Contig1_All	N-Term(iTRAQ8plex); K17(iTRAQ8plex)	64.09	3	2402.25	0.362324	0.780156	2	0.816006	2	1.03773	2	0.966658	2	1.08262	2	1.10653	2	0.896208	2	1.08335	2
lSGTEDDLTVEDYEAR	CL11183.Contig2_All	N-Term(iTRAQ8plex)	64.08	3	2117.02	-1.09477	1.61158	3	1.43813	3	0.975688	3	1.02174	3	0.87161	3	0.819397	3	1.09733	3	0.921757	3
vLVLDGVIQLTER	CL7494.Contig1_All 60 995 RecName: Full=Spermidine synthase 1; Short=SPDSY 1; AltName: Full=Putrescine aminopropyltransferase 1gi;CL7494.Contig2_All 82 1116 minus strand spermidine synthase 1, putative [Ricinus communis]gi	N-Term(iTRAQ8plex)	64.07	3	1759.06	-1.1779
sSVLIISTDPAHNLSDAFQQR	CL9396.Contig3_All	N-Term(iTRAQ8plex)	64.07	3	2603.37	-2.37146	0.903382	4	0.910347	4	0.967618	4	1.02593	4	0.883898	4	0.81456	4	1.14104	4	0.886112	4
dAVTDLSLHYLAk	Unigene5849_All	N-Term(iTRAQ8plex); K13(iTRAQ8plex)	64.07	2	2054.17	-2.67385	0.963261	3	0.998045	3	0.957807	3	1.03759	3	0.881783	3	0.875966	3	0.886596	3	1.0919	3
cAITDWALPLAcER	Unigene6314_All	N-Term(iTRAQ8plex); C1(Carbamidomethyl); C12(Carbamidomethyl)	64.07	2	1979.99	-3.54376	1.10219	2	1.24237	2	1.06932	2	0.93749	2	1.01042	2	0.962552	2	1.0997	2	0.919774	2
dYIHVVDLADGHIVALNk	CL4075.Contig45_All 121 1164 minus strand UDP-D-glucose/UDP-D-galactose 4-epimerase 1 [Arabidopsis thaliana]gi	N-Term(iTRAQ8plex); K18(iTRAQ8plex)	64.06	3	2600.47	2.17127	0.973956	16	1.01043	16	1.00261	16	0.997883	16	0.96797	16	1.12101	16	0.962795	16	1.03038	16
gPELLTMWFGESEANVR	Unigene24047_All 112 2529 PREDICTED: cell division cycle protein 48 homolog [Vitis vinifera]gi;Unigene29295_All 129 2543 PREDICTED: cell division cycle protein 48 homolog [Vitis vinifera]gi	N-Term(iTRAQ8plex)	64.03	3	2240.13	-2.27614
vENLYEGPLDDPYANAIR	CL539.Contig3_All 176 2599 eukaryotic translation elongation factor, putative [Ricinus communis]gi	N-Term(iTRAQ8plex)	64.02	2	2353.19	-3.00863	0.975683	9	1.16537	9	0.931781	9	1.06066	9	0.934728	9	1.11473	9	1.07767	9	0.93763	9
lPGFHTcVGSGGER	CL7083.Contig8_All	N-Term(iTRAQ8plex); C7(Carbamidomethyl)	64.02	3	1777.89	-3.24403	0.762085	1	0.753907	1	0.899518	1	1.08926	1	1.08207	1	0.980845	1	1.0245	1	0.980563	1
vVcEATLSAEVk	CL4276.Contig1_All	N-Term(iTRAQ8plex); C3(Carbamidomethyl); K12(iTRAQ8plex)	64.02	2	1914.08	0.905333	0.871817	2	1.05372	2	0.964458	2	1.03167	2	1.08698	2	1.04538	2	0.935719	2	1.05204	2
aLEELEVLVR	Unigene14079_All 494 1828 minus strand Patellin-5, putative [Ricinus communis]gi	N-Term(iTRAQ8plex)	64.01	3	1474.87	-2.24981	1.86617	8	1.36763	8	1.00725	8	0.993696	8	1.08412	8	1.06287	8	1.02006	8	0.984058	8
eGNLILSDIGLAEk	CL2394.Contig1_All	N-Term(iTRAQ8plex); K14(iTRAQ8plex)	64.01	3	2080.21	-0.977196	0.978297	2	1.1259	2	0.992385	2	1.00674	2	0.997261	2	0.92748	2	0.910311	2	1.07272	2
aENHPGQETANDGAEAR	CL2798.Contig2_All	N-Term(iTRAQ8plex)	64	3	2070.97	-2.21714	1.39563	1	0.811001	1	0.957862	1	1.03754	1	1.05902	1	1.07266	1	1.13727	1	0.889516	1
sDDDVcANLDGLSDk	Unigene12970_All	N-Term(iTRAQ8plex); C6(Carbamidomethyl); K15(iTRAQ8plex)	64	2	2232.08	-3.81176	0.994271	4	1.21267	4	1.0574	4	0.949067	4	0.845084	4	0.914838	4	0.966728	4	1.02706	4
aLVFASVIEALk	Unigene58965_All	N-Term(iTRAQ8plex); K12(iTRAQ8plex)	63.98	2	1869.16	-3.50067	1.02175	1	0.85039	1	1.14067	1	0.87552	1	1.71533	1	1.57939	1	0.856754	1	1.11599	1
vVIDHGAVPIFVR	CL1647.Contig56_All 248 1834 minus strand PREDICTED: importin subunit alpha-1 [Vitis vinifera]gi	N-Term(iTRAQ8plex)	63.96	4	1726.03	-2.41752	0.951291	4	1.04423	4	1.08687	4	0.922788	4	0.988495	4	0.917085	4	1.02765	4	0.97776	4
aDLDLGQAQVLTVGNk	CL11559.Contig1_All;CL11559.Contig2_All	N-Term(iTRAQ8plex); K16(iTRAQ8plex)	63.94	2	2250.3	2.00629
lDFSPGGISTIFQVSDLk	Unigene14079_All 494 1828 minus strand Patellin-5, putative [Ricinus communis]gi	N-Term(iTRAQ8plex); K18(iTRAQ8plex)	63.94	2	2532.42	-0.767899	1.3328	7	1.33017	7	1.12752	7	0.887174	7	1.18459	7	0.97568	7	1.00817	7	0.993741	7
aAIGELVHLR	Unigene8913_All	N-Term(iTRAQ8plex)	63.92	3	1382.84	-2.73984	2.03341	1	1.74001	1	1.01543	1	0.986519	1	0.950997	1	0.931546	1	1.05489	1	0.956023	1
aYLNENVALVEAGcVNLAR	Unigene25324_All 318 2225 10-formyltetrahydrofolate synthetase [Populus trichocarpa]gi	N-Term(iTRAQ8plex); C14(Carbamidomethyl)	63.9	2	2380.26	-1.39063	0.921196	3	0.714378	3	1.04994	3	0.955936	3	0.996716	3	0.915859	3	1.0398	3	0.968208	3
lPIEVTMGELk	CL1632.Contig1_All	N-Term(iTRAQ8plex); K11(iTRAQ8plex)	63.88	2	1838.09	-3.55186	1.07907	3	1.0162	3	1.0825	3	0.927081	3	1.06649	3	1.10128	3	0.932751	3	1.05463	3
dSFLDEGFILDk	CL771.Contig34_All 216 1796 minus strand PREDICTED: T-complex protein 1 subunit beta [Vitis vinifera]gi	N-Term(iTRAQ8plex); K12(iTRAQ8plex)	63.88	2	2007.08	-2.67914	1.22611	3	1.9085	3	1.07109	3	0.937194	3	1.02818	3	0.890329	3	0.893716	3	1.08615	3
tFEDLNLSPDLLk	CL3122.Contig1_All;CL3122.Contig2_All	N-Term(iTRAQ8plex); K13(iTRAQ8plex)	63.87	2	2113.19	-3.1868
gLSAALSLLEEAk	CL3665.Contig17_All	N-Term(iTRAQ8plex); K13(iTRAQ8plex)	63.86	2	1910.14	-3.0078	1.00576	4	1.13922	4	1.09877	4	0.912055	4	1.61248	4	1.43189	4	1.02677	4	0.974687	4
lQGQQENAAAEEVAPTPk	CL3631.Contig24_All 22 2391 vacuolar sorting protein, putative [Ricinus communis]gi	N-Term(iTRAQ8plex); K18(iTRAQ8plex)	63.82	3	2489.36	5.17939	0.646153	1	0.774208	1	1.01474	1	0.987135	1	0.78466	1	0.974841	1	0.972397	1	1.02263	1
iSAAEITAIcQEAGmHAVR	CL7021.Contig2_All 42 1280 26S protease regulatory subunit 6b, putative [Ricinus communis]gi	N-Term(iTRAQ8plex); C10(Carbamidomethyl); M15(Oxidation)	63.8	2	2348.19	-2.80856	0.885255	3	0.844663	3	1.08325	3	0.926409	3	0.908089	3	0.703107	3	1.11077	3	0.910911	3
fWEVIcAEHGIDATGR	CL2899.Contig9_All	N-Term(iTRAQ8plex); C6(Carbamidomethyl)	63.78	3	2165.07	-2.23949	1.25627	5	1.68936	5	0.92662	5	1.06523	5	1.20713	5	1.08763	5	1.09361	5	0.92476	5
aIAVQADVSDAAQVk	Unigene8631_All	N-Term(iTRAQ8plex); K15(iTRAQ8plex)	63.77	2	2094.2	-2.7232	0.685714	1	0.728087	1	1.04196	1	0.96301	1	1.09422	1	1.06395	1	0.990231	1	1.00823	1
lEDSVSFYQTINADVAk	Unigene5861_All	N-Term(iTRAQ8plex); K17(iTRAQ8plex)	63.77	3	2508.33	-4.39185	0.806989	1	0.986516	1	1.00286	1	0.997661	1	0.934151	1	0.967855	1	0.955357	1	1.03638	1
gFSVSTVEEEmLHNPR	CL4384.Contig1_All	N-Term(iTRAQ8plex); M11(Oxidation)	63.76	2	2152.05	-5.19128	1.027	2	0.87119	2	1.03927	2	0.964677	2	0.880106	2	0.926857	2	1.01908	2	0.982824	2
pINQIAVGSHR	CL8567.Contig1_All	N-Term(iTRAQ8plex)	63.76	3	1495.86	-2.61312	0.952566	5	0.98663	5	1.16543	5	0.853574	5	0.91042	5	0.711042	5	1.08933	5	0.928216	5
eYADFLHEFmTAVk	Unigene38205_All 219 1991 minus strand malic enzyme, putative [Ricinus communis]gi	N-Term(iTRAQ8plex); M10(Oxidation); K14(iTRAQ8plex)	63.76	2	2325.2	-2.70365	1.15849	15	1.08461	15	1.01289	15	0.988774	15	0.972231	15	0.977248	15	0.861293	15	1.11233	15
eGENADPLLLLPEGFLER	Unigene24765_All	N-Term(iTRAQ8plex)	63.75	3	2316.23	-2.94463	1.24198	2	1.05692	2	1.00602	2	0.992786	2	1.00731	2	0.933257	2	1.03601	2	0.969424	2
eSLGNPYDLISWTPk	CL11615.Contig1_All	N-Term(iTRAQ8plex); K15(iTRAQ8plex)	63.75	2	2328.26	-3.78889	1.30369	7	1.06216	7	1.04953	7	0.956297	7	0.992448	7	1.04501	7	0.965348	7	1.02832	7
fMVEGPAVVDPTk	CL5132.Contig1_All;CL5132.Contig2_All	N-Term(iTRAQ8plex); K13(iTRAQ8plex)	63.75	2	1998.11	-3.36268
vQPDLLVVGSR	CL8561.Contig3_All 43 579 predicted protein [Populus trichocarpa]gi	N-Term(iTRAQ8plex)	63.73	3	1486.89	-1.16404	1.27073	3	1.2338	3	0.979092	3	1.01873	3	0.863603	3	0.892014	3	1.06125	3	0.95089	3
qTITVcAVDNAGmSDLLSk	CL4839.Contig1_All 361 1596 minus strand PREDICTED: fasciclin-like arabinogalactan protein 1-like isoform 1 [Solanum lycopersicum]gi	N-Term(iTRAQ8plex); C6(Carbamidomethyl); M13(Oxidation); K19(iTRAQ8plex)	63.73	2	2647.38	-1.8378	1.52588	3	1.21016	3	0.974072	3	1.02318	3	0.932163	3	1.10319	3	0.962751	3	1.03041	3
aVSLAIAR	Unigene23373_All 485 1174 minus strand proteasome subunit beta type 6,9, putative [Ricinus communis]gi	N-Term(iTRAQ8plex)	63.72	3	1104.7	-1.97362	1.06818	3	1.1489	3	1.0526	3	0.953574	3	1.01814	3	0.916027	3	1.0641	3	0.948589	3
aFSVTQNGPEVLLLDYPSHQR	Unigene34196_All	N-Term(iTRAQ8plex)	63.72	3	2675.4	-3.17566	0.839651	2	1.02582	2	0.968255	2	1.02715	2	0.960571	2	0.929945	2	1.06324	2	0.946774	2
fIFVEQAFFQR	CL14275.Contig3_All	N-Term(iTRAQ8plex)	63.71	3	1735.95	-1.30695	1.04543	2	0.984741	2	0.892433	2	1.08768	2	1.22806	2	1.15222	2	1.00047	2	0.999522	2
sSTVEGADcAAMAITTTDLVSk	CL6452.Contig1_All	N-Term(iTRAQ8plex); C9(Carbamidomethyl); K22(iTRAQ8plex)	63.71	3	2836.45	-0.261845	0.888491	1	0.988329	1	1.03791	1	0.966596	1	0.965055	1	1.02144	1	0.987101	1	1.01075	1
lAESGIFNLR	Unigene4854_All	N-Term(iTRAQ8plex)	63.7	3	1423.82	-1.13016	1.41467	1	1.51604	1	0.992647	1	1.00671	1	1.09345	1	0.865223	1	1.04541	1	0.963674	1
cDEVAEALVAEGLHAVALHGGR	CL666.Contig9_All	N-Term(iTRAQ8plex); C1(Carbamidomethyl)	63.69	3	2578.33	-0.792904	1.4658	2	1.49576	2	1.0924	2	0.910893	2	1.04575	2	0.770962	2	0.974618	2	1.01828	2
dIIAcGFDVSk	CL5808.Contig1_All 65 1243 minus strand PREDICTED: tryptophanyl-tRNA synthetase, cytoplasmic [Vitis vinifera]gi	N-Term(iTRAQ8plex); C5(Carbamidomethyl); K11(iTRAQ8plex)	63.69	2	1833	-3.98245	0.950101	2	1.01171	2	0.972694	2	1.02406	2	1.031	2	0.982317	2	0.899434	2	1.0815	2
iVMELYADTTPR	CL7237.Contig1_All;Unigene10356_All	N-Term(iTRAQ8plex)	63.68	3	1712.92	-1.87247
lHPVEIFYTQEPER	CL4449.Contig3_All 166 2343 PREDICTED: probable pre-mRNA-splicing factor ATP-dependent RNA helicase [Vitis vinifera]gi	N-Term(iTRAQ8plex)	63.68	3	2062.09	-0.637428	0.957634	2	0.979623	2	0.857969	2	1.12602	2	0.934011	2	1.03376	2	0.95677	2	1.02281	2
aQVEQLLHYIVEEAPEDAER	CL13.Contig34_All	N-Term(iTRAQ8plex)	63.67	3	2643.35	-1.52229	1.09479	2	1.05883	2	1.06235	2	0.939069	2	0.856894	2	0.831273	2	1.14533	2	0.881979	2
eLDYLVGAVANPk	CL8777.Contig1_All	N-Term(iTRAQ8plex); K13(iTRAQ8plex)	63.66	2	1997.15	-2.95077	0.991474	14	1.0969	14	0.972057	14	1.0249	14	1.0007	14	1.02061	14	0.914193	14	1.06945	14
kLPGEVISEEYSLEYGTDk	Unigene26071_All	N-Term(iTRAQ8plex); K1(iTRAQ8plex); K19(iTRAQ8plex)	63.65	3	3069.67	-2.6027	1.59377	2	1.63955	2	1.02568	2	0.97728	2	0.88109	2	1.02063	2	0.80888	2	1.15441	2
mFNSEFNDIAENPELDLYPPHLR	CL8812.Contig1_All	N-Term(iTRAQ8plex); M1(Oxidation)	63.64	3	3081.5	2.80571	1.04459	3	0.984633	3	0.834015	3	1.14731	3	1.00827	3	0.876254	3	1.09031	3	0.927427	3
eLSPSADEVIIVTSSLmk	CL1995.Contig8_All 806 3472 PREDICTED: coatomer subunit gamma-2-like [Vitis vinifera]gi	N-Term(iTRAQ8plex); M17(Oxidation); K18(iTRAQ8plex)	63.64	2	2543.41	0.212978	0.864352	1	0.788429	1	0.962053	1	1.03383	1	0.893365	1	0.985624	1	0.865187	1	1.10918	1
vADDLSPSIVFIDEIDAIGTk	CL11886.Contig10_All 91 1308 minus strand PREDICTED: 26S proteasome regulatory subunit 4 homolog A [Vitis vinifera]gi	N-Term(iTRAQ8plex); K21(iTRAQ8plex)	63.62	3	2826.55	-2.60352	1.08449	4	0.965461	4	1.02597	4	0.977175	4	1.06403	4	1.00768	4	0.979604	4	1.01566	4
qSTADMTVFVQNLLQQMQAR	Unigene38079_All	N-Term(iTRAQ8plex)	63.6	3	2613.34	-1.26827	1.11533	1	0.711444	1	0.827922	1	1.15271	1	0.774626	1	0.67016	1	1.03115	1	0.975194	1
dAIAAGVDGYDADVk	CL3211.Contig1_All 3 2831 PREDICTED: protein TIC110, chloroplastic-like [Vitis vinifera]gi	N-Term(iTRAQ8plex); K15(iTRAQ8plex)	63.6	2	2088.11	-0.35081	0.944762	1	0.917909	1	0.870627	1	1.11486	1	0.95322	1	1.17768	1	0.93629	1	1.05178	1
vNQIGTVTESIQAALDSk	CL1496.Contig2_All	N-Term(iTRAQ8plex); K18(iTRAQ8plex)	63.6	2	2482.4	-0.526752	1.09088	4	1.39447	4	1.01331	4	0.987647	4	1.12599	4	1.03441	4	0.967749	4	1.02634	4
dSNmmAQLFQTDPELAQVLVGNDLNR	CL9118.Contig3_All 183 1403 minus strand predicted protein [Populus trichocarpa]gi	N-Term(iTRAQ8plex); M4(Oxidation); M5(Oxidation)	63.58	3	3255.6	3.48933	1.15896	1	0.804219	1	0.994856	1	1.00476	1	0.828092	1	1.00857	1	1.1379	1	0.889004	1
aAVEGSLLALQSGLR	CL10317.Contig4_All 155 2395 minus strand PREDICTED: conserved oligomeric Golgi complex subunit 2 [Vitis vinifera]gi	N-Term(iTRAQ8plex)	63.58	3	1789.05	0.543509	1.298	2	1.11286	2	1.03598	2	0.952839	2	0.842078	2	0.993115	2	1.03822	2	0.96939	2
dSLcFIEVLVHk	CL5750.Contig2_All	N-Term(iTRAQ8plex); C4(Carbamidomethyl); K12(iTRAQ8plex)	63.57	3	2068.17	-2.79975	1.14915	6	1.17209	6	1.02195	6	0.979014	6	1.03681	6	1.04719	6	0.840929	6	1.12876	6
qFAAEEISAQVLR	CL1024.Contig57_All	N-Term(iTRAQ8plex)	63.57	3	1765.97	-1.61338	0.855157	5	0.723907	5	0.932618	5	1.05992	5	0.912177	5	0.979063	5	1.054	5	0.95674	5
sLGVIGLGGLGHLAVk	CL930.Contig4_All	N-Term(iTRAQ8plex); K16(iTRAQ8plex)	63.56	3	2099.31	-2.46941	0.973899	4	0.933822	4	1.04934	4	0.956379	4	1.02021	4	1.01037	4	0.931128	4	1.05439	4
yTIEDAYEIVNFAk	Unigene59058_All 42 1319 PREDICTED: beta-hexosaminidase subunit B2 [Vitis vinifera]gi	N-Term(iTRAQ8plex); K14(iTRAQ8plex)	63.55	2	2284.23	-2.96026	0.936377	4	0.942754	4	1.04519	4	0.959588	4	1.09424	4	1.11004	4	0.927628	4	1.05876	4
hGIAFELDEEmVADDDER	CL3875.Contig1_All 1 2340 PREDICTED: 26S proteasome non-ATPase regulatory subunit 2 1A [Vitis vinifera]gi	N-Term(iTRAQ8plex); M11(Oxidation)	63.55	3	2411.09	-2.39158	0.79271	1	0.776683	1	1.02857	1	0.974875	1	0.92196	1	0.956639	1	0.956238	1	1.03567	1
gLNLGNLFDVEQGFk	CL11652.Contig2_All 243 1607 CBL-interacting serine/threonine-protein kinase, putative [Ricinus communis]gi	N-Term(iTRAQ8plex); K15(iTRAQ8plex)	63.55	3	2259.25	-4.36226	0.89659	2	1.14389	2	0.95991	2	1.0354	2	1.05027	2	1.0738	2	0.956136	2	1.03284	2
tVLIMELINNVAk	CL10527.Contig1_All;CL10527.Contig2_All;CL10527.Contig3_All	N-Term(iTRAQ8plex); K13(iTRAQ8plex)	63.54	2	2066.24	-2.77547
vFLAGESAGANLAHHVAVR	Unigene30048_All	N-Term(iTRAQ8plex)	63.52	4	2223.23	-1.07027	0.769483	3	0.975108	3	0.918959	3	1.07202	3	1.09745	3	1.05497	3	1.02681	3	0.978698	3
fADDSYLDSYISTIGVDFk	CL3463.Contig2_All	N-Term(iTRAQ8plex); K19(iTRAQ8plex)	63.52	3	2764.41	-1.53883	0.637123	3	0.806945	3	1.07686	3	0.932075	3	0.688586	3	0.77499	3	0.859637	3	1.11366	3
aLTMIEAWGESSTELR	Unigene33515_All 267 1454 minus strand protein transporter, putative [Ricinus communis]gi	N-Term(iTRAQ8plex)	63.51	3	2098.07	-2.3094	1.1156	5	1.04817	5	0.992505	5	1.00684	5	0.945447	5	0.932444	5	1.11048	5	0.911146	5
qAVLEDPVIDPVSGEk	CL5413.Contig3_All 12 314 minus strand putative proton pump [Arabidopsis thaliana]gi	N-Term(iTRAQ8plex); K16(iTRAQ8plex)	63.5	2	2304.29	-1.78042	0.762573	1	0.730926	1	1.0267	1	0.976532	1	1.07562	1	1.04462	1	0.949649	1	1.04099	1
gLESTDFLFNmDPYVILTcR	CL6991.Contig1_All	N-Term(iTRAQ8plex); M11(Oxidation); C19(Carbamidomethyl)	63.49	2	2711.33	-3.63169	0.532581	1	0.545272	1	0.96465	1	1.03153	1	1.18306	1	1.26379	1	0.887474	1	1.09119	1
iTNFYTNFQVDEIGR	Unigene25285_All 340 1866 ATPase subunit 1 [Citrullus lanatus]gi	N-Term(iTRAQ8plex)	63.48	2	2121.09	-2.77037	0.931912	9	1.12881	9	0.903397	9	1.08582	9	1.04508	9	0.954183	9	0.990384	9	1.0081	9
qLEFIDIQEEYVkDELk	CL7021.Contig1_All 44 1282 26S protease regulatory subunit 6b, putative [Ricinus communis]gi;CL7021.Contig2_All 42 1280 26S protease regulatory subunit 6b, putative [Ricinus communis]gi	N-Term(iTRAQ8plex); K13(iTRAQ8plex); K17(iTRAQ8plex)	63.46	2	3051.69	-4.33764
lWQVPETLSEEFLSk	Unigene18334_All 139 744 minus strand predicted protein [Populus trichocarpa]gi	N-Term(iTRAQ8plex); K15(iTRAQ8plex)	63.44	3	2414.34	-2.87521	0.629554	7	0.72154	7	1.00658	7	0.994363	7	1.28372	7	1.05296	7	0.894272	7	1.0857	7
qTPYETSLVTEFLQQPEVk	Unigene6422_All 64 1416 minus strand predicted protein [Populus trichocarpa]gi	N-Term(iTRAQ8plex); K19(iTRAQ8plex)	63.41	2	2845.55	1.05765	0.781759	2	0.745108	2	0.920689	2	1.062	2	1.1205	2	1.24426	2	0.913885	2	1.06979	2
aLVAPASLIAQNAGIEGEVVVEk	CL2016.Contig43_All 142 1902 minus strand predicted protein [Populus trichocarpa]gi	N-Term(iTRAQ8plex); K23(iTRAQ8plex)	63.41	3	2886.69	4.07355	0.460456	4	0.43387	4	0.876368	4	1.10745	4	0.980401	4	1.34382	4	0.928813	4	1.05704	4
rPAImVTNDDGIDAAGLR	CL10821.Contig1_All	N-Term(iTRAQ8plex); M5(Oxidation)	63.39	3	2205.15	-6.64693	0.989295	1	1.05133	1	1.08895	1	0.921363	1	0.81323	1	0.894021	1	1.02068	1	0.983642	1
lTLADALVYAcNQGVEk	CL4035.Contig1_All;Unigene22043_All	N-Term(iTRAQ8plex); C11(Carbamidomethyl); K17(iTRAQ8plex)	63.38	3	2473.35	-4.46571
hNAQLFWDPQISQAPGR	Unigene13436_All 178 444 minus strand predicted protein [Populus trichocarpa]gi	N-Term(iTRAQ8plex)	63.38	2	2269.17	-4.29709	1.02897	2	1.39218	2	0.931222	2	1.0585	2	1.12943	2	1.1082	2	1.03268	2	0.969646	2
eGLIISDmDLNLcR	CL10946.Contig1_All 1 1071 predicted protein [Populus trichocarpa]gi	N-Term(iTRAQ8plex); M8(Oxidation); C13(Carbamidomethyl)	63.37	3	1968.99	-5.07051	1.03836	2	0.787728	2	1.0305	2	0.973153	2	0.790332	2	0.834231	2	0.997094	2	1.00262	2
tLLESLQSEAVELTk	Unigene6422_All 64 1416 minus strand predicted protein [Populus trichocarpa]gi	N-Term(iTRAQ8plex); K15(iTRAQ8plex)	63.37	2	2269.31	-1.53638	0.903807	4	0.961948	4	0.996346	4	1.00343	4	1.14867	4	1.08338	4	0.91074	4	1.07238	4
lNLDDAFEQk	CL4497.Contig1_All	N-Term(iTRAQ8plex); K10(iTRAQ8plex)	63.37	2	1800.99	-5.3182	1.24239	1	1.18972	1	1.13553	1	0.880078	1	0.939825	1	0.827627	1	0.949208	1	1.04135	1
nGYTEALIEEEEGINEHSIIR	CL11877.Contig5_All	N-Term(iTRAQ8plex)	63.34	3	2720.35	-5.47234	0.934018	1	1.0801	1	0.974383	1	1.0229	1	0.975999	1	0.850392	1	1.0997	1	0.919849	1
nVGPSGVTIVIVR	Unigene14497_All	N-Term(iTRAQ8plex)	63.34	3	1614.98	-2.46963	1.12351	3	0.998975	3	1.09902	3	0.912432	3	0.931938	3	0.954403	3	1.12039	3	0.903138	3
nAGVPTVPGSDGLLQSTEEAVR	CL9225.Contig1_All	N-Term(iTRAQ8plex)	63.33	3	2501.31	-0.225904	0.779506	2	0.667522	2	0.889483	2	1.09813	2	0.819733	2	0.994848	2	1.25696	2	0.791963	2
fETLVNHLIEk	Unigene28521_All	N-Term(iTRAQ8plex); K11(iTRAQ8plex)	63.33	2	1951.14	-3.33478	1.35621	3	1.82869	3	1.07854	3	0.930591	3	1.4138	3	1.18762	3	0.977734	3	1.01832	3
ymEYAVQVENYTLSk	CL599.Contig11_All 326 2149 minus strand predicted protein [Populus trichocarpa]gi	N-Term(iTRAQ8plex); M2(Oxidation); K15(iTRAQ8plex)	63.33	2	2462.28	1.9362	1.1989	4	1.14964	4	0.998743	4	0.996555	4	1.01683	4	1.03603	4	0.935994	4	1.05179	4
aFQAVDQFLQIVk	CL1021.Contig3_All 119 2500 minus strand PREDICTED: probable inactive serine/threonine-protein kinase scy1 isoform 1 [Vitis vinifera]gi	N-Term(iTRAQ8plex); K13(iTRAQ8plex)	63.33	3	2115.23	-3.66393	1.21384	2	0.992076	2	0.891751	2	1.09435	2	1.19042	2	1.04404	2	0.873037	2	1.09953	2
aIDILEAYEGTLEDDYPPDNER	CL462.Contig32_All 199 2913 NMDA receptor-regulated protein, putative [Ricinus communis]gi	N-Term(iTRAQ8plex)	63.32	3	2842.36	-0.0529309	1.01779	2	0.75616	2	0.944293	2	1.03782	2	0.975221	2	0.84255	2	1.09495	2	0.923588	2
vSDVELEFLTGSDk	CL8888.Contig2_All	N-Term(iTRAQ8plex); K14(iTRAQ8plex)	63.3	2	2147.16	-4.89125	1.10284	2	1.07974	2	1.06498	2	0.942446	2	0.969941	2	0.97218	2	0.944267	2	1.04532	2
aAAIGANNQAAQSmLk	CL651.Contig10_All 601 1347 PREDICTED: proteasome subunit alpha type-4 isoform 2 [Vitis vinifera]gi;Unigene32739_All 25 771 minus strand PREDICTED: proteasome subunit alpha type-4-like [Cucumis sativus]gi	N-Term(iTRAQ8plex); M14(Oxidation); K16(iTRAQ8plex)	63.29	3	2183.21	1.70841
iSATSIYFESLPYk	Unigene9626_All 36 1448 minus strand PREDICTED: serine hydroxymethyltransferase 1-like [Cucumis sativus]gi	N-Term(iTRAQ8plex); K14(iTRAQ8plex)	63.28	2	2227.24	-2.82459	0.912759	5	0.985405	5	0.988894	5	1.01004	5	1.06983	5	0.956885	5	0.91573	5	1.06838	5
lTPEEMAELESIVSADAVk	CL1632.Contig1_All	N-Term(iTRAQ8plex); K19(iTRAQ8plex)	63.26	3	2640.42	-3.21218	1.06059	5	0.988487	5	1.02495	5	0.978086	5	0.944058	5	0.998506	5	0.964531	5	1.02898	5
sccTSVNEVIcHGIPDAR	CL9722.Contig3_All	N-Term(iTRAQ8plex); C2(Carbamidomethyl); C3(Carbamidomethyl); C11(Carbamidomethyl)	63.25	3	2379.11	-3.79541	0.721392	1	1.04083	1	1.107	1	0.905366	1	1.02966	1	0.893349	1	1.10119	1	0.918641	1
lTVEDVEYLLMk	CL8929.Contig2_All;CL8929.Contig1_All	N-Term(iTRAQ8plex); K12(iTRAQ8plex)	63.25	2	2061.17	-0.905937
nNPVIIGEPGVGk	CL2370.Contig8_All;CL2370.Contig6_All;CL2157.Contig5_All	N-Term(iTRAQ8plex); K13(iTRAQ8plex)	63.22	2	1902.12	-4.06551
mLVYQDLLTGDELLSDSFPYk	CL8683.Contig7_All	N-Term(iTRAQ8plex); K21(iTRAQ8plex)	63.21	4	3055.61	-2.87829	1.47343	2	1.47376	2	1.08421	2	0.919182	2	1.0915	2	1.13182	2	0.921094	2	1.06402	2
aAVLIcLFEGDDGELR	Unigene21915_All 65 418 minus strand nudix hydrolase 15 [Arabidopsis thaliana]gi	N-Term(iTRAQ8plex); C6(Carbamidomethyl)	63.17	3	2082.09	0.708079	1.2264	2	0.992564	2	0.874094	2	1.1039	2	0.986576	2	0.817121	2	0.958885	2	1.03337	2
lLEQDNPDLGYDAAk	CL13984.Contig5_All 201 1913 chaperonin-60kD, ch60, putative [Ricinus communis]gi;CL13984.Contig4_All 166 1890 PREDICTED: chaperonin CPN60-2, mitochondrial-like [Cucumis sativus]gi	N-Term(iTRAQ8plex); K15(iTRAQ8plex)	63.16	2	2270.21	0.837704
gQGTGTILAVTLIDAETTSSLNAAmLk	CL79.Contig56_All 263 3217 minus strand PREDICTED: staphylococcal nuclease domain-containing protein 1 [Vitis vinifera]gi;Unigene52418_All 2 949 PREDICTED: staphylococcal nuclease domain-containing protein 1 [Vitis vinifera]gi	N-Term(iTRAQ8plex); M25(Oxidation); K27(iTRAQ8plex)	63.15	3	3300.81	-1.475
eVDEQMLNVQNk	CL2899.Contig9_All;Unigene36691_All;CL2899.Contig11_All 103 1443 PREDICTED: tubulin beta-1 chain [Vitis vinifera]gi;CL2899.Contig1_All;CL2899.Contig6_All 109 1446 hypothetical protein SORBIDRAFT_10g027010 [Sorghum bicolor]gi;CL2899.Contig10_All 138 1478 PREDICTED: tubulin beta-1 chain [Vitis vinifera]gi	N-Term(iTRAQ8plex); K12(iTRAQ8plex)	63.15	2	2055.09	-3.42862
eNAPcIVFVDEIDAVGR	CL3581.Contig1_All	N-Term(iTRAQ8plex); C5(Carbamidomethyl)	63.14	2	2208.12	-5.3345	1.30603	1	1.06781	1	1.01041	1	0.990973	1	0.997627	1	0.990077	1	1.18844	1	0.848198	1
gVLNDSIEQSAEDDRR	Unigene36496_All	N-Term(iTRAQ8plex)	63.13	3	2108.05	-2.60205	0.855097	2	0.687457	2	0.940116	2	1.05323	2	1.06857	2	1.04542	2	0.995025	2	1.00361	2
kDFGIESLLDEDLGSADLDk	CL5526.Contig3_All 242 1984 Patellin-3, putative [Ricinus communis]gi;CL5526.Contig4_All 136 1857 minus strand Patellin-3, putative [Ricinus communis]gi	N-Term(iTRAQ8plex); K1(iTRAQ8plex); K20(iTRAQ8plex)	63.13	4	3092.67	-2.14593
vVIDHGAVPIFVTLLASSSGDVR	CL1647.Contig7_All 146 1828 minus strand importin alpha, putative [Ricinus communis]gi	N-Term(iTRAQ8plex)	63.13	2	2656.49	-1.76314	1.61516	5	1.53853	5	0.803261	4	1.26412	5	1.27248	5	0.861469	5	0.896782	5	1.08367	5
iGTAEVESALVSHPk	Unigene21610_All	N-Term(iTRAQ8plex); K15(iTRAQ8plex)	63.11	2	2146.23	-1.42453	0.686806	2	0.680352	2	0.951532	2	1.04259	2	1.10598	2	0.935862	2	1.07196	2	0.942095	2
eVDGAVVEENEAk	CL8801.Contig2_All	N-Term(iTRAQ8plex); K13(iTRAQ8plex)	63.1	2	1997.06	-0.323869	1.13138	2	1.3576	2	1.0617	2	0.945492	2	0.98725	2	0.859626	2	0.91615	2	1.06685	2
sALFPNFGSMFSTAGGEVk	CL10532.Contig2_All 134 2347 minus strand PREDICTED: monosaccharide-sensing protein 2 [Vitis vinifera]gi	N-Term(iTRAQ8plex); K19(iTRAQ8plex)	63.1	3	2555.33	-3.17632	0.352101	1	0.318469	1	0.8121	1	1.16673	1	0.907354	1	0.966319	1	0.976733	1	1.01912	1
aVLLDLEPGTMDSLR	CL2899.Contig1_All	N-Term(iTRAQ8plex)	63.09	3	1934.06	-0.720292	1.90708	2	1.63841	2	0.91958	2	1.0708	2	0.995816	2	1.17951	2	1.07393	2	0.940263	2
yLPLSEAAEGHR	CL4374.Contig6_All 3 716 predicted protein [Populus trichocarpa]gi	N-Term(iTRAQ8plex)	63.07	3	1646.88	-1.99891	0.791244	8	0.902098	8	1.03347	8	0.970452	8	0.908571	8	0.902758	8	1.02443	8	0.979799	8
nILITAASGGVGNYAVQLAk	CL7309.Contig1_All	N-Term(iTRAQ8plex); K20(iTRAQ8plex)	63.04	3	2568.49	-3.67077	0.843319	3	0.79695	3	1.01108	3	0.990374	3	1.08636	3	1.04549	3	0.996822	3	1.00291	3
aGTSEVFAVLPGYPDNVR	Unigene34224_All	N-Term(iTRAQ8plex)	63.02	3	2196.16	-1.55125	0.745225	2	0.62457	2	0.968197	2	1.02754	2	0.997801	2	1.03808	2	1.08886	2	0.924917	2
vGEENAEHNIDGDLVLSIEk	Unigene10730_All 123 905 minus strand PREDICTED: protein SET [Vitis vinifera]gi	N-Term(iTRAQ8plex); K20(iTRAQ8plex)	63.02	2	2789.47	-3.05629	1.04226	2	1.03785	2	0.990792	2	1.00785	2	0.982988	2	1.18221	2	1.04681	2	0.961965	2
gVAAAPLAGPGR	CL4652.Contig1_All 274 1842 beta-hexosaminidase, putative [Ricinus communis]gi	N-Term(iTRAQ8plex)	63.02	3	1340.79	-0.326568	1.5169	4	0.916396	4	1.02899	4	0.974455	4	0.922735	4	1.07623	4	1.07792	4	0.937417	4
lPLIDLQAETPk	CL13145.Contig1_All	N-Term(iTRAQ8plex); K12(iTRAQ8plex)	63.01	2	1946.17	-3.14184	1.49631	3	1.0963	3	0.994906	3	1.00471	3	0.910846	3	1.02079	3	0.978723	3	1.01752	3
gLITSVQDTASSVVk	CL10651.Contig2_All 101 1033 minus strand Plastid-lipid-associated protein, chloroplast precursor, putative [Ricinus communis]gi	N-Term(iTRAQ8plex); K15(iTRAQ8plex)	63	2	2113.24	5.18374	0.465155	11	0.397597	11	1.06829	11	0.939669	11	1.05141	11	1.11097	11	0.968481	11	1.02579	11
tTTDPISTLATNGAGk	Unigene14326_All	N-Term(iTRAQ8plex); K16(iTRAQ8plex)	63	2	2156.2	0.46246	0.897349	3	0.759971	3	0.991635	3	1.00761	3	1.05797	3	1.12667	3	0.912153	3	1.07126	3
qVAALGEGVSLEAk	Unigene20594_All;CL5014.Contig1_All 119 1537 minus strand PREDICTED: uncharacterized protein LOC100260846 isoform 1 [Vitis vinifera]gi	N-Term(iTRAQ8plex); K14(iTRAQ8plex)	62.99	2	1980.16	-1.48173
lIETHFGVDVATAPAELTk	Unigene26309_All 161 571 calcium ion binding protein, putative [Ricinus communis]gi	N-Term(iTRAQ8plex); K19(iTRAQ8plex)	62.97	2	2620.48	-1.28174	0.801996	4	1.00972	4	1.08537	4	0.921643	4	1.02228	4	1.14625	4	1.01203	4	0.987724	4
gLGGVDIEEGFDVAck	CL1679.Contig1_All	N-Term(iTRAQ8plex); C15(Carbamidomethyl); K16(iTRAQ8plex)	62.96	3	2274.18	-3.4687	0.938418	1	0.788791	1	1.07289	1	0.935594	1	1.04825	1	1.1122	1	0.965442	1	1.02824	1
yPALANTTVEDWDR	Unigene2117_All 72 875 short-chain type dehydrogenase, putative [Ricinus communis]gi	N-Term(iTRAQ8plex)	62.93	2	1954.97	-3.81019	1.04469	2	0.851959	2	0.969977	2	1.02535	2	0.855443	2	0.917699	2	1.0918	2	0.918314	2
sSLAAEHAAAGNFDTAmR	CL2441.Contig2_All 323 3976 minus strand predicted protein [Populus trichocarpa]gi	N-Term(iTRAQ8plex); M17(Oxidation)	62.91	2	2140.03	-3.85448	0.857526	4	0.842356	4	1.07638	4	0.931737	4	0.949108	4	0.845314	4	1.06264	4	0.949708	4
lGSSDADFGDLDFSk	CL93.Contig1_All	N-Term(iTRAQ8plex); K15(iTRAQ8plex)	62.91	2	2182.12	1.5164	1.04912	3	1.33346	3	0.99419	3	1.00535	3	1.10919	3	1.04019	3	0.90738	3	1.07512	3
eTIVAVATPEEPAPTTEAPPSEPk	CL5526.Contig3_All 242 1984 Patellin-3, putative [Ricinus communis]gi	N-Term(iTRAQ8plex); K24(iTRAQ8plex)	62.9	4	3069.64	-1.6327	1.17214	3	0.910377	3	1.04017	3	0.964593	3	0.90599	3	1.09251	3	1.11292	3	0.909174	3
sEVINEDFLENLSNALR	CL766.Contig13_All	N-Term(iTRAQ8plex)	62.89	2	2267.18	0.00670656	1.16032	3	0.917915	3	1.04302	3	0.962069	3	1.00877	3	0.90589	3	1.08342	3	0.932991	3
vQQLLQDFFNGk	Unigene406_All;Unigene8683_All 3 1058 minus strand uncharacterized protein LOC100501536 [Zea mays]gi;Unigene21426_All 133 1956 PREDICTED: heat shock cognate 70 kDa protein isoform 1 [Vitis vinifera]gi;Unigene28182_All;Unigene28183_All	N-Term(iTRAQ8plex); K12(iTRAQ8plex)	62.89	2	2045.16	-2.94095
eIVVEDDAVDEHGNR	Unigene34076_All 173 850 minus strand PREDICTED: uncharacterized protein LOC101223058 [Cucumis sativus]gi	N-Term(iTRAQ8plex)	62.88	2	2000.98	0.296187	1.76508	2	1.67249	2	0.815769	2	1.15603	2	0.985779	2	0.902636	2	1.13185	2	0.89374	2
lDEVQDWLYTDGEDASATEFQER	CL35.Contig1_All	N-Term(iTRAQ8plex)	62.88	3	3021.39	-0.0156628	1.04588	1	0.882512	1	0.995761	1	1.00395	1	0.861852	1	0.831519	1	1.01994	1	0.984239	1
eQADYISVPVEGPYkPTHYR	CL7072.Contig1_All	N-Term(iTRAQ8plex); K15(iTRAQ8plex)	62.88	2	2957.56	-0.563	0.588489	5	0.689713	5	1.00591	5	0.994956	5	1.01866	5	0.982346	5	0.910299	5	1.07276	5
dGADEVSFLNITGFR	CL7322.Contig1_All 24 1787 PREDICTED: imidazole glycerol phosphate synthase hisHF, chloroplastic [Vitis vinifera]gi	N-Term(iTRAQ8plex)	62.86	3	1944.99	-2.88699	0.85841	4	0.83281	4	1.01137	4	0.990082	4	1.00667	4	1.04348	4	1.05028	4	0.959574	4
nLNPDYDPDDDATIR	Unigene21242_All	N-Term(iTRAQ8plex)	62.86	2	2037.96	-1.98101	1.15462	2	1.03359	2	0.928237	2	1.06348	2	0.676446	2	0.563995	2	1.1124	2	0.90842	2
sQFWVVDAQGLITEER	CL4590.Contig1_All 3 1259 predicted protein [Populus trichocarpa]gi	N-Term(iTRAQ8plex)	62.86	2	2182.14	-1.71142	1.28914	3	1.1501	3	1.04153	3	0.963386	3	1.00889	3	1.02089	3	1.00423	3	0.996926	3
lVGDVNFDEVck	CL8241.Contig2_All	N-Term(iTRAQ8plex); C11(Carbamidomethyl); K12(iTRAQ8plex)	62.85	3	2003.08	1.49995	1.2414	5	1.17808	5	1.0323	5	0.971565	5	1.04018	5	1.04557	5	0.915158	5	1.06884	5
eDDLNEIVQLVGk	CL5340.Contig1_All 258 2126 minus strand PREDICTED: V-type proton ATPase catalytic subunit A [Vitis vinifera]gi;CL5340.Contig4_All 142 2010 PREDICTED: V-type proton ATPase catalytic subunit A [Vitis vinifera]gi;CL5340.Contig8_All	N-Term(iTRAQ8plex); K13(iTRAQ8plex)	62.85	2	2080.16	-5.07229
iDIAPVIEGAVQHIASR	CL6025.Contig1_All 262 1344 minus strand PREDICTED: actin-related protein 7 [Vitis vinifera]gi	N-Term(iTRAQ8plex)	62.82	3	2093.2	-1.45304	1.26502	2	1.18899	2	0.991388	2	1.00736	2	0.961856	2	0.985174	2	1.0226	2	0.955933	2
iVIIPDHYIFTADER	Unigene21363_All	N-Term(iTRAQ8plex)	62.81	3	2106.15	-1.02407	1.03612	14	0.980468	14	0.998876	14	1.00118	14	0.880937	14	0.940677	14	1.06139	14	0.950654	14
iVYDAIGTLADAVGGELNEPk	CL2140.Contig20_All 167 2830 minus strand PREDICTED: transportin-1-like [Vitis vinifera]gi	N-Term(iTRAQ8plex); K21(iTRAQ8plex)	62.81	3	2753.51	-2.39348	1.18561	2	1.28873	2	0.704134	2	1.22379	2	1.05802	2	1.02095	2	0.966417	2	1.02693	2
gPILLEDYHLVEk	CL1386.Contig5_All	N-Term(iTRAQ8plex); K13(iTRAQ8plex)	62.8	2	2134.23	-2.96826	0.834809	5	0.827379	5	1.00857	5	0.992603	5	1.08683	5	1.12946	5	1.01802	5	0.985793	5
dVANAHIQAFEIPSANGR	Unigene66107_All 34 996 PREDICTED: dihydroflavonol-4-reductase [Vitis vinifera]gi;Unigene7114_All	N-Term(iTRAQ8plex)	62.8	2	2214.16	-0.405501
lEGPVAWDVLYNFEQR	CL2539.Contig3_All	N-Term(iTRAQ8plex)	62.79	2	2240.16	-1.54831	1.33601	5	1.00015	5	0.998861	5	1.00121	5	1.03155	5	1.08172	5	1.04211	5	0.966343	5
qTIPHYYLTVDTcVDR	CL10124.Contig1_All;CL10124.Contig7_All 192 1877 PREDICTED: dihydrolipoyllysine-residue acetyltransferase component 3 of pyruvate dehydrogenase complex, mitochondrial [Vitis vinifera]gi	N-Term(iTRAQ8plex); C13(Carbamidomethyl)	62.78	2	2285.15	-1.36225
dGGLLMQLDGNSHVIYAEEEAGGTR	CL2446.Contig5_All	N-Term(iTRAQ8plex)	62.78	3	2936.42	-5.19942	0.905409	1	0.966429	1	0.887125	1	1.10024	1	1.08564	1	1.14157	1	0.960697	1	1.03207	1
aDIGIAVADATDAAR	CL590.Contig20_All 286 3147 predicted protein [Populus trichocarpa]gi;CL590.Contig9_All 316 3183 PREDICTED: ATPase 11, plasma membrane-type [Vitis vinifera]gi;CL590.Contig17_All;Unigene569_All;Unigene20572_All 86 2935 PREDICTED: plasma membrane ATPase 4 isoform 1 [Vitis vinifera]gi	N-Term(iTRAQ8plex)	62.76	2	1733.93	-3.84896
gNIVGLNQHTGEPIDPEmEGIFDNYSVk	CL1256.Contig18_All 141 1742 PREDICTED: T-complex protein 1 subunit zeta [Vitis vinifera]gi	N-Term(iTRAQ8plex); M18(Oxidation); K28(iTRAQ8plex)	62.76	3	3697.86	-0.700843	0.985781	3	0.911517	3	1.16203	3	0.856588	3	0.687331	3	0.87965	3	0.870954	3	1.10453	3
tLQALQYVQENPDEVcPAGWkPGEk	CL12149.Contig1_All	N-Term(iTRAQ8plex); C16(Carbamidomethyl); K21(iTRAQ8plex); K25(iTRAQ8plex)	62.76	3	3769.98	-4.7526	0.701856	1	1.33099	1	0.834752	1	1.14666	1	0.899723	1	0.985925	1	0.830497	1	1.13719	1
gTVTDWVVLNPWIGk	Unigene37374_All	N-Term(iTRAQ8plex); K15(iTRAQ8plex)	62.76	2	2293.32	1.03516	0.812261	4	0.852404	4	1.01519	4	0.986252	4	1.06659	4	1.09546	4	0.976145	4	1.01955	4
dGTTTAGNSSQVTDGAGAVLLMk	CL4611.Contig2_All	N-Term(iTRAQ8plex); K23(iTRAQ8plex)	62.76	3	2802.47	-1.97002	0.759205	1	0.934216	1	1.01822	1	0.984053	1	1.09828	1	1.20652	1	1.0021	1	0.998642	1
lEIELAEVEMPGLMAcR	Unigene4560_All 885 1778 adenosylhomocysteinase, putative [Ricinus communis]gi;Unigene21361_All 83 994 PREDICTED: adenosylhomocysteinase isoform 1 [Vitis vinifera]gi	N-Term(iTRAQ8plex); C16(Carbamidomethyl)	62.75	3	2265.15	-3.51891
sQDSEVGDGTTTVVLLAAEFLk	CL425.Contig1_All 190 1875 PREDICTED: T-complex protein 1 subunit eta-like [Vitis vinifera]gi	N-Term(iTRAQ8plex); K22(iTRAQ8plex)	62.75	3	2888.56	-2.5557	0.900736	5	1.03481	5	0.923866	5	1.06768	5	1.15739	5	0.947767	5	1.07262	5	0.941707	5
eIAEAYLGTAVk	Unigene406_All	N-Term(iTRAQ8plex); K12(iTRAQ8plex)	62.73	2	1873.08	-2.52157	0.876795	7	0.767696	7	0.936318	7	1.05664	7	1.13908	7	1.1137	7	0.90753	7	1.075	7
lGINFFDTSPYYGGTLSEk	CL13271.Contig1_All	N-Term(iTRAQ8plex); K19(iTRAQ8plex)	62.73	2	2717.41	-7.28872	0.99088	12	1.18422	12	0.985862	12	1.01272	12	1.10392	12	1.02117	12	0.975928	12	1.01977	12
hQQMGEAIEEFLSTR	CL8815.Contig2_All 121 1662 minus strand PREDICTED: UDP-glycosyltransferase 73C3-like [Vitis vinifera]gi	N-Term(iTRAQ8plex)	62.72	3	2080.04	-0.645109	0.984925	1	1.13706	1	0.951345	1	1.04332	1	1.09574	1	1.27313	1	1.01247	1	0.990272	1
sVVEENGENmTTEQLk	CL2283.Contig1_All	N-Term(iTRAQ8plex); M10(Oxidation); K16(iTRAQ8plex)	62.7	3	2432.25	1.58427	0.690606	1	0.756471	1	1.00759	1	0.993469	1	0.881615	1	0.903644	1	0.902293	1	1.07923	1
wTNPAGDEcDWIMSWSNk	Unigene36881_All	N-Term(iTRAQ8plex); C9(Carbamidomethyl); K18(iTRAQ8plex)	62.7	2	2805.3	-7.95744	1.86679	1	3.59762	1	0.832718	1	1.14846	1	1.25415	1	1.00019	1	0.990436	1	1.00806	1
lFASQGGPIILAQVENEYGDTER	CL2585.Contig10_All 1053 3515 minus strand PREDICTED: beta-galactosidase 3-like [Vitis vinifera]gi	N-Term(iTRAQ8plex)	62.69	3	2811.44	-1.55627	1.02664	1	0.816001	1	1.01868	1	0.983638	1	0.780813	1	0.764761	1	1.16586	1	0.86643	1
lEEIDAcSAEcEVSIAQEWLQk	Unigene10216_All 96 602 minus strand predicted protein [Populus trichocarpa]gi	N-Term(iTRAQ8plex); C7(Carbamidomethyl); C11(Carbamidomethyl); K22(iTRAQ8plex)	62.69	3	3216.59	-3.21823	0.787293	1	1.20483	1	1.05506	1	0.951396	1	0.904754	1	0.927246	1	1.01523	1	0.988045	1
gEYDESGPSIVHR	CL997.Contig3_All	N-Term(iTRAQ8plex)	62.68	2	1749.87	-2.40846	0.841011	16	0.892774	16	1.02173	16	0.980939	16	0.994227	16	0.895384	16	1.04791	16	0.961574	16
rPAYLVQGTLYPDVIEScPPPGSGR	Unigene1364_All	N-Term(iTRAQ8plex); C18(Carbamidomethyl)	62.68	3	3033.57	-1.722	0.819457	2	0.848448	2	0.890085	2	1.08954	2	0.839755	2	0.955294	2	0.993514	2	1.00115	2
aAEAGFVDPNVPVAk	CL6397.Contig1_All	N-Term(iTRAQ8plex); K15(iTRAQ8plex)	62.68	2	2093.18	-1.55215	1.06053	1	0.762986	1	1.11372	1	0.899407	1	0.861962	1	0.948937	1	0.969572	1	1.02491	1
eQVFSTYSDNQPGVLIQVYEGER	Unigene406_All;Unigene21426_All 133 1956 PREDICTED: heat shock cognate 70 kDa protein isoform 1 [Vitis vinifera]gi;CL14166.Contig2_All;Unigene32484_All 2 1471 minus strand PREDICTED: probable mediator of RNA polymerase II transcription subunit 37e-like [Cucumis sativus]gi	N-Term(iTRAQ8plex)	62.66	3	2962.47	-1.31329
dVILQFGYQEVGHLR	CL336.Contig84_All	N-Term(iTRAQ8plex)	62.66	3	2078.13	-2.62896	0.920173	3	0.837627	3	0.939467	3	1.05385	3	1.11547	3	0.971107	3	1.11956	3	0.903815	3
aSSWNTLDGNEPLVIAR	CL866.Contig1_All 171 2438 minus strand glycerophosphoryl diester phosphodiesterase, putative [Ricinus communis]gi	N-Term(iTRAQ8plex)	62.66	2	2147.13	-2.36971	1.1553	4	0.83707	4	1.04783	4	0.95767	4	0.922626	4	0.963803	4	1.00111	4	0.999147	4
dGLPDAVVWNPWDk	Unigene12464_All 100 1032 minus strand PREDICTED: putative glucose-6-phosphate 1-epimerase [Vitis vinifera]gi	N-Term(iTRAQ8plex); K14(iTRAQ8plex)	62.66	2	2220.18	-4.85002	1.29391	2	1.28364	2	1.077	2	0.931947	2	1.08706	2	1.14556	2	0.909251	2	1.07241	2
qTAQLMYQTALMESGFMLSDPk	CL2144.Contig1_All 2 1837 PREDICTED: endoplasmin homolog [Vitis vinifera]gi	N-Term(iTRAQ8plex); K22(iTRAQ8plex)	62.65	3	3098.57	-3.67828	0.77097	1	0.983817	1	0.835994	1	1.14556	1	1.18332	1	0.935004	1	0.916391	1	1.06784	1
gILAADESTGTIGk	CL263.Contig2_All;CL263.Contig1_All	N-Term(iTRAQ8plex); K14(iTRAQ8plex)	62.64	3	1941.1	-4.16603
gDFADEASATTESDLEETLkR	Unigene13394_All;CL511.Contig1_All 632 2083 Phosphoenolpyruvate carboxylase, putative [Ricinus communis]gi	N-Term(iTRAQ8plex); K20(iTRAQ8plex)	62.64	3	2893.44	-5.19806
sLLGSLVLYYPIDQYk	CL4840.Contig6_All	N-Term(iTRAQ8plex); K16(iTRAQ8plex)	62.61	2	2480.41	-6.70046	0.876662	4	0.955112	4	1.1199	4	0.893673	4	0.946005	4	1.02202	4	0.955335	4	1.0364	4
nPVFLDWEVNEQLQk	Unigene24913_All 145 1662 minus strand PREDICTED: mitochondrial-processing peptidase subunit alpha [Vitis vinifera]gi	N-Term(iTRAQ8plex); K15(iTRAQ8plex)	62.6	3	2467.34	-2.83664	1.07076	2	1.12272	2	0.998703	2	1.00073	2	1.04896	2	1.05648	2	0.88221	2	1.09542	2
lAGTANASGVTDFYR	CL6200.Contig1_All	N-Term(iTRAQ8plex)	62.59	2	1846.96	-2.04383	1.31317	3	1.34819	3	0.867813	3	1.11736	3	0.995388	3	0.894122	3	1.00787	3	0.993987	3
sYYDEYGGGANQLAVGYSk	Unigene34095_All	N-Term(iTRAQ8plex); K19(iTRAQ8plex)	62.59	3	2650.32	-2.1354	0.601221	2	0.512962	2	0.902485	2	1.08602	2	0.934177	2	1.05217	2	0.914988	2	1.06827	2
eHGINFIGPNPDSIR	CL9225.Contig1_All	N-Term(iTRAQ8plex)	62.58	3	1970.04	-1.86564	1.03433	3	0.904295	3	0.952542	3	1.04226	3	0.998878	3	0.86981	3	1.02097	3	0.983411	3
iALQQYDVNAIVDR	CL9767.Contig2_All 109 2589 minus strand PREDICTED: beta-adaptin-like protein A [Vitis vinifera]gi	N-Term(iTRAQ8plex)	62.58	3	1922.06	-0.892666	0.928924	2	0.778349	2	0.923824	2	1.06143	2	0.843001	2	1.05556	2	1.02663	2	0.977975	2
dLDSISFSDWFLSk	Unigene12457_All	N-Term(iTRAQ8plex); K14(iTRAQ8plex)	62.58	2	2268.19	-4.47488	0.529758	3	0.487203	3	1.15601	3	0.861928	3	1.07091	3	1.10223	3	0.939719	3	1.04901	3
sSLPIAADAIFYAGTGNLLcR	CL2441.Contig2_All 323 3976 minus strand predicted protein [Populus trichocarpa]gi	N-Term(iTRAQ8plex); C20(Carbamidomethyl)	62.57	2	2514.34	2.98461	1.20896	2	0.880981	2	0.958405	2	1.03702	2	0.848905	2	1.03252	2	0.949598	2	1.03334	2
lASGEVFGPDQPIALk	Unigene37187_All 162 1472 PREDICTED: malate dehydrogenase [NADP], chloroplastic [Vitis vinifera]gi	N-Term(iTRAQ8plex); K16(iTRAQ8plex)	62.54	2	2250.3	0.866365	0.791245	2	0.841868	2	0.927597	2	1.06411	2	1.10137	2	1.02951	2	0.993487	2	1.00511	2
aPQmVALQDFFDIEAEAR	CL11620.Contig1_All	N-Term(iTRAQ8plex); M4(Oxidation)	62.53	3	2371.17	-7.77336	1.37855	1	0.914383	1	0.964476	1	1.03168	1	0.920933	1	1.02658	1	1.15945	1	0.871603	1
tIEVNNTDAEGR	CL4035.Contig1_All;Unigene22043_All	N-Term(iTRAQ8plex)	62.52	3	1622.82	-3.61171
sLALDIEELADQLGLGSk	Unigene4609_All 197 1321 PREDICTED: uncharacterized protein LOC100263058 [Vitis vinifera]gi	N-Term(iTRAQ8plex); K18(iTRAQ8plex)	62.52	3	2480.4	-1.98381	0.925476	3	0.784922	3	1.10034	3	0.911262	3	1.14762	3	1.04677	3	0.882538	3	1.09517	3
aDLLFVDNPVGTGYSFAEDTk	CL3436.Contig6_All	N-Term(iTRAQ8plex); K21(iTRAQ8plex)	62.52	3	2867.46	-9.6376	0.911087	3	0.830355	3	0.980847	3	1.01717	3	0.901643	3	1.01969	3	0.979862	3	1.0166	3
dGNFDFNISELEAmFPAGTVDHSGER	Unigene26046_All	N-Term(iTRAQ8plex); M14(Oxidation)	62.51	3	3175.46	1.64251	1.21545	1	1.27172	1	0.838976	1	1.14291	1	1.44311	1	0.989875	1	1.32887	1	0.734825	1
qTITILALNNGEMSALAAk	Unigene21908_All	N-Term(iTRAQ8plex); K19(iTRAQ8plex)	62.51	2	2567.47	1.3454	1.10866	2	1.03753	2	0.762386	2	1.18449	2	1.07968	2	1.14821	2	0.911946	2	1.07143	2
dALYIIDIGQNDIADSFAk	Unigene24254_All	N-Term(iTRAQ8plex); K19(iTRAQ8plex)	62.51	3	2690.44	-3.69375	1.21991	4	1.28744	4	1.0755	4	0.932916	4	0.866333	4	0.950282	4	0.937923	4	1.05039	4
eILGFNAYYEEEkR	CL350.Contig4_All 4054 5382 predicted protein [Populus trichocarpa]gi	N-Term(iTRAQ8plex); K13(iTRAQ8plex)	62.5	2	2369.25	-3.17671	0.828871	2	0.785996	2	0.978711	2	1.01907	2	1.02103	2	1.13554	2	0.85609	2	1.11499	2
dAINSVSSLTQNLSGELAEGQR	CL6616.Contig9_All	N-Term(iTRAQ8plex)	62.49	3	2593.33	-1.54522	1.18788	1	0.960629	1	0.933426	1	1.0592	1	0.797475	1	1.13086	1	1.13935	1	0.88783	1
vFAETLIASPAEk	CL4839.Contig1_All 361 1596 minus strand PREDICTED: fasciclin-like arabinogalactan protein 1-like isoform 1 [Solanum lycopersicum]gi	N-Term(iTRAQ8plex); K13(iTRAQ8plex)	62.48	2	1984.16	-0.631856	1.36082	13	1.16107	13	0.976407	13	1.02111	13	0.983037	13	1.04604	13	0.970112	13	1.02447	13
lVVDEAVNDDNSVVAmHPATmEk	Unigene24047_All 112 2529 PREDICTED: cell division cycle protein 48 homolog [Vitis vinifera]gi	N-Term(iTRAQ8plex); M16(Oxidation); M21(Oxidation); K23(iTRAQ8plex)	62.48	3	3124.57	-2.97648	0.674683	2	0.569075	2	1.02263	2	0.977779	2	0.786263	2	1.02299	2	0.932143	2	1.05512	2
eTGPSLYYIDYIATLHk	Unigene14227_All	N-Term(iTRAQ8plex); K17(iTRAQ8plex)	62.48	4	2592.41	-3.14268	0.897878	5	0.995798	5	1.05619	5	0.950397	5	0.592796	5	0.653143	5	0.898797	5	1.08205	5
sSLLLHIDGTSPVAEDIGR	Unigene5958_All	N-Term(iTRAQ8plex)	62.47	3	2284.24	-0.726256	0.906428	6	0.871857	6	1.00669	6	0.993858	6	0.900771	6	0.859402	6	1.05437	6	0.955907	6
aLFVQPTLLLLDEPTNHLDLR	CL922.Contig1_All	N-Term(iTRAQ8plex)	62.47	3	2722.54	-1.59226	0.633486	1	0.765853	1	1.04269	1	0.962357	1	0.694292	1	1.24423	2	1.60079	2	0.883684	1
eYLPIVGLADFNk	CL2295.Contig2_All	N-Term(iTRAQ8plex); K13(iTRAQ8plex)	62.46	2	2087.19	-3.2688	1.20584	7	1.21741	7	1.07924	7	0.929968	7	1.0854	7	0.962553	7	0.926893	7	1.05936	7
iVAAADSFGcHLk	Unigene12455_All	N-Term(iTRAQ8plex); C10(Carbamidomethyl); K13(iTRAQ8plex)	62.44	3	1997.1	-2.83617	1.17579	4	1.60473	4	1.01358	4	0.987822	4	1.0733	4	1.04174	4	0.96578	4	1.02771	4
iDEGLQEYAEFSHLPR	CL13628.Contig11_All 316 2160 dynamin, putative [Ricinus communis]gi;CL13628.Contig12_All 192 2036 dynamin, putative [Ricinus communis]gi	N-Term(iTRAQ8plex)	62.41	3	2208.12	-2.0576
aFLDATGSLWR	Unigene18334_All 139 744 minus strand predicted protein [Populus trichocarpa]gi	N-Term(iTRAQ8plex)	62.41	3	1540.84	-2.97597	0.81862	5	0.783553	5	1.06302	5	0.944342	5	1.01155	5	1.01016	5	0.998243	5	1.00176	5
iENFNQNIGALSVk	CL1632.Contig1_All	N-Term(iTRAQ8plex); K14(iTRAQ8plex)	62.4	3	2155.23	-2.20097	0.800125	3	0.865015	3	1.0281	3	0.975293	3	1.20379	3	1.13553	3	0.877794	3	1.099	3
vVLSHPDAELR	CL14193.Contig10_All	N-Term(iTRAQ8plex)	62.39	3	1539.87	-3.96915	1.00776	4	0.888936	4	0.987043	4	1.01157	4	1.01629	4	0.934129	4	1.08724	4	0.9299	4
lVYELFTDTLTSR	CL3599.Contig11_All	N-Term(iTRAQ8plex)	62.39	3	1862.02	-1.98657	1.29488	5	0.959965	5	0.92568	5	1.06607	5	0.99739	5	0.970883	5	1.07831	5	0.937117	5
vISPSEVSVDNIDGGNTVVk	CL6716.Contig1_All 215 1738 minus strand dihydrolipoamide dehydrogenase, putative [Ricinus communis]gi	N-Term(iTRAQ8plex); K20(iTRAQ8plex)	62.38	3	2637.45	-2.80422	0.723121	4	0.720774	4	0.927894	4	1.06409	4	0.995911	4	1.079	4	1.00288	4	0.996986	4
hDYYTVGTYDLAk	Unigene4439_All	N-Term(iTRAQ8plex); K13(iTRAQ8plex)	62.37	2	2154.12	-3.79829	0.262803	17	0.260581	17	1.11595	17	0.897431	17	1.08215	17	1.05001	17	1.01307	17	0.989785	17
mIGTDAFQETPIVEVTR	Unigene14091_All	N-Term(iTRAQ8plex); M1(Oxidation)	62.36	2	2227.16	0.979583	1.25684	2	0.990145	2	0.953615	2	1.04131	2	0.905067	2	0.906724	2	1.15462	2	0.872854	2
lIIDEGGGFENNPVAAVVLPSMk	Unigene29977_All	N-Term(iTRAQ8plex); K23(iTRAQ8plex)	62.36	3	2978.66	3.81338	1.12514	1	1.11824	1	1.05121	1	0.954808	1	0.956484	1	0.974058	1	1.03041	1	0.975784	1
lIAGSSEGGSAVFR	CL11236.Contig3_All	N-Term(iTRAQ8plex)	62.35	3	1654.9	-1.4329	1.02854	3	0.907674	3	1.00394	3	0.996703	3	0.99136	3	0.954149	3	1.09833	3	0.920948	3
dGGIQLLATLLSR	CL1006.Contig8_All	N-Term(iTRAQ8plex)	62.35	3	1660.99	-0.996935	1.31927	5	1.11348	5	1.09574	5	0.915341	5	1.12673	5	0.973781	5	1.07703	5	0.938151	5
fDEINLDHDGATDk	CL1977.Contig22_All	N-Term(iTRAQ8plex); K14(iTRAQ8plex)	62.34	2	2198.1	-8.6185	0.859718	3	0.983364	3	1.03758	3	0.966887	3	0.85488	3	0.962485	3	0.863192	3	1.11079	3
ySITLLPGDGIGPEVISVAk	Unigene6352_All	N-Term(iTRAQ8plex); K20(iTRAQ8plex)	62.32	3	2637.52	-3.45504	0.922191	4	0.939385	4	0.945369	4	1.04861	4	0.998415	4	0.986172	4	0.967363	4	1.02663	4
lLVVASSPAAAAEILR	CL6484.Contig1_All	N-Term(iTRAQ8plex)	62.31	3	1885.14	0.139537	2.06355	2	1.78994	2	0.911864	2	1.0723	2	1.01824	2	0.935964	2	1.10634	2	0.914321	2
qLFGQAEGLVVPEER	CL4904.Contig2_All	N-Term(iTRAQ8plex)	62.31	2	1976.07	-1.24775	1.04899	1	1.24225	1	1.02236	1	0.980378	1	0.858642	1	0.771052	1	0.990079	1	1.00835	1
lSNEELHQVFSEWNk	Unigene29733_All 189 1643 minus strand PREDICTED: 6-phosphogluconate dehydrogenase, decarboxylating-like isoform 2 [Vitis vinifera]gi	N-Term(iTRAQ8plex); K15(iTRAQ8plex)	62.3	2	2468.3	-2.28109	0.959088	4	0.970635	4	0.978297	4	1.01943	4	1.04732	4	1.13176	4	0.872759	4	1.10305	4
vNmILDNLPLVVPVPR	CL473.Contig24_All	N-Term(iTRAQ8plex); M3(Oxidation)	62.29	2	2109.24	1.83014	1.20628	3	1.09593	3	0.993619	3	1.00585	3	0.87503	3	0.7396	3	0.984067	3	1.0132	3
iAIcIFDDVAEQcR	CL682.Contig13_All	N-Term(iTRAQ8plex); C4(Carbamidomethyl); C13(Carbamidomethyl)	62.29	3	2014	-2.21124	1.10786	4	0.98064	4	1.01447	4	0.987316	4	0.976729	4	0.984021	4	1.08639	4	0.930536	4
aVAAEGAIFPLVk	CL5177.Contig3_All	N-Term(iTRAQ8plex); K13(iTRAQ8plex)	62.29	2	1894.16	-2.17651	0.964558	2	0.871457	2	1.0586	2	0.945731	2	1.04089	2	0.951668	2	0.951163	2	1.03947	2
wcScNIFSTQDHAAAAAAR	Unigene21361_All 83 994 PREDICTED: adenosylhomocysteinase isoform 1 [Vitis vinifera]gi	N-Term(iTRAQ8plex); C2(Carbamidomethyl); C4(Carbamidomethyl)	62.27	3	2441.12	-6.03141	0.754545	4	0.802377	4	0.984558	4	1.01372	4	0.936225	4	0.874085	4	1.03082	4	0.975053	4
iTLEVPSELIALSNMPAINEk	CL1086.Contig26_All 41 2680 PREDICTED: puromycin-sensitive aminopeptidase [Vitis vinifera]gi	N-Term(iTRAQ8plex); K21(iTRAQ8plex)	62.27	4	2890.64	-2.21767	1.1395	8	1.12929	8	1.02462	8	0.977513	8	1.10638	8	1.04769	8	0.906014	8	1.07621	8
vRPDLDGLGVLGDAGWYcVR	CL5926.Contig1_All	N-Term(iTRAQ8plex); C18(Carbamidomethyl)	62.25	2	2522.3	-5.04653	0.946795	3	0.967433	3	0.993632	3	1.00584	3	0.978152	3	1.02047	3	1.00011	3	1.00025	3
aPmIDNPDFVDDR	CL210.Contig13_All	N-Term(iTRAQ8plex); M3(Oxidation)	62.22	3	1824.87	-1.05861	1.653	2	1.07316	2	0.997882	2	1.00087	2	0.836511	2	0.86436	2	1.12945	2	0.893948	2
iAcAVGYAGIPFDVSELR	CL6452.Contig1_All	N-Term(iTRAQ8plex); C3(Carbamidomethyl)	62.21	3	2242.18	-2.09334	0.862828	5	0.836001	5	0.865549	5	1.11936	5	0.961208	5	0.997418	5	1.12953	5	0.89576	5
vDFGDAVALEk	Unigene33554_All 91 1503 minus strand ornithine aminotransferase, putative [Ricinus communis]gi	N-Term(iTRAQ8plex); K11(iTRAQ8plex)	62.21	2	1772.01	0.540486	1.14443	1	1.13424	1	1.04042	1	0.964371	1	0.997865	1	1.07507	1	0.941806	1	1.04732	1
dVLDMVLVTQYFDTmk	Unigene10378_All 101 955 predicted protein [Populus trichocarpa]gi	N-Term(iTRAQ8plex); M15(Oxidation); K16(iTRAQ8plex)	62.2	3	2542.33	-5.39647	1.85371	3	1.42332	3	1.04816	3	0.957511	3	0.955749	3	0.942529	3	0.914234	3	1.06958	3
vAVLLVNR	Unigene32865_All	N-Term(iTRAQ8plex)	62.17	3	1187.78	-0.922145	1.22588	3	0.78673	3	1.0633	3	0.944097	3	1.21502	3	1.20672	3	1.10122	3	0.918619	3
vNQMIEDQEPFEGEALLDAk	Unigene37643_All	N-Term(iTRAQ8plex); K20(iTRAQ8plex)	62.17	3	2884.46	-7.26351	0.935856	2	0.976365	2	0.998678	2	0.999762	2	1.09434	2	0.983806	2	0.992038	2	1.00641	2
vTGGEVGAASSLAPk	Unigene6138_All 75 572 PREDICTED: 60S ribosomal protein L12 [Vitis vinifera]gi;Unigene14242_All 164 661 PREDICTED: 60S ribosomal protein L12 [Vitis vinifera]gi;Unigene36538_All 64 561 PREDICTED: 60S ribosomal protein L12 [Vitis vinifera]gi	N-Term(iTRAQ8plex); K15(iTRAQ8plex)	62.16	2	1952.13	1.02389
iWDHAAGAVVVTEAGGVVTDAAGNPLDFSk	CL8280.Contig1_All	N-Term(iTRAQ8plex); K30(iTRAQ8plex)	62.16	4	3575.89	-1.06742	1.03224	1	0.976614	1	0.958968	1	1.03656	1	1.10359	1	1.13233	1	0.985009	1	1.01244	1
aVEELGAGEILLNcIDcDGQGk	CL7322.Contig1_All 24 1787 PREDICTED: imidazole glycerol phosphate synthase hisHF, chloroplastic [Vitis vinifera]gi	N-Term(iTRAQ8plex); C14(Carbamidomethyl); C17(Carbamidomethyl); K22(iTRAQ8plex)	62.16	4	2969.51	-1.54554	0.899684	1	0.840295	1	1.00173	1	0.998668	1	1.16506	1	1.16286	1	0.971127	1	1.02365	1
fSYGPDAYFGHEVSVLEmDGQFDR	CL11340.Contig1_All	N-Term(iTRAQ8plex); M18(Oxidation)	62.15	3	3086.4	-3.09938	2.89351	1	2.2463	1	0.974227	1	1.02304	1	0.685309	1	0.674903	1	1.1573	1	0.873344	1
gFPEVALHFVk	CL2441.Contig2_All 323 3976 minus strand predicted protein [Populus trichocarpa]gi	N-Term(iTRAQ8plex); K11(iTRAQ8plex)	62.12	3	1852.09	-4.11986	1.46308	5	1.22428	5	1.07308	5	0.935429	5	0.949063	5	1.12109	5	0.91282	5	1.07073	5
gcFNELISLmESGLGLER	CL1830.Contig14_All 261 5372 minus strand clathrin heavy chain, putative [Ricinus communis]gi	N-Term(iTRAQ8plex); C2(Carbamidomethyl); M10(Oxidation)	62.12	2	2345.18	0.273914	1.14825	3	1.08187	3	0.976149	3	1.02134	3	0.950904	3	0.874579	3	1.09074	3	0.927079	3
eEQGQIAEAADLMQEIAVETFGAmAk	CL6619.Contig2_All	N-Term(iTRAQ8plex); M24(Oxidation); K26(iTRAQ8plex)	62.11	4	3404.71	-3.04058	1.09993	2	1.7777	2	1.26192	2	0.732261	2	1.32338	2	0.880642	2	0.88571	2	1.0906	2
gLVPLAGSNNESWcQGLDGLASR	CL845.Contig1_All	N-Term(iTRAQ8plex); C14(Carbamidomethyl)	62.1	3	2705.36	-0.922285	1.95617	1	1.60122	1	0.997451	1	1.00246	1	0.869333	1	1.02656	1	0.998453	1	1.00159	1
hETADINTFLWGVANR	Unigene22096_All	N-Term(iTRAQ8plex)	62.09	3	2148.11	-1.85828	0.953585	11	1.0415	11	0.963569	11	1.03249	11	1.0842	11	0.939561	11	0.976403	11	1.01939	11
kPLEQDEVPDVDIR	CL5746.Contig4_All	N-Term(iTRAQ8plex); K1(iTRAQ8plex)	62.07	3	2261.25	-2.48391	0.218498	2	0.214856	2	1.21393	2	0.810268	2	1.22566	2	1.28163	2	1.05331	2	0.956822	2
aAATSSEASAVFQAYIEAAELmLk	CL299.Contig1_All	N-Term(iTRAQ8plex); M22(Oxidation); K24(iTRAQ8plex)	62.07	3	3096.63	-3.59548	1.03322	2	1.04274	2	1.11634	2	0.888775	2	1.02896	2	1.01824	2	0.938566	2	1.04853	2
eYTMEDILTQLR	CL9762.Contig2_All	N-Term(iTRAQ8plex)	62.06	3	1815.94	-1.10696	1.03779	3	1.26333	3	1.00198	3	0.998439	3	0.968938	3	0.88824	3	1.08702	3	0.930082	3
cGLPSNFDAAYcYALGYASGALLQSGk	CL4326.Contig4_All	N-Term(iTRAQ8plex); C1(Carbamidomethyl); C12(Carbamidomethyl); K27(iTRAQ8plex)	62.06	3	3462.73	0.865519	1.17711	1	0.974566	1	0.932903	1	1.05967	1	1.0548	1	0.872583	1	1.00978	1	0.992444	1
sGSAADSQIVSDYVR	Unigene23373_All 485 1174 minus strand proteasome subunit beta type 6,9, putative [Ricinus communis]gi	N-Term(iTRAQ8plex)	62.05	2	1858.94	-1.11067	1.01046	8	1.00848	8	0.930767	8	1.06155	8	1.01144	8	0.970385	8	1.04473	8	0.963985	8
qLNAPLEEVDPEIADIIELEk	Unigene19923_All	N-Term(iTRAQ8plex); K21(iTRAQ8plex)	62.05	2	2986.64	-0.402845	0.953745	3	0.955509	3	1.00634	3	0.994574	3	0.942922	3	0.971048	3	0.87791	3	1.09891	3
sNLSEFDDVQGHPGFDk	CL4078.Contig1_All 2280 5339 minus strand predicted protein [Populus trichocarpa]gi	N-Term(iTRAQ8plex); K17(iTRAQ8plex)	62.02	2	2500.25	-0.921231	0.762683	6	0.704065	6	1.0516	6	0.954465	6	1.01403	6	1.11139	6	0.959472	6	1.03267	6
iDYAPEGLNPPHTHPR	CL9033.Contig2_All 1020 1673 Rhicadhesin receptor precursor, putative [Ricinus communis]gi	N-Term(iTRAQ8plex)	62.02	3	2118.1	-3.20028	1.08933	9	1.00062	9	0.973561	9	1.02363	9	1.01729	9	1.04151	9	1.00927	9	0.992853	9
tDIMSMFDDLTQDDQDSVR	CL560.Contig5_All	N-Term(iTRAQ8plex)	62.01	3	2536.14	-4.18262	1.2911	1	1.45107	1	0.950682	1	1.04391	1	0.895751	1	0.854207	1	1.07163	1	0.942509	1
qAVGLLQDNYPEFVAR	CL11339.Contig3_All;CL11339.Contig7_All	N-Term(iTRAQ8plex)	62	3	2124.14	-1.65104
cELEDPLILIHEk	CL13984.Contig5_All 201 1913 chaperonin-60kD, ch60, putative [Ricinus communis]gi;CL2668.Contig2_All;CL13984.Contig4_All 166 1890 PREDICTED: chaperonin CPN60-2, mitochondrial-like [Cucumis sativus]gi	N-Term(iTRAQ8plex); C1(Carbamidomethyl); K13(iTRAQ8plex)	62	2	2217.23	-3.83173
gGASSVPVEEVMGWLDSk	Unigene5293_All	N-Term(iTRAQ8plex); K18(iTRAQ8plex)	61.98	2	2456.28	-5.66861	1.40287	4	1.31852	4	1.04977	4	0.955752	4	1.01693	4	1.16928	4	0.881797	4	1.09554	4
lNAEVAELLk	Unigene28276_All	N-Term(iTRAQ8plex); K10(iTRAQ8plex)	61.98	2	1708.04	-5.55983	1.35581	2	1.06827	2	1.11332	2	0.89976	2	1.0132	2	0.91217	2	0.907919	2	1.07465	2
lLAVEGcAALGk	CL560.Contig1_All;CL560.Contig5_All	N-Term(iTRAQ8plex); C7(Carbamidomethyl); K12(iTRAQ8plex)	61.97	3	1810.07	-3.45372
hAVQPANLNSk	CL5240.Contig2_All	N-Term(iTRAQ8plex); K11(iTRAQ8plex)	61.96	3	1787.03	-5.90092	0.730216	6	0.774214	6	0.991661	6	1.00693	6	1.00579	6	0.984258	6	0.985018	6	1.01237	6
aIIAEGNcGSPR	CL1172.Contig11_All	N-Term(iTRAQ8plex); C8(Carbamidomethyl)	61.95	3	1548.81	-1.80194	0.945827	5	0.754352	5	0.95612	5	1.03909	5	0.874504	5	0.874972	5	1.12135	5	0.902362	5
sLGSLNIFQAELTDEk	CL2365.Contig2_All	N-Term(iTRAQ8plex); K16(iTRAQ8plex)	61.94	3	2373.3	-4.80592	1.55112	16	1.92331	16	0.908185	16	1.08155	16	1.35865	16	1.14345	16	0.956851	16	1.03517	16
fIEVFGHAPDVYAR	Unigene37986_All 106 1605 minus strand PREDICTED: galactokinase [Vitis vinifera]gi	N-Term(iTRAQ8plex)	61.94	3	1925.02	-2.92701	0.677825	3	1.02684	3	0.985699	3	1.01287	3	1.13937	3	1.0957	3	1.04853	3	0.961155	3
yTTVDEYLDQFV	CL4244.Contig3_All	N-Term(iTRAQ8plex)	61.93	2	1796.89	-1.78707	0.916595	3	1.0775	3	0.956703	3	1.03857	3	0.94448	3	0.97592	3	0.953546	3	1.03785	3
aGIALNENFVk	CL1637.Contig1_All	N-Term(iTRAQ8plex); K11(iTRAQ8plex)	61.92	3	1784.05	-2.82488	1.07019	25	1.02433	25	1.00734	25	0.99369	25	0.98834	25	1.01249	25	0.921531	25	1.06369	25
sAPAQGLLGLGR	CL9732.Contig1_All 68 1354 minus strand Aspartic proteinase nepenthesin-1 precursor, putative [Ricinus communis]gi	N-Term(iTRAQ8plex)	61.92	3	1443.86	1.07334	1.47329	2	1.16666	2	1.00733	2	0.993611	2	0.835601	2	0.875651	2	1.07456	2	0.939749	2
lEDILDLYEAGIk	CL2292.Contig1_All	N-Term(iTRAQ8plex); K13(iTRAQ8plex)	61.92	2	2100.2	-3.14328	0.752348	1	0.86304	1	1.0111	1	0.990362	1	1.19115	1	1.07212	1	0.838203	1	1.13097	1
eQAALGLGELIEVTSEQALk	CL1795.Contig16_All;CL1795.Contig5_All	N-Term(iTRAQ8plex); K20(iTRAQ8plex)	61.92	3	2707.53	-2.71388
tENLDSWYLGQETYVR	CL278.Contig11_All 574 2166 minus strand PREDICTED: monocopper oxidase-like protein SKU5 [Vitis vinifera]gi	N-Term(iTRAQ8plex)	61.89	2	2278.12	-2.3222	1.07131	4	0.784451	4	0.969635	4	1.0271	4	0.884945	4	1.03782	4	1.08572	4	0.930996	4
gNPTVEVDLVLSDGNk	Unigene33353_All	N-Term(iTRAQ8plex); K16(iTRAQ8plex)	61.88	2	2265.26	3.86888	0.9937	4	1.02618	4	1.0715	4	0.936715	4	1.02231	4	0.999143	4	0.921407	4	1.06379	4
eDVQSVEHVLSSAk	CL6395.Contig2_All	N-Term(iTRAQ8plex); K14(iTRAQ8plex)	61.88	2	2136.16	-5.43086	0.643821	4	0.795725	4	1.00588	4	0.99408	4	0.937568	4	0.867616	4	0.893752	4	1.08611	4
vAPEVVAEYTVR	CL263.Contig2_All	N-Term(iTRAQ8plex)	61.86	3	1636.92	-1.7363	1.16201	20	1.18335	20	0.970537	20	1.02631	20	0.970482	20	0.964694	20	0.999124	20	1.00103	20
sNSQDEPPEFGAAADGDADR	CL10239.Contig1_All 272 2017 minus strand phosphoglucomutase, putative [Ricinus communis]gi;CL10239.Contig2_All 185 1930 minus strand phosphoglucomutase, putative [Ricinus communis]gi	N-Term(iTRAQ8plex)	61.85	2	2353.04	-3.0633
sSVHDVVLVGGSTR	Unigene32484_All 2 1471 minus strand PREDICTED: probable mediator of RNA polymerase II transcription subunit 37e-like [Cucumis sativus]gi	N-Term(iTRAQ8plex)	61.84	2	1716.95	-2.70394	0.773539	9	0.766914	9	1.05746	9	0.949272	9	0.892675	9	0.886974	9	1.08504	9	0.931684	9
dATNDFEDVGHSDSAR	Unigene18547_All	N-Term(iTRAQ8plex)	61.84	3	2039.92	-1.15697	0.936733	5	1.10529	5	1.03182	5	0.971997	5	0.828303	5	0.817881	5	1.01958	5	0.98453	5
aINPVGQVPVILHGGFk	CL13154.Contig6_All 48 740 glutathione-s-transferase theta, gst, putative [Ricinus communis]gi	N-Term(iTRAQ8plex); K17(iTRAQ8plex)	61.84	2	2354.41	-1.18977	0.697642	3	0.78507	3	1.03525	3	0.968956	3	0.780232	3	0.860236	3	0.983149	3	1.01394	3
lISLDMGALIAGAk	CL2370.Contig6_All	N-Term(iTRAQ8plex); K14(iTRAQ8plex)	61.83	2	1981.2	-0.360533	1.28351	2	1.50117	2	1.05678	2	0.949579	2	1.22003	2	1.14392	2	0.959634	2	1.03165	2
mNAEGAALQGSGWVWLGADk	CL5988.Contig1_All	N-Term(iTRAQ8plex); K20(iTRAQ8plex)	61.82	3	2669.39	-2.21027	0.755002	1	1.05567	1	1.03674	1	0.967637	1	0.947462	1	0.86592	1	1.00538	1	0.995996	1
sLPLSTLIEILk	CL8304.Contig1_All 126 1376 caspase, putative [Ricinus communis]gi	N-Term(iTRAQ8plex); K12(iTRAQ8plex)	61.81	2	1935.23	-1.97006	1.08679	9	1.29299	9	1.08151	9	0.927958	9	1.12615	9	1.09893	9	0.930266	9	1.05664	9
eLQSSINIFSDAGPDVR	Unigene36731_All	N-Term(iTRAQ8plex)	61.8	3	2152.11	-2.67646	1.29515	2	1.00584	2	0.982969	2	1.01394	2	0.930763	2	0.99625	2	1.14257	2	0.881316	2
lEQFLDDLQLESR	CL14104.Contig1_All 128 2464 minus strand PREDICTED: protein fat-free homolog [Vitis vinifera]gi	N-Term(iTRAQ8plex)	61.8	2	1910.01	-2.9031	0.962817	2	1.2375	2	0.889852	2	1.09436	2	1.09547	2	0.982894	2	1.08094	2	0.9348	2
eELDALLSPAMDAVIR	CL5084.Contig1_All	N-Term(iTRAQ8plex)	61.76	2	2047.1	-1.19133	1.28207	2	0.901547	2	1.04731	2	0.958028	2	0.797623	2	1.12064	2	1.04415	2	0.964587	2
yYSDIAGPEYASk	CL5016.Contig5_All 157 1278 mitochondrial phosphate transporter [Glycine max]gi	N-Term(iTRAQ8plex); K13(iTRAQ8plex)	61.76	2	2072.07	-4.60184	0.973872	6	1.03438	6	1.02494	6	0.978055	6	1.01364	6	1.00687	6	0.919193	6	1.06554	6
tLLFGDHPVAVFGLR	CL1637.Contig1_All	N-Term(iTRAQ8plex)	61.74	3	1946.11	-2.11724	0.722647	17	0.897469	17	0.603194	17	1.35189	17	1.1396	17	0.923261	17	1.07154	17	0.942579	17
sLFTISGEVDTR	Unigene22110_All	N-Term(iTRAQ8plex)	61.73	2	1628.88	-0.93308	0.989361	11	1.00851	11	0.947642	11	1.0466	11	0.85022	11	0.872801	11	1.12001	11	0.903452	11
aLcADHNVSLITVPSAk	CL6628.Contig1_All	N-Term(iTRAQ8plex); C3(Carbamidomethyl); K17(iTRAQ8plex)	61.72	2	2404.35	-0.688875	1.13262	3	1.21781	3	1.01322	3	0.988483	3	0.758027	3	0.727029	3	0.995068	3	1.00432	3
aLPYMDFVFGNETEAR	CL12005.Contig1_All	N-Term(iTRAQ8plex)	61.71	3	2164.06	-2.34675	1.11085	14	1.06003	14	0.851436	14	1.13156	14	0.969536	14	0.994572	14	1.03935	14	0.968532	14
aIEcLQYLERPEk	CL1880.Contig48_All	N-Term(iTRAQ8plex); C4(Carbamidomethyl); K13(iTRAQ8plex)	61.71	2	2257.24	-1.29232	1.11382	3	1.07099	3	0.960928	3	1.03483	3	0.946568	3	0.994536	3	0.986042	3	1.01161	3
eIAPLIFENPIk	CL1.Contig1_All 75 1766 predicted protein [Populus trichocarpa]gi	N-Term(iTRAQ8plex); K12(iTRAQ8plex)	61.71	2	1992.19	-5.02405	1.32929	3	1.17052	3	1.20608	3	0.817549	3	1.06063	3	1.04484	3	0.933008	3	1.05443	3
sSSSGSLFGWLTGER	Unigene24913_All 145 1662 minus strand PREDICTED: mitochondrial-processing peptidase subunit alpha [Vitis vinifera]gi	N-Term(iTRAQ8plex)	61.7	2	1874.95	-2.4941	1.05598	4	1.01686	4	1.00619	4	0.994708	4	1.08593	4	1.01384	4	1.02808	4	0.977548	4
vIPVPPSIGPVVAASVLLk	CL3632.Contig1_All	N-Term(iTRAQ8plex); K19(iTRAQ8plex)	61.67	3	2464.56	-3.38196	1.06786	9	0.846858	9	1.06402	9	0.943455	9	1.15158	9	1.04046	9	0.988258	9	1.00982	9
dETILDILSNYAk	CL14215.Contig2_All 109 2187 conserved hypothetical protein [Ricinus communis]gi	N-Term(iTRAQ8plex); K13(iTRAQ8plex)	61.64	3	2103.17	-3.20931	2.14615	3	2.22814	3	0.855129	3	1.1286	3	0.829401	3	0.945308	3	0.996335	3	1.0033	3
sYSPVDNIAAQNYPSIIVTAGLHDPR	CL4341.Contig6_All	N-Term(iTRAQ8plex)	61.64	3	3102.62	0.965156	1.04438	1	0.639877	1	0.887192	1	1.10018	1	0.820772	1	0.615371	1	1.32221	1	0.740199	1
dDAFEVIFISSDR	CL6994.Contig5_All	N-Term(iTRAQ8plex)	61.63	3	1817.92	-2.82843	1.49742	3	1.30925	3	1.1153	3	0.898007	3	0.989415	3	0.923892	3	1.07843	3	0.937018	3
vALNHGEIDNEFTVAR	CL199.Contig36_All	N-Term(iTRAQ8plex)	61.62	2	2089.1	0.661306	1.02169	2	1.01652	2	0.926482	2	1.06427	2	0.931514	2	0.966141	2	1.16773	2	0.864633	2
eMFQEVAESQQk	CL9329.Contig3_All	N-Term(iTRAQ8plex); K12(iTRAQ8plex)	61.6	2	2062.05	-11.1426	0.912517	3	1.16329	3	1.08518	3	0.924697	3	0.928115	3	0.802724	3	0.912199	3	1.07123	3
vFEIGPVFR	CL11236.Contig3_All	N-Term(iTRAQ8plex)	61.6	3	1367.79	-3.27101	1.05602	1	1.29563	1	0.972491	1	1.02458	1	1.09128	1	1.12619	1	1.06206	1	0.950232	1
aDLVSYAALFLANPDLPk	Unigene14030_All	N-Term(iTRAQ8plex); K18(iTRAQ8plex)	61.6	2	2526.43	-6.8344	0.552163	5	0.534635	5	0.963648	5	1.03242	5	1.04686	5	1.13811	5	0.899103	4	1.09224	5
eTVDLENIPIEEVFENLR	CL590.Contig9_All 316 3183 PREDICTED: ATPase 11, plasma membrane-type [Vitis vinifera]gi	N-Term(iTRAQ8plex)	61.57	3	2463.29	-1.15356	1.29901	2	1.31545	2	1.00989	2	0.989498	2	0.860587	2	0.777887	2	1.02719	2	0.97795	2
iVQEEEDADEVAPNk	CL13193.Contig1_All 101 535 cytochrome b5 DIF-F [Petunia x hybrida]gi	N-Term(iTRAQ8plex); K15(iTRAQ8plex)	61.57	2	2294.21	3.96003	1.00669	1	1.6113	1	0.99655	1	1.00326	1	0.847125	1	0.706683	1	0.951429	1	1.03955	1
vESELLDFVEATk	Unigene15573_All 105 851 minus strand PREDICTED: ATP synthase subunit O, mitochondrial isoform 1 [Vitis vinifera]gi	N-Term(iTRAQ8plex); K13(iTRAQ8plex)	61.56	3	2088.16	-2.84486	1.15039	3	1.95196	3	1.09139	3	0.919201	3	0.933739	3	0.826419	3	0.971537	3	1.02332	3
vcEcPLVDGVQFk	CL3623.Contig2_All	N-Term(iTRAQ8plex); C2(Carbamidomethyl); C4(Carbamidomethyl); K13(iTRAQ8plex)	61.56	2	2159.15	0.615305	1.00726	1	1.0665	1	1.00326	1	0.99731	1	1.17579	1	1.27651	1	0.944137	1	1.04544	1
yDGVVGVLGAIEAINVLk	CL6936.Contig3_All	N-Term(iTRAQ8plex); K18(iTRAQ8plex)	61.55	3	2438.44	-2.04024	1.18134	1	1.36697	1	0.967455	1	1.02904	1	0.931766	1	1.01987	1	0.992095	1	1.00672	1
aEDWLPEGFIDNVVEDQk	CL1568.Contig1_All	N-Term(iTRAQ8plex); K18(iTRAQ8plex)	61.55	3	2712.38	-5.63743	1.3114	2	1.20701	2	1.245	2	0.774545	2	1.04675	2	1.09304	2	0.965842	2	1.02789	2
fELPTPTSVLGLPIGQHIScR	Unigene36750_All	N-Term(iTRAQ8plex); C20(Carbamidomethyl)	61.54	3	2626.43	-0.894429	0.894318	2	0.725494	2	0.952155	2	1.0426	2	0.911295	2	0.900225	2	1.0085	2	0.982475	2
yDDGAYYFDEk	CL393.Contig4_All	N-Term(iTRAQ8plex); K11(iTRAQ8plex)	61.54	2	1993.96	-4.36495	0.836965	3	0.911715	3	1.00376	3	0.996862	3	1.066	3	0.963229	3	0.937658	3	1.05067	3
fSPNTHQPTIVSSSWDR	Unigene18274_All 2 904 RecName: Full=Guanine nucleotide-binding protein subunit beta-like proteingi	N-Term(iTRAQ8plex)	61.53	2	2263.14	-0.44236	0.762391	2	0.799957	2	0.84331	2	1.13653	2	0.893645	2	1.02267	2	0.969209	2	1.02322	2
gGTLLEAFSELmGR	Unigene32782_All	N-Term(iTRAQ8plex); M12(Oxidation)	61.53	3	1800.94	-1.42052	0.923215	6	0.836051	6	0.96512	6	1.03111	6	0.961708	6	0.924324	6	0.977888	6	1.01819	6
iGFGcAGLSGIYNDPLSHEAGcSIIk	CL7547.Contig3_All	N-Term(iTRAQ8plex); C5(Carbamidomethyl); C22(Carbamidomethyl); K26(iTRAQ8plex)	61.52	4	3344.71	-3.88067	0.708061	2	0.866173	2	1.07458	2	0.932926	2	1.06503	2	1.01438	2	1.06731	2	0.945869	2
gMTGLLWETSLLDPEEGIR	CL2283.Contig1_All	N-Term(iTRAQ8plex)	61.51	3	2421.26	-3.09365	0.972076	2	0.999679	2	0.948918	2	1.04514	2	0.967156	2	0.939775	2	1.02942	2	0.973557	2
yYLQDMLALVk	CL10334.Contig4_All	N-Term(iTRAQ8plex); K11(iTRAQ8plex)	61.51	3	1965.13	-3.79228	0.831649	4	1.48189	4	1.12411	4	0.889935	4	0.730392	4	0.553803	4	0.848948	4	1.12224	4
qLIDQVVSTALPESk	CL1830.Contig5_All 60 1754 PREDICTED: clathrin heavy chain 1-like [Cucumis sativus]gi;CL1830.Contig14_All 261 5372 minus strand clathrin heavy chain, putative [Ricinus communis]gi	N-Term(iTRAQ8plex); K15(iTRAQ8plex)	61.48	2	2236.3	-1.46057
vSEEDILAcEER	CL3783.Contig9_All	N-Term(iTRAQ8plex); C9(Carbamidomethyl)	61.48	3	1753.86	0.156922	0.852284	1	0.959335	1	0.866897	1	1.11817	1	0.836367	1	0.827977	1	1.11601	1	0.906675	1
cEcLDILcDVLHk	CL3454.Contig5_All	N-Term(iTRAQ8plex); C1(Carbamidomethyl); C3(Carbamidomethyl); C8(Carbamidomethyl); K13(iTRAQ8plex)	61.47	2	2283.17	-3.0022	1.21238	2	1.53073	2	0.965862	2	1.03031	2	1.21633	2	1.15653	2	0.885456	2	1.09225	2
eGQVIGFLDQFGTELPVk	Unigene26180_All 257 1120 PREDICTED: biotin carboxyl carrier protein of acetyl-CoA carboxylase-like [Vitis vinifera]gi	N-Term(iTRAQ8plex); K18(iTRAQ8plex)	61.47	2	2585.43	-3.84847	0.753045	3	0.842532	3	0.909459	3	1.08044	3	1.02559	3	0.967055	3	0.996752	3	1.00296	3
tYVVQDGDVIFFk	CL14376.Contig1_All 128 1309 minus strand PREDICTED: obg-like ATPase 1 [Vitis vinifera]gi	N-Term(iTRAQ8plex); K13(iTRAQ8plex)	61.45	2	2139.19	-3.09249	0.954058	5	1.1205	5	0.883904	5	1.10309	5	1.07248	5	1.06699	5	0.972626	5	1.02244	5
lGFGcAGLSGmLNAPLSHEAGcEIIk	CL5003.Contig1_All 59 1090 minus strand predicted protein [Populus trichocarpa]gi	N-Term(iTRAQ8plex); C5(Carbamidomethyl); M11(Oxidation); C22(Carbamidomethyl); K26(iTRAQ8plex)	61.44	3	3326.72	1.46687	1.05166	1	1.0817	1	0.964322	1	1.03182	1	0.952522	1	0.927207	1	0.934685	1	1.05307	1
fLDVPQDAAAAEHAk	Unigene24765_All	N-Term(iTRAQ8plex); K15(iTRAQ8plex)	61.41	3	2191.19	-3.11508	0.894264	2	1.14791	2	0.882239	2	1.10347	2	1.036	2	0.938078	2	0.998275	2	1.00168	2
eESNVVADLSASER	Unigene14079_All 494 1828 minus strand Patellin-5, putative [Ricinus communis]gi	N-Term(iTRAQ8plex)	61.41	3	1809.91	-2.1915	1.1907	6	0.964375	6	0.971179	6	1.02515	6	0.963857	6	0.99365	6	1.08596	6	0.928963	6
gLAIGNPLLk	CL9574.Contig1_All	N-Term(iTRAQ8plex); K10(iTRAQ8plex)	61.41	2	1604.03	-5.48015	0.690077	2	0.478456	2	1.13659	2	0.878872	2	1.2132	2	1.48372	2	0.982868	2	1.0141	2
rPVTDLLPLIER	CL4283.Contig1_All 201 1517 PREDICTED: transaldolase isoform 1 [Vitis vinifera]gi	N-Term(iTRAQ8plex)	61.4	3	1726.05	-1.10819	0.90811	19	1.03899	19	1.00126	19	0.999078	19	0.999381	19	0.968927	19	0.985201	19	1.01229	19
vGVIGALEIIEVAR	CL4849.Contig1_All	N-Term(iTRAQ8plex)	61.4	3	1743.07	-1.03318	2.30574	2	1.79418	2	0.895054	2	1.09311	2	1.01137	2	0.719361	2	1.05283	2	0.957555	2
fNLNVQAVNVLLDNIR	CL1830.Contig14_All 261 5372 minus strand clathrin heavy chain, putative [Ricinus communis]gi	N-Term(iTRAQ8plex)	61.39	2	2146.23	2.80279	1.27621	4	1.04585	4	1.10005	4	0.910416	4	1.03507	4	0.935918	4	1.11658	4	0.905381	4
hVVFGQVVEGMDVVk	Unigene10356_All	N-Term(iTRAQ8plex); K15(iTRAQ8plex)	61.37	2	2251.27	0.779337	0.948487	4	1.26941	4	0.981247	4	1.01681	4	1.14077	4	1.17752	4	1.0074	4	0.994346	4
yAVNVSGVEISPYPISR	CL5379.Contig1_All	N-Term(iTRAQ8plex)	61.36	2	2155.17	1.52013	0.806472	4	0.8409	4	0.946786	4	1.04586	4	1.01568	4	1.03853	4	1.08888	4	0.926875	4
qEQDQAAVDSHR	CL4611.Contig2_All	N-Term(iTRAQ8plex)	61.36	3	1687.83	-2.09028	0.94778	2	0.790678	2	1.12904	2	0.854794	2	1.19047	2	0.976723	2	1.11346	2	0.904654	2
vPDGFDYELHNR	CL9867.Contig1_All	N-Term(iTRAQ8plex)	61.34	3	1765.88	-2.76149	0.907291	9	0.990352	9	1.00013	9	1.00008	9	0.915521	9	0.871826	9	0.970181	9	1.02441	9
nNAIVcNIGHFDNEIDmHGLETFPGVQR	CL7072.Contig1_All	N-Term(iTRAQ8plex); C6(Carbamidomethyl); M17(Oxidation)	61.34	4	3517.69	-0.403459	0.853786	2	1.05468	2	0.934397	2	1.05832	2	1.09264	2	1.06323	2	0.959795	2	1.03193	2
fGPALVQGPIFFVFEk	CL9618.Contig4_All	N-Term(iTRAQ8plex); K16(iTRAQ8plex)	61.34	2	2404.39	-0.206276	0.863894	9	1.02956	9	0.97959	8	1.04674	9	1.47486	9	1.20458	9	0.917356	9	1.06706	9
vVDAPEILTVIGk	CL4387.Contig2_All	N-Term(iTRAQ8plex); K13(iTRAQ8plex)	61.33	2	1962.2	-4.70203	1.06532	6	1.78682	6	0.981082	6	1.01693	6	0.964566	6	0.586413	6	0.913499	6	1.07018	6
lDDFLDELIk	Unigene13772_All 128 1567 Histidine decarboxylase [Medicago truncatula]gi	N-Term(iTRAQ8plex); K10(iTRAQ8plex)	61.33	2	1829.05	-3.33588	1.52736	1	1.86349	1	0.98347	1	1.01485	1	1.42939	1	1.2102	1	0.970937	1	1.0238	1
aIVTTVIPLPAEEEk	Unigene15573_All 105 851 minus strand PREDICTED: ATP synthase subunit O, mitochondrial isoform 1 [Vitis vinifera]gi	N-Term(iTRAQ8plex); K15(iTRAQ8plex)	61.32	2	2218.31	-1.56064	0.905988	7	1.22026	7	1.02679	7	0.976455	7	0.719591	7	0.705105	7	0.890715	7	1.08857	7
dTVQcVELAIANPAQR	Unigene17602_All	N-Term(iTRAQ8plex); C5(Carbamidomethyl)	61.31	2	2089.08	-9.95237	0.998027	2	0.823664	2	1.08019	2	0.929079	2	0.912249	2	0.946345	2	1.03615	2	0.970414	2
dVDmVIEAVIENVSLk	Unigene22121_All	N-Term(iTRAQ8plex); M4(Oxidation); K16(iTRAQ8plex)	61.31	2	2398.33	-2.35432	1.00708	4	0.802911	4	1.10365	4	0.908129	4	0.975361	4	1.0232	4	0.783912	4	1.1743	4
mLQVLETNILWVNPDcGLk	CL11824.Contig10_All	N-Term(iTRAQ8plex); C16(Carbamidomethyl); K19(iTRAQ8plex)	61.31	3	2851.56	-1.00372	1.08976	4	1.57703	4	1.00134	4	0.998942	4	1.21423	4	1.09714	4	0.86261	4	1.11126	4
vPTIDVSVVDLTVR	CL1637.Contig1_All	N-Term(iTRAQ8plex)	61.3	3	1817.07	-0.9651	1.07848	21	0.836574	21	1.03273	21	0.971185	21	0.925391	21	0.977597	21	1.03988	21	0.968143	21
yVSGSYDSPEGFQLLDk	Unigene37208_All	N-Term(iTRAQ8plex); K17(iTRAQ8plex)	61.3	2	2513.29	-3.10121	0.941858	7	0.934832	7	0.996083	7	1.00367	7	1.04939	7	1.01835	7	0.991844	7	1.00692	7
gGLSAGDVAAQYk	CL9851.Contig1_All 98 925 PREDICTED: mitochondrial outer membrane protein porin of 36 kDa-like [Vitis vinifera]gi	N-Term(iTRAQ8plex); K13(iTRAQ8plex)	61.3	2	1845.03	-2.99404	0.795768	1	0.705725	1	1.0566	1	0.950035	1	1.01346	1	1.08616	1	0.870309	1	1.10505	1
dLDDFVTFLNEk	CL6611.Contig1_All	N-Term(iTRAQ8plex); K12(iTRAQ8plex)	61.3	2	2064.1	-3.24385	0.837971	5	0.912518	5	1.02737	5	0.975936	5	0.931598	5	0.96277	5	0.876185	5	1.1003	5
fIDVINYVER	CL13027.Contig1_All	N-Term(iTRAQ8plex)	61.29	3	1571.87	-1.67796	1.18366	2	1.08282	2	0.969401	2	1.02702	2	0.970709	2	1.0827	2	1.07309	2	0.940184	2
dEHFNPLLEQISk	CL2174.Contig1_All	N-Term(iTRAQ8plex); K13(iTRAQ8plex)	61.28	2	2178.19	-3.72985	0.998751	3	1.04289	3	1.029	3	0.974496	3	0.94531	3	0.830681	3	0.868179	3	1.10677	3
iQEGVFDVSNESSGIk	CL6926.Contig1_All 135 767 PREDICTED: ras-related protein RABB1b-like [Cucumis sativus]gi	N-Term(iTRAQ8plex); K16(iTRAQ8plex)	61.27	3	2317.25	0.41522	1.23158	1	1.29935	1	1.01089	1	0.990548	1	0.926601	1	0.977089	1	0.903808	1	1.078	1
nIESIQGAEVYPAPR	CL2438.Contig1_All 99 1277 uv excision repair protein rad23, putative [Ricinus communis]gi	N-Term(iTRAQ8plex)	61.26	2	1948.04	-1.04179	1.05461	7	0.991918	7	0.953906	7	1.04105	7	0.904242	7	0.895886	7	1.09719	7	0.921872	7
aVIDDVLAPLNLEEIASk	CL3080.Contig2_All	N-Term(iTRAQ8plex); K18(iTRAQ8plex)	61.26	3	2518.45	-3.25341	1.18771	8	1.01338	8	1.03103	8	0.972675	8	0.99635	8	1.06934	8	0.933258	8	1.05422	8
lIEFPDALDVLLAER	CL3041.Contig1_All	N-Term(iTRAQ8plex)	61.24	3	2018.15	-0.455699	1.17805	2	1.04184	2	1.08241	2	0.921541	2	1.11192	2	1.17176	2	0.967288	2	1.02384	2
aLAEQLFDDENLLIR	CL2157.Contig5_All	N-Term(iTRAQ8plex)	61.24	2	2064.12	-3.88575	1.15144	12	0.981336	12	0.96658	12	1.02982	12	0.987777	12	0.989097	12	1.07906	12	0.936174	12
lLIEDWEGAVADLk	CL892.Contig1_All 94 1485 PREDICTED: dnaJ homolog subfamily C member 3 homolog [Vitis vinifera]gi	N-Term(iTRAQ8plex); K14(iTRAQ8plex)	61.24	3	2180.23	-4.40324	1.34898	3	1.29991	3	1.06707	3	0.940752	3	1.02065	3	1.00897	3	0.943748	3	1.04576	3
vGVVYNPImNELFTGIHGk	CL1435.Contig6_All	N-Term(iTRAQ8plex); M9(Oxidation); K19(iTRAQ8plex)	61.23	3	2712.49	-3.30254	1.47043	1	1.72727	1	0.935832	1	1.05707	1	1.02208	1	0.923151	1	0.887102	1	1.09149	1
nLQYYEISAk	CL3060.Contig2_All	N-Term(iTRAQ8plex); K10(iTRAQ8plex)	61.22	2	1837.03	-2.54119	0.934232	10	1.08734	10	0.961319	10	1.03445	10	1.19942	10	1.07342	10	0.933455	10	1.054	10
vALEAcVQAR	CL6572.Contig1_All 215 1660 ribulose 1,5-bisphosphate carboxylase/oxygenase large subunit [Theobroma cacao]gi	N-Term(iTRAQ8plex); C6(Carbamidomethyl)	61.22	3	1420.79	-0.816239	1.48154	12	1.06002	12	1.11583	12	0.897949	11	0.950815	15	0.964763	15	0.95206	13	1.04043	15
dQIYDIFQLLPPk	CL1731.Contig1_All 168 1406 minus strand predicted protein [Populus trichocarpa]gi;CL1731.Contig5_All	N-Term(iTRAQ8plex); K13(iTRAQ8plex)	61.22	3	2198.26	-3.93798
qGLEAAVEAAAAFLDk	Unigene13583_All	N-Term(iTRAQ8plex); K16(iTRAQ8plex)	61.22	3	2212.23	-6.53381	0.668405	1	0.751048	1	1.01777	1	0.984443	1	1.13602	1	1.00198	1	0.879234	1	1.09784	1
aDFSFALFTGGLSNPk	CL1750.Contig15_All 285 2165 minus strand Nucleotide pyrophosphatase/phosphodiesterase [Medicago truncatula]gi	N-Term(iTRAQ8plex); K16(iTRAQ8plex)	61.22	2	2280.25	1.21346	1.15702	2	0.946225	2	1.05254	2	0.95363	2	1.02186	2	1.08571	2	0.926527	2	1.05965	2
aVVVHADPDDLGR	CL1401.Contig6_All	N-Term(iTRAQ8plex)	61.19	3	1667.9	-1.46477	0.804026	2	0.971062	2	0.966555	2	1.02919	2	1.05656	2	0.964984	2	1.13214	2	0.89184	2
hTGNISLDDVIEIAk	Unigene6138_All 75 572 PREDICTED: 60S ribosomal protein L12 [Vitis vinifera]gi	N-Term(iTRAQ8plex); K15(iTRAQ8plex)	61.19	2	2233.26	-2.48353	1.05703	6	1.12266	6	1.02424	6	0.978517	6	1.00839	6	1.08767	6	0.973986	6	1.02133	6
tVVGVLEEAFHk	CL3367.Contig2_All 168 566 minus strand PREDICTED: tRNA pseudouridine synthase A [Vitis vinifera]gi	N-Term(iTRAQ8plex); K12(iTRAQ8plex)	61.18	3	1937.12	-3.57867	1.60281	3	1.61629	3	0.938856	3	1.05439	3	1.14108	3	1.02902	3	0.936375	3	1.05171	3
vIDANEEFEELLk	Unigene37659_All 94 1617 PREDICTED: splicing factor 3A subunit 3-like [Vitis vinifera]gi	N-Term(iTRAQ8plex); K13(iTRAQ8plex)	61.17	2	2157.19	-1.12818	1.04305	1	1.17907	1	1.17028	1	0.849275	1	1.19097	1	0.950572	1	0.967946	1	1.02622	1
lISLNTGDQNAVk	CL5490.Contig1_All 516 1664 predicted protein [Populus trichocarpa]gi	N-Term(iTRAQ8plex); K13(iTRAQ8plex)	61.16	2	1981.16	4.13071	1.24145	3	1.38889	3	0.94395	3	1.04987	3	1.13029	3	1.05152	3	0.961011	3	1.03182	3
fASVDLVDEVIR	CL7575.Contig3_All 22 1371 PREDICTED: seryl-tRNA synthetase [Vitis vinifera]gi	N-Term(iTRAQ8plex)	61.15	3	1666.93	-2.34005	1.15733	7	1.10345	7	0.934333	7	1.0584	7	1.00151	7	0.980785	7	1.06938	7	0.944327	7
aTSLVVDSGGGSTIVAPVHDGYVLQk	CL8383.Contig2_All	N-Term(iTRAQ8plex); K26(iTRAQ8plex)	61.15	4	3178.75	-2.96786	1.18216	1	1.01718	1	0.968142	1	1.02843	1	0.758438	1	1.3126	1	1.27711	1	0.776608	1
eLYQNTFSDEEkR	CL5526.Contig3_All 242 1984 Patellin-3, putative [Ricinus communis]gi;CL5526.Contig4_All 136 1857 minus strand Patellin-3, putative [Ricinus communis]gi	N-Term(iTRAQ8plex); K12(iTRAQ8plex)	61.15	2	2267.17	-3.71166
lVEEAQLLIQQR	CL576.Contig6_All 456 1316 minus strand Aldolase-type TIM barrel family protein [Arabidopsis thaliana]gi	N-Term(iTRAQ8plex)	61.15	3	1744.02	-4.97447	0.837099	6	0.864771	6	0.972967	6	1.02412	6	0.962713	6	1.00397	6	1.04136	6	0.966823	6
eLLGQIITEAEDYk	CL11587.Contig2_All	N-Term(iTRAQ8plex); K14(iTRAQ8plex)	61.15	2	2230.24	-1.75505	1.24409	1	1.34474	1	0.96961	1	1.02713	1	1.34036	1	1.21445	1	0.91402	1	1.06976	1
tMLELLNQLDGFSSDER	CL2887.Contig1_All 1820 2857 PREDICTED: 26S protease regulatory subunit 6A homolog A-like [Cucumis sativus]gi	N-Term(iTRAQ8plex)	61.14	3	2272.14	-1.63711	1.07232	5	0.953	5	0.972222	5	1.02482	5	1.16408	5	1.12763	5	1.01185	5	0.990772	5
gAIAQcLPDHSLAILVPVLER	CL3732.Contig1_All	N-Term(iTRAQ8plex); C6(Carbamidomethyl)	61.14	3	2576.45	-0.460918	1.22032	3	1.04937	3	1.02915	3	0.974364	3	0.863287	3	1.05254	3	1.12441	3	0.899899	3
dTQLLLENLHSPLPEVSVFR	CL3058.Contig2_All	N-Term(iTRAQ8plex)	61.14	3	2611.44	-0.0191014	0.753856	2	0.633061	2	1.23198	2	0.794537	2	1.15694	2	1.12869	2	1.1857	2	0.850209	2
vLLGIGGGHYVPR	CL11229.Contig2_All	N-Term(iTRAQ8plex)	61.13	3	1641.97	-1.43386	0.703832	2	0.675143	2	1.05046	2	0.954007	2	0.994875	2	1.00225	2	1.05338	2	0.957209	2
eELDGLAANYPDR	Unigene36750_All	N-Term(iTRAQ8plex)	61.13	3	1766.88	-2.50227	1.10235	2	1.11918	2	0.950249	2	1.04214	2	0.963437	2	0.888834	2	1.00892	2	0.986286	2
gmLTGPVTILNWSFVR	CL11824.Contig1_All;CL11824.Contig12_All	N-Term(iTRAQ8plex); M2(Oxidation)	61.12	3	2111.16	-2.39274
vGFGAVDNDGQLTSTFVk	Unigene33466_All	N-Term(iTRAQ8plex); K18(iTRAQ8plex)	61.11	3	2463.33	-2.11127	1.13415	8	1.22643	8	0.977222	8	1.02038	8	1.00805	8	1.02718	8	1.01088	8	0.991521	8
sEGHDDYGLLVSEk	CL17.Contig1_All	N-Term(iTRAQ8plex); K14(iTRAQ8plex)	61.11	2	2157.12	-2.80895	0.949915	6	0.85813	6	0.95983	6	1.03366	6	1.00223	6	1.00487	6	0.970595	6	1.0238	6
sAPPVDIPLDTAADLR	Unigene17287_All	N-Term(iTRAQ8plex)	61.09	2	1955.08	1.65489	1.1709	2	0.827279	2	0.967182	2	1.02915	2	0.804917	2	0.791315	2	1.18702	2	0.849334	2
vQLQEAEEAILk	Unigene24506_All	N-Term(iTRAQ8plex); K12(iTRAQ8plex)	61.09	2	1979.17	0.995117	1.2704	1	1.0454	1	1.10546	1	0.906723	1	1.01712	1	1.087	1	0.918605	1	1.06606	1
lTPEQAAyISVPVEGPYkPPR	CL7072.Contig2_All	N-Term(iTRAQ8plex); Y8(iTRAQ8plex); K18(iTRAQ8plex)	61.07	4	3224.83	-3.49989	0.544541	1	1.10799	1	0.852484	1	1.13094	1	1.23208	1	1.22688	1	0.802318	1	1.15994	1
gNEVVDYIPGLPPTR	CL7700.Contig1_All 128 829 minus strand UDP-glucosyltransferase, putative [Ricinus communis]gi	N-Term(iTRAQ8plex)	61.06	2	1931.05	-2.66983	0.759584	3	0.599026	3	0.976347	3	1.02116	3	0.847424	3	0.894248	3	1.04055	3	0.967599	3
aAIVTcGGLcPGLNDVIR	CL4781.Contig1_All	N-Term(iTRAQ8plex); C6(Carbamidomethyl); C10(Carbamidomethyl)	61.06	3	2190.17	-0.59964	1.21791	2	0.959533	2	0.955133	2	1.03821	2	0.878569	2	1.02466	2	1.14424	2	0.881373	2
cGMIAYQDTLYVHSNR	CL9430.Contig1_All	N-Term(iTRAQ8plex); C1(Carbamidomethyl)	61.06	2	2232.08	-2.43731	1.04132	2	0.853042	2	0.874578	2	1.11135	2	0.974867	2	1.06756	2	1.11856	2	0.901632	2
aGTIEGQVMEIGLTTTSLLSAEk	CL2230.Contig1_All	N-Term(iTRAQ8plex); K23(iTRAQ8plex)	61.06	3	2957.63	-0.787159	0.991237	2	1.04103	2	1.04202	2	0.96003	2	1.13736	2	1.05042	2	0.915505	2	1.06847	2
gDLGMEIPVEk	CL6073.Contig3_All	N-Term(iTRAQ8plex); K11(iTRAQ8plex)	61.05	2	1796.01	-0.19324	0.80396	3	0.76192	3	1.02039	3	0.982122	3	1.03677	3	1.10001	3	0.890958	3	1.08838	3
aLEQLDAALAk	CL5988.Contig1_All	N-Term(iTRAQ8plex); K11(iTRAQ8plex)	61.05	2	1751.05	-3.8671	0.489603	8	0.696843	8	1.00266	8	0.99784	8	0.889459	8	0.749335	8	0.920143	8	1.06481	8
gFGGIGGILR	Unigene20441_All;CL6848.Contig1_All 104 1414 PREDICTED: eukaryotic peptide chain release factor subunit 1-3 [Vitis vinifera]gi	N-Term(iTRAQ8plex)	61.05	3	1250.75	1.18849
vTVTDFGSVGGVVYR	CL13209.Contig1_All	N-Term(iTRAQ8plex)	61.03	3	1860.01	-2.41236	1.15643	14	1.24932	14	0.990031	14	1.009	14	0.862644	14	0.878826	14	1.05871	14	0.952919	14
eIAEAYLGSTVk	Unigene8683_All 3 1058 minus strand uncharacterized protein LOC100501536 [Zea mays]gi;Unigene29775_All 62 1108 minus strand PREDICTED: probable mediator of RNA polymerase II transcription subunit 37e-like [Cucumis sativus]gi;Unigene32484_All 2 1471 minus strand PREDICTED: probable mediator of RNA polymerase II transcription subunit 37e-like [Cucumis sativus]gi	N-Term(iTRAQ8plex); K12(iTRAQ8plex)	61.01	2	1889.08	-2.26131
eGLFTSDQDLYTDER	CL9231.Contig2_All	N-Term(iTRAQ8plex)	61.01	3	2092.99	-5.44201	0.780355	4	0.670876	4	0.959381	4	1.03596	4	0.893292	4	1.02179	4	1.0717	4	0.94158	4
vAMTHPmAVTNcNIDMESLISDQNR	CL1995.Contig8_All 806 3472 PREDICTED: coatomer subunit gamma-2-like [Vitis vinifera]gi	N-Term(iTRAQ8plex); M7(Oxidation); C12(Carbamidomethyl)	61.01	3	3167.48	-1.78956	0.763346	1	0.700818	1	0.903989	1	1.08529	1	0.87222	1	1.03749	1	1.07101	1	0.943006	1
lYSLDAGSIIHSLcFSPNR	Unigene18274_All 2 904 RecName: Full=Guanine nucleotide-binding protein subunit beta-like proteingi;Unigene30213_All 55 1035 PREDICTED: guanine nucleotide-binding protein subunit beta-like protein isoform 1 [Vitis vinifera]gi	N-Term(iTRAQ8plex); C14(Carbamidomethyl)	61	3	2454.27	-1.62976
aAVQIcQAAAAGGEESSLk	CL3650.Contig1_All	N-Term(iTRAQ8plex); C6(Carbamidomethyl); K19(iTRAQ8plex)	61	3	2469.33	1.69041	0.982339	2	0.906992	2	0.967622	2	1.02862	2	0.866694	2	0.982523	2	0.943213	2	1.04346	2
nSQLLPSLGIDPNLALSLPGk	Unigene6129_All	N-Term(iTRAQ8plex); K21(iTRAQ8plex)	61	3	2755.61	-3.38097	0.682991	3	1.30303	3	1.04577	3	0.959629	3	1.2396	3	1.04221	3	0.924787	3	1.06106	3
iPIPVFDLYGVGSR	CL6944.Contig2_All 169 954 predicted protein [Populus trichocarpa]gi	N-Term(iTRAQ8plex)	60.99	3	1837.05	-1.85289	0.558544	2	0.468146	2	0.961369	2	1.03418	2	1.0061	2	1.06128	2	1.04284	2	0.964497	2
sVSQEYGGGAFk	CL5305.Contig1_All 100 2124 PREDICTED: uncharacterized protein LOC100262703 [Vitis vinifera]gi	N-Term(iTRAQ8plex); K12(iTRAQ8plex)	60.99	2	1837.98	-4.5474	0.867288	1	0.854914	1	1.02342	1	0.979438	1	1.00739	1	1.16677	1	0.88463	1	1.09349	1
gIAAQDSGAFSWEIVPVEVSGGR	Unigene25271_All	N-Term(iTRAQ8plex)	60.98	3	2636.37	1.49971	1.00493	2	0.833512	2	1.00326	2	0.997176	2	1.00087	2	1.13311	2	1.09263	2	0.924501	2
qSSVELLGDLLFk	CL178.Contig1_All	N-Term(iTRAQ8plex); K13(iTRAQ8plex)	60.98	3	2057.21	-2.52723	0.942008	2	1.08468	2	1.03222	2	0.971639	2	1.162	2	1.07434	2	0.914874	2	1.06906	2
gPGIGLAMYNVDESIR	CL13436.Contig1_All 1653 2579 minus strand Isocitrate dehydrogenase-like protein [Medicago truncatula]gi	N-Term(iTRAQ8plex)	60.97	3	1996.04	-1.59044	0.846431	2	0.825805	2	0.935051	2	1.0555	2	0.927395	2	1.09235	2	1.07468	2	0.939841	2
tLNcLPIANVEHFR	Unigene5849_All	N-Term(iTRAQ8plex); C4(Carbamidomethyl)	60.95	2	1988.07	-1.20186	0.999215	7	1.1975	7	0.912653	7	1.07761	7	1.01202	7	0.881521	7	1.12748	7	0.897414	7
iQEVPHEGPmcDLLWSDPDDR	CL4139.Contig1_All 349 1266 minus strand protein phosphatase 2A catalytic subunit [Solanum lycopersicum]gi	N-Term(iTRAQ8plex); M10(Oxidation); C11(Carbamidomethyl)	60.95	3	2829.31	-2.36735	1.08629	1	1.22225	1	1.01582	1	0.986176	1	0.804273	1	0.834957	1	0.983972	1	1.01328	1
vETGVLkPGMVVTFGPSGLTTEVk	CL4654.Contig3_All;Unigene25828_All 2 586 minus strand elongation factor 1-alpha, putative [Ricinus communis]gi	N-Term(iTRAQ8plex); K7(iTRAQ8plex); K24(iTRAQ8plex)	60.94	2	3358.94	-2.16887
vLQFAGIEDVFTSSR	CL8148.Contig1_All	N-Term(iTRAQ8plex)	60.94	2	1973.06	-1.28834	1.03256	3	1.17571	3	0.871907	3	1.11373	3	0.795088	3	0.584884	3	1.04694	3	0.962442	3
tGPAAADQQQPAQLSR	CL11830.Contig1_All 149 664 minus strand predicted protein [Populus trichocarpa]gi	N-Term(iTRAQ8plex)	60.93	2	1943.02	-0.205679	1.34112	5	1.73619	5	0.774275	5	1.20026	5	0.983025	5	0.87769	5	1.01446	5	0.988666	5
lcIFEGELGAGSk	CL8927.Contig3_All	N-Term(iTRAQ8plex); C2(Carbamidomethyl); K13(iTRAQ8plex)	60.92	3	1989.09	-2.77939	1.55571	6	1.36918	6	1.12496	6	0.889378	6	1.00897	6	0.971301	6	0.903972	6	1.07783	6
gGPSLEFGcTAFPDEIAIDSLSVk	Unigene14267_All 59 802 minus strand PREDICTED: uncharacterized protein At2g39795, mitochondrial [Vitis vinifera]gi	N-Term(iTRAQ8plex); C9(Carbamidomethyl); K24(iTRAQ8plex)	60.88	2	3118.63	1.50826	0.848877	1	0.807932	1	1.071	1	0.937269	1	1.10393	1	1.10998	1	0.995756	1	1.00377	1
lLSLNDLSLDDLk	CL4067.Contig2_All	N-Term(iTRAQ8plex); K13(iTRAQ8plex)	60.87	2	2067.21	-3.38789	0.902569	1	0.9651	1	0.982044	1	1.01611	1	1.12546	1	1.05994	1	1.00587	1	0.995604	1
nQFVETNVGFDTIck	CL8328.Contig7_All 135 1982 minus strand phosphofructokinase, putative [Ricinus communis]gi	N-Term(iTRAQ8plex); C14(Carbamidomethyl); K15(iTRAQ8plex)	60.87	2	2380.25	2.75596	1.15841	2	1.277	2	1.02506	2	0.977609	2	1.11796	2	1.05399	2	0.959526	2	1.03277	2
iGGNAPDTNYLFMGDYVDR	CL4139.Contig1_All 349 1266 minus strand protein phosphatase 2A catalytic subunit [Solanum lycopersicum]gi	N-Term(iTRAQ8plex)	60.86	2	2422.16	-2.03432	1.0689	2	1.1206	2	0.985434	2	1.01276	2	0.939512	2	0.951664	2	1.15745	2	0.870894	2
aVADHGELALITVDSQQTVSEESIk	CL6273.Contig1_All	N-Term(iTRAQ8plex); K25(iTRAQ8plex)	60.86	3	3248.74	-0.737887	1.03826	2	0.738606	2	1.0654	2	0.94223	2	0.929636	2	1.00122	2	0.989666	2	1.00864	2
eLLLVPSAPQVSIAR	CL2543.Contig27_All	N-Term(iTRAQ8plex)	60.84	4	1897.14	-1.92218	0.794774	4	0.763014	4	0.972707	4	1.02274	4	0.964173	4	0.992873	4	1.07712	4	0.937626	4
nEELAANYLLDHmHEFEE	CL2438.Contig3_All 98 1234 PREDICTED: putative DNA repair protein RAD23-3 [Vitis vinifera]gi	N-Term(iTRAQ8plex); M13(Oxidation)	60.84	3	2524.14	-8.4639	0.938013	2	0.97531	2	1.05671	2	0.949926	2	1.00808	2	0.977069	2	1.1247	2	0.899481	2
aADALHQEER	CL3555.Contig1_All 157 1683 minus strand PREDICTED: LIMR family protein At5g01460 [Vitis vinifera]gi;Unigene27935_All	N-Term(iTRAQ8plex)	60.83	3	1443.74	-3.90912
vHDSMLLAASEALSR	Unigene38205_All 219 1991 minus strand malic enzyme, putative [Ricinus communis]gi	N-Term(iTRAQ8plex)	60.81	3	1904.02	-0.334151	0.972658	9	1.00269	9	0.994686	9	1.00491	9	0.938026	9	0.995354	9	0.996673	9	1.00303	9
dFEQIAEFLHR	Unigene9626_All 36 1448 minus strand PREDICTED: serine hydroxymethyltransferase 1-like [Cucumis sativus]gi	N-Term(iTRAQ8plex)	60.8	3	1708.89	-0.982508	0.985952	11	0.991567	11	1.01449	11	0.987355	11	0.956561	11	1.01741	11	0.974153	11	1.02121	11
qTLLELVDLIQSGSck	Unigene13847_All 205 1671 minus strand protein phosphatase 2a, regulatory subunit, putative [Ricinus communis]gi	N-Term(iTRAQ8plex); C15(Carbamidomethyl); K16(iTRAQ8plex)	60.8	3	2412.36	-1.28502	0.894906	2	1.23906	2	1.09832	2	0.90956	2	1.22406	2	1.05075	2	1.06237	2	0.946585	2
gALVEFYAPWcGHck	CL6611.Contig1_All	N-Term(iTRAQ8plex); C11(Carbamidomethyl); C14(Carbamidomethyl); K15(iTRAQ8plex)	60.79	2	2403.22	-1.85987	0.577017	3	0.793382	3	0.922187	3	1.06916	3	0.985324	3	1.03464	3	1.03828	3	0.969432	3
sVDILGLGTGLDLEk	Unigene2096_All	N-Term(iTRAQ8plex); K15(iTRAQ8plex)	60.77	3	2138.25	-2.23512	0.747784	7	0.860154	7	0.990596	7	1.00853	7	1.0294	7	1.01	7	0.937105	7	1.05112	7
iIADEGVLALWk	CL8093.Contig4_All;CL8093.Contig5_All	N-Term(iTRAQ8plex); K12(iTRAQ8plex)	60.77	2	1936.17	-3.80052
aPEYLAMNELVLDIVk	Unigene13989_All 180 746 protease C56, putative [Ricinus communis]gi	N-Term(iTRAQ8plex); K16(iTRAQ8plex)	60.77	3	2426.38	-1.2156	0.576442	2	0.616857	2	0.525082	2	1.30004	2	1.32662	2	1.1302	2	0.911018	2	1.07139	2
aVVAQPVSAGVcGSER	Unigene14273_All 3 632 minus strand cysteine protease, putative [Ricinus communis]gi	N-Term(iTRAQ8plex); C12(Carbamidomethyl)	60.76	2	1890.99	-3.39021	0.959131	4	0.736851	4	0.994249	4	1.0022	4	1.11182	4	0.973512	4	1.1348	4	0.889576	4
iESELSSIcDGILk	CL118.Contig7_All 94 849 minus strand PREDICTED: 14-3-3-like protein-like [Cucumis sativus]gi;Unigene12501_All 102 860 minus strand 14-3-3 protein [Nicotiana tabacum]gi	N-Term(iTRAQ8plex); C9(Carbamidomethyl); K14(iTRAQ8plex)	60.76	2	2172.2	-4.20282
sISSGFGVLLk	CL5016.Contig5_All 157 1278 mitochondrial phosphate transporter [Glycine max]gi	N-Term(iTRAQ8plex); K11(iTRAQ8plex)	60.75	2	1716.05	0.184249	1.04762	13	1.20573	13	1.02572	13	0.977405	13	1.09218	13	1.06612	13	0.91963	13	1.06523	13
dITFQNTAGPSk	CL9430.Contig1_All	N-Term(iTRAQ8plex); K12(iTRAQ8plex)	60.75	3	1887.03	-4.97271	1.15444	21	0.886152	21	1.058	21	0.948793	21	0.946267	21	1.00701	21	0.977572	21	1.01845	21
lNIAIIHPDLGIGGAER	CL528.Contig15_All 565 756 minus strand predicted protein [Populus trichocarpa]gi	N-Term(iTRAQ8plex)	60.75	4	2063.19	-1.42108	0.812289	3	1.05171	3	1.06661	3	0.94116	3	0.953681	3	0.802839	3	1.08904	3	0.928454	3
eDDLPVHGLSEmVVGVLGGGQLGR	CL1773.Contig2_All	N-Term(iTRAQ8plex); M12(Oxidation)	60.75	3	2754.44	-0.706097	0.512846	2	0.864199	2	0.653161	2	1.2401	2	0.606855	2	1.59185	2	1.0062	2	0.979717	2
aAVSAMPELLHSAk	CL682.Contig13_All	N-Term(iTRAQ8plex); K14(iTRAQ8plex)	60.74	3	2033.16	-1.54023	0.950602	1	1.09455	1	1.13188	1	0.883309	1	0.971747	1	0.997412	1	0.95156	1	1.03945	1
vDYLSLPcPIPYEEIHR	Unigene38121_All	N-Term(iTRAQ8plex); C8(Carbamidomethyl)	60.74	2	2405.26	4.82677	1.07064	2	0.782344	2	1.06296	2	0.943928	2	0.893622	2	0.918966	2	1.10828	2	0.912903	2
gLSIASTFVGNSTSIQEmFR	CL2899.Contig10_All 138 1478 PREDICTED: tubulin beta-1 chain [Vitis vinifera]gi	N-Term(iTRAQ8plex); M18(Oxidation)	60.74	3	2465.26	-2.32345	1.58954	1	1.31941	1	1.00562	1	0.995214	1	0.866072	1	0.96766	1	1.06104	1	0.951062	1
hIAEEDDDEF	CL2521.Contig8_All	N-Term(iTRAQ8plex)	60.72	2	1523.68	-2.82101	1.04915	1	1.37578	1	0.985643	1	1.01292	1	1.08285	1	0.873416	1	0.966305	1	1.02754	1
vAALINVPR	Unigene35141_All	N-Term(iTRAQ8plex)	60.71	3	1256.8	0.548291	0.166727	2	0.178628	2	0.916988	2	1.06974	2	0.910756	2	0.910837	2	1.02456	2	0.980144	2
hVVFGQVVEGmDVVk	Unigene10356_All	N-Term(iTRAQ8plex); M11(Oxidation); K15(iTRAQ8plex)	60.7	3	2267.26	-4.33852	1.20082	2	1.45731	2	0.987504	2	1.01127	2	0.93653	2	0.815639	2	0.918996	2	1.06493	2
tPTFATVILR	Unigene37208_All	N-Term(iTRAQ8plex)	60.7	3	1422.86	-4.7717	1.20421	10	0.976147	10	0.992835	10	1.00647	10	0.88499	10	0.937991	10	1.1074	10	0.913554	10
vLLDAAGNPVLTLQQk	CL9989.Contig2_All	N-Term(iTRAQ8plex); K16(iTRAQ8plex)	60.7	2	2288.38	-0.498865	1.05503	3	1.21794	3	1.00345	3	0.99714	3	0.86973	3	0.898496	3	0.922794	3	1.06267	3
dRPVFEADDQSAMVYLLATQR	Unigene17980_All 380 1753 PREDICTED: putative glycosyltransferase 2-like [Cucumis sativus]gi	N-Term(iTRAQ8plex)	60.68	3	2729.38	-1.00344	0.87076	1	0.802078	1	1.00215	1	0.998291	1	1.00094	1	1.02252	1	1.11274	1	0.909315	1
iSQEVSGDALGEEFk	CL1145.Contig2_All	N-Term(iTRAQ8plex); K15(iTRAQ8plex)	60.68	3	2217.19	0.434109	0.9446	1	1.17907	1	1.05064	1	0.955317	1	0.969187	1	1.04888	1	0.953772	1	1.03766	1
aELFGIPGVTYSLTQGVVk	Unigene961_All 346 1692 PREDICTED: NEDD8-activating enzyme E1 catalytic subunit [Vitis vinifera]gi	N-Term(iTRAQ8plex); K19(iTRAQ8plex)	60.68	2	2587.5	0.865328	0.846551	4	0.784922	4	0.929049	4	1.06279	4	1.08276	4	0.929838	4	0.94582	4	1.04271	4
vVPVHANDTAEELAAR	CL5446.Contig3_All 150 1040 PREDICTED: phosphoribosylglycinamide formyltransferase, chloroplastic [Vitis vinifera]gi	N-Term(iTRAQ8plex)	60.67	3	1996.07	-2.81267	0.853723	3	0.864955	3	0.940733	3	1.05273	3	0.967381	3	1.0262	3	1.06621	3	0.946885	3
kVDYPLELDVYDLcSDDLR	CL8827.Contig3_All 59 1507 minus strand PREDICTED: ubiquitin carboxyl-terminal hydrolase 6 [Vitis vinifera]gi	N-Term(iTRAQ8plex); K1(iTRAQ8plex); C14(Carbamidomethyl)	60.67	3	2936.51	-3.64767	0.869136	1	0.704134	1	1.06584	1	0.94184	1	0.921893	1	1.02214	1	0.917536	1	1.06692	1
dGSGYITIDELQQAcR	CL7831.Contig3_All	N-Term(iTRAQ8plex); C15(Carbamidomethyl)	60.67	2	2130.04	-0.889895	1.17152	1	1.28084	1	0.976582	1	1.02095	1	0.898147	1	0.978219	1	1.02062	1	0.983692	1
yHASAIDVPGPEVDR	CL6312.Contig9_All	N-Term(iTRAQ8plex)	60.66	3	1929.99	-2.41112	0.925831	5	0.941839	5	0.990523	5	1.0086	5	1.07061	5	1.0879	5	0.931645	5	1.05553	5
aALPVGTVSGAPk	CL3294.Contig1_All	N-Term(iTRAQ8plex); K13(iTRAQ8plex)	60.66	2	1776.09	2.15353	0.795878	2	0.736566	2	1.03481	2	0.969278	2	0.973385	2	1.05633	2	0.921251	2	1.06373	2
iNEGQNNVVITDR	CL1950.Contig15_All	N-Term(iTRAQ8plex)	60.65	3	1775.96	0.163458	0.791557	3	0.766646	3	0.980651	3	1.01735	3	0.961863	3	0.909125	3	0.997904	3	1.00203	3
lEVEVTNLAAk	CL267.Contig1_All	N-Term(iTRAQ8plex); K11(iTRAQ8plex)	60.65	2	1795.07	-3.00466	0.9697	1	0.856127	1	0.975103	1	1.02226	1	0.940994	1	1.08647	1	0.97065	1	1.02404	1
aVADHGVEVVIGk	Unigene17726_All	N-Term(iTRAQ8plex); K13(iTRAQ8plex)	60.62	2	1902.13	0.362634	0.877439	1	0.737096	1	0.861614	1	1.12285	1	0.904749	1	1.01184	1	0.967196	1	1.02682	1
vLNTGSPITVPVGR	CL10527.Contig1_All;CL10527.Contig2_All;CL10527.Contig3_All	N-Term(iTRAQ8plex)	60.61	3	1714.01	-1.35763
sEIEYYAmLAk	Unigene33161_All 73 408 predicted protein [Populus trichocarpa]gi;Unigene36536_All 104 427 minus strand 60S ribosomal protein L30, putative [Ricinus communis]gi	N-Term(iTRAQ8plex); M8(Oxidation); K11(iTRAQ8plex)	60.59	2	1942.03	-8.35108
lLIVDADASELSk	CL1275.Contig3_All	N-Term(iTRAQ8plex); K13(iTRAQ8plex)	60.57	2	1982.16	-0.256344	1.15197	3	1.02469	3	1.00752	3	0.993534	3	1.00338	3	1.07441	3	0.957611	3	1.03456	3
gITmAVDAVVTNLk	CL13984.Contig4_All 166 1890 PREDICTED: chaperonin CPN60-2, mitochondrial-like [Cucumis sativus]gi	N-Term(iTRAQ8plex); M4(Oxidation); K14(iTRAQ8plex)	60.57	2	2056.18	-4.93304	1.0776	3	1.1881	3	1.02298	3	0.97983	3	1.01252	3	0.943212	3	0.88212	3	1.09551	3
vVcVTGGSGFIGSELVR	CL7245.Contig5_All 237 698 minus strand PREDICTED: dihydroflavonol-4-reductase [Vitis vinifera]gi	N-Term(iTRAQ8plex); C3(Carbamidomethyl)	60.56	3	2041.11	2.57487	1.0949	2	1.05796	2	0.963439	2	1.03254	2	1.03302	2	0.910609	2	1.16861	2	0.861179	2
aALQWAIDNLADk	CL3502.Contig7_All	N-Term(iTRAQ8plex); K13(iTRAQ8plex)	60.56	2	2037.15	-3.45985	1.055	3	1.76906	3	1.06809	3	0.939845	3	0.947164	3	0.845594	3	0.959585	3	1.03297	3
tTPSYVAFTDTER	Unigene406_All;Unigene28182_All;Unigene28183_All;Unigene32484_All 2 1471 minus strand PREDICTED: probable mediator of RNA polymerase II transcription subunit 37e-like [Cucumis sativus]gi	N-Term(iTRAQ8plex)	60.55	2	1791.9	-1.84351
mIFEPILEEGIFR	CL7008.Contig2_All	N-Term(iTRAQ8plex); M1(Oxidation)	60.54	3	1914.03	-1.12187	1.36399	3	1.2263	3	0.904674	3	1.08469	3	0.898783	3	0.85624	3	0.965154	3	1.02847	3
iDELINDEFLQDFk	Unigene9156_All	N-Term(iTRAQ8plex); K14(iTRAQ8plex)	60.54	2	2347.26	-1.35365	0.380444	2	0.477703	2	0.920143	2	1.06999	2	1.29645	2	1.23376	2	0.988318	2	1.00554	2
dAILQSLQEMSLSALR	CL8697.Contig2_All	N-Term(iTRAQ8plex)	60.53	3	2079.14	0.368993	0.843881	3	0.737186	3	0.911391	3	1.07873	3	1.14746	3	1.01379	3	1.0806	3	0.935267	3
sYNTLMGELVALETR	CL10496.Contig1_All	N-Term(iTRAQ8plex)	60.53	3	2001.06	-3.43714	1.30049	2	1.17241	2	1.04243	2	0.962242	2	1.15678	2	1.21855	2	1.09376	2	0.919075	2
hPEELAHESNNGLDIGVR	Unigene2876_All	N-Term(iTRAQ8plex)	60.53	4	2291.16	-3.14681	0.821432	6	0.792968	6	0.93266	6	1.05962	6	1.05543	6	1.06356	6	0.939635	6	1.04906	6
iELEAPTPSLGAPEPLLHR	CL770.Contig4_All	N-Term(iTRAQ8plex)	60.52	3	2344.32	-1.21345	1.14124	2	1.19209	2	1.00325	2	0.997082	2	0.965233	2	0.83452	2	1.12083	2	0.900228	2
dIESAYWELVVk	Unigene33971_All;CL4283.Contig1_All 201 1517 PREDICTED: transaldolase isoform 1 [Vitis vinifera]gi	N-Term(iTRAQ8plex); K12(iTRAQ8plex)	60.51	2	2060.14	-3.7028
lDPcGAVHITIGDGGNR	Unigene13595_All	N-Term(iTRAQ8plex); C4(Carbamidomethyl)	60.5	3	2056.05	-3.27156	0.813445	3	0.950087	3	1.07053	3	0.937682	3	0.921202	3	0.949138	3	1.16689	3	0.865602	3
sFDPNNPQSILLDFISScQNLR	CL2103.Contig8_All	N-Term(iTRAQ8plex); C18(Carbamidomethyl)	60.45	3	2869.44	-2.00763	1.12419	1	0.76709	1	0.875313	1	1.11071	1	0.973687	1	0.818197	1	1.2585	1	0.791639	1
gFYVQPTVFSNVQDDMLIAk	Unigene17942_All 386 1999 PREDICTED: aldehyde dehydrogenase family 2 member B4, mitochondrial [Vitis vinifera]gi	N-Term(iTRAQ8plex); K20(iTRAQ8plex)	60.45	2	2880.54	-0.042781	0.622105	3	0.580825	3	0.948289	3	1.04603	3	0.988984	3	1.16253	3	0.970249	3	1.02436	3
sILGSVTTSNFLNPQDDLSFk	CL7064.Contig1_All	N-Term(iTRAQ8plex); K21(iTRAQ8plex)	60.45	3	2891.55	-2.99768	0.883606	1	0.644572	1	1.03209	1	0.971757	1	1.01686	1	1.10783	1	0.928276	1	1.05825	1
vVAQVMGDVFPELk	CL6548.Contig1_All	N-Term(iTRAQ8plex); K14(iTRAQ8plex)	60.44	2	2140.22	-6.45888	0.874665	3	1.03446	3	0.944429	3	1.04945	3	1.11182	3	1.13851	3	0.936689	3	1.05146	3
sDVSNVINADEFEYkDPVDGSISk	CL10239.Contig1_All 272 2017 minus strand phosphoglucomutase, putative [Ricinus communis]gi	N-Term(iTRAQ8plex); K15(iTRAQ8plex); K24(iTRAQ8plex)	60.43	3	3540.83	-5.67598	0.846097	5	0.838843	5	1.02228	5	0.980455	5	0.973759	5	1.1166	5	0.983113	5	1.01397	5
eSITVTVQEVTPR	Unigene378_All 972 1574 minus strand glucose-6-phosphate isomerase, putative [Ricinus communis]gi;CL1172.Contig11_All;CL5623.Contig1_All 1 666 Glucose-6-phosphate isomerase [Medicago truncatula]gi	N-Term(iTRAQ8plex)	60.41	3	1762.98	-0.973713
aYEAQITQQGEFESLHR	Unigene4609_All 197 1321 PREDICTED: uncharacterized protein LOC100263058 [Vitis vinifera]gi	N-Term(iTRAQ8plex)	60.41	3	2311.15	-3.53396	0.943065	3	0.98137	3	0.974838	3	1.0225	3	0.89788	3	0.878472	3	1.10053	3	0.919176	3
qPGVLQVVPSR	Unigene21053_All 127 564 minus strand peptidase, putative [Ricinus communis]gi	N-Term(iTRAQ8plex)	60.41	3	1483.89	-2.93124	0.470264	4	0.695286	4	0.958052	4	1.03737	4	0.765968	4	0.865973	4	1.15628	4	0.874083	4
gDQTNFEIEPSFGVEASELYPDVk	CL4244.Contig3_All	N-Term(iTRAQ8plex); K24(iTRAQ8plex)	60.41	3	3279.64	-2.11935	1.28852	7	1.05353	7	0.954605	7	1.04043	7	0.789794	7	1.00226	7	0.953251	7	1.03808	7
vMDFGSVFLVSPVk	CL79.Contig39_All 2 763 PREDICTED: staphylococcal nuclease domain-containing protein 1 [Vitis vinifera]gi;CL79.Contig56_All 263 3217 minus strand PREDICTED: staphylococcal nuclease domain-containing protein 1 [Vitis vinifera]gi;CL79.Contig52_All	N-Term(iTRAQ8plex); K14(iTRAQ8plex)	60.41	2	2133.22	-3.63735
dSSSSPLSQFLELNSEAVEALk	Unigene38218_All 77 1078 PREDICTED: uncharacterized protein LOC101212982 [Cucumis sativus]gi	N-Term(iTRAQ8plex); K22(iTRAQ8plex)	60.41	3	2959.57	-1.66527	1.2402	2	1.55215	2	1.16756	2	0.851585	2	1.12692	2	0.909244	2	0.965629	2	1.02578	2
eANLYTETAEGIHSYGIAGHR	CL5936.Contig2_All 332 1522 PREDICTED: probable N-acetyl-gamma-glutamyl-phosphate reductase, chloroplastic [Vitis vinifera]gi	N-Term(iTRAQ8plex)	60.4	3	2593.29	-3.45449	0.903396	4	0.873471	4	0.98015	4	1.01768	4	1.03597	4	1.1124	4	1.05671	4	0.954471	4
eVEAVcNPIIAAVYQR	CL5159.Contig2_All 81 2075 RecName: Full=Luminal-binding protein 5; Short=BiP 5; AltName: Full=78 kDa glucose-regulated protein homolog 5; Short=GRP-78-5; Flags: Precursorgi	N-Term(iTRAQ8plex); C6(Carbamidomethyl)	60.39	3	2136.14	-2.10691	1.08774	4	0.896673	4	0.943941	4	1.04604	4	0.943203	4	0.915723	4	1.12548	4	0.895691	4
gYNIQSLAVGHAEVEGLSR	Unigene14311_All	N-Term(iTRAQ8plex)	60.39	3	2304.22	-0.163948	0.762109	2	0.728093	2	0.893718	2	1.09402	2	0.89718	2	0.942137	2	0.996212	2	1.00088	2
gALDGGLDIPHSDk	CL3075.Contig1_All	N-Term(iTRAQ8plex); K14(iTRAQ8plex)	60.39	2	2003.07	-17.4179	1.19387	2	1.18737	2	1.13526	2	0.879745	2	0.916588	2	0.972122	2	0.969815	2	1.02399	2
gESLVADVTTQLk	CL27.Contig1_All	N-Term(iTRAQ8plex); K13(iTRAQ8plex)	60.39	2	1969.15	1.55203	1.05328	1	1.09068	1	1.08844	1	0.921809	1	0.98621	1	1.08337	1	0.955327	1	1.03641	1
eVYPGEVLLVDk	CL9538.Contig1_All 105 1769 minus strand predicted protein [Populus trichocarpa]gi	N-Term(iTRAQ8plex); K12(iTRAQ8plex)	60.37	2	1969.15	-0.551452	1.3315	2	1.19912	2	1.00458	2	0.994286	2	0.902429	2	0.988928	2	0.923853	2	1.06179	2
dSATSSELEVQEk	CL6848.Contig1_All 104 1414 PREDICTED: eukaryotic peptide chain release factor subunit 1-3 [Vitis vinifera]gi	N-Term(iTRAQ8plex); K13(iTRAQ8plex)	60.37	2	2031.06	-4.14863	0.792902	1	0.682135	1	1.09097	1	0.91957	1	1.1183	1	0.998569	1	0.875243	1	1.10106	1
lAPNATLFAVGSR	CL5926.Contig1_All	N-Term(iTRAQ8plex)	60.36	3	1620.93	-1.84947	1.05149	4	1.02726	4	0.77642	4	1.19761	4	0.858169	4	0.867465	4	1.04643	4	0.962623	4
eLESIcNPIIAk	CL14166.Contig2_All	N-Term(iTRAQ8plex); C6(Carbamidomethyl); K12(iTRAQ8plex)	60.34	2	1995.13	-3.34746	0.876606	8	0.830411	8	0.966867	8	1.02449	8	1.01179	8	1.0132	8	0.959769	8	1.03252	8
gVVYATEALLAEYk	CL900.Contig4_All	N-Term(iTRAQ8plex); K14(iTRAQ8plex)	60.34	2	2135.21	-5.54013	0.493961	3	0.502256	3	0.965254	3	1.03099	3	1.04449	3	1.07243	3	0.958248	3	1.03405	3
lQNFTEAVADANR	Unigene6427_All 196 1272 minus strand PREDICTED: protein SGT1 homolog [Vitis vinifera]gi	N-Term(iTRAQ8plex)	60.33	3	1752.92	0.723069	1.05803	1	0.939446	1	0.812488	1	1.16639	1	0.922879	1	0.947134	1	1.01916	1	0.984867	1
gEEAHNLGLVDAIVAPEELVSTAR	Unigene22121_All	N-Term(iTRAQ8plex)	60.32	2	2794.48	-1.62059	1.12629	7	0.855027	7	1.11916	7	0.894587	7	0.954361	7	0.862623	7	1.11533	7	0.907225	7
dTNHLFLELPLLk	CL3218.Contig1_All	N-Term(iTRAQ8plex); K13(iTRAQ8plex)	60.32	2	2161.28	-3.34905	1.05182	4	1.05449	4	1.05373	4	0.952235	4	1.09698	4	1.09011	4	0.86899	4	1.10606	4
aGNSEVFAILPGFPDNVR	Unigene8750_All	N-Term(iTRAQ8plex)	60.31	2	2207.17	-3.20059	1.71651	1	1.52289	1	0.869328	1	1.11601	1	1.02776	1	1.08732	1	1.05384	1	0.956869	1
sQVFSTAADNQTQVGIk	CL1028.Contig8_All;Unigene28521_All	N-Term(iTRAQ8plex); K17(iTRAQ8plex)	60.31	2	2402.32	1.99627
aVAGAGVLAGYDk	CL9158.Contig1_All	N-Term(iTRAQ8plex); K13(iTRAQ8plex)	60.3	2	1800.05	1.6574	0.756474	5	0.997468	5	0.910766	5	1.07929	5	0.984237	5	0.860754	5	0.929592	5	1.05719	5
vSNLLYVDQPTGTGFSYSSDR	CL7430.Contig3_All	N-Term(iTRAQ8plex)	60.3	2	2610.29	-1.99691	0.752603	2	0.819479	2	0.872895	2	1.09581	2	0.997811	2	1.03454	2	1.10711	2	0.905689	2
dPYEYPVFHAGPR	CL9287.Contig2_All 6 1433 PREDICTED: cytochrome P450 94A1 [Vitis vinifera]gi	N-Term(iTRAQ8plex)	60.28	3	1851.93	-2.21987	0.834834	1	0.870316	1	0.973487	1	1.0237	1	0.954569	1	0.989594	1	1.02886	1	0.977043	1
fSSEDVSAQNQVk	Unigene34132_All	N-Term(iTRAQ8plex); K13(iTRAQ8plex)	60.27	2	2047.1	2.36523	0.377476	1	0.472642	1	1.08328	1	0.926385	1	0.747534	1	0.649815	1	0.927123	1	1.05918	1
ayHEQLSVAEITNSAFEPASMMVk	Unigene13631_All 115 1464 minus strand alpha-tubulin [Gossypium hirsutum]gi	N-Term(iTRAQ8plex); Y2(iTRAQ8plex); K24(iTRAQ8plex)	60.26	3	3565.86	-6.40029	1.01229	1	1.22497	1	0.883606	1	1.10336	1	0.979853	1	1.17205	1	0.911385	1	1.07188	1
aISEGWLDESFLk	CL3080.Contig1_All;CL3080.Contig2_All	N-Term(iTRAQ8plex); K13(iTRAQ8plex)	60.26	2	2103.15	-6.16697
aHELYLEVk	CL2236.Contig15_All 118 2187 PREDICTED: acyltransferase-like protein At3g26840, chloroplastic-like [Vitis vinifera]gi	N-Term(iTRAQ8plex); K9(iTRAQ8plex)	60.24	2	1710	-1.90113	0.40174	2	0.492785	2	1.14448	2	0.869552	2	1.16118	2	1.18204	2	1.11974	2	0.903603	2
aAAGAPNVLGDcPFSQR	CL1420.Contig1_All	N-Term(iTRAQ8plex); C12(Carbamidomethyl)	60.23	3	2035.03	-2.92743	0.980146	6	0.802394	6	0.936816	6	1.05147	6	0.776333	6	0.861564	6	1.10822	6	0.91074	6
gYPIIFVNTPLNIAk	CL1568.Contig1_All	N-Term(iTRAQ8plex); K15(iTRAQ8plex)	60.22	2	2268.35	-1.47493	0.932495	4	1.09528	4	1.0224	4	0.980163	4	1.0783	4	1.23445	4	0.932273	4	1.05478	4
gcDGSVLLDATANNLAEk	Unigene42869_All	N-Term(iTRAQ8plex); C2(Carbamidomethyl); K18(iTRAQ8plex)	60.22	2	2456.3	2.93211	1.37346	3	1.06162	3	1.10272	3	0.909156	3	0.991137	3	1.06996	3	0.909621	3	1.07331	3
nLGNSGDVNLYAQLIDEAEGLEk	CL1647.Contig56_All 248 1834 minus strand PREDICTED: importin subunit alpha-1 [Vitis vinifera]gi	N-Term(iTRAQ8plex); K23(iTRAQ8plex)	60.22	3	3070.61	-1.80254	0.946426	1	1.069	1	1.08552	1	0.924399	1	1.23389	1	1.1863	1	1.01402	1	0.989021	1
lSELTQAEVNSLk	CL1225.Contig6_All	N-Term(iTRAQ8plex); K13(iTRAQ8plex)	60.2	2	2040.18	-0.656303	1.05769	2	1.22293	2	1.06495	2	0.942528	2	1.05877	2	1.07937	2	0.978307	2	1.01502	2
vLPSLVDINIPEGk	CL4339.Contig2_All 168 1622 minus strand serine/threonine-protein phosphatase 5 [Solanum lycopersicum]gi	N-Term(iTRAQ8plex); K14(iTRAQ8plex)	60.19	2	2102.26	-2.58216	1.06548	3	1.17027	3	0.991143	3	1.00805	3	0.938555	3	1.10115	3	0.937721	3	1.05062	3
aVSYLGELGLLQFR	CL11840.Contig1_All	N-Term(iTRAQ8plex)	60.18	3	1870.07	-2.721	1.00348	2	0.920902	2	1.09139	2	0.917988	2	0.910274	2	0.904257	2	1.14779	2	0.880626	2
eGDEVYGNINEk	Unigene37452_All 84 1262 alcohol dehydrogenase, putative [Ricinus communis]gi	N-Term(iTRAQ8plex); K12(iTRAQ8plex)	60.18	2	1975.02	-0.811873	1.27861	2	1.05296	2	1.08378	2	0.924069	2	0.951053	2	1.09463	2	0.87993	2	1.09717	2
sLTNDWEDHLAVk	CL2825.Contig18_All 341 1894 minus strand predicted protein [Populus trichocarpa]gi;CL2825.Contig12_All;CL2825.Contig9_All	N-Term(iTRAQ8plex); K13(iTRAQ8plex)	60.14	2	2136.14	-7.19688
dAGAIAALNVmR	Unigene28182_All	N-Term(iTRAQ8plex); M11(Oxidation)	60.14	3	1521.84	-0.302151	1.23115	2	0.823497	2	1.02433	2	0.976803	2	0.736482	2	0.827608	2	1.07779	2	0.935915	2
lISLLEQINTQTTk	Unigene17751_All	N-Term(iTRAQ8plex); K14(iTRAQ8plex)	60.13	2	2210.32	1.18763	0.977203	2	2.15922	2	0.898154	2	1.09041	2	1.16175	2	0.784734	2	0.890998	2	1.08807	2
yGLAAGVFTk	Unigene17942_All 386 1999 PREDICTED: aldehyde dehydrogenase family 2 member B4, mitochondrial [Vitis vinifera]gi	N-Term(iTRAQ8plex); K10(iTRAQ8plex)	60.12	3	1634.97	-3.54152	1.15565	6	1.2556	6	0.993181	6	1.00622	6	1.10769	6	1.04601	6	0.928714	6	1.05713	6
sQLLLEMNPIHk	CL4185.Contig1_All;CL4185.Contig3_All;CL4185.Contig4_All	N-Term(iTRAQ8plex); K12(iTRAQ8plex)	60.12	2	2031.18	-1.78982
yNIDVVcEYIVk	CL6149.Contig1_All;CL6149.Contig2_All	N-Term(iTRAQ8plex); C7(Carbamidomethyl); K12(iTRAQ8plex)	60.12	2	2123.16	-4.32705
yVGEPmTHLESIASSAVR	Unigene36006_All 260 1840 predicted protein [Populus trichocarpa]gi;Unigene28259_All	N-Term(iTRAQ8plex); M6(Oxidation)	60.11	3	2267.16	-2.87816
lVTLQIWDTAGQER	CL10604.Contig2_All	N-Term(iTRAQ8plex)	60.11	2	1934.06	-0.222628	0.844328	1	1.05776	1	1.0225	1	0.980252	1	0.814111	1	0.780089	1	1.02663	1	0.978837	1
lDGQPELFIHIVPDk	CL2825.Contig11_All;CL2825.Contig19_All	N-Term(iTRAQ8plex); K15(iTRAQ8plex)	60.1	2	2329.33	-3.85966
aEEGEGcNVYGFLEVNk	Unigene29422_All 324 1481 Endoplasmic reticulum-Golgi intermediate compartment protein, putative [Ricinus communis]gi	N-Term(iTRAQ8plex); C7(Carbamidomethyl); K17(iTRAQ8plex)	60.1	2	2523.27	0.608568	1.13079	2	0.837628	2	1.06783	2	0.937423	2	1.03453	2	1.20821	2	0.983565	2	1.01338	2
acGAVIVNRPDELQESDVGTGAGLFEVk	CL1351.Contig64_All 3 1379 minus strand PREDICTED: T-complex protein 1 subunit gamma [Vitis vinifera]gi;CL1351.Contig66_All 128 1795 minus strand PREDICTED: T-complex protein 1 subunit gamma [Vitis vinifera]gi;CL1351.Contig65_All	N-Term(iTRAQ8plex); C2(Carbamidomethyl); K28(iTRAQ8plex)	60.09	4	3539.85	-4.02785
aFGAELVLTDPAR	CL2112.Contig14_All 194 658 minus strand PREDICTED: cysteine synthase isoform 2 [Vitis vinifera]gi;CL2112.Contig16_All 129 1103 minus strand cysteine synthase, putative [Ricinus communis]gi	N-Term(iTRAQ8plex)	60.07	2	1663.93	-3.56761
gLLAILPPR	CL8552.Contig1_All 140 1492 minus strand PREDICTED: dolichyl-diphosphooligosaccharide--protein glycosyltransferase subunit 1 [Vitis vinifera]gi	N-Term(iTRAQ8plex)	60.07	3	1253.82	-3.86213	1.11994	5	0.734297	5	1.03358	5	0.970434	5	0.940061	5	1.03949	5	1.11651	5	0.906276	5
fQEPGEIEAEFAk	CL2781.Contig1_All	N-Term(iTRAQ8plex); K13(iTRAQ8plex)	60.07	2	2103.13	3.23728	0.419207	2	0.436556	2	0.96941	2	1.02687	2	1.14412	2	1.09931	2	1.00767	2	0.993932	2
gIIIGNAVINDETDTR	Unigene4914_All 184 1635 serine carboxypeptidase, putative [Ricinus communis]gi	N-Term(iTRAQ8plex)	60.06	2	2005.08	-2.72052	1.1752	5	0.881865	5	0.918989	5	1.072	5	0.791109	5	0.917512	5	1.04028	5	0.967819	5
aFFQEFSDLDAk	Unigene30287_All 3 1316 minus strand PREDICTED: aspartyl aminopeptidase [Vitis vinifera]gi	N-Term(iTRAQ8plex); K12(iTRAQ8plex)	60.05	2	2026.07	-4.43133	0.998636	3	0.94023	3	1.06012	3	0.946912	3	0.94215	3	0.996208	3	0.898436	3	1.08234	3
tFPHTYGQPLVHFLR	CL8328.Contig7_All 135 1982 minus strand phosphofructokinase, putative [Ricinus communis]gi	N-Term(iTRAQ8plex)	60.04	4	2117.16	-1.26873	1.13753	3	1.37869	3	1.20772	3	0.81609	3	1.15645	3	1.11133	3	1.07288	3	0.941496	3
lLDTDGVSHIDR	CL3080.Contig1_All;CL3080.Contig2_All	N-Term(iTRAQ8plex)	60.03	3	1644.88	-5.15344
hGAINLGQGFPNFDGPEFVk	Unigene25582_All 109 1461 minus strand Aminotransferase ybdL, putative [Ricinus communis]gi	N-Term(iTRAQ8plex); K20(iTRAQ8plex)	60.03	2	2752.46	-1.15702	0.85001	3	1.00005	3	0.956416	3	1.03883	3	1.11001	3	1.12513	3	1.06261	3	0.949789	3
vLDVNLFGAFHcAk	Unigene32944_All	N-Term(iTRAQ8plex); C12(Carbamidomethyl); K14(iTRAQ8plex)	60.02	3	2199.21	-2.78085	0.926463	3	1.18355	3	0.878107	3	1.10823	3	0.94541	3	1.04875	3	0.832474	3	1.13559	3
tAIDTGcGVASWGGDLLDR	CL11944.Contig2_All;Unigene16391_All	N-Term(iTRAQ8plex); C7(Carbamidomethyl)	60.01	2	2268.11	-4.17447
vPVGDQPSDIEAR	CL2132.Contig22_All;Unigene8193_All	N-Term(iTRAQ8plex)	60.01	3	1686.9	-0.65946
eQDVIESFIPLVk	CL560.Contig1_All	N-Term(iTRAQ8plex); K13(iTRAQ8plex)	60.01	2	2125.23	-2.94514	1.03634	4	1.95195	4	1.16386	4	0.85472	4	1.02414	4	0.677694	4	0.911865	4	1.07135	4
gGWDNLLAVIPGGSSVPLIPk	CL494.Contig4_All 2075 3523 NADH-quinone oxidoreductase subunit F [Medicago truncatula]gi	N-Term(iTRAQ8plex); K21(iTRAQ8plex)	60.01	2	2698.57	-3.72722	0.934438	4	0.937846	4	1.04193	4	0.959593	4	1.10809	4	1.06528	4	1.02358	4	0.981291	4
dYAcYGDEcIFGGGk	Unigene36800_All 117 2624 minus strand PREDICTED: urease [Vitis vinifera]gi	N-Term(iTRAQ8plex); C4(Carbamidomethyl); C9(Carbamidomethyl); K15(iTRAQ8plex)	60.01	2	2320.08	-3.54574	0.992049	2	0.925603	2	1.03955	2	0.964825	2	1.03249	2	1.18657	2	0.931317	2	1.054	2
aPEDPILGVTVAYNk	CL2295.Contig2_All	N-Term(iTRAQ8plex); K15(iTRAQ8plex)	60	2	2195.25	-1.34361	0.8697	2	0.897028	2	0.931721	2	1.03803	2	1.10166	2	0.832806	2	1.06789	2	0.885074	2
vVIDHGAVPIFVNLLSSPSDDVR	CL1647.Contig1_All 245 1840 PREDICTED: importin subunit alpha-1 [Vitis vinifera]gi	N-Term(iTRAQ8plex)	59.97	4	2753.51	-0.433341	0.718182	5	1.04369	5	1.06875	5	0.939268	5	1.0227	5	0.944072	5	1.16545	5	0.866764	5
vALDTHSLEDDPER	CL3599.Contig1_All;CL3599.Contig11_All	N-Term(iTRAQ8plex)	59.94	2	1900.95	-3.37678
aEQVLDHEAELAk	Unigene29281_All	N-Term(iTRAQ8plex); K13(iTRAQ8plex)	59.94	2	2061.14	-1.58303	1.01002	3	0.817302	3	0.980968	3	1.01707	3	1.01536	3	1.10732	3	0.948405	3	1.042	3
aLNAMNIDMDIk	Unigene18471_All	N-Term(iTRAQ8plex); K12(iTRAQ8plex)	59.94	2	1957.07	-2.37788	0.734843	1	0.876548	1	0.980251	1	1.0177	1	1.04927	1	1.17972	1	0.900564	1	1.08062	1
lAEmPADSGYPAYLAAR	CL5340.Contig1_All 258 2126 minus strand PREDICTED: V-type proton ATPase catalytic subunit A [Vitis vinifera]gi;CL5340.Contig4_All 142 2010 PREDICTED: V-type proton ATPase catalytic subunit A [Vitis vinifera]gi	N-Term(iTRAQ8plex); M4(Oxidation)	59.93	2	2116.07	0.550793
eSEVDTSAFQYVk	CL9904.Contig1_All	N-Term(iTRAQ8plex); K13(iTRAQ8plex)	59.93	2	2111.11	-1.42632	0.866974	1	0.88152	1	1.00283	1	0.99769	1	0.970087	1	0.959965	1	0.930958	1	1.05608	1
iEAEDVLQPLIDSLk	CL5177.Contig3_All	N-Term(iTRAQ8plex); K15(iTRAQ8plex)	59.93	2	2291.32	-3.75831	1.02458	3	1.03232	3	1.0867	3	0.923352	3	1.13616	3	1.22785	3	0.939786	3	1.04895	3
fGYLLGSELGSWVGGR	Unigene25334_All 204 1031 minus strand conserved hypothetical protein [Ricinus communis]gi	N-Term(iTRAQ8plex)	59.91	3	2002.07	-1.17888	1.40737	1	1.08186	1	0.915357	1	1.07522	1	1.35675	1	1.15327	1	1.09437	1	0.924147	1
eLIFLVDDIPIR	Unigene23449_All	N-Term(iTRAQ8plex)	59.9	3	1747.03	-0.90001	2.36291	4	1.61876	4	0.893589	4	1.08327	4	0.872306	4	0.867777	4	1.04534	4	0.962965	4
dAAVLMVNYIDQIR	CL9569.Contig1_All	N-Term(iTRAQ8plex)	59.89	3	1925.04	-1.48663	1.15297	4	1.02485	4	0.944604	4	1.04899	4	1.03543	4	1.09631	4	1.04028	4	0.967805	4
qTIFLPVVGLVDPDk	CL2887.Contig1_All 1820 2857 PREDICTED: 26S protease regulatory subunit 6A homolog A-like [Cucumis sativus]gi	N-Term(iTRAQ8plex); K15(iTRAQ8plex)	59.89	2	2249.33	-1.02928	0.929401	8	1.10054	8	1.01729	8	0.984848	8	1.09939	8	0.975952	8	0.959914	8	1.0327	8
fEDPAEGEEALVAk	CL12047.Contig1_All 2 193 PREDICTED: V-type proton ATPase catalytic subunit A [Vitis vinifera]gi	N-Term(iTRAQ8plex); K14(iTRAQ8plex)	59.87	2	2113.12	-2.26447	1.06071	3	1.10432	3	1.01218	3	0.989404	3	1.03334	3	1.10541	3	0.924434	3	1.06135	3
lPHPVVLLISSDGFR	CL7257.Contig1_All	N-Term(iTRAQ8plex)	59.86	2	1954.14	-3.95773	0.888987	4	0.784732	4	1.17318	4	0.846222	4	1.02463	4	1.05521	4	1.08358	4	0.931396	4
eYLAAVAQAIk	CL11613.Contig1_All	N-Term(iTRAQ8plex); K11(iTRAQ8plex)	59.83	2	1785.07	-3.43358	1.14957	3	1.22665	3	1.04532	3	0.96003	3	1.04268	3	1.07319	3	0.99187	3	1.0069	3
vGVVYNPIMNELFTGIHGk	CL1435.Contig6_All	N-Term(iTRAQ8plex); K19(iTRAQ8plex)	59.81	3	2696.5	-2.8086	0.874702	1	1.52615	1	0.782334	1	1.19312	1	1.19739	1	1.21223	1	0.797134	1	1.16413	1
sALAILmNLGIIEEAk	CL7433.Contig1_All	N-Term(iTRAQ8plex); M7(Oxidation); K16(iTRAQ8plex)	59.81	4	2310.35	-1.16774	1.27107	5	1.08037	5	1.04348	5	0.961662	5	1.01488	5	0.979579	5	0.940233	5	1.04859	5
lVAEPTVDEPVR	Unigene24905_All	N-Term(iTRAQ8plex)	59.8	3	1628.92	-0.580764	1.19943	5	1.08148	5	0.940237	5	1.05317	5	0.952046	5	0.866647	5	1.14669	5	0.88191	5
eLYNDLNLQGVFAGYESk	Unigene28211_All	N-Term(iTRAQ8plex); K18(iTRAQ8plex)	59.8	3	2668.4	-3.57957	0.844756	4	1.31039	4	0.941085	4	1.05059	4	0.925173	4	0.834103	4	0.939022	4	1.04869	4
gAFGQVTSTVQQLPVPIR	CL3923.Contig7_All	N-Term(iTRAQ8plex)	59.79	2	2202.25	-1.63605	1.22693	3	1.33678	3	1.02907	3	0.974434	3	0.918235	3	0.917095	3	1.10137	3	0.9185	3
iTPNQNIILcDIR	CL4802.Contig4_All 1916 3841 minus strand PREDICTED: sulfite reductase [ferredoxin] [Vitis vinifera]gi	N-Term(iTRAQ8plex); C10(Carbamidomethyl)	59.78	2	1874.04	-4.29831	0.68021	3	0.587498	3	0.897923	3	1.09067	3	0.984644	3	1.04782	3	1.03773	3	0.969875	3
iNELPDGYNINYVLENTSGGQHLTk	CL1988.Contig1_All	N-Term(iTRAQ8plex); K25(iTRAQ8plex)	59.77	4	3397.77	-3.17936	0.719116	1	0.576462	1	1.02359	1	0.979292	1	0.934702	1	0.917561	1	1.15315	1	0.876694	1
sGETEDTFIADLSVGLATGQIk	Unigene37236_All 3 1208 RecName: Full=Enolase 2; AltName: Full=2-phospho-D-glycerate hydro-lyase 2; AltName: Full=2-phosphoglycerate dehydratase 2; AltName: Allergen=Hev b 9gi;CL4379.Contig2_All 158 1492 predicted protein [Populus trichocarpa]gi	N-Term(iTRAQ8plex); K22(iTRAQ8plex)	59.77	2	2860.53	-4.43623
vEVHEYDLSDNDDFGGQTcLPVSELR	CL104.Contig23_All	N-Term(iTRAQ8plex); C19(Carbamidomethyl)	59.75	3	3298.54	-2.6872	1.18706	2	1.1421	2	1.0686	2	0.93838	2	0.79999	2	0.940669	2	1.15435	2	0.871386	2
aTVVQASTVFYDTPATLDk	CL6312.Contig9_All	N-Term(iTRAQ8plex); K19(iTRAQ8plex)	59.74	2	2635.43	-3.82321	0.916117	9	0.878085	9	0.988657	9	1.01025	9	0.936476	9	1.00821	9	1.04688	9	0.96249	9
eNEVHAIPDGFDDR	Unigene5293_All	N-Term(iTRAQ8plex)	59.73	2	1917.92	-1.07951	0.937423	3	1.06672	3	1.12856	3	0.88625	3	0.90415	3	0.914043	3	1.0309	3	0.975391	3
dLIDQLLDIDPGR	CL2034.Contig1_All 464 1966 minus strand 3-phosphoinositide-dependent protein kinase-1 [Solanum lycopersicum]gi	N-Term(iTRAQ8plex)	59.69	2	1786.98	-2.39883	1.29952	2	0.973558	2	1.0647	2	0.942321	2	0.911213	2	1.02852	2	0.996351	2	1.00328	2
nLSWVDIFEEIPIk	CL9959.Contig1_All 131 1156 minus strand PREDICTED: eukaryotic translation initiation factor 3 subunit H [Vitis vinifera]gi	N-Term(iTRAQ8plex); K14(iTRAQ8plex)	59.68	3	2311.31	-2.57069	0.931659	3	1.31208	3	0.861046	3	1.12335	3	1.01367	3	0.831397	3	0.845301	3	1.12524	3
hLGVVGLGGLGHVAVk	Unigene20626_All	N-Term(iTRAQ8plex); K16(iTRAQ8plex)	59.66	4	2121.31	-1.05706	1.24992	2	1.72161	2	0.918466	2	1.071	2	1.06972	2	1.06075	2	1.00345	2	0.997545	2
eAVNVSLENLLTYPFVk	CL2109.Contig9_All	N-Term(iTRAQ8plex); K17(iTRAQ8plex)	59.66	4	2544.45	-0.724128	0.753146	4	0.752615	4	0.931346	4	1.06086	4	1.10281	4	1.209	4	0.891284	4	1.08811	4
lPTAVLSTSAR	CL8928.Contig6_All 179 3181 minus strand PREDICTED: 26S proteasome non-ATPase regulatory subunit 1 [Vitis vinifera]gi	N-Term(iTRAQ8plex)	59.65	3	1419.85	-0.721702	1.43605	5	0.93327	5	0.968583	5	1.02804	5	0.89368	5	0.954773	5	1.10081	5	0.918947	5
hVVLENVQSASLk	Unigene4477_All 353 1135 minus strand ATP synthase subunit d, putative [Ricinus communis]gi	N-Term(iTRAQ8plex); K13(iTRAQ8plex)	59.64	2	2032.19	-6.14366	0.814097	3	1.05439	3	0.932865	3	1.0597	3	0.989214	3	1.05109	3	0.925008	3	1.06089	3
eASDAIGSAYDAFk	Unigene9932_All	N-Term(iTRAQ8plex); K14(iTRAQ8plex)	59.63	2	2053.07	0.366738	0.925791	3	0.988055	3	1.06599	3	0.941706	3	0.940732	3	1.02841	3	0.918891	3	1.06582	3
sAEPPLILVLDPHVAQDVk	CL3319.Contig2_All	N-Term(iTRAQ8plex); K19(iTRAQ8plex)	59.62	3	2649.54	-1.39275	1.07552	2	1.1848	2	1.01968	2	0.978104	2	0.951751	2	0.878076	2	1.07061	2	0.942991	2
aLLDLPDDGAVSNDFVDDWVk	CL9920.Contig1_All	N-Term(iTRAQ8plex); K21(iTRAQ8plex)	59.6	2	2912.52	0.447386	0.898644	5	0.993738	5	0.972909	5	1.02421	5	1.05706	5	0.960914	5	0.99308	5	1.00593	5
eSFDEFTADATHAEAIR	CL13417.Contig2_All 100 636 hypothetical protein PRUPE_ppa012050mg [Prunus persica]gi	N-Term(iTRAQ8plex)	59.58	3	2214.05	-3.98396	0.728625	1	0.899467	1	1.0728	1	0.935678	1	0.837282	1	0.828535	1	1.07528	1	0.939564	1
dLyGNIVLSGGSTmFPGIADR	CL997.Contig3_All	N-Term(iTRAQ8plex); Y3(iTRAQ8plex); M14(Oxidation)	59.58	3	2807.47	-3.9358	0.9811	2	1.14657	2	0.889611	2	1.09287	2	1.30644	2	1.13176	2	0.94446	2	1.04355	2
dAHGVcILTEWDEFk	CL2425.Contig5_All 157 1596 minus strand PREDICTED: UDP-glucose 6-dehydrogenase [Vitis vinifera]gi	N-Term(iTRAQ8plex); C6(Carbamidomethyl); K15(iTRAQ8plex)	59.57	2	2428.23	-3.43571	0.611471	3	0.654572	3	0.963915	3	1.03218	3	1.08109	3	0.862615	3	0.899824	3	1.08122	3
lTPEEmAELESIVSADAVk	CL1632.Contig1_All	N-Term(iTRAQ8plex); M6(Oxidation); K19(iTRAQ8plex)	59.57	2	2656.42	-0.00983395	1.11944	3	0.881537	3	1.0624	3	0.944896	3	0.915006	3	1.03733	3	0.909851	3	1.07312	3
aFALLSEEGIAk	CL6548.Contig1_All	N-Term(iTRAQ8plex); K12(iTRAQ8plex)	59.55	2	1857.09	-2.46304	0.900566	1	0.797407	1	1.11293	1	0.900111	1	1.04445	1	1.21549	1	0.917747	1	1.06675	1
aLDWGPDGGPDLIVDDGGDATLLIHEGVk	Unigene4560_All 885 1778 adenosylhomocysteinase, putative [Ricinus communis]gi	N-Term(iTRAQ8plex); K29(iTRAQ8plex)	59.54	4	3553.86	-2.1795	0.894231	1	0.837729	1	1.00794	1	0.993163	1	0.874234	1	0.762194	1	1.04536	1	0.963716	1
sVNSLGDLVPFSNk	CL8024.Contig1_All;CL8024.Contig3_All	N-Term(iTRAQ8plex); K14(iTRAQ8plex)	59.53	2	2085.18	0.190017
lIGDAAQNLTNIVFDAk	Unigene6055_All 3 290 minus strand hypothetical protein SORBIDRAFT_03g039360 [Sorghum bicolor]gi	N-Term(iTRAQ8plex); K17(iTRAQ8plex)	59.53	3	2411.37	-3.2311	1.33093	3	1.18821	3	1.02495	3	0.978088	3	1.25512	3	1.07492	3	0.811885	3	1.15222	3
eLcGFFNILTNSADSDNk	CL7501.Contig1_All	N-Term(iTRAQ8plex); C3(Carbamidomethyl); K18(iTRAQ8plex)	59.53	3	2653.33	-4.14624	0.824655	2	0.718827	2	1.02147	2	0.9807	2	1.07742	2	1.09467	2	0.991306	2	1.00733	2
rPEWSDVTPVPQDDGPNPVVPIAYR	CL9054.Contig1_All 127 1104 PREDICTED: protein farnesyltransferase/geranylgeranyltransferase type-1 subunit alpha [Vitis vinifera]gi	N-Term(iTRAQ8plex)	59.52	3	3108.61	1.40553	0.860639	1	0.834382	1	0.782103	1	1.19332	1	0.931779	1	0.998466	1	1.06035	1	0.951619	1
gQETSTNSIASVFAWAR	CL13436.Contig1_All 1653 2579 minus strand Isocitrate dehydrogenase-like protein [Medicago truncatula]gi	N-Term(iTRAQ8plex)	59.52	2	2129.09	-1.89119	0.54316	1	0.524604	1	0.822085	1	1.15789	1	0.90334	1	1.04796	1	0.952114	1	1.039	1
lAAAGILGILk	CL6327.Contig2_All;CL6327.Contig1_All	N-Term(iTRAQ8plex); K11(iTRAQ8plex)	59.51	2	1648.09	-3.32647
vIEGFETVMFk	CL11276.Contig2_All	N-Term(iTRAQ8plex); K11(iTRAQ8plex)	59.51	2	1908.08	-0.401619	1.02939	2	1.10928	2	1.04585	2	0.959482	2	1.21386	2	1.39795	2	0.911148	2	1.0718	2
aGEEYDGGQDLDDFVDFINER	Unigene30099_All 163 519 predicted protein [Populus trichocarpa]gi	N-Term(iTRAQ8plex)	59.5	3	2708.22	-2.67216	1.23372	1	1.58988	1	0.971579	1	1.02539	1	1.49757	1	0.921559	1	1.20957	1	0.831144	1
eADIDGDGQVNYEEFVR	Unigene6462_All 103 549 minus strand PREDICTED: calmodulin isoform 2 [Vitis vinifera]gi	N-Term(iTRAQ8plex)	59.5	3	2260.06	-3.76201	0.85311	1	1.04506	1	0.878336	1	1.10803	1	0.794376	1	0.826778	1	1.0648	1	0.948024	1
dLVGAVADLSADSVR	CL7748.Contig2_All	N-Term(iTRAQ8plex)	59.49	3	1791.97	-2.09125	1.25291	1	0.83587	1	0.846309	1	1.13642	1	0.888976	1	0.91785	1	1.24444	1	0.802985	1
fLDILQGLHGEk	CL511.Contig1_All 632 2083 Phosphoenolpyruvate carboxylase, putative [Ricinus communis]gi	N-Term(iTRAQ8plex); K12(iTRAQ8plex)	59.49	2	1978.15	-5.04024	1.33279	6	2.0376	6	0.838997	6	1.13929	6	1.27602	6	1.09336	6	0.901568	6	1.07981	6
qAVTNPTNTLFGTk	Unigene28521_All	N-Term(iTRAQ8plex); K14(iTRAQ8plex)	59.49	2	2100.19	-0.114215	1.0428	2	0.980231	2	0.935331	2	1.05405	2	1.02933	2	1.00458	2	0.927743	2	1.05824	2
aLDIGPQGIMFPMIDTPk	Unigene22397_All	N-Term(iTRAQ8plex); K18(iTRAQ8plex)	59.49	4	2552.4	-2.06659	0.912484	2	0.925742	2	0.94857	2	1.04495	2	1.15853	2	0.951936	2	0.955291	2	1.03616	2
qDALQALHDLITSk	CL3440.Contig7_All	N-Term(iTRAQ8plex); K14(iTRAQ8plex)	59.46	2	2161.23	-6.00159	0.9381	3	0.952099	3	0.893574	3	1.09452	3	1.05465	3	1.07834	3	1.10786	3	0.913258	3
hIIcNDEESLEVVR	CL390.Contig29_All	N-Term(iTRAQ8plex); C4(Carbamidomethyl)	59.45	3	2017.03	-0.886647	0.993288	1	1.01447	1	1.05902	1	0.947887	1	0.796994	1	0.672497	1	1.42879	1	0.654152	1
tVLImELINNVAk	CL10527.Contig1_All;CL10527.Contig2_All;CL10527.Contig3_All	N-Term(iTRAQ8plex); M5(Oxidation); K13(iTRAQ8plex)	59.45	2	2082.24	-2.3053
qSVEEDQTSAISQASNMVESLk	CL11276.Contig1_All	N-Term(iTRAQ8plex); K22(iTRAQ8plex)	59.45	3	2989.53	2.57511	0.644752	1	0.610328	1	1.15244	1	0.865084	1	0.971443	1	1.04552	1	0.999742	1	1.00055	1
[truncated: 20,362 more rows]
