# Supplementary material for: An integrated analysis based on transcriptome and proteome reveals deastringency-related genes in CPCNA persimmon
Source: Sci Rep. 2017 Mar 17;7:44671. doi: 10.1038/srep44671 (PMC5356345; doi:10.1038/srep44671)
Supplement: Supplementary Dataset S13 [file srep44671-s14.xls]

## Sheet: Sheet1
An integrated analysis based on transcriptome and proteome reveals deastringency-related genes in CPCNA persimmon
Wenxing Chen, Yalou Xiong, Liqing Xu, Qinglin Zhang, Zhengrong Luo
Supplementary Dataset S13. iTRAQ data of proteomics analysis during two deastringency process and list of quantitative proteins.
Accession	Description	Coverage	Proteins	Unique Peptides	P10W1/REF	P10W1/REF Variability (%)	P10W2/REF	P10W2/REF Variability (%)	P20W1/REF	P20W1/REF Variability (%)	P20W2/REF	P20W2/REF Variability (%)	P10A1/REF	P10A1/REF Variability (%)	P10A2/REF	P10A2/REF Variability (%)	P10T1/REF	P10T1/REF Variability (%)	P10T2/REF	P10T2/REF Variability (%)	MW [kDa]	calc. pI
CL1830.Contig14_All	223532266 gb|EEF34069.1| clathrin heavy chain, putative [Ricinus communis]	40.43	11	27	1.11424	25.0524	0.950425	26.9726	1.01692	8.46443	0.985204	7.61055	1.02833	10.7563	1.04093	14.2799	0.972166	8.96921	1.02281	6.65138	192.845	5.37646
CL13703.Contig1_All	283 2997 minus strand hypothetical protein PRUPE_ppa000287mg [Prunus persica]	69.06	1	55	0.964595	18.9327	0.880514	21.7797	0.976084	7.58686	1.02139	6.26006	1.06317	11.1776	1.02966	10.2013	0.974675	9.06091	1.02079	6.92247	103.097	4.69092
CL2825.Contig11_All	114 2213 minus strand PREDICTED: heat shock cognate protein 80-like [Glycine max]	50	6	1	1.08661	14.3176	1.03726	26.8993	0.991114	17.1739	0.997132	15.1123	0.994669	4.0988	0.898128	24.2756	0.965241	4.29608	1.02783	3.25686	79.9399	5.10986
CL2539.Contig3_All	317 2743 minus strand phospholipase D [Jatropha curcas]	54.39	4	28	1.04689	19.3455	0.976354	22.5322	0.981621	7.19141	1.01649	6.24647	1.00906	14.2058	0.998105	13.0586	0.984981	8.30159	1.01247	6.50783	92.195	6.03662
CL5526.Contig3_All	223539014 gb|EEF40611.1| Patellin-3, putative [Ricinus communis]	62.48	2	4	1.22034	22.695	0.926543	27.1901	1.02161	3.6612	0.98104	3.40228	1.23976	12.5853	1.3121	18.0869	1.02179	6.8421	0.982748	5.6762	64.2379	4.79248
CL2825.Contig2_All	586 2373 minus strand PREDICTED: heat shock cognate protein 80-like [Glycine max]	51.68	5	3	1.17017	62.2559	1.29173	58.5462	0.909282	16.3186	1.08015	12.9661	1.01397	14.0187	1.03308	9.8396	0.886307	10.6994	1.09212	7.49346	68.5603	5.65576
CL2825.Contig12_All	45 2159 minus strand PREDICTED: heat shock protein 83-like [Solanum lycopersicum]	54.75	9	1	1.39269		1.22342		1.01155		0.989957		0.828357		0.957833		1.11337		0.908806		81.0442	5.12256
CL3068.Contig1_All	353 3205 PREDICTED: villin-2-like [Vitis vinifera]	45.53	2	3	0.785007	24.4604	0.865657	11.84	0.996132	7.72256	1.00363	7.14077	1.08649	9.12382	1.12777	6.99264	0.88983	3.49315	1.08929	2.25921	104.555	5.88428
CL2157.Contig5_All	199 2931 minus strand PREDICTED: chaperone protein ClpB1 [Vitis vinifera]	42.15	7	31	1.0607	19.6414	1.00479	23.1402	0.978023	7.22677	1.01968	6.26132	0.96319	11.5573	1.0058	10.9479	1.02614	9.65501	0.979232	8.68506	101.321	6.18896
CL3068.Contig3_All	436 3288 minus strand PREDICTED: villin-2-like [Vitis vinifera]	44.37	3	2	1.01286	17.3173	1.12179	12.0234	0.982414	1.80835	1.01578	1.52168	1.11684	12.2333	1.19598	10.0954	0.885934	4.09102	1.0923	2.63297	104.47	5.88428
CL599.Contig11_All	222852151 gb|EEE89698.1| predicted protein [Populus trichocarpa]	59.38	10	30	1.16867	20.6039	1.13366	25.3134	0.975044	9.01087	1.02232	7.54928	1.0539	10.8772	1.04365	10.6671	0.950566	9.05991	1.04025	6.66627	65.7009	7.85498
Unigene38205_All	223546686 gb|EEF48184.1| malic enzyme, putative [Ricinus communis]	58.88	5	25	1.13032	23.7163	1.10906	24.9501	0.999041	8.98112	1.00105	8.04446	1.02223	14.9365	1.01589	12.2437	0.96726	11.3694	1.02677	8.54286	65.2058	6.68311
Unigene24047_All	297741633 emb|CBI32765.3| unnamed protein product [Vitis vinifera]	50	11	10	0.785428	12	0.701653	11.9929	1.00564	5.83574	0.995201	5.21551	0.994078	9.84684	1.01668	14.6259	1.00046	5.87051	0.999971	4.91841	89.4044	5.2876
CL5526.Contig4_All	223539014 gb|EEF40611.1| Patellin-3, putative [Ricinus communis]	63.07	1	5	1.14263	17.5809	0.884206	11.772	1.02714	12.4291	0.975814	11.2015	1.02266	15.5773	1.07444	16.2606	1.09775	8.53085	0.921385	8.18274	63.4796	4.79248
CL4379.Contig2_All	118484871 gb|ABK94302.1| unknown [Populus trichocarpa]gi|222869416|gb|EEF06547.1| predicted protein [Populus trichocarpa]	75.96	8	15	0.898382	19.4813	0.901342	23.9216	0.980001	10.2791	1.01792	9.19689	1.02082	15.1483	1.00913	13.3677	0.970587	13.726	1.02623	9.67226	47.8616	6.16357
Unigene21426_All	147853956 emb|CAN81694.1| hypothetical protein VITISV_017873 [Vitis vinifera]	53.13	5	4	0.967722	21.6478	0.944225	21.0155	0.981228	9.52769	1.01684	8.0548	0.98251	16.9911	1.0154	13.1329	0.974519	10.421	1.02091	7.55095	67.1963	5.45264
Unigene29733_All	225425053 ref|XP_002270984.1| PREDICTED: 6-phosphogluconate dehydrogenase, decarboxylating-like isoform 1 [Vitis vinifera]	71.75	1	22	1.01382	26.3099	1.07469	25.4154	0.968683	9.72775	1.02795	7.9386	1.04192	14.3362	1.00055	14.9883	0.921223	10.1432	1.06394	6.75633	53.4785	7.09326
CL4078.Contig1_All	222864282 gb|EEF01413.1| predicted protein [Populus trichocarpa]	41.57	11	27	0.822409	15.5565	0.794964	24.3947	1.00941	7.02037	0.991859	6.17393	0.999166	11.8297	1.00312	14.4312	1.0081	9.47986	0.9938	7.5875	115.611	7.09326
Unigene406_All	557 2155 PREDICTED: heat shock cognate 70 kDa protein isoform 1 [Vitis vinifera]	55.35	5	7	0.94258	25.5276	0.982879	26.284	0.978691	6.98308	1.01908	5.69321	1.04531	16.2966	1.04268	17.718	0.963738	9.03515	1.02962	6.47461	58.449	6.0874
CL8777.Contig1_All	200 1402 minus strand phosphoglycerate kinase [Gossypium hirsutum]	81.8	3	25	0.989436	26.0316	0.987359	29.7487	0.978064	10.4045	1.01964	9.27311	1.02633	13.4503	1.03005	15.0094	0.942632	9.33106	1.04666	6.47939	42.2435	6.354
CL10527.Contig3_All	69 1739 PREDICTED: ATP synthase subunit beta, mitochondrial-like [Vitis vinifera]	54.94	1	1	1.2462	16.6887	0.925432	22.0839	0.942188	7.16229	1.05144	5.943	0.847164	9.23089	0.948138	10.9925	1.06404	10.8458	0.948637	9.46986	59.6741	6.23975
CL2292.Contig1_All	2 2683 lipoxygenase [Diospyros kaki]	39.49	9	29	0.797021	26.3102	0.807913	19.6813	1.00255	8.07873	0.997934	6.9474	1.01551	8.67978	1.02701	9.31477	0.966	9.85102	1.02779	7.41942	102.394	6.31592
CL5159.Contig2_All	19813 emb|CAA42660.1| luminal binding protein (BiP) [Nicotiana tabacum]	54.89	4	20	1.09117	26.4868	0.919136	23.7547	0.989322	7.19515	1.00966	6.13755	0.996899	15.9063	1.03851	12.9395	1.01501	9.69065	0.988217	8.19329	73.1999	5.23682
CL2441.Contig2_All	222868554 gb|EEF05685.1| predicted protein [Populus trichocarpa]	36.45	3	32	1.01324	15.3583	0.948546	19.5365	1.02078	8.2077	0.981783	7.70424	0.983289	10.9703	1.01242	11.0544	0.985425	8.59074	1.0121	7.00128	137.093	7.21045
CL539.Contig3_All	223536837 gb|EEF38476.1| eukaryotic translation elongation factor, putative [Ricinus communis]	39.6	4	10	1.09421	19.3763	1.08892	23.3005	0.963875	13.7185	1.03222	12.077	0.996	13.9018	1.0488	14.2441	1.00116	8.17479	0.999404	6.29325	89.9814	6.18896
CL2825.Contig19_All	114 1832 PREDICTED: heat shock cognate protein 80-like [Glycine max]	51.31	5	5	0.930564	49.8343	0.948783	44.9184	0.969217	7.82455	1.02748	6.87143	1.05085	9.94175	1.07863	15.9309	0.894683	11.9258	1.08537	7.57401	65.82	5.33838
CL10527.Contig1_All	92 1738 PREDICTED: ATP synthase subunit beta, mitochondrial-like [Vitis vinifera]	53.55	1	1	0.924264	30.7064	0.821212	15.1265	0.975123	12.8986	1.02225	11.8433	1.01894	7.94534	0.989205	3.68404	0.96806	6.59996	1.02613	5.22951	58.9188	6.29053
Unigene28182_All	616 2565 minus strand hypothetical protein PRUPE_ppa002595mg [Prunus persica]	46.92	3	12	0.97461	32.1551	0.926528	24.9983	1.0127	9.05158	0.988935	8.40607	1.01827	11.6851	1.043	14.3554	0.977121	10.5962	1.01881	8.26669	71.1293	5.24951
CL366.Contig1_All	223536553 gb|EEF38199.1| aconitase, putative [Ricinus communis]	43.46	18	21	0.972467	14.1209	0.952957	23.5053	0.961412	6.24305	1.0344	5.00101	0.970683	12.529	1.02096	14.3514	1.00001	10.1553	1.00033	8.01653	108.353	7.1665
CL5340.Contig1_All	297735751 emb|CBI18438.3| unnamed protein product [Vitis vinifera]	59.55	4	2	0.989408	10.2292	0.910973	8.90366	1.03612	4.4777	0.967991	4.38181	1.07934	4.59747	1.01022	6.58256	1.05607	3.66611	0.954998	3.3698	68.7289	5.45264
Unigene29295_All	297741633 emb|CBI32765.3| unnamed protein product [Vitis vinifera]	43.73	14	6	0.785663	27.5044	0.571971	15.8325	1.05486	9.89486	0.951577	10.4115	0.900964	9.91246	1.01795	12.3884	1.0029	5.49307	0.997995	4.61015	89.4305	5.2876
Unigene37208_All	208 1758 minus strand G6PD1 [Actinidia chinensis]	62.09	13	20	0.920711	25.0091	0.860325	25.3333	1.00039	12.0718	0.999853	11.0963	1.01035	13.3711	0.97468	13.0346	1.01567	11.5232	0.987686	9.82079	59.3476	6.7124
Unigene32484_All	449502554 ref|XP_004161675.1| PREDICTED: probable mediator of RNA polymerase II transcription subunit 37e-like [Cucumis sativus]	56.12	5	8	0.848947	28.8132	0.760785	26.3659	1.01621	7.03182	0.985834	6.14358	0.989258	9.71847	0.929283	9.67152	0.951914	8.83602	1.03916	6.23236	53.9118	6.46826
CL10527.Contig2_All	4 1521 minus strand PREDICTED: ATP synthase subunit beta, mitochondrial-like [Vitis vinifera]	59.09	1	3	0.937416	22.1337	0.919532	18.9039	1.05037	3.67973	0.955537	3.60323	1.0123	12.1963	0.979344	6.08465	0.966522	7.47347	1.02736	5.46186	54.1332	5.22412
CL366.Contig3_All	192 3083 minus strand PREDICTED: aconitate hydratase, cytoplasmic-like [Cucumis sativus]	46.16	17	22	1.01645	18.3286	0.972903	22.6554	0.955611	7.26438	1.03954	6.17313	1.00285	13.8362	1.00651	15.8957	1.02361	10.9318	0.981264	8.9444	105.267	7.18115
CL263.Contig2_All	162 1235 minus strand hypothetical protein PRUPE_ppa007714mg [Prunus persica]	72.35	1	17	1.10908	23.2866	1.10421	26.1179	0.958118	9.97974	1.03732	8.44032	1.01092	16.0919	1.02734	15.2233	0.979614	11.2145	1.0168	8.31047	38.165	8.30908
CL13984.Contig4_All	449498579 ref|XP_004160576.1| PREDICTED: chaperonin CPN60-2, mitochondrial-like [Cucumis sativus]	52	13	8	1.01319	38.5728	0.965012	29.9914	0.9987	15.2194	1.00126	13.5197	0.977184	9.99744	0.989976	11.407	0.923255	10.73	1.06229	7.28836	61.2883	5.87158
CL3599.Contig11_All	102 3686 minus strand PREDICTED: tripeptidyl-peptidase 2 [Vitis vinifera]	30.63	9	1	1.29488	34.4041	0.959965	13.5052	0.92568	16.7401	1.06607	14.2695	0.99739	4.07712	0.970883	3.99861	1.07831	17.3871	0.937117	14.4862	131.298	6.01123
Unigene37236_All	9581746 emb|CAC00533.1| enolase, isoform 2 [Hevea brasiliensis]	75.87	2	11	1.01316	20.5334	1.01241	23.3621	0.969399	10.6914	1.02732	9.01357	1.01916	14.6271	1.00151	12.5439	0.940499	8.89718	1.04838	6.24552	43.5434	5.8335
CL3599.Contig1_All	201 4127 minus strand unnamed protein product [Vitis vinifera]	28.72	11	2	1.27431	32.0457	0.995655	18.7514	0.919365	10.5392	1.07167	7.53134	1.09224	11.9296	1.08477	23.878	0.878709	15.5096	1.09827	9.18866	144.318	6.25244
Unigene36309_All	242 2794 minus strand PREDICTED: 97 kDa heat shock protein-like [Vitis vinifera]	34.55	3	10	1.06908	27.3079	1.09797	32.6333	0.943161	9.77757	1.05057	8.26168	1.0492	13.6773	1.06775	10.4601	0.976959	11.4229	1.01894	8.8564	93.7695	5.23682
CL5340.Contig4_All	297735751 emb|CBI18438.3| unnamed protein product [Vitis vinifera]	55.38	3	1	1.22271		1.08424		1.002		0.998425		1.0086		1.22966		1.05984		0.952025		68.7999	5.51611
CL3277.Contig1_All	1771 5118 minus strand sucrose phosphate synthase [Actinidia chinensis]	31.9	15	1	0.787715	0.816686	0.768673	13.3519	1.00204	1.02216	0.998348	0.909294	1.12347	4.05752	1.21343	8.33269	0.888118	11.4186	1.08716	7.52154	125.181	6.66846
CL7.Contig2_All	164 1585 UDP-glucose pyrophosphorylase [Paulownia sp. ZKC-2008]	64.98	17	15	0.987755	19.6976	1.03486	24.1525	0.990811	7.20415	1.00834	6.37001	0.965782	15.1918	0.969568	15.7359	0.958193	9.47063	1.03409	6.70269	51.8123	6.06201
CL4035.Contig1_All	15 1739 minus strand PREDICTED: leucine aminopeptidase 2, chloroplastic isoform 1 [Vitis vinifera]	49.57	6	16	0.909857	23.3865	0.920271	21.3974	0.990511	7.64582	1.00861	6.63329	1.03163	14.2826	1.02378	14.8278	0.970314	8.52759	1.02431	6.41549	60.2694	7.38623
CL11824.Contig12_All	222 2516 minus strand hypothetical protein PRUPE_ppa001783mg [Prunus persica]	40.26	2	14	1.15131	24.1881	1.16135	31.6485	0.986975	9.03166	1.01174	7.38442	1.0629	15.7369	0.990524	12.7804	0.94763	8.34306	1.04262	6.13396	84.5374	6.56592
CL3277.Contig10_All	1693 4905 minus strand sucrose phosphate synthase [Actinidia chinensis]	33.24	15	1	0.959437		0.929819		0.969148		1.02754		0.935207		0.912086		1.01196		0.990681		119.979	6.37939
CL2825.Contig9_All	51 1832 hypothetical protein PRUPE_ppa002187mg [Prunus persica]	55.05	7	6	1.09882	32.2223	1.16726	14.4774	1.03377	5.84533	0.969696	5.65557	0.950915	9.60637	0.996832	14.3921	0.91731	9.67188	1.06707	6.90287	68.7274	5.43994
CL1637.Contig1_All	86 1093 glyceraldehyde-3-phosphate dehydogenase [Beta vulgaris]	76.19	2	15	1.07352	24.9948	0.990205	25.5349	0.960637	14.4896	1.03508	12.2592	0.999844	14.6584	0.99934	13.4751	0.982142	12.2082	1.01476	9.8827	36.373	7.97217
Unigene4439_All	75 1790 minus strand cell-wall invertase [Coffea canephora]	50.17	3	26	0.245424	107.366	0.236699	113.085	1.06234	7.45461	0.944946	7.26131	1.04741	14.1798	1.1016	13.987	1.04401	8.83583	0.964805	7.69637	64.3246	9.31982
CL2016.Contig43_All	222837676 gb|EEE76041.1| predicted protein [Populus trichocarpa]	46.34	14	24	1.07669	32.6165	1.02709	33.0803	0.969012	8.73542	1.02766	7.22532	1.02824	12.1236	0.989942	12.4691	0.964867	9.41481	1.0287	6.87678	61.8541	5.41455
CL13984.Contig5_All	223542767 gb|EEF44304.1| chaperonin-60kD, ch60, putative [Ricinus communis]	52.71	28	7	0.814047	36.6141	0.948475	23.1148	0.954319	18.6364	1.04061	14.597	0.993692	8.19108	0.97548	5.40178	0.935688	14.5343	1.0522	9.60173	61.0132	6.03662
Unigene25285_All	259156761 gb|ACV96623.1| ATPase subunit 1 [Citrullus lanatus]	55.6	4	22	0.965956	26.2364	1.03595	26.3311	0.968217	9.47589	1.0294	8.03205	0.996306	11.7418	0.979258	13.6384	0.948525	10.0368	1.0419	7.23584	55.318	6.1001
CL10239.Contig1_All	223532818 gb|EEF34593.1| phosphoglucomutase, putative [Ricinus communis]	47.25	3	2	0.862591	13.167	0.868585	7.88638	1.00734	6.80669	0.993508	6.20601	0.993339	6.23763	1.09291	6.30901	0.984112	3.30606	1.01317	2.65673	63.4832	6.25244
CL4338.Contig9_All	297739754 emb|CBI29936.3| unnamed protein product [Vitis vinifera]	54.6	14	23	1.09673	15.7451	1.10546	17.5316	0.983999	6.84987	1.01438	6.15144	0.981459	11.0632	1.01953	10.4267	0.94323	7.98169	1.04617	5.86585	58.6341	5.5415
CL2144.Contig1_All	302142682 emb|CBI19885.3| unnamed protein product [Vitis vinifera]	50	15	27	1.19828	26.5603	1.14734	27.7032	0.984953	8.69571	1.01353	7.91498	1.04372	11.6653	1.04525	8.83832	0.937832	9.69925	1.05053	7.02234	70.6804	4.90674
CL9430.Contig1_All	94 1857 PREDICTED: pectinesterase 3-like [Vitis vinifera]	33.33	3	18	1.06627	25.7241	0.874464	22.9624	1.01002	9.8302	0.991317	9.00893	0.944666	14.7261	1.01531	14.1167	1.041	10.0586	0.967241	8.73907	64.0285	8.51416
CL11236.Contig3_All	132 1745 PREDICTED: aspartyl-tRNA synthetase, cytoplasmic [Vitis vinifera]	56.13	3	26	1.09604	23.8675	1.01285	24.5557	1.00846	6.41902	0.992699	5.86999	1.03246	9.75278	1.03972	9.97303	1.00649	8.17831	0.995082	6.64025	60.2131	6.56592
CL597.Contig8_All	328 2760 sucrose synthase [Citrus unshiu]	40.81	6	29	0.929507	23.946	0.929536	25.0262	1.00783	7.66806	0.99326	6.98945	1.12026	14.3978	1.10071	14.1595	0.986105	11.4868	1.01156	9.01873	92.3083	6.354
Unigene24905_All	63 2981 PREDICTED: exportin-2-like [Vitis vinifera]	39.67	1	26	0.987963	22.0691	0.981668	30.601	0.975152	9.19717	1.02222	7.70684	1.02377	13.9669	1.03913	14.1579	1.00303	10.3794	0.997891	8.6581	108.891	5.60498
CL2825.Contig18_All	222836048 gb|EEE74469.1| predicted protein [Populus trichocarpa]	55.41	4	2	1.11825	3.73768	1.1276	23.6331	1.02719	5.85348	0.975396	5.58827	0.898683	8.31062	1.02758	9.1759	1.05083	4.11527	0.959105	3.72669	60.4396	5.19873
CL6073.Contig3_All	143 1672 PREDICTED: pyruvate kinase, cytosolic isozyme isoform 1 [Vitis vinifera]	57.45	3	20	0.969139	20.5931	0.948359	29.0178	0.990828	10.3473	1.00833	9.25217	1.05995	8.71693	1.06512	12.0777	0.956482	9.8509	1.03548	7.277	55.1009	7.35693
CL1995.Contig8_All	297741448 emb|CBI32579.3| unnamed protein product [Vitis vinifera]	44.09	12	29	0.97608	19.376	0.998667	19.5264	0.954856	10.6181	1.04021	8.90851	1.02515	12.9453	1.01801	11.2439	1.00042	10.0249	1	8.3979	98.801	5.18604
Unigene13631_All	223453028 gb|ACM89778.1| alpha-tubulin 6 [Gossypium hirsutum]	54.89	10	4	1.24882	21.3483	1.24968	22.0333	0.976758	6.7256	1.0208	5.47221	0.988122	8.85683	1.01504	13.0908	0.959942	9.02764	1.03268	6.74683	49.6134	5.09717
Unigene17942_All	297733807 emb|CBI15054.3| unnamed protein product [Vitis vinifera]	47.96	1	19	1.05757	20.6973	1.09818	28.5328	0.969464	8.66866	1.02726	7.17078	1.05847	10.6104	1.01478	15.1115	0.94416	8.77458	1.04542	6.45816	58.6261	7.15186
CL464.Contig1_All	361 3438 minus strand PREDICTED: lysosomal alpha-mannosidase-like [Vitis vinifera]	31.77	26	24	0.939336	20.5576	0.955964	22.1014	1.001	6.63648	0.999308	5.76198	1.04739	13.0283	1.06639	12.9448	0.986883	10.5108	1.01093	8.12193	115.127	6.45557
CL4283.Contig1_All	296085535 emb|CBI29267.3| unnamed protein product [Vitis vinifera]	62.87	1	17	0.851884	20.5622	0.9523	27.8934	0.991299	9.05493	1.00791	8.03904	1.03968	10.5471	0.940874	13.227	0.956008	10.0311	1.03586	7.58717	48.2168	5.8335
Unigene53444_All	156 1829 minus strand PREDICTED: 2,3-bisphosphoglycerate-independent phosphoglycerate mutase-like [Cucumis sativus]	59.5	6	1	0.80017		0.959763		0.981976		1.01617		1.01112		1.05374		0.918523		1.06612		60.6418	5.99854
Unigene31785_All	195 1868 PREDICTED: 2,3-bisphosphoglycerate-independent phosphoglycerate mutase-like [Cucumis sativus]	59.5	6	1	0.943852	8.9898	0.997771	23.5842	0.957439	6.59684	1.03734	5.23587	1.07512	1.12765	1.01223	14.6375	1.01868	4.19408	0.984711	3.49436	60.6717	5.8208
CL682.Contig13_All	1401 4757 PREDICTED: importin-5 [Vitis vinifera]	28.87	7	23	1.00849	17.8645	0.98113	21.7863	1.02025	6.6986	0.982253	6.11689	1.01577	14.3474	1.02447	10.8759	0.968866	8.34972	1.02548	6.65084	124.124	4.91943
CL10239.Contig2_All	223532818 gb|EEF34593.1| phosphoglucomutase, putative [Ricinus communis]	47.77	3	1	0.800487	9.38174	0.795418	21.7426	1.0327	13.397	0.963992	12.7163	0.821404	13.219	0.947268	22.0017	0.909577	2.89583	1.07311	1.98155	63.377	6.01123
Unigene9747_All	76 1377 monodehydroascorbate reductase [Camellia sinensis]	59.68	2	22	0.933263	32.4055	0.956129	27.4376	0.962094	13.093	1.03379	10.552	1.04454	14.38	1.03299	11.504	0.967505	10.3399	1.02658	7.60725	46.8074	6.82959
CL8976.Contig1_All	1113 2624 PREDICTED: glutamate decarboxylase 1 [Vitis vinifera]	51.59	3	16	1.1374	30.7232	1.16246	32.2106	0.937003	10.5583	1.05603	8.45021	1.01596	12.8821	0.972469	13.826	0.999278	9.88247	1.00092	8.20367	56.6279	5.84619
CL2899.Contig9_All	68 1399 PREDICTED: tubulin beta-2 chain [Vitis vinifera]	65.32	13	6	1.14543	16.0375	1.10181	22.0588	0.933726	9.54792	1.05894	7.152	1.00793	18.0635	1.07532	16.1226	1.02166	12.6851	0.982855	10.1974	49.8528	4.89404
CL3080.Contig2_All	167 2296 minus strand unnamed protein product [Vitis vinifera]	42.54	3	14	1.04896	19.4804	1.03899	15.5356	0.971921	10.9851	1.02506	9.00219	0.965754	8.3638	0.978483	16.7621	0.945496	8.16561	1.04434	5.79336	78.2182	5.0083
CL1086.Contig26_All	296081675 emb|CBI20680.3| unnamed protein product [Vitis vinifera]	41.14	17	26	1.04282	17.2699	1.07229	17.6501	0.975498	9.81335	1.02191	8.83303	1.04697	9.53716	1.01354	12.0678	0.949311	11.3619	1.04126	8.27506	98.9725	5.2876
CL590.Contig9_All	297734039 emb|CBI15286.3| unnamed protein product [Vitis vinifera]	28.97	13	7	1.25436	7.30197	1.23596	13.6199	0.987789	10.3746	1.01102	9.605	0.897094	8.45537	0.901485	12.0215	1.0029	12.1755	0.997996	10.658	105.256	6.65381
CL511.Contig1_All	223543019 gb|EEF44555.1| Phosphoenolpyruvate carboxylase, putative [Ricinus communis]	45.04	8	10	1.17196	15.9175	1.34602	23.7275	0.990577	7.50615	1.00855	6.4566	1.05591	9.7217	1.07351	8.11982	0.912991	7.56632	1.07059	4.9903	55.8425	5.33838
CL12172.Contig1_All	2 2632 PREDICTED: leucine--tRNA ligase, cytoplasmic-like [Solanum lycopersicum]	37.63	1	22	1.1507	19.6798	0.980764	23.5875	1.00856	7.22689	0.992611	6.45492	0.968688	12.3548	0.98893	16.476	1.02842	10.2007	0.977392	9.24772	99.6616	6.46826
CL286.Contig1_All	321 2735 sucrose synthase [Coffea canephora]	41.99	2	24	1.18213	21.4796	1.17733	23.5795	0.970965	9.14268	1.02593	7.97128	1.01197	14.7601	0.979625	12.7037	0.994247	9.26358	1.00498	7.54023	92.5438	6.48096
CL2899.Contig10_All	147819028 emb|CAN64894.1| hypothetical protein VITISV_029111 [Vitis vinifera]	64.88	13	1	1.58954	6.32628	1.48343	1.76248	0.998858	1.00066	1.00121	0.890467	0.895449	4.94867	0.96766	1.73467	1.0371	3.38363	0.970386	2.98282	50.1939	4.85596
CL997.Contig3_All	203 1333 minus strand unnamed protein product [Thellungiella halophila]	69.23	3	8	0.949488	23.2496	0.935743	23.8842	0.970734	11.7668	1.02614	9.32865	1.00902	17.3382	1.0043	15.4364	0.97824	12.6324	1.01791	10.006	41.677	5.49072
Unigene29815_All	109 1587 minus strand unnamed protein product [Vitis vinifera]	47.26	1	18	0.92777	18.4037	0.851678	21.1831	1.00559	6.87499	0.995244	6.05424	1.01718	15.0337	1.04109	13.5268	1.00804	9.7266	0.993843	7.72009	54.9731	5.31299
CL6548.Contig1_All	296 3184 minus strand PREDICTED: alanyl-tRNA synthetase-like [Vitis vinifera]	34.58	11	27	0.928466	13.0031	0.849513	15.2549	1.03046	7.75502	0.973198	6.92479	1.00802	10.0251	1.04074	11.6004	0.980206	9.58063	1.01632	7.32133	105.591	6.04932
CL10464.Contig1_All	225 1397 minus strand PREDICTED: 97 kDa heat shock protein-like [Vitis vinifera]	53.96	1	8	1.21049	22.3557	1.07493	11.7178	0.977665	6.21489	1.01999	5.33995	1.13597	14.4009	1.07613	11.9621	0.956872	6.0954	1.03502	4.58891	43.0505	7.78174
CL1830.Contig5_All	449499116 ref|XP_004160726.1| PREDICTED: clathrin heavy chain 1-like [Cucumis sativus]	40.18	6	2	1.03685	1.98036	1.03651	21.8301	1.05267	1.12261	0.953462	1.09851	0.969872	2.58253	0.978341	2.36262	0.969139	4.08444	1.02473	3.11836	64.5093	5.46533
CL3875.Contig2_All	302143338 emb|CBI21899.3| unnamed protein product [Vitis vinifera]	44.56	8	13	0.975912	20.9519	0.954328	22.6559	0.984319	7.96487	1.0141	6.52261	1.04894	12.5589	0.998352	7.55307	0.994851	5.74789	1.0045	4.76063	97.8792	5.10986
CL6104.Contig7_All	236 1426 minus strand PAE [Litchi chinensis]	57.68	8	16	0.728319	26.9188	0.652307	39.7392	1.00335	7.87846	0.998247	7.30131	0.926279	11.7763	1.0301	15.3404	0.94318	10.2238	1.04621	7.32469	43.7234	8.30908
CL8328.Contig7_All	223551439 gb|EEF52925.1| phosphofructokinase, putative [Ricinus communis]	50.32	6	21	1.0546	28.4409	1.19669	35.9695	0.987222	9.9504	1.01152	8.09389	1.07031	13.9085	1.04601	13.2739	0.960279	9.91931	1.03241	7.30707	67.1694	7.21045
CL2899.Contig11_All	147819028 emb|CAN64894.1| hypothetical protein VITISV_029111 [Vitis vinifera]	64.88	13	1	1.19242	11.0454	0.890751	16.8789	0.972668	1.33522	1.02442	1.13301	0.88923	1.98133	0.915752	6.09032	1.06676	11.8316	0.946438	11.6499	50.2128	4.85596
CL1256.Contig18_All	296087296 emb|CBI33670.3| unnamed protein product [Vitis vinifera]	55.99	29	22	0.999365	15.2475	1.07616	26.1022	0.96919	9.83632	1.0275	7.79473	0.982705	13.0622	0.949651	9.6917	0.943376	13.8561	1.04606	10.9383	58.9507	6.49365
Unigene28276_All	3 10094 PREDICTED: E3 ubiquitin-protein ligase UPL2-like [Vitis vinifera]	10.11	1	26	1.03223	18.0077	0.98999	18.8478	1.00136	10.8134	0.998996	9.33145	0.983447	9.83061	0.96849	13.8395	1.00975	8.50756	0.992465	6.89786	370.161	5.14795
CL3454.Contig5_All	107 3664 Cullin-associated NEDD8-dissociated protein 1 OS=Arabidopsis thaliana GN=CAND1 PE=1 SV=1	25.13	6	23	1.0948	25.6372	1.14042	23.8489	0.978135	7.79492	1.01958	6.63057	1.05667	11.8901	0.999957	11.3259	0.980794	10.1953	1.01585	8.1717	131.083	5.90967
CL1024.Contig57_All	2339 4456 minus strand PREDICTED: stromal 70 kDa heat shock-related protein, chloroplastic-like [Vitis vinifera]	38.53	13	13	1.15473	8.99694	0.949276	26.3104	1.01786	5.81629	0.984365	5.13583	0.996804	13.9305	1.01568	14.4325	1.00604	12.7993	0.99546	9.66867	75.119	5.43994
CL12766.Contig1_All	223528753 gb|EEF30763.1| alpha-glucosidase, putative [Ricinus communis]	34.81	5	24	1.00228	26.3136	0.961555	23.186	1.0107	9.96271	0.990713	8.65172	1.04046	12.5253	1.0729	12.0055	0.998058	8.63632	1.00191	6.96117	103.24	6.44287
CL13514.Contig9_All	147826481 emb|CAN72808.1| hypothetical protein VITISV_010484 [Vitis vinifera]gi|297738151|emb|CBI27352.3| unnamed protein product [Vitis vinifera]	52.67	9	13	0.986838	27.7311	0.957912	25.0467	1.00329	8.9023	0.997285	8.1798	1.03085	8.93815	0.987848	14.827	0.971883	10.0217	1.02304	7.53375	46.4787	7.1665
Unigene569_All	2 2626 minus strand PREDICTED: ATPase 10, plasma membrane-type-like isoform 2 [Vitis vinifera]	28.46	1	11	1.08621	14.523	1.23542	28.0193	0.960338	10.4002	1.03535	9.07491	1.2263	18.4759	1.06594	4.60884	1.02354	4.44693	0.981332	3.64343	96.3627	6.32861
Unigene36006_All	118480989 gb|ABK92448.1| unknown [Populus trichocarpa]gi|222833600|gb|EEE72077.1| predicted protein [Populus trichocarpa]	57.31	5	12	0.985421	26.6338	1.01297	21.6217	0.968429	11.1786	1.02817	9.56872	1.03037	10.3557	1.03647	14.946	0.974809	11.0781	1.02068	8.38718	57.4384	7.69385
CL4038.Contig1_All	155 5077 PREDICTED: UDP-glucose:glycoprotein glucosyltransferase-like [Vitis vinifera]	21.94	6	29	0.989635	15.4486	0.881951	19.4748	1.01934	7.81844	0.983054	7.15152	0.980704	11.3535	0.998354	11.6075	1.00544	8.51856	0.995948	6.72726	185.376	5.98584
Unigene24913_All	297738729 emb|CBI27974.3| unnamed protein product [Vitis vinifera]	55.34	1	19	0.9715	16.5511	0.864151	20.8289	1.01018	7.28384	0.991171	6.64496	0.965155	12.07	1.01323	13.1768	0.995983	8.84448	1.00358	7.19808	54.7221	7.2251
CL5048.Contig11_All	195 2918 minus strand unnamed protein product [Vitis vinifera]	34.25	3	0																	102.32	5.07178
CL2446.Contig5_All	306 6683 PREDICTED: acetyl-CoA carboxylase 1-like [Vitis vinifera]	17.36	5	20	0.997731	12.6417	0.966429	16.4809	1.01028	6.1582	0.995349	6.06532	1.10451	15.3195	1.13031	8.99231	0.994862	6.98579	1.00496	5.6689	237.158	6.50732
CL6572.Contig1_All	339518937 gb|ADO64817.2| ribulose 1,5-bisphosphate carboxylase/oxygenase large subunit [Theobroma cacao]gi|371925944|gb|AEX57734.1| ribulose-1,5-bisphosphate carboxylase/oxygenase large subunit (chloroplast) [Theobroma cacao]gi|371926026|gb|AEX57815.1| ribulose-1,5-bisphosphate carboxylase/oxygenase large subunit (chloroplast) [Theobroma cacao]gi|371926108|gb|AEX57896.1| ribulose-1,5-bisphosphate…	39	2	20	1.16065	24.5599	1.02432	23.2193	1.10149	10.5044	0.9106	12.1184	1.03269	11.6512	0.970469	15.8511	0.967193	10.3394	1.03313	7.89551	53.4798	6.48096
CL6371.Contig3_All	147845891 emb|CAN82167.1| hypothetical protein VITISV_023269 [Vitis vinifera]	38.35	2	15	0.964642	17.6473	0.933501	16.0078	1.01435	6.90719	0.987793	6.75747	1.00823	15.7857	1.03003	13.766	0.997606	9.89731	1.00227	8.21596	89.1791	6.06201
CL143.Contig24_All	302142482 emb|CBI19685.3| unnamed protein product [Vitis vinifera]	45.95	21	23	0.971751	30.6004	0.933561	30.0882	0.9947	9.60299	1.00489	8.96513	1.03402	10.453	1.06175	15.3491	0.970851	8.04199	1.02387	6.10692	62.6834	6.93213
CL2448.Contig5_All	455 5695 unnamed protein product [Vitis vinifera]	16.49	6	22	1.05086	17.3502	1.01644	20.1731	1.01252	7.75491	0.989102	7.06613	1.05055	13.3304	0.982463	13.7669	1.00033	10.4276	1.00007	8.48864	193.468	5.38916
CL11880.Contig1_All	118482646 gb|ABK93242.1| unknown [Populus trichocarpa]gi|222844017|gb|EEE81564.1| predicted protein [Populus trichocarpa]	61.39	1	21	0.884145	31.5895	1.39815	40.609	0.985682	12.1501	1.01289	11.0477	0.805366	18.8814	0.598488	30.0631	0.975077	10.1809	1.02046	7.92109	35.9637	6.21436
CL771.Contig34_All	302141688 emb|CBI18891.3| unnamed protein product [Vitis vinifera]	41.75	34	14	0.946382	27.9247	1.19822	27.7843	0.996236	9.1037	1.00353	8.4968	1.00961	9.41392	0.899537	16.2795	0.978421	10.8926	1.01776	9.03283	56.9498	5.88428
CL6156.Contig3_All	223543019 gb|EEF44555.1| Phosphoenolpyruvate carboxylase, putative [Ricinus communis]	61.11	4	7	1.06925	34.7654	1.07198	20.5327	0.951302	10.8276	1.04336	9.35002	1.01892	13.8382	1.02246	11.2549	0.99109	14.5837	1.00753	11.1834	50.7624	8.60205
CL5048.Contig7_All	1831 4554 minus strand unnamed protein product [Vitis vinifera]	34.25	3	1	0.803773		0.76053		0.858528		1.12559		0.994829		0.972976		0.98777		1.01021		102.459	5.04639
CL1028.Contig8_All	98 2125 minus strand PREDICTED: heat shock 70 kDa protein, mitochondrial-like [Vitis vinifera]	32.54	3	7	1.07449	25.6975	1.05997	23.3512	0.991086	10.3946	1.00806	9.43737	0.990252	8.30803	1.06704	10.3495	0.930969	7.36426	1.05607	5.02333	72.6067	6.1001
CL1351.Contig66_All	297733798 emb|CBI15045.3| unnamed protein product [Vitis vinifera]	49.64	9	9	0.978969	14.4451	1.05867	23.3229	1.00093	7.46991	0.999356	6.57521	1.02701	13.4554	0.955342	9.17588	0.955753	6.6765	1.03606	5.17209	60.5837	6.02393
CL7395.Contig1_All	161 2398 transketolase [Camellia sinensis]	31.5	2	10	1.10476	20.8123	1.03228	18.588	1.0198	5.94908	0.982636	5.42568	0.989741	10.6226	0.970548	11.4674	0.972387	13.0814	1.02263	9.44281	80.4898	6.82959
CL11.Contig13_All	118487408 gb|ABK95532.1| unknown [Populus trichocarpa]gi|222871139|gb|EEF08270.1| predicted protein [Populus trichocarpa]	42.23	8	21	1.05491	21.5505	1.09369	25.3167	0.978254	8.27352	1.01947	7.41586	1.07539	10.3604	1.08912	13.1144	0.959787	10.0117	1.03281	7.78036	64.5694	6.40479
CL9997.Contig6_All	223529130 gb|EEF31110.1| dtdp-glucose 4-6-dehydratase, putative [Ricinus communis]	60.11	6	19	1.49848	34.7691	1.61941	42.352	0.921166	12.5653	1.07006	9.73196	0.869498	13.8135	0.838888	15.5959	0.979582	9.07622	1.01682	7.31392	42.2619	6.66846
Unigene14079_All	223539011 gb|EEF40608.1| Patellin-5, putative [Ricinus communis]	51.01	1	20	1.18988	24.6253	1.13635	26.167	1.00156	10.2795	0.998817	8.6362	1.0885	9.8984	1.04582	11.6329	0.957323	10.7882	1.0348	7.78539	50.3752	6.13818
Unigene25965_All	320 1114 minus strand putative chitinase [Catharanthus roseus]	63.02	1	14	0.149562	118.039	0.143043	145.85	0.860731	23.2752	1.12363	17.2331	1.00424	14.1158	1.05009	14.6095	1.04134	10.7052	0.966967	9.05433	28.7469	7.51807
CL6460.Contig10_All	218 3529 minus strand PREDICTED: ubiquitin-activating enzyme E1 1 [Vitis vinifera]	29.17	6	23	1.00319	17.9862	0.946551	15.446	1.02942	7.51503	0.974124	7.20051	1.02065	9.02505	1.02443	10.0216	0.961559	10.0587	1.03138	7.5358	122.402	5.40186
CL4002.Contig1_All	223547261 gb|EEF48756.1| phosphoglycerate kinase, putative [Ricinus communis]	75.56	2	15	1.03877	20.8274	1.0265	19.5283	1.02033	10.5538	0.982182	9.15825	1.06035	11.4261	1.06124	10.7604	0.95778	9.39018	1.03443	7.13694	32.7454	5.08447
Unigene28521_All	145 2184 minus strand PREDICTED: heat shock 70 kDa protein, mitochondrial-like [Vitis vinifera]	32.35	2	7	1.14914	24.9388	1.11187	50.0779	0.966125	12.2468	1.03022	10.8395	1.13938	14.5768	1.11274	12.6641	0.94771	7.05842	1.04256	4.97164	72.9648	6.20166
CL1409.Contig1_All	223548999 gb|EEF50488.1| malic enzyme, putative [Ricinus communis]	43.78	6	20	1.02058	14.5171	1.0987	18.1732	1.01148	7.07102	0.990021	6.37904	1.06363	8.85582	1.03819	15.0434	0.94505	7.80401	1.04469	5.44921	66.5943	7.34229
CL2989.Contig1_All	93 1955 PREDICTED: glycine--tRNA ligase 1, mitochondrial-like [Solanum lycopersicum]	46.7	2	6	1.13097	12.9386	1.2983	24.9567	0.918386	14.7011	1.07253	10.2348	1.04122	12.3585	1.10618	14.0951	0.938348	7.02301	1.05012	5.0068	69.9646	6.22705
CL9274.Contig2_All	129 2456 PREDICTED: eukaryotic initiation factor iso-4F subunit p82-34-like isoform 1 [Vitis vinifera]	38.14	4	25	0.981314	20.4522	1.03959	25.1381	0.97647	6.96643	1.02105	5.75321	1.09693	9.22873	1.04528	9.81464	0.966804	10.4529	1.02712	8.02095	85.5974	7.89893
CL11339.Contig3_All	164 1600 PREDICTED: patellin-4 isoform 1 [Vitis vinifera]	48.23	3	10	1.26697	24.8699	1.43723	17.9499	1.01699	12.4603	0.985053	10.5547	1.12557	9.47984	1.16923	15.0144	0.94125	5.7541	1.04777	4.14836	54.5441	5.2749
CL5048.Contig5_All	195 2945 unnamed protein product [Vitis vinifera]	32.28	3	5	1.04759	10.4772	1.00203	9.22813	0.994267	5.98853	1.00528	5.05655	1.06047	9.97863	1.00098	13.2423	0.985735	6.45086	1.01186	4.88165	103.139	5.10986
CL2899.Contig6_All	241917061 gb|EER90205.1| hypothetical protein SORBIDRAFT_10g027010 [Sorghum bicolor]	47.76	7	3	1.00571	4.77664	1.04263	22.3635	0.932426	11.3529	1.06009	8.27352	1.07638	10.8817	1.01261	20.4065	1.0147	10.1373	0.988469	8.95456	50.1427	4.89404
Unigene8683_All	413951984 gb|AFW84633.1| heat shock protein1 [Zea mays]	50.85	3	1	0.677329		0.733783		1.08769		0.92248		0.890556		0.856987		0.836259		1.13254		38.8439	6.93213
Unigene21361_All	147783188 emb|CAN64242.1| hypothetical protein VITISV_022595 [Vitis vinifera]	71.05	2	5	0.754545	26.6541	0.802377	21.5776	1.01248	5.74635	0.989097	5.1858	0.958128	10.3741	0.88275	15.6478	0.961335	6.73871	1.03155	5.27683	32.9385	5.56689
CL4119.Contig1_All	302141800 emb|CBI19003.3| unnamed protein product [Vitis vinifera]	47.98	5	19	0.876935	26.9252	0.800203	28.4721	0.973171	11.3211	1.02398	9.77799	1.02187	10.4386	1.03468	12.2692	0.939561	6.9253	1.04914	5.00875	54.8698	5.0083
CL819.Contig6_All	730 2394 minus strand PREDICTED: 2-isopropylmalate synthase 2, chloroplastic-like [Vitis vinifera]	36.58	12	15	1.00421	35.0454	1.00843	30.741	1.00525	9.37263	0.995536	8.90269	1.03378	12.7846	1.07046	11.5803	0.968571	8.66281	1.02571	6.41038	60.181	6.13818
Unigene26351_All	167 2395 minus strand unnamed protein product [Vitis vinifera]	44.95	1	22	1.20155	21.1882	1.1135	25.8393	1.01416	4.1153	0.987641	3.8477	0.938399	12.4019	0.967744	10.2123	0.974758	9.0612	1.02072	6.75242	79.2926	6.39209
CL867.Contig9_All	135399 sp|P28752.1|TBA1_ORYSJ RecName: Full=Tubulin alpha-1 chaingi|20379|emb|CAA77988.1| alpha 1 tubulin [Oryza sativa Japonica Group]gi|1136124|emb|CAA62918.1| alfa-tubulin [Oryza sativa Japonica Group]gi|34393570|dbj|BAC83168.1| Tubulin alpha-1 chain [Oryza sativa Japonica Group]gi|50509129|dbj|BAD30236.1| Tubulin alpha-1 chain [Oryza sativa Japonica Group]gi|110617750|gb|ABG78594.1| alpha-tub…	55.1	14	3	0.8621	30.4599	1.0436	24.8523	0.914252	7.81974	1.0762	5.6233	1.06684	23.7838	1.04336	18.2509	1.03705	7.86361	0.970423	6.46216	45.4335	5.16064
CL19.Contig40_All	507 3512 minus strand PREDICTED: probable importin-7 homolog [Vitis vinifera]	24.75	35	21	0.881713	15.0951	0.854459	21.7594	0.986853	9.49494	1.01185	8.12229	1.03344	11.9769	0.999588	16.9806	0.999359	8.18888	1.00086	6.60896	114.942	5.0083
Unigene15855_All	221 2608 PREDICTED: heat shock protein 83-like [Vitis vinifera]	37.81	20	18	1.26452	24.5553	1.17725	21.8973	1.0176	5.88699	0.984598	5.40293	0.986148	12.674	1.02559	7.16629	0.9401	8.38884	1.04868	6.37559	90.4749	5.08447
Unigene30213_All	359491001 ref|XP_003634197.1| PREDICTED: guanine nucleotide-binding protein subunit beta-like protein isoform 2 [Vitis vinifera]gi|147784318|emb|CAN61810.1| hypothetical protein VITISV_026180 [Vitis vinifera]	59.02	2	5	1.22683	26.0394	1.15794	33.1207	1.02723	8.97152	0.975555	8.62276	1.18118	7.17894	1.03204	13.4923	0.919697	8.37495	1.065	5.55583	36.1972	7.44482
Unigene28183_All	183 2132 minus strand hypothetical protein PRUPE_ppa002598mg [Prunus persica]	35.38	3	8	1.14384	20.3728	1.10772	5.6236	0.94722	5.02093	1.04698	4.15174	0.868878	4.55656	1.19511	17.2834	1.03127	8.74641	0.975093	7.39723	71.2864	5.43994
CL2585.Contig10_All	296082595 emb|CBI21600.3| unnamed protein product [Vitis vinifera]	29.96	32	17	1.10498	18.4844	0.890618	19.7063	1.02163	7.79535	0.981028	7.41081	0.971846	9.37255	1.0052	16.4522	0.995147	7.00346	1.00426	5.55078	91.5223	6.63916
Unigene52905_All	147860799 emb|CAN78907.1| hypothetical protein VITISV_029788 [Vitis vinifera]	54.65	10	1	0.959319	7.69371	1.02925	13.0493	0.987192	6.23755	1.01155	5.61414	1.00913	0.589184	0.835386	4.35854	1.02438	5.18713	0.98066	4.51941	46.4755	5.65576
Unigene18274_All	2385376 emb|CAA69934.1| G protein beta subunit-like [Medicago sativa subsp. x varia]	63.79	2	6	1.08631	25.6202	1.16978	18.8508	0.978282	5.45998	1.01941	4.76978	1.11662	11.9784	1.0701	13.116	0.951266	5.49005	1.03967	4.07357	33.1966	7.1665
CL3875.Contig1_All	302143338 emb|CBI21899.3| unnamed protein product [Vitis vinifera]	37.56	3	5	1.1414	36.203	1.11611	25.8785	1.0029	17.5534	1.01981	10.4943	0.989104	9.9491	0.908388	14.9542	0.990199	8.25091	1.00738	6.75324	85.2048	5.14795
Unigene4560_All	223538043 gb|EEF39656.1| adenosylhomocysteinase, putative [Ricinus communis]	65.77	3	4	0.69195	26.9587	0.784265	24.401	0.933757	6.36748	1.05891	4.79096	0.926119	13.8458	0.929026	13.6524	0.993459	3.5981	1.00562	2.8082	32.3192	5.23682
CL1731.Contig5_All	41 1282 minus strand hypothetical protein VITISV_040122 [Vitis vinifera]	38.89	4	2	1.1961	3.84762	1.10127	19.3729	1.03135	8.94687	0.972388	7.58983	0.878333	10.4723	0.795688	19.5282	0.989212	3.71042	1.00886	2.98546	46.999	5.47803
CL79.Contig56_All	296088151 emb|CBI35621.3| unnamed protein product [Vitis vinifera]	28.63	14	5	0.966551	19.2138	0.848035	17.6322	1.04387	2.46661	0.961292	2.32723	0.950064	13.2104	0.901005	7.21387	1.04574	8.37887	0.963409	7.30513	107.581	6.55127
CL11886.Contig10_All	147860799 emb|CAN78907.1| hypothetical protein VITISV_029788 [Vitis vinifera]	56.4	8	1	1.08449	21.3062	0.965461	33.2544	1.02597	1.16849	0.977175	1.10128	1.06403	13.0891	1.00768	9.8298	0.979604	7.80607	1.01566	5.95121	45.0196	5.46533
CL3080.Contig1_All	167 2275 PREDICTED: programmed cell death protein 4 [Vitis vinifera]	31.86	2	9	0.991339	6.30088	0.998655	18.6871	0.97617	8.10592	1.02112	6.87122	0.949515	12.6916	0.970795	9.1582	1.00008	14.3913	1.00027	11.6509	78.0608	4.97021
CL17.Contig1_All	161 1795 hypothetical protein VITISV_041895 [Vitis vinifera]	34.31	5	16	1.10855	30.7784	0.994082	24.0487	1.01221	7.73402	0.989376	6.91482	1.13383	14.7134	1.15685	14.5975	0.961425	10.61	1.03145	7.50668	61.951	4.84326
CL3211.Contig1_All	297745792 emb|CBI15848.3| unnamed protein product [Vitis vinifera]	26.62	2	19	1.08349	20.524	1.01535	15.0417	1.01514	8.32133	0.986779	7.19803	0.994853	12.4671	0.973389	10.3253	1.00762	8.19486	0.994188	6.67746	103.837	5.64307
CL2390.Contig1_All	296081867 emb|CBI20872.3| unnamed protein product [Vitis vinifera]	25.63	2	18	1.11335	14.5937	1.01715	18.2947	1.04445	6.09811	0.960804	5.64666	1.03057	7.69253	1.08579	8.27863	0.964198	6.57378	1.02925	4.9047	110.098	6.87354
CL590.Contig17_All	234 3104 plasma membrane H+-ATPase [Melastoma malabathricum]	25.39	9	10	1.09281	21.3893	0.901546	22.2318	1.05135	4.93719	0.954674	4.66659	0.979212	9.8894	0.946554	18.6238	1.03955	7.99134	0.968412	6.91279	105.34	6.52197
CL14384.Contig1_All	281 1303 minus strand aldo/keto reductase AKR [Manihot esculenta]	56.3	3	12	0.915991	27.4218	0.996413	29.1922	0.960425	10.5756	1.03525	8.97538	0.978681	12.3435	0.979184	12.9611	0.965346	10.9475	1.02832	8.35964	37.2703	6.94678
CL6437.Contig4_All	213 5087 PREDICTED: ferredoxin-dependent glutamate synthase 1, chloroplastic [Vitis vinifera]	20.68	7	24	0.905127	14.0961	0.874704	14.4446	1.02447	6.95025	0.978508	6.52955	1.00981	6.29489	1.02879	11.485	0.967957	8.52107	1.02618	6.30241	177.166	6.81494
CL6276.Contig4_All	383 1999 PREDICTED: aldehyde dehydrogenase family 2 member B7, mitochondrial-like [Glycine max]	41.19	7	12	0.755905	36.7993	0.818388	24.6631	0.976836	10.6417	1.02073	8.45637	1.00401	13.3228	0.989346	10.3049	1.05836	7.04616	0.953208	6.37895	58.2439	7.45947
CL11863.Contig1_All	3285 4433 PREDICTED: protein notum homolog isoform 1 [Vitis vinifera]	53.52	1	12	0.896849	20.4175	0.792858	25.7184	1.04785	8.77474	0.957778	9.03554	1.03344	13.281	1.09487	9.64754	1.04803	8.79287	0.96156	7.71697	42.0056	8.33838
CL1351.Contig65_All	137 1756 minus strand T-complex protein 1 subunit gamma OS=Thalassiosira weissflogii PE=2 SV=1	40.19	3	1	2.00873	20.2113	1.79963	12.2556	0.967726	5.84762	1.02758	4.88003	0.952529	5.43987	0.990683	0.775616	0.901601	2.01913	1.07967	1.36126	59.8111	7.86963
Unigene5861_All	93 1817 minus strand PREDICTED: protein disulfide isomerase-like 1-4 isoform 1 [Vitis vinifera]	43.3	1	20	1.12201	32.9159	0.966475	23.8605	1.01936	7.50785	0.983038	6.70739	1.02403	10.0629	1.00746	15.2767	0.947718	9.24452	1.04255	6.42951	63.8671	4.71631
CL2416.Contig1_All	228 2996 PREDICTED: ATP-dependent Clp protease ATP-binding subunit clpA homolog CD4A, chloroplastic-like [Vitis vinifera]	25.35	9	7	1.01205	9.19941	1.09886	24.7713	1.03717	3.61192	0.96725	3.52635	0.974859	7.11717	1.02121	13.9877	0.897199	8.90889	1.08316	5.67596	102.254	6.7417
Unigene26291_All	147782941 emb|CAN72294.1| hypothetical protein VITISV_037293 [Vitis vinifera]gi|297744178|emb|CBI37148.3| unnamed protein product [Vitis vinifera]	46.19	2	17	0.856169	22.7969	0.869853	21.7787	0.997383	13.3859	1.00252	11.6407	0.99901	7.74087	0.994917	13.9689	0.951857	8.91214	1.03921	6.34401	44.9517	5.90967
CL3611.Contig1_All	296087673 emb|CBI34929.3| unnamed protein product [Vitis vinifera]	49.74	1	15	0.680222	24.7426	0.877225	23.7594	0.977114	9.40576	1.02048	7.63329	1.02743	13.312	0.985275	13.563	0.929262	9.55836	1.05745	6.70304	41.8736	7.62061
CL3122.Contig1_All	207 1694 minus strand PREDICTED: DEAD-box ATP-dependent RNA helicase 38-like [Solanum lycopersicum]	54.84	9	15	0.836275	16.0297	0.96587	25.0989	0.973677	6.95354	1.02349	5.68382	1.02565	11.8606	0.939783	13.6764	0.99295	9.72829	1.00603	8.09654	55.0872	5.84619
CL4654.Contig1_All	356558809 ref|XP_003547695.1| PREDICTED: elongation factor 1-alpha-like isoform 2 [Glycine max]gi|356558811|ref|XP_003547696.1| PREDICTED: elongation factor 1-alpha-like isoform 3 [Glycine max]	46.53	12	3	0.791955	27.1361	1.02914	28.944	0.930039	12.0884	1.06219	9.47243	1.14174	15.2069	1.15332	20.8693	0.948095	12.3316	1.04224	9.3015	49.3298	9.05615
CL6371.Contig10_All	438 3284 minus strand PREDICTED: coatomer subunit beta-1-like [Glycine max]	29.08	2	11	1.09977	17.3901	1.06323	17.1291	1.04436	4.95131	0.960884	4.7707	0.987886	14.0199	1.04441	9.32097	0.994836	8.95714	1.00446	6.85036	106.068	5.8335
Unigene33711_All	135 1931 minus strand PREDICTED: d-3-phosphoglycerate dehydrogenase, chloroplastic-like [Vitis vinifera]	37.56	2	12	0.988659	24.7483	0.874258	27.1238	1.02499	6.94517	0.978042	6.17182	1.00322	10.288	0.951057	12.5648	1.01058	11.4086	0.991797	9.51365	63.0545	6.26514
Unigene30211_All	143 1246 flavanone 3-hydroxylase [Actinidia chinensis]	56.25	1	16	1.28517	43.151	1.53675	56.0211	0.896932	13.1656	1.09155	9.22675	1.21552	18.2525	1.13246	15.0887	0.980926	10.8615	1.01574	8.48524	41.2152	6.16357
CL2989.Contig2_All	234 2189 minus strand PREDICTED: glycyl-tRNA synthetase 1, mitochondrial-like [Vitis vinifera]	38.65	2	3	1.22185	46.4006	1.16019	18.4702	0.955214	14.116	1.03989	10.8657	1.15274	18.314	1.0948	10.0363	0.952454	4.52624	1.03872	3.23032	73.1841	6.3667
CL7028.Contig2_All	88 1083 unknown [Lotus japonicus]	54.82	6	15	1.06896	28.4832	1.12738	28.3489	0.981252	8.025	1.02036	7.44073	1.02034	9.97924	0.995989	15.2402	0.92687	10.5685	1.05938	7.37164	35.4204	6.78564
Unigene5849_All	181 1764 hypothetical protein VITISV_038363 [Vitis vinifera]	41.29	1	17	0.964833	19.364	1.09539	27.7796	0.938652	10.2823	1.05457	8.56456	0.983679	8.67694	0.895855	14.6053	0.996996	11.9134	1.00272	9.46711	57.1227	7.40088
Unigene14061_All	118484203 gb|ABK93982.1| unknown [Populus trichocarpa]gi|118487234|gb|ABK95445.1| unknown [Populus trichocarpa]gi|222874037|gb|EEF11168.1| predicted protein [Populus trichocarpa]	48.65	1	19	1.03199	17.1263	0.980725	17.1931	1.01766	8.61379	0.984547	8.04898	1.01035	10.7559	1.03794	12.9421	0.920671	6.26127	1.06439	4.46752	49.7419	5.75732
Unigene22096_All	105 1172 glutamine synthetase [Hevea brasiliensis]	50.56	1	14	0.953585	23.1916	1.00412	23.2899	1.01437	9.32057	0.987458	8.67855	1.0842	16.1566	1.08487	16.5575	0.983817	9.96241	1.01341	7.88047	39.2006	6.3667
Unigene33005_All	222864249 gb|EEF01380.1| predicted protein [Populus trichocarpa]	20.93	3	17	0.974032	15.6291	0.907856	17.1295	0.9991	11.4388	1.00089	10.3004	1.04449	14.8427	1.03979	14.3414	0.997284	8.36927	1.0025	6.39583	150.022	5.52881
CL1731.Contig1_All	118484805 gb|ABK94270.1| unknown [Populus trichocarpa]gi|222841536|gb|EEE79083.1| predicted protein [Populus trichocarpa]	34.87	3	3	1.02258	7.47265	1.08394	14.6766	1.05186	3.66603	0.954079	3.51926	1.00525	7.43571	0.982832	8.6358	0.944476	11.6553	1.04517	8.26034	46.7899	5.68115
Unigene28024_All	296084432 emb|CBI24991.3| unnamed protein product [Vitis vinifera]	23.71	10	14	0.899388	13.1128	0.870729	31.9539	1.01801	7.9632	0.984239	7.69446	1.05253	10.1061	1.04415	6.10976	0.993198	7.34773	1.00583	5.60478	132.188	5.99854
Unigene37474_All	147767264 emb|CAN69003.1| hypothetical protein VITISV_005408 [Vitis vinifera]	30.02	1	13	1.06276	33.3146	1.0305	17.1374	1.00037	7.84425	0.999872	7.01817	1.02766	11.2599	1.02939	14.8626	0.951578	10.1754	1.03943	7.21677	63.5714	7.21045
CL867.Contig6_All	15241179 ref|NP_197479.1| tubulin alpha-3/alpha-5 chain [Arabidopsis thaliana]gi|297808045|ref|XP_002871906.1| tubulin alpha-3 [Arabidopsis lyrata subsp. lyrata]gi|297812159|ref|XP_002873963.1| tubulin alpha-3 [Arabidopsis lyrata subsp. lyrata]gi|408407916|sp|Q56WH1.2|TBA3_ARATH RecName: Full=Tubulin alpha-3 chaingi|408407918|sp|B9DHQ0.2|TBA5_ARATH RecName: Full=Tubulin alpha-5 chaingi|13605805|g…	47.78	7	4	0.973543	16.3074	0.954444	27.4652	0.935776	6.40123	1.05712	4.83369	1.06971	13.8832	1.12977	10.2922	0.979899	7.02772	1.01657	5.24966	49.6275	5.04639
CL856.Contig9_All	297745953 emb|CBI16009.3| unnamed protein product [Vitis vinifera]	27.22	2	1	0.910081	17.2827	0.871276	20.8817	0.978111	6.35699	1.01854	5.40743	0.946766	26.0097	1.05845	8.90979	1.00937	2.57611	0.992738	2.07896	94.6679	6.55127
CL867.Contig1_All	223538703 gb|EEF40304.1| tubulin alpha chain, putative [Ricinus communis]	45.88	8	2	0.984261	21.883	0.847267	4.83788	0.996667	3.75959	1.00315	3.3912	1.04915	6.21108	1.09786	15.2256	1.07218	0.506414	0.942068	0.466858	49.5073	4.98291
Unigene5783_All	286 1758 minus strand PREDICTED: 6-phosphogluconate dehydrogenase, decarboxylating-like [Vitis vinifera]	46.23	1	12	0.903797	15.4556	0.922775	15.2169	0.994991	8.5887	1.00464	7.30165	1.07179	6.87307	1.02391	9.47622	0.95569	8.47043	1.03611	6.63278	53.5626	6.63916
CL4244.Contig5_All	46 969 minus strand phenylcoumaran benzylic ether reductase homolog Fi1 [Forsythia x intermedia]	54.22	4	14	1.18987	21.827	1.37766	29.673	0.941348	9.22762	1.05218	7.39063	0.808887	11.5839	0.885314	12.935	0.978661	7.74415	1.01757	6.30168	34.17	6.96143
CL7433.Contig1_All	233 2017 PREDICTED: methylenetetrahydrofolate reductase 2-like [Fragaria vesca subsp. vesca]	36.47	5	18	0.974657	18.7559	0.959675	15.4962	1.00708	6.67113	0.993922	5.74401	1.0089	14.747	0.958285	12.6899	0.989504	9.0835	1.00881	7.32655	66.8787	6.55127
CL1044.Contig1_All	94 1791 PREDICTED: asparaginyl-tRNA synthetase, cytoplasmic 1-like [Vitis vinifera]	34.28	1	10	0.950742	27.0194	1.03162	11.5191	1.05404	6.0017	0.9523	5.66027	1.00568	12.5779	0.982523	11.5394	1.04118	6.78845	0.967096	6.16259	63.0985	6.17627
CL12005.Contig1_All	309 1328 minus strand PREDICTED: adenosine kinase 2 [Vitis vinifera]	52.06	1	12	1.04797	27.5776	1.05207	29.8691	0.949036	12.0767	1.04537	9.59372	0.993765	17.7209	1.00307	15.51	0.980364	10.033	1.01619	7.77903	37.6349	5.70654
CL2370.Contig6_All	3 2528 minus strand PREDICTED: chaperone protein ClpB3, chloroplastic-like [Vitis vinifera]	20.78	10	12	1.16635	17.4144	1.07681	18.8483	1.02955	5.71791	0.974011	5.1632	1.02957	11.4525	1.03545	9.15635	1.00221	13.1693	0.998552	10.5799	95.0205	5.70654
CL9780.Contig1_All	489 6851 minus strand PREDICTED: uncharacterized protein LOC100264630 [Vitis vinifera]	13.67	3	1	1.3777	0.764035	1.17939	8.44105	0.908765	10.3278	1.07766	7.71274	0.889729	11.4259	1.04781	1.94826	1.01702	5.65426	0.985507	4.71021	226.394	5.49072
CL1731.Contig6_All	41 1282 minus strand hypothetical protein VITISV_040122 [Vitis vinifera]	36.96	5	3	1.37775	16.8155	1.73404	30.0911	1.02283	14.2456	0.979961	14.5161	1.0059	11.533	0.936172	10.174	0.971975	21.4024	1.02297	16.9095	46.994	5.47803
CL860.Contig5_All	108 2441 PREDICTED: oligopeptidase A-like [Solanum lycopersicum]	29.18	12	17	1.02331	20.2502	1.05008	27.2687	1.01428	8.77852	0.987542	7.55996	0.967813	10.8152	0.967468	13.6942	1.02766	9.74771	0.978005	7.91864	87.9984	6.66846
CL9780.Contig5_All	281 6721 minus strand PREDICTED: uncharacterized protein LOC100264630 [Vitis vinifera]	13.51	1	1	1.31476		1.0223		1.15426		0.863478		0.869979		0.89373		1.09943		0.920063		229.052	5.51611
CL11620.Contig1_All	431 3961 minus strand PREDICTED: carbamoyl-phosphate synthase large chain-like [Vitis vinifera]	18.69	1	17	1.02519	13.5737	0.940762	12.8201	1.04978	4.90193	0.956078	4.61948	0.98305	9.68989	1.02658	11.4445	1.00448	10.9562	0.996719	8.63589	128.468	5.64307
CL9158.Contig1_All	93 1238 hypothetical protein VITISV_009087 [Vitis vinifera]	41.1	5	9	0.802408	19.0481	1.19167	26.8398	0.964825	13.3626	1.03137	12.0576	0.985547	8.53472	0.826818	16.9563	0.929592	7.76038	1.05719	5.26877	41.2265	9.72998
CL162.Contig6_All	223548531 gb|EEF50022.1| s-adenosylmethionine synthetase, putative [Ricinus communis]	62.91	3	4	1.29286	31.5374	1.26088	23.134	0.958849	11.5727	1.03667	10.2007	0.926402	26.3439	0.989074	11.6605	0.993401	17.0596	1.00567	15.1143	44.0262	6.53662
Unigene279_All	449503435 ref|XP_004162001.1| PREDICTED: ubiquitin carboxyl-terminal hydrolase 13-like [Cucumis sativus]	20.97	13	9	1.12385	14.5434	0.980682	8.81616	1.00677	4.71752	0.994201	4.36534	1.01203	11.1086	1.07349	11.4851	0.99429	8.78063	1.00495	7.40296	131.116	5.8335
Unigene25324_All	222841449 gb|EEE78996.1| 10-formyltetrahydrofolate synthetase [Populus trichocarpa]	32.08	1	15	1.0213	13.0694	1.00011	12.9914	1.01035	8.8239	0.99102	8.31907	1.00093	9.30364	1.0005	11.662	0.961631	9.18421	1.03132	6.55098	67.6479	7.15186
CL1.Contig1_All	222849920 gb|EEE87467.1| predicted protein [Populus trichocarpa]	31.21	7	10	1.02692	20.8166	0.909606	19.445	0.977838	7.66586	1.01984	6.83876	0.995503	8.36507	1.00416	10.0497	0.94385	8.68539	1.04567	6.01826	63.1199	4.77979
CL12528.Contig1_All	301 2880 minus strand PREDICTED: phospholipase D delta-like [Vitis vinifera]	28.6	2	20	1.1367	21.0608	1.05679	16.8619	0.995776	6.60162	1.00394	6.05535	1.00872	8.91727	1.03941	7.67994	0.973904	5.17892	1.02141	4.11271	97.8671	7.02002
CL5305.Contig1_All	302142369 emb|CBI19572.3| unnamed protein product [Vitis vinifera]	26.07	2	14	0.999914	20.3613	0.989453	15.7733	1.02682	7.20647	0.97643	7.04716	1.04746	6.9851	1.07462	11.3123	0.961817	9.97688	1.03117	7.39176	75.4959	5.75732
CL8304.Contig1_All	223542000 gb|EEF43545.1| caspase, putative [Ricinus communis]	52.04	3	15	1.05193	15.4006	1.04302	26.9912	1.01216	7.87944	0.989421	6.84431	1.09853	13.7942	1.08315	12.9785	0.939726	9.20918	1.049	6.31492	45.5262	5.23682
CL14340.Contig1_All	242 2251 minus strand PREDICTED: heat shock 70 kDa protein 15-like [Solanum lycopersicum]	27.31	3	6	1.04021	9.77641	1.00105	16.5151	1.00215	5.20288	0.998192	4.61673	1.06925	9.44045	1.02844	6.32225	1.00126	12.9164	0.999112	10.994	74.0289	5.64307
CL9225.Contig1_All	206 1648 minus strand Biotin carboxylase 2, chloroplastic OS=Populus trichocarpa GN=POPTRDRAFT_673504 PE=2 SV=1	42.83	5	15	0.898771	18.4328	0.898848	17.1109	1.02435	6.66039	0.978616	6.45783	0.989101	11.0134	0.966736	14.499	1.01301	12.2671	0.989832	9.87679	52.5509	6.30322
Unigene22121_All	136 2292 PREDICTED: glyoxysomal fatty acid beta-oxidation multifunctional protein MFP-a [Vitis vinifera]	30.6	1	17	0.982725	30.7463	0.852907	29.5005	1.01994	9.34543	0.983047	8.91972	0.991328	11.3208	1.02298	10.9499	0.9573	12.9385	1.03481	9.1241	78.1684	8.86572
CL6716.Contig1_All	223541601 gb|EEF43150.1| dihydrolipoamide dehydrogenase, putative [Ricinus communis]	42.52	2	16	0.786877	23.8868	0.755554	16.7911	0.996088	7.95809	1.00366	7.36937	1.10375	11.9987	1.12282	11.7382	0.944906	5.92204	1.04482	4.24472	53.7058	7.59131
CL14291.Contig1_All	297745953 emb|CBI16009.3| unnamed protein product [Vitis vinifera]	28.7	2	1	1.01594		1.08361		0.999607		1.00055		1.00918		0.999474		1.0356		0.971594		89.1642	6.55127
CL210.Contig13_All	70 1323 calreticulin [Carica papaya]	44.02	16	3	1.65986	7.48882	1.12733	4.88666	0.996471	6.24628	1.00331	5.72193	1.12022	15.7349	1.13627	24.8473	0.895716	19.5763	1.08453	11.6588	47.6859	4.64014
CL350.Contig4_All	222843360 gb|EEE80907.1| predicted protein [Populus trichocarpa]	41.53	5	14	0.879147	13.0274	0.879265	17.3698	1.02809	6.78017	0.975295	6.06437	1.0329	10.1459	1.01871	10.8987	0.955112	8.0911	1.03658	5.9997	47.7252	5.19873
CL10069.Contig1_All	129 1163 minus strand unnamed protein product [Vitis vinifera]	72.75	4	12	0.937059	23.4485	1.01945	23.0141	1.00916	11.4818	0.994613	10.5396	1.0293	16.6308	1.00153	13.9026	0.949013	10.4414	1.04198	7.20941	35.9259	8.55811
CL1632.Contig1_All	166 1185 minus strand PREDICTED: probable aldo-keto reductase 2-like [Fragaria vesca subsp. vesca]	46.18	11	14	0.938548	14.9243	0.935888	16.4762	0.989222	5.87055	1.00975	5.29206	1.05837	16.4579	1.04087	14.7509	0.971721	9.73262	1.02313	7.05112	37.069	7.2251
Unigene36270_All	223548531 gb|EEF50022.1| s-adenosylmethionine synthetase, putative [Ricinus communis]	61.71	4	4	0.74497	22.4348	0.828146	23.4729	0.994122	6.70171	1.0054	5.92024	1.01349	6.27853	1.0199	8.11877	0.953625	3.36303	1.03777	2.48248	43.582	5.93506
CL2126.Contig1_All	291293223 gb|ADD92155.1| 14-3-3 protein [Manihot esculenta]	63.6	8	7	0.914981	19.079	1.2933	30.1059	0.999479	6.96705	1.00066	6.22065	0.787649	17.248	0.70425	22.5152	1.04704	8.77877	0.962364	8.16187	29.3868	4.80518
CL3218.Contig1_All	138 2543 PREDICTED: probable methionyl-tRNA synthetase [Vitis vinifera]	23.94	3	16	0.99364	13.2303	0.965258	15.8414	1.03373	6.73544	0.970303	6.64535	1.03586	10.7897	1.02058	9.20504	0.97596	9.32426	1.01975	7.01819	90.2099	7.34229
CL1792.Contig1_All	4539545 emb|CAB39975.1| PRCI [Nicotiana tabacum]	61.79	2	16	0.99557	20.6129	1.04221	21.0338	1.00317	8.7383	0.997383	8.2161	0.991496	11.6684	0.978653	12.934	0.979496	10.4201	1.01689	8.10457	27.4531	6.55127
CL14215.Contig2_All	223546102 gb|EEF47605.1| conserved hypothetical protein [Ricinus communis]	24.96	1	13	1.6978	38.7013	1.87211	46.0051	0.888986	10.8881	1.0985	7.81534	0.933607	6.84076	0.939979	9.69763	0.972945	5.73056	1.02218	4.37572	78.2901	6.50732
CL12799.Contig1_All	297734128 emb|CBI15375.3| unnamed protein product [Vitis vinifera]	36.7	3	17	1.13166	14.4088	1.01927	20.9724	0.988672	6.71085	1.01024	6.07602	1.02329	8.71201	1.02566	11.5217	0.994744	9.77878	1.00458	7.37221	66.9243	5.2876
Unigene1407_All	223548682 gb|EEF50172.1| beta-glucosidase, putative [Ricinus communis]	35.96	1	15	1.23862	26.6223	1.19073	28.5536	0.922285	7.84736	1.06908	6.18137	0.805001	18.8519	0.952007	13.1261	0.960522	7.27413	1.03221	5.24728	55.9442	8.99756
CL2887.Contig1_All	449525490 ref|XP_004169750.1| PREDICTED: LOW QUALITY PROTEIN: 26S protease regulatory subunit 6A homolog A-like [Cucumis sativus]	58.38	13	15	1.0228	18.9106	1.1144	23.5112	1.00091	8.67732	0.999395	8.14967	1.04298	13.7112	1.00011	14.8405	1.00386	9.94118	0.997224	7.609	38.5509	5.31299
CL10124.Contig7_All	297743048 emb|CBI35915.3| unnamed protein product [Vitis vinifera]	31.49	3	2	1.05353	10.1893	0.884765	19.3317	1.04276	1.97388	0.962297	1.92081	1.11268	5.02236	1.00149	13.1316	0.997896	17.3196	1.00204	15.2238	60.468	7.85498
CL4611.Contig2_All	120 1508 minus strand PREDICTED: 3-ketoacyl-CoA thiolase 2, peroxisomal-like [Solanum lycopersicum]	44.28	3	12	0.916454	20.1427	0.849529	13.9438	1.01171	8.78897	0.989784	7.82519	1.01721	15.0053	1.01531	13.6427	1.05936	8.55002	0.952414	7.71874	48.6758	7.92822
CL997.Contig1_All	2 1081 actin [Chrysanthemum seticuspe f. boreale]	66.39	8	6	0.922107	23.6899	0.86957	19.2049	0.990921	5.57575	1.00824	4.78399	0.966794	18.4786	0.978997	11.0004	1.01789	14.786	0.985892	11.7608	39.9552	5.98584
CL2098.Contig38_All	297736859 emb|CBI26060.3| unnamed protein product [Vitis vinifera]	29.3	29	4	1.034	13.9522	0.973073	8.16465	0.997089	3.14007	1.00275	2.81865	0.991331	16.1957	1.00136	10.6793	0.939915	6.72051	1.0488	4.87362	86.8715	7.21045
CL878.Contig2_All	449491091 ref|XP_004158796.1| PREDICTED: 26S protease regulatory subunit 7-like [Cucumis sativus]	46.24	12	15	1.03443	22.0067	1.01628	25.952	0.998953	5.61514	1.00113	4.79382	0.96761	8.77837	0.953095	16.758	0.967113	6.91378	1.02689	5.04677	47.6805	6.29053
CL2757.Contig2_All	297741929 emb|CBI33364.3| unnamed protein product [Vitis vinifera]	45.64	3	5	1.31504	11.907	1.2444	17.6901	0.988312	5.25119	1.01056	4.40514	0.982974	6.3006	1.00994	15.4521	1.03768	7.14088	0.969919	6.40541	53.6427	5.85889
Unigene18471_All	60 1331 minus strand hypothetical protein PRUPE_ppa006207mg [Prunus persica]	41.27	2	14	0.941009	22.7062	0.990392	19.2324	1.00783	8.38534	0.993262	7.37461	1.05137	9.93299	1.00621	15.7481	0.961101	10.5822	1.03168	7.48646	46.2848	6.44287
CL425.Contig1_All	296088202 emb|CBI35717.3| unnamed protein product [Vitis vinifera]	32.56	8	15	1.02368	25.0089	1.12008	28.2409	0.93179	8.74203	1.06062	6.97983	0.96959	8.65493	0.901562	14.8496	0.990384	10.8085	1.0081	8.6068	60.5756	7.06396
CL1172.Contig11_All	1080 1709 PREDICTED: glucose-6-phosphate isomerase isoform 1 [Vitis vinifera]	71.43	5	2	0.887725	12.0748	0.760746	11.4707	0.985204	4.52474	1.01258	3.90553	0.876977	8.80942	0.881031	11.8524	1.04765	13.7626	0.958185	12.085	23.0516	5.2749
CL2707.Contig8_All	251 2467 minus strand 4-hydroxy-3-methylbut-2-en-1-yl diphosphate synthase [Hevea brasiliensis]	30.58	18	19	1.26937	24.7155	1.11594	22.1511	1.01483	8.44403	0.987056	8.13533	0.977317	17.4483	0.974074	10.6038	1.05015	11.4764	0.95985	10.3058	82.0901	6.43018
CL7547.Contig3_All	200 1231 minus strand hypothetical protein PRUPE_ppa008135mg [Prunus persica]	59.59	1	10	0.908475	20.0461	0.911593	23.3759	1.0129	9.02367	0.988763	7.73962	1.03559	13.0424	1.00906	14.1182	1.03286	6.09736	0.973812	5.42706	37.8404	6.20166
CL1647.Contig56_All	296083287 emb|CBI22923.3| unnamed protein product [Vitis vinifera]	43.67	7	10	0.907705	15.7905	0.980822	13.2814	0.944054	6.94785	1.04978	5.55087	1.03892	9.91779	0.984737	14.1296	0.997982	7.87584	1.00197	6.30127	58.3962	5.31299
CL4958.Contig6_All	101 2959 PREDICTED: aminopeptidase N-like [Fragaria vesca subsp. vesca]	33.16	7	22	0.910752	24.7638	0.950681	24.6706	0.963895	8.41478	1.03219	6.61121	1.07255	8.8969	1.06999	12.4043	0.973974	8.06697	1.02135	5.92134	107.61	6.55127
CL1351.Contig64_All	297733798 emb|CBI15045.3| unnamed protein product [Vitis vinifera]	42.27	3	2	1.17011	16.6337	1.08708	10.2885	1.01086	3.37399	0.990356	3.09234	0.771805	18.9179	0.889791	9.77596	1.12311	11.7492	0.900174	13.209	51.0913	7.15186
CL142.Contig1_All	223537541 gb|EEF39166.1| AP-2 complex subunit beta-1, putative [Ricinus communis]	22.79	2	15	0.992771	24.8672	0.97344	24.4808	0.986803	5.74977	1.01189	5.15496	1.02642	14.1542	1.00693	13.8892	0.996584	10.9858	1.0031	9.01563	100.09	5.10986
CL9867.Contig1_All	145 1203 minus strand PREDICTED: UDP-arabinopyranose mutase 1 [Vitis vinifera]	59.77	2	14	0.863651	22.9769	0.932437	25.1361	0.972545	7.14277	1.02453	5.95202	0.978568	13.1232	0.907489	11.1835	0.934979	9.74756	1.05281	6.63243	40.1252	5.92236
CL4244.Contig3_All	95 1018 minus strand allergenic isoflavone reductase-like protein Bet v 6.0102 [Betula pendula]	52.27	1	11	1.16681	26.0063	1.14726	19.5069	0.962744	10.4939	1.03373	8.60647	0.982783	13.9746	1.01886	15.174	0.946058	8.21157	1.04389	6.22862	34.0421	5.71924
CL6032.Contig4_All	1987 3819 PREDICTED: arginine--tRNA ligase, cytoplasmic-like [Solanum lycopersicum]	36.33	5	17	0.946074	13.6862	1.14614	26.2261	0.973825	8.28879	1.0234	6.95797	1.06243	11.5291	0.973342	9.71687	0.981723	9.55306	1.0151	7.59126	68.7393	6.1001
CL2100.Contig5_All	29 1933 PREDICTED: succinate dehydrogenase [ubiquinone] flavoprotein subunit 1, mitochondrial-like [Fragaria vesca subsp. vesca]	34.8	6	14	0.914704	15.5139	0.919071	24.2221	1.02274	8.18611	0.980045	7.64534	1.01997	13.1817	1.12404	14.7786	0.967182	7.78778	1.02684	5.67974	69.9456	6.60986
CL3931.Contig4_All	109 1164 minus strand alcohol dehydrogenase 3, partial [Diospyros kaki]	67.61	5	15	1.4728	47.3173	1.46969	33.4199	0.953417	9.71183	1.04272	8.14923	0.964899	5.44808	0.957954	11.7097	1.00656	10.5884	0.995035	8.55994	38.0494	6.37939
CL11765.Contig2_All	297737799 emb|CBI27000.3| unnamed protein product [Vitis vinifera]	29.81	5	16	1.04407	15.6744	1.14947	19.7439	0.994495	5.73656	1.00507	4.85348	1.08171	11.6026	1.03952	18.4996	0.964926	11.354	1.02865	8.26117	91.0976	6.37939
Unigene54048_All	223532112 gb|EEF33919.1| dtdp-glucose 4-6-dehydratase, putative [Ricinus communis]	49.57	2	0																	38.938	7.79639
Unigene22287_All	223526810 gb|EEF29030.1| Late embryogenesis abundant protein Lea14-A, putative [Ricinus communis]	59.31	1	15	1.44803	40.8376	1.43799	37.1062	0.981026	10.4526	1.01701	8.78941	1.01281	10.0997	0.998118	10.3979	0.92653	8.76569	1.05965	5.88556	35.2093	4.95752
Unigene2876_All	178 927 cytosolic ascorbate peroxidase [Vitis vinifera]	67.6	4	15	0.73196	25.3274	0.815877	24.1107	0.969306	8.80976	1.0274	7.75296	1.08174	13.1705	1.0887	17.9257	0.951932	11.2206	1.03915	8.44338	27.635	5.92236
CL8812.Contig1_All	792 1781 PREDICTED: uncharacterized protein yqjG-like [Vitis vinifera]	50.61	2	13	0.880941	25.6708	0.946235	22.0411	0.940869	8.29735	1.05261	6.37523	0.837386	17.3882	0.801513	14.3608	0.985359	11.6919	1.01216	9.09093	37.6961	7.2251
CL2521.Contig8_All	427 1806 minus strand Probable 26S proteasome non-ATPase regulatory subunit 3 OS=Daucus carota GN=21D7 PE=1 SV=2	35	12	14	0.955948	16.9843	1.11393	33.3265	0.985643	6.32817	1.01292	5.68203	1.05591	8.94423	0.979288	14.1188	0.963563	10.0612	1.02976	7.31306	52.7968	8.83643
CL6327.Contig1_All	333 1820 hexokinase [Citrus sinensis]	35.28	2	0																	53.2656	6.32861
Unigene19923_All	150 1697 PREDICTED: serine hydroxymethyltransferase, mitochondrial [Vitis vinifera]	33.53	3	8	0.854373	23.9682	0.854365	23.3446	1.01976	4.59923	0.982687	4.35959	0.909758	9.87247	0.971048	14.8813	0.942518	10.5574	1.04675	7.39884	57.0061	8.00146
CL560.Contig5_All	207 1967 unnamed protein product [Vitis vinifera]	32.2	2	7	1.11761	31.1027	1.28827	28.9079	0.950682	11.3777	1.04529	9.93826	0.872214	7.84894	0.781284	14.1119	0.981631	7.90537	1.01517	6.34513	65.399	5.07178
Unigene2291_All	314 1279 hypothetical protein PRUPE_ppa008501mg [Prunus persica]	57.76	1	14	1.29791	30.0231	1.19285	25.5797	0.973891	7.32474	1.02334	6.19032	0.939844	16.3543	0.968479	17.141	0.954085	7.70881	1.03738	5.58295	35.0222	5.31299
CL2365.Contig2_All	121 1140 minus strand anthocyanidin reductase [Diospyros kaki]	40.29	9	11	1.37143	37.4577	1.52431	42.1593	0.938037	5.89956	1.05512	4.67179	1.32153	13.8024	1.10185	15.6105	0.953537	4.96682	1.03785	3.79378	36.4288	7.29834
CL587.Contig2_All	50 1861 minus strand PREDICTED: L-galactono-1,4-lactone dehydrogenase, mitochondrial [Vitis vinifera]	30.63	8	16	1.16218	20.3242	1.05711	21.1264	1.00716	8.19494	0.99385	7.11072	0.965903	12.9248	1.03144	15.3193	1.00335	10.9095	0.997635	9.48099	68.8814	8.11865
Unigene29775_All	449502554 ref|XP_004161675.1| PREDICTED: probable mediator of RNA polymerase II transcription subunit 37e-like [Cucumis sativus]	49	5	5	0.935413	8.74166	0.864899	10.2802	0.975542	8.93574	1.02187	7.15727	0.949779	12.9916	0.914653	8.86141	1.12075	7.84286	0.902854	7.46431	38.4196	6.7124
CL2899.Contig1_All	90 1406 beta-tubulin 10 [Salix arbutifolia]	34.4	6	3	1.50413	18.9371	1.24447	33.7601	0.948279	3.8209	1.04604	3.14259	0.903261	21.6808	1.13031	17.9889	1.0973	8.5838	0.921781	8.74604	49.3645	4.97021
Unigene40473_All	220 1005 14-3-3e protein [Gossypium hirsutum]	66.03	6	7	0.902371	22.512	1.37882	56.1324	1.01618	10.1147	0.985856	9.88251	0.805784	15.7874	0.70905	29.0034	1.05378	6.31161	0.956919	5.84545	29.7289	4.80518
CL1514.Contig1_All	223532112 gb|EEF33919.1| dtdp-glucose 4-6-dehydratase, putative [Ricinus communis]	61.34	1	5	0.760401	15.6395	0.780429	10.467	0.98609	8.40356	1.01253	6.88599	0.809691	8.16994	0.824097	7.1855	1.0449	10.6023	0.964086	8.68719	38.7869	7.54736
CL506.Contig1_All	203 1618 minus strand PREDICTED: xylose isomerase-like [Vitis vinifera]	35.81	2	15	1.15117	23.5265	1.2346	17.2619	1.03405	6.71375	0.970022	6.63515	1.11266	12.3198	1.00931	14.407	0.990258	10.9985	1.0082	8.16492	52.4883	5.84619
CL6993.Contig1_All	297734570 emb|CBI16621.3| unnamed protein product [Vitis vinifera]	32.23	3	15	1.10701	28.033	1.31033	34.7761	0.996114	9.29215	1.00363	8.04363	1.04023	9.03009	0.882094	13.2432	0.973675	11.6411	1.02159	8.82742	59.1481	6.354
CL147.Contig10_All	296085741 emb|CBI29552.3| unnamed protein product [Vitis vinifera]	31.46	3	7	1.187	16.9085	1.18958	9.04739	1.00489	6.29806	0.995865	5.41337	1.04911	12.7479	1.15913	10.1421	0.896605	5.39244	1.08382	3.71258	62.0768	5.23682
Unigene9932_All	208 1737 minus strand PREDICTED: succinate-semialdehyde dehydrogenase, mitochondrial-like [Fragaria vesca subsp. vesca]	39.41	1	14	0.983789	27.8681	1.06685	27.0805	1.00058	7.15242	0.999678	6.08167	1.04572	15.3823	1.02669	12.7245	0.95022	8.99667	1.04053	6.29433	54.395	6.45557
CL14275.Contig3_All	2 2890 minus strand hypothetical protein PRUPE_ppa000755mg [Prunus persica]	21.08	1	10	0.977201	26.8369	0.93294	20.1988	1.00076	8.41049	0.999526	7.20426	1.07287	9.73511	1.04396	8.024	0.962048	9.46104	1.03098	7.133	108.82	5.68115
CL11559.Contig2_All	231 3089 PREDICTED: uncharacterized protein LOC101314705 [Fragaria vesca subsp. vesca]	23.92	1	2	1.56917	0.439415	1.34219	8.02728	1.06563	12.1218	0.942027	11.2306	1.03321	2.06637	1.12525	11.6687	0.965823	1.30195	1.02793	0.980052	103.95	4.84326
Unigene9626_All	449505277 ref|XP_004162423.1| PREDICTED: serine hydroxymethyltransferase 1-like [Cucumis sativus]	35.67	1	14	0.955036	19.9389	0.999209	20.5372	0.988261	9.47014	1.0106	8.60625	1.01665	9.32392	0.965053	14.2216	0.968645	9.07729	1.02565	7.06363	51.8543	7.07861
CL11626.Contig1_All	222873154 gb|EEF10285.1| predicted protein [Populus trichocarpa]	45.74	3	11	0.909114	13.4485	0.94261	18.1167	0.996927	6.80351	1.0029	6.02256	1.06388	7.83995	1.0495	13.5136	0.931895	6.83762	1.05531	4.84821	43.4038	8.35303
CL1469.Contig3_All	52 1266 minus strand alcohol dehydrogenase 1 [Diospyros kaki]	42.72	25	5	1.35227	33.5121	1.26874	33.9707	1.01023	9.41722	0.991126	8.01809	0.974122	10.3558	1.09863	16.6062	0.976291	16.8707	1.01948	13.9192	44.0954	6.78564
CL8388.Contig2_All	237 1934 minus strand PREDICTED: L-ascorbate oxidase-like [Vitis vinifera]	32.16	1	6	0.794856	21.2328	0.795731	27.7596	1.18163	14.6597	0.839219	19.7707	1.12388	6.69128	1.09966	10.4988	0.981103	7.02192	1.0156	5.51712	63.0454	7.40088
Unigene21365_All	136 1302 minus strand hypothetical protein VITISV_021647 [Vitis vinifera]	43.7	1	12	0.982915	20.5756	1.00089	31.0153	0.988675	8.02669	1.01022	6.98368	0.992694	11.0969	1.03939	16.6084	0.987398	8.52642	1.01051	7.08477	42.4861	7.13721
Unigene21417_All	208 1620 minus strand PREDICTED: probable LRR receptor-like serine/threonine-protein kinase At4g08850-like [Vitis vinifera]	48.41	1	15	1.11833	25.8957	0.882197	23.6862	1.00318	9.92067	0.997381	8.44789	0.954249	13.0135	1.05628	10.9474	0.999624	8.65234	1.00064	6.89084	50.8215	8.47021
Unigene14304_All	127 1107 peroxidase a [Eucommia ulmoides]	47.71	2	12	1.12022	30.6465	1.10515	26.3771	1.04047	12.806	0.964332	11.7874	1.01034	11.5683	1.0413	15.727	1.01656	8.9984	0.986968	7.08344	35.7961	7.1958
Unigene2096_All	52 984 minus strand PREDICTED: leucine aminopeptidase 2, chloroplastic isoform 1 [Vitis vinifera]	51.77	1	10	0.925486	24.1899	1.10724	24.9851	0.984997	5.73853	1.01349	4.76998	0.995006	11.1825	0.986116	11.2022	0.941021	10.8556	1.04796	7.41814	32.6382	6.78564
CL3320.Contig22_All	297742797 emb|CBI35477.3| unnamed protein product [Vitis vinifera]	34.75	13	13	1.08184	20.8816	1.10739	11.0079	0.99583	5.0569	1.00389	4.59247	1.01496	12.8927	0.9943	14.6222	0.926603	7.38643	1.0596	5.44223	61.5406	6.48096
CL11340.Contig1_All	2 1003 PREDICTED: phosphoribulokinase, chloroplastic-like [Vitis vinifera]	64.07	1	15	1.68177	38.3127	1.82124	30.2394	0.946298	15.8321	1.04779	12.8356	0.90357	11.4101	0.965544	12.8585	0.946338	11.4744	1.04366	8.84804	37.3641	5.50342
Unigene5958_All	66 1652 PREDICTED: probable mitochondrial-processing peptidase subunit beta [Vitis vinifera]	42.91	1	17	0.945653	14.8457	0.977744	18.8501	0.994896	6.67539	1.00472	6.11731	0.995523	11.0252	0.987796	11.4318	0.97006	10.701	1.0245	8.14967	59.0082	6.69775
CL4839.Contig1_All	460405761 ref|XP_004248343.1| PREDICTED: fasciclin-like arabinogalactan protein 1-like isoform 2 [Solanum lycopersicum]	41.26	2	12	1.30283	39.6295	1.1107	28.0813	0.953112	10.6008	1.04173	8.47599	0.986932	10.7765	1.03499	11.2472	0.960515	6.62215	1.03221	4.8754	43.3172	6.29053
CL79.Contig52_All	524 1786 minus strand staphylococcal nuclease domain-containing protein 1-like; K15979 staphylococcal nuclease domain-containing protein 1	44.89	15	2	1.13288	23.0623	1.05052	21.8409	0.975274	3.87319	1.02211	3.27113	1.01629	22.1118	0.965194	4.90613	0.994764	5.46193	1.0042	4.31359	46.4172	8.93896
CL4075.Contig45_All	12643760 sp|Q42605.2|GALE1_ARATH RecName: Full=UDP-glucose 4-epimerase 1; AltName: Full=Galactowaldenase 1; AltName: Full=UDP-galactose 4-epimerase 1gi|8698725|gb|AAF78483.1|AC012187_3 Strong similarity to UDPglucose 4-epimerase from Arabidopsis thaliana gi|2129759 and is a member of the NAD dependent Epimerase/Dehydratase PF|01370 family. ESTs gb|AI100184, gb|T22969, gb|T22968, gb|H76416, gb|AI9…	54.02	11	12	1.05329	17.7768	1.04886	22.6665	0.965051	11.4041	1.03117	9.19397	1.03633	10.6296	1.09006	15.6928	0.970699	11.3012	1.02399	8.58353	38.6914	6.25244
Unigene10342_All	90 737 chalcone isomerase [Camellia nitidissima]	62.04	1	12	1.41777	31.0312	1.64734	44.956	0.952324	10.7019	1.04407	9.31906	1.20081	17.595	1.10365	17.2237	0.953165	8.45737	1.03815	6.22526	23.2431	5.43994
CL178.Contig1_All	3962 5860 unnamed protein product [Vitis vinifera]	28.59	4	9	1.0661	30.36	0.988197	26.6395	0.995972	5.96358	1.00377	5.45047	1.10027	12.4627	1.04305	16.9022	0.931284	6.26181	1.05577	4.47333	68.4865	7.66455
Unigene21258_All	662271 dbj|BAA05643.1| phenylalanine ammonia-lyase [Camellia sinensis]	32.71	3	0																	75.4818	6.41748
Unigene8774_All	213 1700 PREDICTED: NADP-dependent glyceraldehyde-3-phosphate dehydrogenase-like [Solanum lycopersicum]	43.55	1	9	1.1459	21.3378	1.00915	19.2153	0.986011	5.80184	1.01257	4.93938	1.10587	12.8667	1.03581	14.7098	0.989407	10.5155	1.00889	8.40367	53.4175	7.56201
Unigene32865_All	220 1350 hypothetical protein PRUPE_ppa006179mg [Prunus persica]	45.62	2	13	0.99484	30.9499	0.769929	32.294	1.01543	12.4806	0.986519	11.4189	0.984706	12.026	1.05109	9.7231	1.00842	9.84694	0.993477	8.43541	42.0812	7.94287
Unigene1884_All	153 1541 PREDICTED: aminoacylase-1-like [Vitis vinifera]	50.54	1	18	0.887884	16.7512	0.870429	16.318	1.02319	9.25729	0.979646	8.50901	1.0257	7.19739	0.978574	12.134	1.0155	11.304	0.987781	9.50635	51.3051	7.00537
Unigene32400_All	223535993 gb|EEF37652.1| elongation factor tu, putative [Ricinus communis]	39.56	5	2	1.03304	33.9845	1.01302	34.6203	1.02713	1.3351	0.976148	1.23298	1.08936	10.4685	1.15921	17.0393	0.974276	10.871	1.02108	8.28057	49.1417	7.34229
Unigene29281_All	68 2101 unnamed protein product [Vitis vinifera]	29.94	4	18	0.977109	9.30726	0.983975	14.0646	1.01843	4.82033	0.983864	4.2882	1.03911	12.5126	1.04096	10.2175	0.911734	5.33246	1.0716	3.55358	76.5731	5.19873
CL3447.Contig8_All	298204833 emb|CBI25778.3| unnamed protein product [Vitis vinifera]	38.29	10	13	1.09812	20.6123	1.03819	14.5168	0.994431	6.42552	1.00513	5.41255	0.990995	8.29152	0.997764	10.8772	0.947004	9.07442	1.04313	7.01618	43.4081	6.45557
CL78.Contig14_All	459 3512 minus strand PREDICTED: probable ubiquitin conjugation factor E4-like [Solanum lycopersicum]	21.51	10	17	1.01796	16.009	1.01175	22.7242	0.984786	5.95029	1.01368	5.00547	0.99309	11.8625	1.01072	11.5976	0.999841	11.2819	1.00032	9.17484	115.059	5.47803
CL11723.Contig1_All	216 1730 minus strand cinnamate-4-hydroxylase [Gossypium arboreum]	35.05	9	9	1.3518	34.427	1.72004	35.0106	0.947556	9.56989	1.04661	7.66197	1.05308	9.93561	1.05486	23.4379	0.98933	8.58005	1.00887	6.46448	58.0098	9.14404
CL6391.Contig1_All	207 2477 minus strand hypothetical protein PRUPE_ppa001837mg [Prunus persica]	30.38	5	16	0.966939	20.7454	0.968709	22.8743	0.968387	8.69152	1.02822	7.15468	0.972561	8.46786	1.01298	8.64466	0.96153	7.67845	1.0314	5.52435	83.4406	5.70654
CL14355.Contig1_All	223545680 gb|EEF47184.1| Serine/threonine-protein kinase PBS1, putative [Ricinus communis]	44.97	5	12	0.992291	21.924	0.843948	21.2847	1.00589	5.49199	0.994978	4.99115	0.972771	13.9002	1.05246	10.8793	0.996673	6.63404	1.00303	5.11333	38.6786	6.90283
CL1950.Contig15_All	464 1900 minus strand hypothetical protein PRUPE_ppa003994mg [Prunus persica]	35.49	3	11	1.06429	26.367	0.962976	24.0516	0.980651	11.5248	1.01735	9.82798	0.981062	13.9094	0.994871	14.6889	1.01866	4.63701	0.985272	3.98426	52.8196	6.48096
CL11877.Contig4_All	297743526 emb|CBI36393.3| unnamed protein product [Vitis vinifera]	19.35	3	4	0.991233	3.54687	1.04298	12.9047	1.211	4.47732	0.813189	6.12703	1.05115	2.63795	1.0254	4.63703	0.966138	1.71282	1.02768	1.31246	79.9805	5.46533
CL1514.Contig2_All	251 1270 minus strand UDP-glucuronate decarboxylase [Camellia oleifera]	47.35	2	3	0.887753	8.00635	0.994621	8.09168	0.97759	8.46131	1.01762	7.22687	0.88046	14.6861	0.86964	6.45078	1.0276	6.2408	0.976764	5.28996	38.2337	7.84033
CL11559.Contig1_All	231 2858 hypothetical protein PRUPE_ppa001129mg [Prunus persica]	24.09	1	1	1.68299		1.47854		1.05168		0.95439		1.30984		0.949688		1.00048		0.999956		95.8279	4.99561
CL6327.Contig2_All	63 1553 hypothetical protein PRUPE_ppa004637mg [Prunus persica]	27.57	2	3	0.988074	20.8694	0.966396	25.2175	0.946554	1.44535	1.04757	1.16772	0.946135	13.4349	1.0135	13.4447	1.02603	6.2534	0.979325	5.50216	53.6398	7.06396
Unigene13059_All	223548531 gb|EEF50022.1| s-adenosylmethionine synthetase, putative [Ricinus communis]	53.51	6	4	1.3381	19.4979	1.25401	13.4467	0.990383	8.07861	1.00872	6.68581	0.981818	8.36201	1.00162	5.11434	0.939701	6.60675	1.04902	4.71084	41.9852	5.80811
CL13752.Contig6_All	351 1940 unnamed protein product [Vitis vinifera]	33.77	5	5	0.940624	8.9252	0.863698	19.0355	1.01384	4.40344	0.987759	4.02188	1.02979	12.1054	1.06674	17.3442	0.941951	8.98012	1.0472	6.19125	57.9088	5.88428
CL11615.Contig1_All	139 1110 minus strand polygalacturonase inhibitor [Actinidia deliciosa]	44.44	1	9	1.19522	16.3385	1.0351	17.9986	1.01032	8.19624	0.991048	7.37879	1.01632	11.6415	1.03376	14.7048	1.00586	7.644	0.995612	6.23763	35.9817	8.67529
CL14376.Contig1_All	297740845 emb|CBI31027.3| unnamed protein product [Vitis vinifera]	35.53	6	14	1.03537	28.4052	1.05008	21.8844	1.0113	8.24221	0.990161	7.31509	0.966348	11.9489	0.942116	9.77525	1.00408	11.064	0.997043	9.03008	44.5281	6.69775
CL13628.Contig11_All	223534183 gb|EEF35899.1| dynamin, putative [Ricinus communis]	36.1	9	8	1.17034	17.7771	1.1599	24.5085	1.02857	10.0568	0.974821	9.36087	1.03004	2.54931	1.04014	14.4655	1.01261	6.57536	0.990156	5.42906	68.76	8.03076
CL10124.Contig1_All	132 1757 Dihydrolipoyllysine-residue acetyltransferase component 3 of pyruvate dehydrogenase complex, mitochondrial OS=Arabidopsis thaliana GN=At1g54220 PE=1 SV=1	30.44	4	1	1.13501		1.2227		0.993458		1.006		1.11937		1.13896		1.03214		0.974392		58.2759	8.1626
Unigene33954_All	222860845 gb|EEE98387.1| cytochrome P450 [Populus trichocarpa]	40	1	15	1.2188	15.7982	1.25059	22.1777	1.00967	7.65001	0.991622	6.88482	1.12117	13.2598	1.03783	12.5233	0.919096	10.3687	1.06563	6.85655	48.0346	7.82568
CL81.Contig2_All	297734861 emb|CBI17095.3| unnamed protein product [Vitis vinifera]	21.39	26	10	1.05609	25.8837	0.898877	22.916	0.998057	6.35868	1.0019	5.55752	1.0242	11.338	1.05259	13.9742	0.968798	8.51868	1.02553	6.4404	113.668	6.1001
Unigene18523_All	151 909 minus strand PREDICTED: triosephosphate isomerase, cytosolic-like [Glycine max]	62.06	2	11	1.08126	37.0795	1.11065	32.551	0.969408	11.5149	1.02731	8.97839	0.991352	15.1965	0.96676	15.9987	0.978744	12.1287	1.0175	9.34494	27.2292	5.70654
CL1214.Contig1_All	56 769 unnamed protein product [Vitis vinifera]	66.81	1	12	0.892895	20.2312	1.13412	34.9413	1.00651	9.85493	0.99443	8.31096	0.942924	12.7912	0.874661	16.4642	0.978825	12.1206	1.01744	9.63465	26.058	4.88135
CL11877.Contig5_All	182 2470 PREDICTED: pyrophosphate-energized vacuolar membrane proton pump-like [Solanum lycopersicum]	18.61	3	4	0.994564	5.87028	1.16107	7.47811	0.964368	3.18185	1.03169	2.58374	1.05576	11.0065	1.01522	6.54214	0.98138	5.57934	1.01479	4.2896	79.9716	5.2749
Unigene6020_All	223535993 gb|EEF37652.1| elongation factor tu, putative [Ricinus communis]	33.41	5	1	0.793993		0.873041		1.07324		0.935286		1.16023		1.25702		0.870456		1.10493		49.4177	7.10791
Unigene25271_All	84 1298 minus strand acetyl-CoA C-acetyltransferase protein [Camellia oleifera]	57.04	4	14	0.975391	19.8974	0.9124	14.1832	1.00985	8.23927	0.991434	7.06439	0.986139	8.94586	1.01012	14.5885	0.995642	8.12671	1.00385	6.50881	41.3543	6.88818
Unigene14146_All	296090332 emb|CBI40151.3| unnamed protein product [Vitis vinifera]	19.86	1	17	1.03679	11.6021	1.03076	17.6136	1.02735	6.66268	0.975917	6.42363	1.03964	6.09659	1.03729	9.5446	0.956107	5.17667	1.03576	3.88488	125.108	6.06201
CL2416.Contig2_All	1739 4132 PREDICTED: ATP-dependent Clp protease ATP-binding subunit clpA homolog CD4A, chloroplastic-like [Vitis vinifera]	20.3	2	1	1.40899		1.0608		1.06331		0.944089		0.837245		0.8982		0.97115		1.02363		88.4869	6.94678
CL12108.Contig1_All	127 1656 minus strand PREDICTED: bifunctional glutamate/proline--tRNA ligase-like [Cucumis sativus]	40.39	1	14	1.09345	20.9189	1.06786	23.8125	1.0047	7.5685	0.996035	6.85742	1.03228	5.84261	0.991107	8.22453	0.963417	9.3376	1.02988	6.84714	57.9863	6.85889
Unigene13394_All	188 892 unnamed protein product [Vitis vinifera]	46.38	1	3	0.953534	9.74101	1.07074	14.2501	1.01343	7.03645	0.988297	6.69712	1.03129	9.18918	1.07051	10.075	0.901691	5.14416	1.07971	3.36916	26.8319	5.35107
Unigene68105_All	54 1316 minus strand unknown [Medicago truncatula]	32.3	1	11	0.196707	58.369	0.180332	63.0036	0.758049	9.20512	1.21464	4.84954	0.94958	14.7299	1.00669	9.73916	1.01023	8.46867	0.992084	6.61331	46.5715	5.31299
CL9423.Contig2_All	3023197 sp|Q96453.1|1433D_SOYBN RecName: Full=14-3-3-like protein D; AltName: Full=SGF14Dgi|1575731|gb|AAB09583.1| SGF14D [Glycine max]	50	6	5	0.86957	19.9957	1.12556	21.2178	0.984575	6.62187	1.01385	5.90935	0.894549	14.5607	0.875767	14.2458	1.06699	9.81526	0.946241	8.84502	29.7117	4.97021
CL14275.Contig2_All	2 1960 minus strand hypothetical protein PRUPE_ppa000755mg [Prunus persica]	28.18	3	10	1.15352	25.8359	0.881235	13.2544	0.974543	4.72285	1.02276	4.10857	0.981216	9.5078	1.01137	9.19306	1.05701	11.0368	0.954315	9.21192	73.2693	7.15186
CL393.Contig4_All	112 2166 hypothetical protein PRUPE_ppa002285mg [Prunus persica]	29.2	9	16	0.95461	20.606	0.9198	26.4891	0.978209	9.79369	1.01949	8.08406	1.01902	9.58333	1.02419	12.0591	0.963828	5.04787	1.02954	3.70364	74.5536	6.32861
CL6411.Contig1_All	662271 dbj|BAA05643.1| phenylalanine ammonia-lyase [Camellia sinensis]	34.1	2	5	1.29318	8.63677	1.21559	6.07899	0.948176	1.82212	1.04613	1.44765	1.02678	16.9815	0.971041	16.6913	1.01671	11.9919	0.986846	10.7609	75.792	6.58057
CL560.Contig1_All	446 2206 minus strand unnamed protein product [Vitis vinifera]	23.68	5	4	1.01068	13.354	1.75011	16.2886	1.15219	7.83271	0.865286	8.9553	1.00008	17.5418	0.684586	22.2416	0.922592	3.47119	1.06283	2.38489	65.3859	5.09717
CL4654.Contig3_All	2 967 elongation factor 1 alpha [Stevia rebaudiana]	54.35	2	1	1.16852		1.98055		0.903593		1.08564		1.49145		1.30283		0.833758		1.13456		35.4192	7.72314
CL2295.Contig2_All	45 1229 putative aspartate aminotransferase 2 [Gossypium hirsutum]	40.25	3	13	1.08911	17.0508	1.01232	19.0937	0.985909	11.2504	1.01268	9.97589	1.00698	9.92642	1.00103	11.4285	0.984149	10.6839	1.01312	8.48214	43.2002	8.1626
CL13752.Contig8_All	126 1712 minus strand unnamed protein product [Vitis vinifera]	36.29	3	6	0.904243	22.8564	0.998792	28.555	1.01895	7.49088	0.983401	6.70533	0.942572	13.7597	1.01629	16.7531	1.08595	10.2283	0.930946	9.02397	57.9349	5.61768
CL11179.Contig1_All	113 1090 minus strand PREDICTED: triosephosphate isomerase, chloroplastic-like [Solanum lycopersicum]	45.71	1	10	0.948192	24.2068	0.989215	23.1809	1.01886	9.85351	0.983325	9.13626	1.07563	7.10194	1.06803	9.91251	0.97139	12.5024	1.02342	8.92791	34.7918	7.86963
CL4590.Contig1_All	222844209 gb|EEE81756.1| predicted protein [Populus trichocarpa]	36.75	2	11	1.03053	19.8549	0.982317	15.6635	1.01801	6.91233	0.984235	6.06412	0.953297	18.153	0.953281	13.3753	1.02096	18.1859	0.983417	15.7406	45.8454	5.16064
CL13826.Contig41_All	5900 9226 minus strand PREDICTED: uncharacterized protein LOC100248009 [Vitis vinifera]	19.39	7	16	1.08858	19.6205	1.05861	20.9523	0.987614	6.63954	1.01117	5.71728	1.00394	11.7965	0.991969	11.6859	1.00289	8.07818	0.998008	6.24157	125.189	5.88428
Unigene29379_All	224 3691 hypothetical protein PRUPE_ppa000449mg [Prunus persica]	14.19	1	14	1.05675	16.6588	0.958889	18.0748	1.01927	6.89807	0.983117	6.47963	0.998999	9.17746	0.980448	9.4103	1.04701	9.84079	0.96221	8.15377	128.551	5.94775
CL5623.Contig1_All	355516595 gb|AES98218.1| Glucose-6-phosphate isomerase [Medicago truncatula]	73.42	3	4	1.10029	8.34405	0.946887	3.75926	0.898628	1.37514	1.09004	0.991697	0.975539	6.80914	1.02132	8.29908	1.05656	2.72739	0.954626	2.48723	24.3142	5.10986
Unigene12457_All	312 2051 minus strand PREDICTED: zeta-carotene desaturase, chloroplastic/chromoplastic [Vitis vinifera]	28.1	6	13	0.598274	44.1982	0.5041	26.2482	1.10366	8.44656	0.908162	8.9188	0.995535	17.8356	1.05847	11.3942	1.01416	8.95529	0.988908	7.84351	63.7466	8.36768
CL4326.Contig4_All	152 1837 minus strand PREDICTED: pyrophosphate--fructose 6-phosphate 1-phosphotransferase subunit beta-like [Cucumis sativus]	32.74	13	3	1.00844	23.2346	0.940991	30.0823	0.932903	9.80831	1.05967	8.12374	1.04143	5.95428	1.0674	6.37939	0.9568	5.96325	1.03522	4.29689	61.3802	6.55127
CL3362.Contig1_All	449480506 ref|XP_004155914.1| PREDICTED: aldehyde dehydrogenase family 7 member B4-like [Cucumis sativus]	33.6	7	4	0.763209	19.67	0.766835	12.8	1.06545	1.06331	0.942151	1.06396	1.07982	5.64124	1.04458	1.28367	0.898258	8.50851	1.08247	5.22673	54.0947	5.57959
CL8218.Contig3_All	203 2029 phragmoplastin [Camellia sinensis]	34.65	3	15	1.00379	17.334	1.01015	19.9629	1.01157	4.60309	0.989931	4.06313	1.00259	15.8203	1.07402	12.1416	0.969601	10.2223	1.02472	7.37416	68.4528	7.56201
CL14050.Contig11_All	84 1688 PREDICTED: T-complex protein 1 subunit epsilon-like [Solanum lycopersicum]	27.66	12	12	0.972419	18.2949	1.29428	23.1871	0.99073	8.07371	1.00839	7.40276	1.01097	8.17776	0.90839	14.0584	0.914957	9.35042	1.069	6.69205	59.0335	6.02393
Unigene39486_All	182 2317 minus strand phenylalanine ammonia-lyase [Camellia japonica]	26.69	4	5	1.45826	26.0138	1.32513	14.988	0.950722	3.34752	1.04379	2.64938	1.11452	9.45978	1.04433	18.8873	1.09825	6.08043	0.920761	5.84831	77.0726	6.58057
CL6619.Contig2_All	136 1461 minus strand PREDICTED: 26S proteasome non-ATPase regulatory subunit 12-like [Vitis vinifera]	42.31	1	16	0.863805	21.7192	1.24613	25.0732	0.97158	6.89257	1.02539	6.04471	1.0748	16.3034	0.86983	10.167	0.955074	9.73777	1.03661	7.54293	50.5607	7.15186
Unigene16692_All	241 2337 PREDICTED: uncharacterized protein LOC100255355 [Vitis vinifera]	22.32	1	14	1.07963	21.9926	1.09649	18.65	1.01786	5.50804	0.984358	5.23251	1.05027	12.6429	1.06821	11.8068	0.956228	6.21813	1.03568	4.46937	80.9252	4.85596
CL104.Contig11_All	147828132 emb|CAN64084.1| hypothetical protein VITISV_006935 [Vitis vinifera]	34.63	14	17	1.13957	18.288	1.07173	21.4266	1.05288	7.41905	0.953331	7.55263	1.08445	11.4431	1.03404	16.5826	0.984071	10.9949	1.0132	8.07557	66.9501	6.17627
CL1044.Contig2_All	136 1767 PREDICTED: asparaginyl-tRNA synthetase, cytoplasmic 1-like [Vitis vinifera]	31.25	2	7	1.0468	23.9232	1.04117	12.4968	1.04626	10.781	0.958721	10.4773	1.03672	5.51404	1.00444	12.3473	1.00797	12.5112	0.993544	10.329	61.0205	6.30322
CL35.Contig1_All	305 2968 unnamed protein product [Vitis vinifera]	16.1	18	12	1.07908	20.3175	0.943215	15.126	0.992136	7.68902	1.00717	6.39935	0.961132	11.5552	0.981453	10.2721	1.01573	5.47767	0.98764	4.49805	98.3336	5.37646
CL8658.Contig5_All	297743995 emb|CBI36965.3| unnamed protein product [Vitis vinifera]	16.2	3	13	1.0463	20.4191	0.879598	20.8692	0.984887	8.50702	1.01359	6.95088	1.02781	9.99174	1.06596	10.3331	0.993635	8.35593	1.00548	6.43396	130.155	6.18896
Unigene17848_All	190 1476 minus strand hypothetical protein PRUPE_ppa005333mg [Prunus persica]	39.86	1	14	1.08617	22.4904	1.30919	24.8151	0.998175	9.82279	1.00182	8.20554	1.05561	8.59352	1.02867	6.91851	0.948005	8.47955	1.04232	6.23886	49.1668	6.66846
CL5712.Contig3_All	258 1925 PREDICTED: NEDD8 ultimate buster 1-like [Solanum lycopersicum]	23.02	4	10	1.10513	21.0415	1.05979	16.869	1.01437	10.0696	0.987458	9.76444	1.05605	15.8891	1.04391	5.59187	0.997443	8.73144	1.0024	6.80102	60.7493	5.31299
CL11824.Contig1_All	422 1348 5-methyltetrahydropteroyltriglutamate--homocysteine methyltransferase OS=Catharanthus roseus GN=METE PE=2 SV=1	44.98	2	2	1.29148	6.7962	1.27296	30.9306	1.05952	2.51684	0.947448	2.45308	0.961072	17.0104	1.02515	6.48025	0.86196	16.3711	1.11179	11.2043	34.7936	5.70654
Unigene25360_All	252 1373 PREDICTED: V-type proton ATPase subunit C-like [Solanum lycopersicum]	36.9	1	12	1.02517	13.4578	1.0447	14.5983	1.02362	8.43676	0.979232	7.52028	1.04653	10.9232	1.01439	14.2704	0.95174	9.63481	1.0393	7.09611	42.4695	5.66846
CL3813.Contig1_All	297735811 emb|CBI18498.3| unnamed protein product [Vitis vinifera]	50.81	2	3	1.01769	23.571	0.940573	23.1518	0.947948	10.08	1.0462	8.59591	0.959102	11.4166	1.07454	11.8152	0.944743	5.81183	1.04494	4.10251	28.5457	10.0669
CL11613.Contig1_All	418 1842 minus strand PREDICTED: beta-glucosidase 42-like [Vitis vinifera]	35.37	2	9	1.19706	28.7094	1.23166	22.8154	0.965541	6.66989	1.03074	5.53641	1.02266	4.0374	1.03134	12.8513	0.959962	8.53896	1.03266	6.22566	54.416	5.87158
CL1386.Contig5_All	229 1704 catalase [Gossypium hirsutum]	26.42	3	11	0.921577	14.9818	0.89605	24.4169	1.01603	5.09165	0.985988	4.67462	1.06977	13.7254	1.08257	10.7654	1.01251	9.74084	0.990237	7.57739	56.9184	7.13721
CL2283.Contig1_All	359 1771 minus strand citrate synthase [Rhododendron micranthum]	36.94	5	12	0.856021	26.706	0.962089	23.4813	1.00934	7.45883	0.991916	6.59697	0.989432	8.38621	0.938588	11.4651	0.945965	9.03035	1.04397	6.6394	52.6653	7.12256
CL4840.Contig6_All	2 3247 PREDICTED: LOW QUALITY PROTEIN: proteasome activator complex subunit 4-like [Vitis vinifera]	19.04	5	16	1.02731	25.2531	1.00036	18.1198	0.995011	9.79942	1.00462	8.63891	0.997193	11.5771	0.968499	9.33105	0.979799	7.02341	1.01665	5.33418	120.27	7.38623
Unigene33957_All	297743095 emb|CBI35962.3| unnamed protein product [Vitis vinifera]	37.99	6	0																	43.2288	4.52588
CL5159.Contig1_All	195 2183 minus strand putative luminal-binding protein [Vitis vinifera]	20.21	6	3	1.08546	1.05022	0.886232	1.09021	1.04514	0.650818	0.960186	0.625167	0.930215	4.77885	1.07582	3.15133	0.980315	4.3511	1.01623	3.47886	73.1307	5.12256
CL8928.Contig6_All	296085308 emb|CBI29040.3| unnamed protein product [Vitis vinifera]	17.78	6	12	1.14481	22.2049	1.02526	20.2496	0.978441	7.95352	1.01931	7.11689	1.01106	10.6591	1.01475	13.6665	1.0381	9.46771	0.969581	8.6972	108.654	5.32568
CL7575.Contig3_All	296088317 emb|CBI36762.3| unnamed protein product [Vitis vinifera]	38.89	8	15	1.05982	19.8445	1.10875	24.2117	0.979035	6.95571	1.01878	5.92599	1.03068	9.813	0.996395	13.794	1.01673	7.73092	0.98683	6.72275	51.516	6.49365
CL9618.Contig4_All	222 851 minus strand unknown [Glycine max]	66.19	3	14	0.89101	24.8483	0.982214	27.5963	1.02019	10.8335	0.983433	10.6145	1.17079	11.1169	1.08865	10.2792	0.916881	10.5662	1.06745	7.19529	23.096	4.86865
Unigene12464_All	297735418 emb|CBI17858.3| unnamed protein product [Vitis vinifera]	39.55	2	8	1.01708	19.405	1.03874	18.5068	0.991148	12.0241	1.00804	11.3299	1.03124	15.6045	1.02069	10.9706	0.953835	10.0955	1.03761	7.19329	35.12	6.55127
Unigene36005_All	73 1653 minus strand PREDICTED: pyruvate kinase, cytosolic isozyme-like [Vitis vinifera]	38.14	2	10	0.628778	27.7205	0.660679	34.3277	0.982713	7.69399	1.01552	6.58773	1.02112	9.66863	1.08258	7.13413	0.938956	6.84601	1.04962	4.95596	57.9433	7.15186
CL6611.Contig1_All	108 1190 PREDICTED: protein disulfide isomerase-like 2-1-like [Solanum lycopersicum]	40.44	4	10	0.732987	35.8402	0.871441	21.4193	0.979277	8.10175	1.01856	6.56751	0.965316	10.4955	0.942401	8.53905	0.930677	8.96316	1.05631	6.05538	39.9833	6.02393
CL7760.Contig1_All	222851734 gb|EEE89281.1| predicted protein [Populus trichocarpa]	33.49	1	12	1.4664	33.5559	1.07334	32.7197	0.909077	10.1955	1.08072	7.84704	0.940855	9.77512	0.984997	7.74473	0.969293	7.86157	1.02511	6.03976	66.983	6.85889
CL5016.Contig5_All	3318611 dbj|BAA31582.1| mitochondrial phosphate transporter [Glycine max]	32.89	5	12	1.01187	21.139	1.03545	22.7059	1.00575	6.80901	0.995102	6.11351	1.06322	14.2943	1.04151	11.3258	0.952101	9.52109	1.039	6.7254	39.9267	9.21729
Unigene378_All	223547104 gb|EEF48601.1| glucose-6-phosphate isomerase, putative [Ricinus communis]	76.12	2	4	0.918158	24.1286	1.06897	30.9087	0.924106	13.5316	1.06746	11.2702	1.12149	9.77977	1.02792	9.35743	0.945698	6.31144	1.04418	4.44864	22.2194	5.85889
CL516.Contig1_All	297743095 emb|CBI35962.3| unnamed protein product [Vitis vinifera]	37.47	5	3	0.832664	10.5548	0.89487	13.7657	0.978363	8.84402	1.01937	7.12486	1.00749	4.9154	0.975102	21.6421	0.950818	12.4256	1.04005	8.53134	43.1999	4.52588
Unigene32782_All	142 1326 minus strand pyruvate dehydrogenase complex E1 alpha subunit dehydrogenase [Camellia sinensis]	37.72	1	14	0.824251	15.9013	0.865018	24.5599	1.01565	7.28589	0.986314	6.41404	1.02734	10.4319	1.03944	8.40958	0.950213	6.51268	1.04053	4.80564	43.6649	7.89893
CL4344.Contig3_All	223535024 gb|EEF36707.1| hydrolase, hydrolyzing O-glycosyl compounds, putative [Ricinus communis]	40.19	6	18	0.991199	15.9864	0.865079	24.0794	1.0177	9.65512	0.984474	9.41291	0.978639	9.65297	1.06592	12.6853	0.95551	6.94925	1.03626	5.2002	68.1892	8.06006
Unigene5625_All	166 1236 anthocyanidin synthase [Camellia chekiangoleosa]	40.34	1	14	1.41468	43.118	1.53911	54.0926	0.938263	14.6159	1.05482	11.463	1.30245	10.5779	1.04286	14.0003	0.965779	9.74965	1.02796	7.44522	40.3707	6.29053
CL7553.Contig1_All	72 1559 minus strand inosine-5&apos;-monophosphate dehydrogenase [Camellia sinensis]	36.49	1	13	1.01435	18.2958	1.04057	10.9303	0.985267	4.67014	1.01325	4.02986	1.0278	11.3431	1.04606	9.47018	0.947583	6.85395	1.04266	5.04047	52.7717	6.03662
CL3273.Contig7_All	189 9146 PREDICTED: uncharacterized protein LOC100247154 [Vitis vinifera]	8.57	8	19	1.11876	23.4024	1.01979	27.4968	0.989656	9.45521	1.00937	8.7331	0.957575	12.0599	0.980339	12.5912	1.00059	11.615	0.999767	9.70792	326.516	5.98584
CL3384.Contig2_All	245 3034 minus strand PREDICTED: eukaryotic translation initiation factor 3 subunit C-like [Vitis vinifera]	23.76	2	16	1.10957	16.9108	0.976678	30.3233	0.978083	6.67869	1.01962	5.9232	1.01513	8.43069	0.993513	11.5272	0.972531	9.86888	1.02251	7.34252	105.135	5.59229
CL118.Contig7_All	449524050 ref|XP_004169036.1| PREDICTED: 14-3-3-like protein-like [Cucumis sativus]	50.4	6	7	0.811275	20.476	1.1726	25.847	0.978831	8.12524	1.01896	6.58018	0.824415	10.2517	0.708976	25.1372	0.935299	15.6511	1.05258	10.2602	28.2632	4.95752
CL1521.Contig4_All	296081963 emb|CBI20968.3| unnamed protein product [Vitis vinifera]	41.77	11	13	0.89558	19.5463	1.12543	20.2594	0.9779	9.97454	1.01977	8.10461	1.02791	7.39836	1.02627	10.7445	0.9736	8.27056	1.02165	6.18812	47.0817	8.86572
CL3440.Contig7_All	203 3115 PREDICTED: eukaryotic translation initiation factor 3 subunit A [Vitis vinifera]	16.58	12	11	0.967936	17.4488	0.952099	16.675	0.947887	8.76515	1.04639	6.67586	1.0849	12.0857	1.06424	9.74682	0.992316	11.9677	1.00654	9.88709	112.85	9.11475
CL13095.Contig4_All	211 2163 unnamed protein product [Vitis vinifera]	25.81	3	2	1.14986	9.07027	0.967743	22.6925	0.955562	14.0016	1.03277	11.4693	0.92825	21.518	0.901664	18.4913	1.10152	10.3422	0.914128	10.0607	71.7592	5.60498
CL1750.Contig15_All	355509887 gb|AES91029.1| Nucleotide pyrophosphatase/phosphodiesterase [Medicago truncatula]	25.68	9	13	1.06922	16.9901	0.908947	22.6966	1.01673	6.73964	0.985361	6.1308	0.964986	12.9006	1.00553	12.1684	1.02752	11.0609	0.977989	9.55765	70.6554	6.60986
CL103.Contig4_All	49 1857 minus strand unnamed protein product [Vitis vinifera]	25.04	4	13	1.06019	20.9757	1.0453	11.2561	0.967534	8.71809	1.02897	7.24469	1.0532	10.2299	1.00608	8.4002	0.952012	5.53829	1.03908	4.23255	68.4565	6.31592
CL7021.Contig2_All	223537064 gb|EEF38699.1| 26S protease regulatory subunit 6b, putative [Ricinus communis]	38.5	2	3	0.730362	26.0895	0.970334	20.7834	0.99717	12.3228	1.00271	11.774	0.977206	9.18366	0.956685	16.2568	1.01741	11.9099	0.986281	9.94477	46.3411	5.8208
CL13095.Contig2_All	290 2224 unnamed protein product [Vitis vinifera]	27.44	2	1	0.884365		0.828768		1.07126		0.937037		0.78342		0.970269		1.12127		0.902434		71.2431	5.61768
CL10651.Contig2_All	223536371 gb|EEF38021.1| Plastid-lipid-associated protein, chloroplast precursor, putative [Ricinus communis]	47.59	3	13	0.44729	47.9661	0.439723	47.6274	1.08079	7.69277	0.928584	7.93941	1.10129	10.9123	1.14598	14.1957	0.969948	7.76747	1.0246	5.79794	33.5468	5.59229
CL2098.Contig49_All	220 2451 cullin 1-like protein B [Prunus avium]	24.19	21	2	1.20857	4.31178	1.14341	9.29191	0.975901	1.29411	1.0215	1.09577	0.975323	10.1674	0.960907	26.0239	1.03855	15.871	0.960315	13.8433	86.9024	7.25439
Unigene2034_All	62 547 minus strand thioredoxin-dependent peroxidase [Plantago major]	79.63	1	9	0.894976	24.0734	1.25575	33.6136	0.983977	13.1678	1.0144	11.8629	0.936829	18.6821	0.891863	11.9248	0.948023	7.38074	1.0423	5.43772	17.363	5.85889
CL11457.Contig4_All	276 1577 PREDICTED: vacuolar protein sorting-associated protein 4 [Vitis vinifera]	36.41	5	4	0.913885	9.32282	0.878315	13.0153	1.01034	5.51978	0.991028	4.81364	0.927783	10.4785	0.955474	7.39105	1.01062	13.3722	0.991757	10.482	48.0627	7.84033
Unigene9112_All	1842115 gb|AAB47571.1| non-phosphorylating glyceraldehyde dehydrogenase [Nicotiana plumbaginifolia]	30.04	1	6	1.36519	27.7503	1.30693	48.1504	0.989624	10.9069	1.00939	9.04857	0.961201	13.4928	0.896365	16.2891	1.01312	16.8292	0.989751	12.6709	53.0593	6.78564
CL13273.Contig1_All	297744439 emb|CBI37701.3| unnamed protein product [Vitis vinifera]	44.32	1	11	0.88755	17.2529	1.14111	22.5508	0.972171	8.53196	1.02486	7.31063	1.09524	12.237	0.964114	12.8477	0.935855	6.03484	1.05213	4.48864	37.7643	4.66553
Unigene8763_All	101 850 minus strand cytosolic ascorbate peroxidase [Vigna unguiculata]	62	8	10	0.830168	18.9386	0.969833	24.3072	0.963404	12.8614	1.03263	11.2805	0.8826	13.3241	0.924156	14.5238	0.882897	10.6326	1.09488	7.06205	27.392	5.90967
CL2598.Contig5_All	119 2143 minus strand PREDICTED: probable rhamnose biosynthetic enzyme 1 [Vitis vinifera]	29.04	6	16	0.842359	16.0202	0.909045	23.739	0.985439	6.21214	1.0131	5.57148	0.978335	8.64941	0.967533	12.7864	0.917345	7.7339	1.06707	5.38289	75.9394	7.07861
CL865.Contig20_All	360 1133 minus strand G6PD1 [Actinidia chinensis]	48.84	10	1	0.911578		0.810823		1.01799		0.984251		0.899472		1.11351		0.877271		1.09943		29.4201	6.94678
Unigene13577_All	58 1236 unnamed protein product [Vitis vinifera]	37.66	4	8	0.883163	19.85	1.02926	17.7875	0.989998	5.5359	1.00906	4.79428	1.04191	7.76189	0.982735	13.4655	0.993473	5.77179	1.00561	4.59099	44.9821	10.228
CL5926.Contig1_All	51 1124 hypothetical protein VITISV_013812 [Vitis vinifera]	33.8	1	11	0.988927	26.1495	1.03284	33.0239	0.954112	13.6604	1.04087	12.0895	1.06785	10.1549	1.0206	9.68996	0.885603	15.0284	1.0927	9.82972	39.4642	6.20166
Unigene24207_All	296082169 emb|CBI21174.3| unnamed protein product [Vitis vinifera]	19.2	1	1	1.31544		1.15225		1.01174		0.989792		1.30752		1.26694		0.93639		1.0517		69.4889	5.77002
CL5750.Contig4_All	182 2002 pyruvate decarboxylase 2 [Diospyros kaki]	25.37	2	2	1.20757	37.0684	1.26497	40.0384	1.04234	8.86921	0.962673	9.04086	1.12721	10.1147	1.16863	6.84329	0.90187	7.27082	1.07957	4.7067	65.2028	6.31592
CL7083.Contig8_All	325 1797 PREDICTED: monodehydroascorbate reductase, chloroplastic [Vitis vinifera]	35.64	7	12	0.901501	25.2994	0.895702	19.3178	0.988138	9.0372	1.01071	7.9391	0.974095	6.74823	1.00517	5.91664	1.01051	10.1003	0.991856	8.05271	53.6958	8.54346
CL2425.Contig5_All	147778657 emb|CAN62897.1| hypothetical protein VITISV_020300 [Vitis vinifera]	35	3	4	0.81801	6.95182	0.775066	18.6331	0.976949	3.67821	1.02063	3.19341	1.02701	7.61884	0.960305	10.0319	0.986661	11.143	1.01111	8.21481	53.0623	6.78564
Unigene53468_All	1 879 minus strand hypothetical protein PRUPE_ppa000041mg [Prunus persica]	44.37	6	5	1.10393	25.9288	0.972855	30.8338	0.997355	11.2059	1.00253	10.6346	1.00835	7.93562	1.01219	4.91536	0.970083	6.77936	1.02449	4.97774	31.8705	5.32568
Unigene33515_All	223540798 gb|EEF42358.1| protein transporter, putative [Ricinus communis]	56.82	1	14	0.952335	20.6973	0.903119	13.3239	0.974835	6.25686	1.02248	5.28632	0.912841	12.0848	0.847226	15.4715	1.02281	6.57123	0.981922	5.51658	43.8942	4.81787
CL4339.Contig2_All	24954813 gb|AAN64317.1| type 5 serine/threonine phosphatase 55 kDa isoform [Solanum lycopersicum]gi|28141084|gb|AAO26214.1| type 5 protein serine/threonine phosphatase 55 kDa isoform [Solanum lycopersicum]	23.3	4	9	0.992141	12.6072	1.13572	27.9355	0.972037	4.5773	1.02498	3.95921	0.97508	9.82374	1.00827	7.98197	0.949651	6.68824	1.04099	4.78481	54.7775	5.88428
CL9106.Contig1_All	73 1626 minus strand PREDICTED: argininosuccinate lyase-like [Solanum lycopersicum]	27.03	2	10	0.909402	23.666	1.06642	25.3637	1.02907	4.38796	0.974422	4.10228	1.04879	10.9341	0.972047	7.74997	0.959176	8.86459	1.03325	6.54502	57.8567	6.23975
CL402.Contig7_All	296082169 emb|CBI21174.3| unnamed protein product [Vitis vinifera]	15.72	5	1	1.15884		0.886714		1.00823		0.992905		0.960364		1.00194		1.04267		0.965893		82.9806	5.16064
CL210.Contig12_All	59 1261 calreticulin [Carica papaya]	39.15	14	4	1.00434	1.62707	0.875765	8.75982	0.93365	5.54004	1.059	4.4765	1.09543	14.5318	1.24215	10.0394	0.933701	8.67982	1.05387	6.5301	45.9631	4.69092
CL9767.Contig2_All	296081892 emb|CBI20897.3| unnamed protein product [Vitis vinifera]	19.11	3	12	1.03718	19.0992	1.08918	22.1684	1.00485	10.3521	0.995902	9.25821	1.02895	15.5958	1.00479	10.8101	0.994321	9.27845	1.00493	7.01058	91.5633	5.56689
Unigene29416_All	120 1577 PREDICTED: elongation factor Tu, chloroplastic-like [Vitis vinifera]	25.93	1	9	1.50804	32.9988	1.22975	34.9611	0.992207	5.65003	1.0071	5.11519	1.0145	11.0949	1.01641	11.8499	0.934196	8.07897	1.05347	6.06237	52.5922	6.48096
Unigene14005_All	185 1492 PREDICTED: IAA-amino acid hydrolase ILR1-like 4 [Vitis vinifera]	36.01	1	10	1.11008	21.1678	1.0302	21.1118	1.00995	7.3547	0.991382	6.33922	1.06008	13.1281	1.06046	14.7918	1.02075	8.76409	0.983584	7.46882	47.437	6.0874
CL3904.Contig12_All	92 4999 PREDICTED: proteasome-associated protein ECM29 homolog [Vitis vinifera]	12.04	12	14	0.930165	12.4008	0.942911	23.5791	1.01405	6.40957	0.987737	5.73429	1.03023	17.5534	1.09019	16.0207	1.0007	10.4536	0.999507	8.04677	180.098	7.03467
CL13367.Contig1_All	965 2275 hypothetical protein PRUPE_ppa005923mg [Prunus persica]	43.25	1	15	0.798078	23.5666	1.00869	26.9829	0.950734	14.2041	1.04374	12.5139	0.962669	11.7073	0.8326	15.2412	1.02512	10.3929	0.980043	9.3734	51.105	5.33838
Unigene9174_All	222853891 gb|EEE91438.1| predicted protein [Populus trichocarpa]	49.54	1	12	0.982183	27.0414	0.876853	27.8751	1.00019	9.77388	1.00003	9.02914	1.03152	10.3134	1.01447	11.0189	0.984349	8.72635	1.01295	6.9362	24.7798	4.75439
Unigene37986_All	296083222 emb|CBI22858.3| unnamed protein product [Vitis vinifera]	30.6	7	9	0.734491	21.3259	0.834099	15.4437	1.00376	11.566	0.996848	10.1746	1.10834	16.5057	1.06837	16.677	1.01982	7.02567	0.984309	6.14296	54.7385	5.41455
CL5763.Contig4_All	297738588 emb|CBI27833.3| unnamed protein product [Vitis vinifera]	61.54	4	2	1.02033	12.7757	0.966669	10.5025	0.976272	7.06292	1.02123	6.25746	0.952363	10.2285	0.912993	14.1629	1.03668	4.93589	0.970723	4.37047	26.1999	9.5249
CL6294.Contig1_All	133 1401 minus strand hypothetical protein PRUPE_ppa006204mg [Prunus persica]	39.72	1	13	0.91699	24.9448	1.17531	36.2824	0.961668	6.78513	1.03417	5.73683	0.970288	18.6635	0.847863	18.9967	0.988145	9.01712	1.00991	7.52694	47.2781	6.56592
CL5019.Contig2_All	171 3785 minus strand unnamed protein product [Vitis vinifera]	15.27	4	13	1.06698	15.5383	0.890688	14.3785	1.00961	7.79382	0.99168	6.79753	0.98176	14.0077	0.977939	15.6947	1.06179	11.6164	0.950439	10.822	130.366	5.84619
CL770.Contig4_All	316 3072 PREDICTED: golgin candidate 6-like [Vitis vinifera]	19.48	6	13	1.03795	15.0847	1.1309	14.7226	1.00532	6.9863	0.995296	6.21422	1.04523	13.3652	1.01382	6.59408	0.921455	7.4274	1.06375	5.19846	101.359	4.89404
CL7.Contig3_All	2090 2656 UDP-glucose pyrophosphorylase [Cucumis melo]	61.38	9	1	1.24167		0.97377		1.0014		0.998956		0.835962		0.917451		1.00125		0.99933		20.6592	9.11475
CL865.Contig1_All	243 1019 minus strand G6PD1 [Actinidia chinensis]	45.95	16	1	1.18677		0.997696		1.16828		0.851051		0.952615		1.06972		0.811521		1.15251		29.4912	7.21045
Unigene12632_All	37 819 14-3-3 [Cicer arietinum]	41.76	6	3	0.851388	26.3516	0.927713	23.9439	1.05335	14.0547	0.952917	12.5805	0.933128	10.462	0.89836	14.3144	1.01629	7.81373	0.987192	6.82028	29.6386	4.84326
CL5750.Contig5_All	2 1558 minus strand pyruvate decarboxylase 2 [Diospyros kaki]	29.67	3	2	1.21133	16.7047	1.09348	23.1829	0.982121	12.1	1.01604	11.2056	0.998202	1.24453	0.959721	4.45948	1.04993	5.88504	0.960025	5.39703	56.2933	6.60986
CL10946.Contig1_All	222853388 gb|EEE90935.1| predicted protein [Populus trichocarpa]	45.38	1	10	0.885652	15.4576	0.890793	21.6096	1.01493	10.3121	0.986839	9.30986	0.996845	12.7109	0.97415	17.3594	0.969161	11.6139	1.02515	8.28924	40.2812	6.87354
CL10218.Contig1_All	297743253 emb|CBI36120.3| unnamed protein product [Vitis vinifera]	31.87	1	9	1.13795	25.2899	1.05146	13.6752	1.01818	12.9428	0.984089	10.9414	1.06889	6.03261	1.06528	12.5581	0.953483	10.9054	1.0379	7.70677	58.6243	5.021
CL278.Contig11_All	297741153 emb|CBI31884.3| unnamed protein product [Vitis vinifera]	32.58	14	11	1.07712	17.3064	0.943062	22.8996	1.04302	10.1457	0.961988	9.73285	0.997942	9.48921	1.01772	9.58288	0.972499	8.1961	1.02252	5.99789	59.8328	8.54346
CL1568.Contig1_All	172 1665 minus strand UDP-glucosyltransferase [Panax notoginseng]	26.31	3	9	1.10543	24.5025	1.15857	14.771	1.03923	6.19732	0.965428	5.7601	1.04484	9.36672	1.15394	10.146	0.959693	7.19657	1.03288	5.34479	55.5045	5.94775
Unigene14326_All	3 956 PREDICTED: fasciclin-like arabinogalactan protein 10-like [Vitis vinifera]	32.7	1	8	1.2384	40.7944	0.966671	23.4232	1.01021	12.1927	0.991152	11.4327	1.02382	14.0749	1.05858	10.9671	0.949282	7.53743	1.04129	5.55547	32.0326	4.84326
CL590.Contig20_All	222865831 gb|EEF02962.1| predicted protein [Populus trichocarpa]	13.52	4	3	0.904617	30.6931	0.827565	35.6002	1.00447	7.40507	0.995592	6.92053	1.08299	11.9667	1.09734	10.4679	0.923094	2.41945	1.06242	1.66466	104.603	6.69775
Unigene20572_All	297735422 emb|CBI17862.3| unnamed protein product [Vitis vinifera]	15.47	3	3	0.963206	7.42705	1.15755	7.10656	1.15227	2.2728	0.865236	2.72844	1.09914	18.4032	1.13376	9.57216	1.02004	7.89349	0.984164	6.94134	104.678	7.29834
Unigene25524_All	2 1198 N-ethylmaleimide sensitive fusion protein [Nicotiana tabacum]	44.36	1	12	1.06612	23.1634	0.983278	22.0015	0.991336	8.77145	1.00786	7.52413	0.978375	12.5425	1.00296	9.11359	0.97708	10.4521	1.01866	7.63424	43.7827	5.10986
CL2140.Contig20_All	297744566 emb|CBI37828.3| unnamed protein product [Vitis vinifera]	22.64	20	14	0.943308	20.2523	1.08674	11.6713	0.945249	10.6479	1.04872	7.9803	1.03522	12.6681	1.01486	16.0246	0.987075	7.25034	1.01077	5.55249	99.3766	5.05908
Unigene53191_All	96 725 nucleosome assembly protein 1-like 1-like; K11279 nucleosome assembly protein 1-like 1	62.86	6	0																	23.8561	4.89404
Unigene6297_All	1 864 phosphoenolpyruvate carboxylase [Gossypium hirsutum]	57.29	2	5	1.12644	8.86013	1.06328	24.5245	0.997522	7.44981	1.00239	6.89474	0.97104	13.301	0.968676	8.47163	1.06578	7.38539	0.947234	6.40246	33.1863	9.1001
CL6452.Contig1_All	265 1638 minus strand RecName: Full=Arginine biosynthesis bifunctional protein ArgJ, chloroplastic; Includes: RecName: Full=Glutamate N-acetyltransferase; Short=GAT; AltName: Full=Ornithine acetyltransferase; Short=OATase; AltName: Full=Ornithine transacetylase; Includes: RecName: Full=Amino-acid acetyltransferase; AltName: Full=N-acetylglutamate synthase; Short=AGS; Contains: RecName: Full=Argin…	38.65	4	13	0.888491	37.3562	0.903469	23.7575	0.992134	10.4884	1.00717	8.99968	0.998539	9.80229	1.02591	8.26594	1.01358	3.9267	0.989373	3.26676	47.4713	5.8335
CL3362.Contig5_All	449480506 ref|XP_004155914.1| PREDICTED: aldehyde dehydrogenase family 7 member B4-like [Cucumis sativus]	46.2	12	1	0.838991		0.701291		1.11182		0.901094		1.04466		1.05361		0.967682		1.02643		32.436	8.03076
CL6994.Contig5_All	552 1073 hypothetical protein VITISV_008818 [Vitis vinifera]	54.6	4	10	1.27766	21.603	1.20451	24.4283	0.991729	9.38393	1.00753	7.72348	1.00108	10.756	1.07989	7.68431	0.957293	11.5491	1.03482	8.43315	19.6539	5.08447
CL10721.Contig1_All	449487656 ref|XP_004157735.1| PREDICTED: proteasome subunit alpha type-2-B-like [Cucumis sativus]	50.21	1	12	0.925632	41.611	0.931715	32.4596	0.992907	11.9047	1.00648	11.2474	1.05562	7.35724	1.104	9.91875	0.927435	7.80362	1.05893	5.67913	25.6682	5.69385
CL5844.Contig5_All	1 1755 unnamed protein product [Vitis vinifera]	26.5	2	5	0.710596	18.6962	0.916739	20.7082	0.93765	8.1568	1.05495	6.67761	1.06204	9.22648	0.976731	7.71822	0.938111	8.25343	1.05024	5.57616	64.6912	4.64014
CL7008.Contig2_All	326 3340 minus strand unnamed protein product [Vitis vinifera]	14.63	9	12	1.27243	22.4218	1.12111	17.4072	0.982767	12.146	1.01547	9.66961	0.983	10.1422	0.986886	10.8596	0.974885	11.2527	1.02062	8.65608	112.186	6.13818
CL4108.Contig1_All	128 1672 minus strand PREDICTED: uncharacterized aminotransferase y4uB-like [Vitis vinifera]	43.5	7	13	1.00579	14.6856	0.977267	17.3786	0.972558	6.64548	1.02452	5.36753	1.05286	10.4248	1.02609	17.5638	1.04605	10.0871	0.963162	8.95649	56.5071	8.1626
CL3157.Contig1_All	223548912 gb|EEF50401.1| cytohesin 1, 2, 3, putative [Ricinus communis]	10.18	2	13	1.09994	9.75939	1.03003	14.269	1.02972	4.77931	0.973859	4.34785	0.975704	12.8619	1.00761	12.931	0.938107	9.61179	1.05031	7.13949	155.608	6.04932
CL5723.Contig1_All	174 1529 hypothetical protein PRUPE_ppa005592mg [Prunus persica]	34.07	2	13	0.87399	17.3694	1.24944	15.2274	1.02049	8.89814	0.982021	8.69257	0.964413	9.46888	0.823096	13.7226	0.971048	11.0334	1.02371	7.94058	51.3811	6.66846
CL4534.Contig4_All	223528410 gb|EEF30445.1| NADH-ubiquinone oxidoreductase, putative [Ricinus communis]	23.69	6	12	1.10937	22.1298	0.985292	24.0956	1.02875	15.9331	0.97472	13.482	1.01305	13.4199	1.0239	14.9938	0.983179	12.0385	1.01392	8.77403	81.2944	6.66846
Unigene37643_All	376 1629 PREDICTED: elongation factor 1-gamma-like [Vitis vinifera]	35.17	2	9	1.07828	19.0954	1.04799	17.3586	0.957333	11.0108	1.03801	8.70622	1.05237	8.61963	1.00236	10.545	0.974047	6.149	1.02129	4.91307	47.4935	6.60986
Unigene53256_All	531 1466 minus strand unknown [Populus trichocarpa x Populus deltoides]	65.38	14	12	0.887555	16.7432	0.885823	24.4692	1.01239	6.4322	0.989214	6.00394	1.05573	11.4687	0.971668	7.53778	1.0342	9.36657	0.972722	8.04892	33.1675	6.60986
CL118.Contig3_All	112 855 minus strand 14-3-3 protein [Solanum tuberosum]	47.18	6	6	0.93287	9.96392	1.04292	39.0032	1.00596	9.5295	0.994914	9.09264	0.775541	13.8738	0.822147	24.8888	1.07251	17.842	0.941734	16.925	27.8661	4.79248
CL2004.Contig2_All	223551331 gb|EEF52817.1| multicopper oxidase, putative [Ricinus communis]	32.31	22	9	1.30024	32.3609	1.13461	19.8248	0.999805	9.80185	1.00037	8.69029	0.953502	16.174	1.02366	16.5325	1.02276	9.37919	0.981961	7.4472	50.9749	9.24658
CL12422.Contig1_All	34 996 cinnamyl alcohol dehydrogenase [Camellia sinensis]	37.38	1	9	0.879292	25.444	0.953816	25.6813	1.01381	11.0704	0.98795	10.1187	1.03511	10.4102	1.05906	11.3305	0.942311	9.04476	1.04691	6.93031	35.1001	5.75732
CL6003.Contig1_All	386 1648 minus strand PREDICTED: mannose-6-phosphate isomerase 2-like [Solanum lycopersicum]	33.73	3	12	0.992688	21.8832	0.962179	22.8481	0.998559	7.24355	1.00147	6.40938	1.04744	10.1259	1.00973	9.70781	0.97653	5.4287	1.01928	4.27572	46.3485	5.32568
CL13976.Contig2_All	3551245 dbj|BAA32821.1| P40-like protein [Daucus carota]	36.54	1	7	0.95851	19.1412	0.966462	15.7965	0.961683	8.62964	1.03416	7.16299	1.02825	10.645	0.900149	10.0195	1.00471	8.36877	0.996533	7.18191	33.9011	5.24951
CL2370.Contig8_All	136 3078 minus strand hypothetical protein PRUPE_ppa000846mg [Prunus persica]	17.23	5	8	1.28413	36.2925	1.21985	35.6771	0.921492	9.07096	1.0697	6.99169	1.00224	12.9707	1.09914	14.4904	1.00731	5.69529	0.994408	4.63119	109.428	6.87354
CL7021.Contig1_All	223537064 gb|EEF38699.1| 26S protease regulatory subunit 6b, putative [Ricinus communis]	38.5	2	3	0.956819	20.8054	0.924837	4.87442	0.987999	7.84892	1.01079	6.80258	0.938867	18.5226	0.981131	12.6114	1.02953	9.28659	0.976019	8.41939	46.343	5.8208
CL9920.Contig1_All	147 911 carbonic anhydrase [Diospyros kaki]	58.04	1	3	0.814105	23.6263	0.898832	12.4835	0.942707	4.99051	1.05097	4.09026	1.0774	12.0925	0.959628	11.3066	1.01166	4.04907	0.990921	3.38183	28.4835	5.05908
CL5763.Contig1_All	355504208 gb|AES85411.1| 40S ribosomal protein S3 [Medicago truncatula]	52.99	4	1	0.961009	22.6019	0.984386	14.7868	0.842677	11.9689	1.13902	8.50635	0.890955	8.43698	0.983915	11.6256	1.05101	6.35768	0.959124	5.56787	26.1679	9.5249
CL13436.Contig1_All	355493194 gb|AES74397.1| Isocitrate dehydrogenase-like protein [Medicago truncatula]	50.16	8	9	0.847882	23.9124	0.872286	32.7626	0.979079	10.5187	1.01867	8.96302	0.984277	5.70684	1.02543	4.81772	0.96012	6.78958	1.03249	5.1276	34.9038	7.23975
CL5389.Contig2_All	218 2800 PREDICTED: alpha,alpha-trehalose-phosphate synthase [UDP-forming] 5-like [Vitis vinifera]	24.85	4	7	1.31331	31.7223	1.13279	13.6072	1.05098	11.9995	0.955014	12.7228	1.02743	22.946	1.03719	5.22721	0.997913	20.4783	1.00203	14.5758	96.8392	6.06201
Unigene30287_All	297734385 emb|CBI15632.3| unnamed protein product [Vitis vinifera]	25.57	1	8	0.992844	13.1766	0.942865	16.7759	1.01717	10.8479	0.984983	10.673	0.987998	12.4445	1.00953	10.06	1.03757	10.7339	0.970007	9.43143	48.0451	6.59521
CL6938.Contig1_All	223547236 gb|EEF48731.1| glyceraldehyde 3-phosphate dehydrogenase, putative [Ricinus communis]	27.14	10	6	0.949461	19.2764	0.870457	18.4843	1.03893	6.22129	0.965691	6.00593	0.993451	7.04724	1.00412	10.402	0.987919	5.06266	1.01009	3.89455	44.5918	8.66064
CL8727.Contig5_All	223540518 gb|EEF42085.1| UDP-n-acteylglucosamine pyrophosphorylase, putative [Ricinus communis]	23.55	6	11	1.0418	13.4807	0.947184	16.015	1.02173	5.38035	0.98094	4.79877	0.98963	12.4372	0.986364	8.04255	0.963349	9.20861	1.02993	7.30826	68.3677	6.32861
CL5084.Contig1_All	83 1471 minus strand PREDICTED: KH domain-containing protein At4g18375 isoform 1 [Vitis vinifera]	31.32	3	10	1.22514	14.9909	0.989048	20.5383	1.04856	7.81011	0.956971	7.45694	0.940894	13.6644	1.03525	14.6649	1.02481	7.39673	0.980313	6.41435	48.6219	6.21436
CL6156.Contig8_All	1 954 minus strand phosphoenolpyruvate carboxylase [Jatropha curcas]	49.06	2	1	0.885274	1.19826	0.807422	9.83208	0.808285	1.92491	1.17002	1.17855	1.13924	14.6805	0.944878	2.24946	1.06856	5.45727	0.943866	4.98768	35.8177	8.85107
CL4326.Contig6_All	152 1831 minus strand hypothetical protein PRUPE_ppa003518mg [Prunus persica]	27.5	10	2	1.43282	10.5494	1.24432	16.522	1.01633	6.97495	0.985724	6.67315	0.949247	1.94132	0.927828	13.9912	1.00538	1.85003	0.995997	1.52494	61.0099	6.53662
Unigene3741_All	3 2480 PREDICTED: isoleucyl-tRNA synthetase, cytoplasmic-like [Vitis vinifera]	16.22	7	12	1.07654	13.1703	0.960336	26.2643	0.997197	7.20924	1.00268	6.65738	1.01983	9.88795	1.07366	9.61636	0.963388	8.34573	1.0299	6.22164	94.0144	6.68311
CL3581.Contig1_All	160 2241 minus strand PREDICTED: ATP-dependent zinc metalloprotease FTSH 2, chloroplastic-like [Vitis vinifera]	21.18	4	11	1.18297	14.5282	1.19025	12.174	1.01115	8.28277	0.990313	7.52778	1.00447	16.4425	1.05731	12.8134	0.994697	15.0306	1.00461	10.9832	74.4378	6.43018
Unigene6259_All	136 951 minus strand 20S proteasome alpha 6 subunit [Nicotiana benthamiana]	40.81	1	10	0.915587	20.2461	1.08433	28.002	0.982558	6.3691	1.01566	5.24978	1.04154	9.96773	0.984774	10.3059	0.98742	8.90876	1.0105	6.90284	29.714	6.07471
Unigene21979_All	143 1702 minus strand 5-enolpyruvylshikimate 3-phosphate synthase [Camptotheca acuminata]	26.35	1	13	1.39127	37.564	1.29779	29.9068	0.956641	6.17607	1.03863	5.00731	1.10854	10.7034	1.06231	12.4155	1.0143	9.85217	0.988796	7.90481	55.5395	7.75244
CL1059.Contig3_All	297739230 emb|CBI28881.3| unnamed protein product [Vitis vinifera]	37.79	3	12	0.986626	26.208	0.921955	27.897	1.01488	11.7272	0.986997	11.5548	0.969989	8.08748	0.984169	15.3479	0.989591	6.36891	1.00874	5.04766	47.1982	5.45264
Unigene14497_All	36 1307 PREDICTED: phosphoserine aminotransferase, chloroplastic-like [Vitis vinifera]	27.59	1	9	0.904506	32.9954	0.950114	23.8214	0.981534	10.1006	1.01656	9.22075	1.05255	10.9398	0.998637	10.2518	1.02753	11.112	0.978115	9.47777	46.7669	8.23584
CL5533.Contig3_All	6 1358 minus strand Hop-interacting protein THI028 [Solanum lycopersicum]	30.82	9	10	1.05154	9.58449	0.988344	12.3778	0.984281	8.71082	1.01413	7.57845	0.978655	15.0173	1.01882	13.7863	0.993783	8.27883	1.00536	6.65078	50.4969	5.18604
Unigene37374_All	90 1196 PREDICTED: strictosidine synthase 1 [Vitis vinifera]	33.33	1	10	0.965332	24.2284	0.880619	17.5023	0.984099	5.38722	1.01429	4.48016	1.02858	13.7531	1.0096	10.4724	1.00985	12.1493	0.992384	9.27474	40.4511	6.30322
CL10733.Contig2_All	302143532 emb|CBI22093.3| unnamed protein product [Vitis vinifera]	20.96	1	13	1.10343	16.8524	1.12075	20.0932	0.962019	8.55696	1.03386	6.69935	1.01824	12.9397	1.01222	14.3719	1.00516	10.1017	0.996177	7.74217	93.6663	6.50732
Unigene14091_All	166 2115 minus strand acetohydroxyacid synthase 1 [Helianthus annuus]	24.62	1	13	1.20472	14.028	1.1335	14.0011	0.974766	5.34909	1.02255	4.56208	1.04787	7.04491	1.04613	8.70114	1.00084	8.58597	0.999596	6.59814	70.6617	7.1958
CL5724.Contig8_All	118488197 gb|ABK95918.1| unknown [Populus trichocarpa]gi|222846906|gb|EEE84453.1| predicted protein [Populus trichocarpa]	46.99	2	10	1.06318	25.9735	1.00779	29.4386	0.980249	5.60406	1.0177	4.95592	1.03317	8.11532	1.06162	15.0095	0.928693	5.51472	1.05791	3.78352	27.4128	6.31592
CL7237.Contig1_All	52 567 putative cyclophilin [Aralia elata]	73.26	14	3	1.05404	33.6476	1.18355	20.0907	0.948587	10.0882	1.04577	8.63234	1.06124	9.55029	1.05768	8.49771	0.974467	6.09741	1.02095	4.87415	17.8999	8.45557
CL4497.Contig1_All	185 1114 minus strand unnamed protein product [Vitis vinifera]	42.9	2	4	1.02244	17.6789	0.974222	16.4063	1.00249	11.4266	0.997987	10.9661	0.947424	12.3994	0.904926	13.2964	0.940283	6.63816	1.04855	4.62464	34.1956	6.17627
CL2757.Contig1_All	297741929 emb|CBI33364.3| unnamed protein product [Vitis vinifera]	35.29	3	2	0.716339	25.5206	0.617541	5.17228	1.02306	9.63417	0.97608	8.94787	0.961285	24.9996	1.08014	4.98977	0.958945	7.11985	1.03193	5.33972	53.5497	6.65381
CL6.Contig2_All	196 2004 minus strand PREDICTED: protein transport protein SEC31 isoform 1 [Vitis vinifera]	23.55	20	8	0.990805	15.2261	0.835345	23.3707	0.963791	8.48553	1.03229	6.72149	0.884454	15.0603	0.853996	16.3066	1.05879	9.52545	0.952875	8.43078	65.1381	4.99561
Unigene2099_All	230 862 minus strand unnamed protein product [Vitis vinifera]	42.65	1	7	1.38608	26.144	1.40497	23.7918	0.93904	10.8474	1.05423	9.15257	1.16966	17.1412	1.04926	12.8465	0.993844	8.54107	1.00531	6.92876	23.3701	5.021
CL147.Contig2_All	314 1186 minus strand Peptidyl-prolyl cis-trans isomerase FKBP62 OS=Arabidopsis thaliana GN=FKBP62 PE=1 SV=2	34.71	6	2	0.999481	16.3586	1.03068	11.8635	0.991244	5.58813	1.00796	4.70365	0.992473	3.38125	0.986472	4.06416	0.904155	11.0411	1.07772	7.08585	33.4882	8.25049
CL2302.Contig1_All	2 4414 PREDICTED: uncharacterized protein LOC101247774 [Solanum lycopersicum]	12.85	14	13	0.972759	17.6729	0.89384	15.4569	1.01817	8.90795	0.984097	8.60395	0.974621	9.84295	1.04811	11.6972	1.0848	12.2531	0.931873	12.5175	160.095	8.36768
CL1647.Contig7_All	223548446 gb|EEF49937.1| importin alpha, putative [Ricinus communis]	33.69	10	7	0.94113	12.9165	1.20787	34.2901	0.93194	8.31419	1.06637	6.58673	0.96657	16.4404	0.966563	17.1909	0.923627	10.9458	1.062	8.1869	61.9848	5.2876
Unigene36332_All	466 1530 minus strand unnamed protein product [Vitis vinifera]	41.69	1	5	1.02678	9.5833	0.964813	18.6487	0.995208	7.96323	1.00445	6.65412	1.0034	6.16951	1.08331	12.7739	0.908074	5.05192	1.07456	3.54713	39.8849	6.16357
CL6149.Contig1_All	130 1518 minus strand PREDICTED: eukaryotic translation initiation factor 2 subunit 3 [Glycine max]	26.57	6	5	1.07952	20.365	1.06731	13.9721	0.968362	7.95401	1.02824	6.97929	1.02293	5.82302	1.01203	9.10416	0.983358	12.08	1.01378	8.80496	50.6708	8.55811
Unigene52879_All	1 1488 PREDICTED: clathrin heavy chain 1-like [Solanum lycopersicum]	28.63	2	3	0.986622	18.8174	0.862172	13.9075	0.946459	12.7731	1.04371	10.4533	1.04401	19.212	1.107	9.46352	1.01334	5.75798	0.988959	4.84358	57.3871	5.05908
Unigene37215_All	223549018 gb|EEF50507.1| synaptotagmin, putative [Ricinus communis]	13.24	2	11	0.944452	19.2612	0.822519	24.4957	0.996506	7.02743	1.00326	6.17156	1.04076	9.25451	1.00665	10.5191	1.0765	5.03035	0.938574	4.61314	113.043	9.23193
CL2013.Contig1_All	222864894 gb|EEF02025.1| predicted protein [Populus trichocarpa]	27.9	3	11	0.910714	9.7493	0.878393	19.7199	1.03254	7.73955	0.97135	7.29547	0.987345	20.0497	0.995791	9.84483	1.02601	10.6679	0.979335	9.65632	68.5779	8.11865
Unigene17052_All	1 1266 minus strand PREDICTED: threonyl-tRNA synthetase, mitochondrial-like [Vitis vinifera]	29.15	1	12	1.0683	16.5324	1.17013	17.5736	0.987436	8.58808	1.01133	7.85262	1.06959	10.1202	1.02363	8.10045	0.955224	8.58912	1.03649	6.72463	49.1131	6.91748
Unigene25970_All	160 987 voltage-dependent anion channel [Nicotiana tabacum]	42.39	2	6	0.743521	12.0179	0.84316	21.4477	1.01738	7.62996	0.984541	7.3095	1.11738	5.28082	1.0978	14.0718	0.917666	6.89531	1.0668	4.7833	29.4962	8.76318
Unigene33877_All	234 1721 hypothetical protein PRUPE_ppa004758mg [Prunus persica]	36.29	1	12	0.933657	11.5046	0.976305	11.6495	0.999234	5.91531	1.00084	5.04871	0.991907	12.0084	1.02176	8.8082	0.953701	6.3851	1.03771	4.92713	53.6364	8.1626
CL2496.Contig3_All	120 1598 PREDICTED: monothiol glutaredoxin-S17-like [Fragaria vesca subsp. vesca]	25.35	1	1	1.10671	12.4188	0.96043	15.8225	0.969616	11.0537	1.02276	9.28222	0.985146	2.38154	0.988154	6.64288	1.09852	1.56763	0.9207	1.51009	53.7505	5.70654
CL4946.Contig1_All	222867003 gb|EEF04134.1| predicted protein [Populus trichocarpa]	23.16	1	13	1.01404	9.64075	0.969723	20.7716	1.05245	5.81477	0.95371	5.47448	0.974938	7.7754	1.05605	10.7388	1.00089	6.78519	0.999617	5.26468	81.0728	6.58057
CL2112.Contig16_All	223548214 gb|EEF49705.1| cysteine synthase, putative [Ricinus communis]	44.92	12	5	0.972635	25.3052	1.14789	51.0262	0.967103	6.10725	1.02933	5.0954	1.02911	27.9745	0.976492	14.0097	0.960122	5.33408	1.03248	3.99461	34.387	5.32568
CL5162.Contig12_All	203 946 minus strand chloroplast chaperonin 21 [Vitis vinifera]	52.82	6	10	0.924519	20.1445	1.09816	25.2175	0.982392	12.0617	1.0158	10.6152	1.03903	10.5403	1.06315	12.9369	0.947076	5.44508	1.04307	3.9105	26.0452	9.30518
CL462.Contig32_All	223543153 gb|EEF44685.1| NMDA receptor-regulated protein, putative [Ricinus communis]	19.01	18	13	0.954994	12.1906	0.926866	24.0526	0.98925	7.79634	1.00973	7.10425	1.04029	8.65704	1.03449	13.8606	1.00269	8.72771	0.998164	7.47173	102.881	7.21045
CL10781.Contig4_All	119 2659 minus strand hypothetical protein PRUPE_ppa001390mg [Prunus persica]	20.9	5	11	1.0501	12.0064	0.924964	16.9443	1.00298	6.24608	0.997552	5.7961	0.940883	15.8555	1.02358	11.9204	1.08261	7.40796	0.933646	6.80633	92.3709	5.45264
CL6273.Contig1_All	347 4234 minus strand PREDICTED: uncharacterized protein LOC100248418 [Vitis vinifera]	15.59	3	13	1.10398	14.9678	1.02938	16.5585	0.987863	7.45909	1.01095	6.16773	0.983232	7.27074	0.998132	12.1449	1.05614	6.66945	0.955016	5.71003	138.783	8.1333
CL3783.Contig9_All	135 1166 PREDICTED: eukaryotic translation initiation factor 2 subunit alpha-like [Solanum lycopersicum]	33.43	10	12	1.0304	24.0469	1.13945	26.0189	0.994394	12.0643	1.00517	9.89157	0.923215	10.6291	0.945877	12.0181	0.989641	11.0786	1.00868	9.39004	38.7638	5.33838
CL267.Contig1_All	287 12790 minus strand PREDICTED: uncharacterized protein LOC101262246 [Solanum lycopersicum]	4.17	22	13	1.08973	9.62372	0.986683	20.6392	1.03071	7.54854	0.972976	6.99965	0.976818	12.5304	1.02196	9.05628	1.0142	9.97287	0.988867	8.68916	464.91	6.53662
CL567.Contig5_All	96 1376 minus strand PREDICTED: DEAD-box ATP-dependent RNA helicase 56-like [Solanum lycopersicum]	36.53	10	12	1.04405	15.8794	1.21339	15.9009	1.01581	7.44602	0.986184	7.13926	1.10064	6.73452	1.09567	6.21227	1.01023	9.41922	0.992078	7.31386	48.3406	5.64307
CL3632.Contig1_All	300 1313 PREDICTED: quinone oxidoreductase 1-like [Solanum lycopersicum]	34.62	2	8	1.01378	13.6333	0.904023	18.4103	1.02975	8.65237	0.973825	7.65606	1.03845	15.2886	1.03042	10.261	0.957254	5.72079	1.03485	4.341	35.8895	6.99072
CL116.Contig1_All	297739096 emb|CBI28585.3| unnamed protein product [Vitis vinifera]	10.72	3	11	0.944068	27.7891	0.803114	21.6481	1.02355	11.0758	0.979318	9.73024	0.933938	12.0794	1.01082	11.8491	1.01341	8.36759	0.989446	6.5825	164.172	7.04932
CL4975.Contig12_All	402 3422 PREDICTED: presequence protease 2, chloroplastic/mitochondrial-like [Vitis vinifera]	20.26	9	13	0.942838	12.0387	0.908688	17.8467	0.998426	3.6538	1.00159	3.25205	0.986002	5.32236	1.04335	9.20613	0.994602	7.515	1.0047	5.74097	113.714	5.63037
Unigene10285_All	449497261 ref|XP_004160355.1| PREDICTED: 60S ribosomal protein L9-like [Cucumis sativus]	57.73	1	8	1.2765	16.0814	1.20391	20.4658	0.960896	7.50364	1.03485	6.18529	0.984381	8.37286	1.04894	10.1587	0.973935	8.28535	1.02137	6.10427	21.9789	9.5542
CL10885.Contig2_All	140 1885 polyphenoloxidase [Camellia nitidissima]	24.23	2	11	0.45596	33.1854	0.485392	48.2387	1.00471	6.76369	0.996019	6.31867	1.19437	16.7222	1.15309	17.7092	1.0063	8.69642	0.995254	6.73497	65.0257	6.97607
Unigene14405_All	54648780 gb|AAV36808.1| arginase 1 [Solanum lycopersicum]	41.42	2	11	0.837398	16.8254	1.02268	16.0806	0.955732	12.8679	1.03943	11.3668	1.01677	13.6995	0.940204	18.148	0.988614	10.2866	1.00953	8.4951	36.8171	6.30322
CL6801.Contig2_All	108 3053 hypothetical protein VITISV_002311 [Vitis vinifera]	18.53	2	14	0.947185	19.896	0.90357	25.3009	1.03689	10.1526	0.9675	9.34574	1.07873	10.9963	1.08198	11.5964	0.980946	10.1867	1.01566	7.90153	111.613	6.69775
CL2343.Contig1_All	115 1374 minus strand PREDICTED: elongation factor 1-gamma-like [Vitis vinifera]	36.67	1	6	0.930174	9.55071	0.863215	12.5299	0.997476	8.76447	1.00243	7.30931	1.04565	6.47721	1.00006	16.5958	0.991895	10.2002	1.0068	7.63567	47.8675	6.59521
CL896.Contig2_All	18 1451 PREDICTED: uridine 5&apos;-monophosphate synthase-like [Solanum lycopersicum]	26.57	3	9	0.948809	22.3647	0.961963	18.744	0.937122	10.106	1.05582	8.4468	0.991892	15.5595	1.06752	12.9735	0.993374	8.47884	1.00567	6.86686	51.5572	7.43018
CL6200.Contig1_All	261 1628 minus strand PREDICTED: putative UDP-rhamnose:rhamnosyltransferase 1-like [Solanum lycopersicum]	35.31	2	10	1.51632	38.3644	1.34103	34.1582	0.91901	6.1127	1.07198	4.63924	0.990259	13.2826	1.01496	15.4281	0.976215	8.7584	1.01951	7.13867	51.2364	6.17627
CL1748.Contig2_All	25 1116 minus strand PREDICTED: omega-amidase NIT2-like [Solanum lycopersicum]	35.16	6	11	1.11734	22.1546	1.12194	23.0287	0.954359	11.294	1.04064	9.84876	0.971118	12.4209	1.04703	17.4664	1.00963	10.1737	0.992508	8.8227	39.8873	7.69385
CL651.Contig10_All	225462545 ref|XP_002266877.1| PREDICTED: proteasome subunit alpha type-4 isoform 1 [Vitis vinifera]gi|147799989|emb|CAN77245.1| hypothetical protein VITISV_018657 [Vitis vinifera]	50.6	2	2	1.18253	21.7661	1.31171	35.427	1.1175	8.81356	0.893999	9.50873	1.20659	7.74877	1.11521	11.6223	0.910267	1.74517	1.07278	1.18984	27.2447	6.22705
CL14089.Contig17_All	297734796 emb|CBI17030.3| unnamed protein product [Vitis vinifera]	16.58	13	8	1.03496	16.8881	1.02239	19.1148	1.02576	4.41349	0.977367	4.09763	1.13257	7.06074	1.04442	10.3505	0.959835	4.51165	1.03276	3.36551	99.3305	8.93896
CL845.Contig1_All	149 1333 PREDICTED: probable fructose-bisphosphate aldolase 2, chloroplastic-like [Solanum lycopersicum]	32.66	2	9	1.20409	28.3184	1.18308	25.259	1.03432	8.95695	0.969783	8.99436	1.03555	9.73497	1.02656	14.8093	0.982767	12.281	1.01425	8.93155	42.518	8.74854
CL10767.Contig1_All	359 1231 minus strand unnamed protein product [Vitis vinifera]	40.21	4	8	0.886266	19.2442	1.041	18.715	0.971151	7.17791	1.02577	5.76373	0.96417	12.7541	0.886676	13.7921	0.971788	13.0465	1.02312	10.8274	31.9472	9.5249
Unigene53451_All	296084966 emb|CBI28381.3| unnamed protein product [Vitis vinifera]	23.09	4	15	0.989468	12.1204	0.994593	13.8369	0.977834	3.29605	1.01984	2.85954	1.03887	8.67905	1.06688	7.01737	1.02163	8.53377	0.982877	7.5575	99.9543	5.23682
Unigene12501_All	44917159 dbj|BAD12180.1| 14-3-3 h-1 protein [Nicotiana tabacum]gi|44917161|dbj|BAD12181.1| 14-3-3 h-2 protein [Nicotiana tabacum]	49.8	6	5	0.983431	10.6765	1.19326	13.0226	0.970854	11.3698	1.02456	9.52388	0.913862	8.23303	0.831995	23.0076	0.9059	7.72834	1.07631	5.13307	28.5973	4.88135
CL3060.Contig2_All	129 791 minus strand hypothetical protein PRUPE_ppa008371mg [Prunus persica]	48.42	9	9	0.877947	16.873	1.05067	26.6023	0.970744	13.8002	1.02613	12.2541	1.13025	13.0981	1.05592	12.7996	0.931758	6.55331	1.05544	4.71427	25.0986	6.93213
CL5702.Contig1_All	414 1100 Thaumatin-like protein [Camellia sinensis]	48.03	1	3	0.16629	84.3897	0.169755	73.6666	0.745145	40.9898	1.22608	26.9412	1.03921	16.6512	1.00419	19.7015	1.01558	10.2106	0.987762	7.96552	24.4873	4.90674
CL650.Contig8_All	296083994 emb|CBI24382.3| unnamed protein product [Vitis vinifera]	14.88	7	9	1.24604	14.3116	1.1503	12.9424	0.987947	9.92049	1.01083	8.4986	0.989351	11.8416	0.98041	11.4131	1.0469	9.2517	0.962182	8.58159	101.316	9.0415
CL11098.Contig1_All	41 709 minus strand PREDICTED: proteasome subunit beta type-1-like [Solanum lycopersicum]	54.26	1	9	0.932776	26.7205	0.896489	26.3175	0.968902	10.4188	1.02776	8.75676	0.970296	12.2483	1.03081	13.0217	0.979147	13.8181	1.01718	9.89568	24.6671	6.32861
Unigene1370_All	114 1196 leucine-rich repeat protein [Nicotiana tabacum]	34.35	1	10	0.311315	45.6458	0.258201	63.1881	1.10427	4.70024	0.907785	4.90629	1.08692	6.59253	1.1182	10.7509	1.01173	11.6076	0.99087	8.9193	38.8624	8.33838
CL5936.Contig2_All	297741338 emb|CBI32469.3| unnamed protein product [Vitis vinifera]	36.27	4	10	0.986384	23.5672	0.925258	22.4003	1.00612	7.17461	0.994764	6.46643	1.03984	11.5299	1.10528	14.3091	1.00037	9.78247	1.00004	8.31521	43.4683	7.15186
CL5884.Contig1_All	1115 2767 minus strand pyruvate decarboxylase 3, partial [Diospyros kaki]	28.68	2	14	0.78927	21.8013	0.879379	20.126	0.992756	13.3056	1.00662	10.8998	1.06058	16.7443	0.987256	13.8744	0.993364	10.0729	1.0057	7.77607	58.4911	6.60986
CL6312.Contig9_All	99 1163 nitrilase [Camellia sinensis]	34.37	2	10	0.966762	26.2227	0.948261	23.8051	0.991158	6.94552	1.00803	6.32841	1.02379	14.1129	1.07275	14.5234	0.960232	11.1601	1.03245	8.1578	38.4311	5.68115
Unigene12500_All	177 956 minus strand PREDICTED: 14-3-3 protein [Vitis vinifera]	50.77	8	3	0.969429	14.7231	1.55464	9.2579	0.951232	7.85732	1.04342	6.0546	0.75198	4.00148	0.669464	23.5794	0.94506	10.2737	1.0447	7.97098	29.3226	4.729
CL7087.Contig5_All	77 2029 minus strand unnamed protein product [Vitis vinifera]	23.5	3	9	1.25551	8.88097	0.946076	6.98314	0.99993	7.58655	1.00012	6.73579	0.966487	9.59636	1.00946	10.5243	1.04554	8.49674	0.963574	7.20485	73.5209	6.62451
CL7322.Contig1_All	297737461 emb|CBI26662.3| unnamed protein product [Vitis vinifera]	25.34	2	10	0.851505	23.1788	0.777926	22.7952	0.981903	5.3533	1.01624	4.44944	1.01163	14.5903	1.03924	18.563	1.03495	8.37323	0.972124	6.97118	64.3268	6.66846
CL13063.Contig2_All	67 867 minus strand 26S proteasome regulatory particle non-ATPase subunit 12 [Camellia sinensis]	62.55	5	13	0.91958	14.1028	1.23458	24.2326	0.994441	6.76848	1.00512	5.94272	0.778992	10.8566	0.704141	17.9634	0.980896	7.35312	1.01575	5.74486	30.9768	5.16064
CL7929.Contig2_All	222845930 gb|EEE83477.1| predicted protein [Populus trichocarpa]	35.33	1	2	0.90494	6.49677	0.816693	4.86846	1.002	5.02548	0.997463	4.47398	0.975161	21.9063	1.03192	32.5874	0.952142	13.9328	1.03311	10.3518	53.3305	5.99854
CL9690.Contig1_All	84 1496 hypothetical protein PRUPE_ppa005257mg [Prunus persica]	26.33	3	9	1.01407	22.1616	1.05144	23.0572	1.0582	6.67688	0.948596	6.59269	1.09621	14.0954	1.00416	8.79883	0.944787	8.67212	1.04491	6.33841	51.5232	7.03467
CL3429.Contig2_All	594 3161 minus strand PREDICTED: uncharacterized protein LOC100246702 [Vitis vinifera]	20.68	3	13	0.926254	15.6866	0.888635	19.9605	1.03468	5.4041	0.969439	5.29727	1.05773	17.3015	1.07423	6.55292	0.985067	11.396	1.01239	9.45213	95.9081	6.13818
CL1379.Contig1_All	309 1562 molecular chaperone [Ricinus communis]	24.16	11	1	0.850665		0.773855		0.869886		1.11552		0.895781		0.964997		1.09757		0.921567		46.5209	6.48096
CL1849.Contig3_All	222857830 gb|EEE95377.1| predicted protein [Populus trichocarpa]	21.78	4	8	0.529336	40.4468	0.557603	42.7336	1.07712	15.5082	0.931808	16.9401	1.38599	33.5499	1.39531	34.7393	0.990265	10.8635	1.00819	8.0749	55.3096	5.42725
CL6400.Contig3_All	120 1340 PREDICTED: 60S ribosomal protein L4-1 [Vitis vinifera]	40.29	3	2	0.94992	10.1263	1.0219	9.67505	1.01196	3.7792	0.98953	3.35479	0.984342	10.1861	1.0552	7.93769	1.05352	13.9968	0.956447	12.1906	44.9561	10.3306
CL10151.Contig3_All	223546978 gb|EEF48475.1| Periplasmic beta-glucosidase precursor, putative [Ricinus communis]	20.45	2	11	1.20403	27.9825	0.987944	16.6902	1.00778	5.83479	0.993302	5.05673	0.929015	8.3697	1.0082	14.013	0.99701	13.9672	1.00275	11.2539	82.4483	7.35693
CL8670.Contig2_All	159 1214 PREDICTED: peroxidase 12-like [Fragaria vesca subsp. vesca]	27.27	3	8	0.778459	36.639	0.624239	22.9277	0.989124	9.01136	1.00982	7.79025	1.0969	11.7309	1.13088	14.3867	1.05052	8.65701	0.959542	7.78822	38.2432	5.74463
CL8103.Contig1_All	263 2077 minus strand unnamed protein product [Vitis vinifera]	17.52	1	9	0.978308	10.7488	0.906478	25.1117	0.964225	8.44209	1.0319	6.66878	0.993312	13.9795	1.01871	15.5948	0.970475	5.45332	1.02418	4.24783	68.1954	7.69385
CL4746.Contig1_All	103 2094 minus strand hypothetical protein VITISV_000871 [Vitis vinifera]	20.48	12	11	0.933464	14.6242	0.919234	25.516	0.983032	7.03383	1.01523	5.98818	0.916051	10.6987	0.950618	8.76381	1.01298	9.18863	0.98983	7.7911	74.1547	8.00146
CL336.Contig84_All	13 1002 minus strand unnamed protein product [Vitis vinifera]	28.18	1	6	0.892403	9.12709	0.85072	20.5875	0.9599	4.64123	1.03573	3.92429	0.971954	12.0523	1.09702	16.3756	1.0643	10.8157	0.948298	10.4559	35.3053	9.39307
CL5844.Contig1_All	1 1764 unnamed protein product [Vitis vinifera]	25	2	5	0.821123	28.0983	1.07422	8.73289	0.950263	9.44505	1.04428	8.07907	1.00394	6.12835	0.937217	15.4228	0.989645	13.0359	1.00698	10.2747	65.1754	4.57666
CL4387.Contig2_All	84 1241 26S proteasome non-ATPase regulatory subunit [Cucumis melo subsp. melo]	32.12	4	10	1.06803	11.3928	1.85635	52.3168	1.00474	4.54693	0.995997	3.9501	0.97961	9.09795	0.653692	26.9261	0.921097	4.18363	1.06404	2.99499	44.164	5.90967
Unigene9760_All	296086448 emb|CBI32037.3| unnamed protein product [Vitis vinifera]	30.9	1	10	0.960378	12.4323	1.27061	12.4115	1.04331	6.27585	0.961807	6.29479	0.976312	14.5381	0.867568	14.5669	0.981579	9.93571	1.01521	7.31098	53.0397	6.39209
CL13244.Contig1_All	406 1500 PREDICTED: uncharacterized protein LOC100258445 [Vitis vinifera]	42.47	2	12	1.0613	33.4522	0.804824	23.7679	1.04141	8.04811	0.96349	7.76512	1.00633	11.8034	1.04549	7.40482	0.988139	8.4636	1.00984	6.36531	39.3195	8.82178
Unigene12504_All	251 1012 minus strand PREDICTED: 14-3-3 protein [Vitis vinifera]	42.13	7	2	0.75974	3.96992	1.21922	18.3159	1.03725	4.27971	0.967083	4.12507	0.802303	7.11309	0.67944	13.547	1.04343	11.2747	0.96517	10.6184	28.6783	4.79248
CL9975.Contig2_All	333 1049 minus strand PREDICTED: endo-1,3;1,4-beta-D-glucanase-like [Cucumis sativus]	47.28	5	9	0.782646	23.5172	0.94092	28.5428	1.00794	7.75314	0.993162	7.18028	1.03277	15.565	0.974786	16.902	0.939562	10.7834	1.04914	7.32542	25.809	5.35107
CL576.Contig6_All	21554163 gb|AAM63242.1| 2-nitropropane dioxygenase-like protein [Arabidopsis thaliana]gi|332010478|gb|AED97861.1| Aldolase-type TIM barrel family protein [Arabidopsis thaliana]	37.63	11	9	0.813628	30.0991	0.832492	25.8137	0.972967	11.3959	1.02412	9.81831	0.91194	9.96306	0.973145	13.52	1.04967	6.92357	0.960221	5.85113	31.1228	8.00146
CL6835.Contig1_All	297743023 emb|CBI35890.3| unnamed protein product [Vitis vinifera]	33.08	1	10	1.00657	19.5806	1.14836	18.6594	1.0154	8.06161	0.986552	7.7554	1.09189	16.8775	1.05205	14.5528	1.00286	5.90558	0.998027	4.96873	44.4924	9.01221
CL1277.Contig20_All	302142128 emb|CBI19331.3| unnamed protein product [Vitis vinifera]	19.93	23	10	1.21974	12.7564	1.19314	13.2145	0.967739	9.51327	1.02879	8.21531	1.03673	11.1219	1.06595	20.2253	0.958654	9.64307	1.03372	7.6467	58.805	7.2251
CL6327.Contig3_All	333 1820 hypothetical protein PRUPE_ppa004637mg [Prunus persica]	27.42	2	2	0.943315	3.34081	1.01507	6.71136	0.980884	8.28382	1.01714	7.46366	1.11282	0.79241	1.09422	4.59834	0.963737	3.26819	1.02962	2.5182	53.4184	5.88428
Unigene9473_All	495 1850 minus strand PREDICTED: acetylornithine aminotransferase, mitochondrial [Vitis vinifera]	25.44	1	8	0.905705	15.0632	0.874554	16.3986	1.03534	7.88592	0.968877	7.51197	0.981949	8.8358	0.943325	21.0678	0.995368	9.91726	1.00408	8.4376	47.927	6.99072
CL8388.Contig1_All	509 2209 PREDICTED: L-ascorbate oxidase-like [Vitis vinifera]	20.46	1	1	0.68162	23.1567	0.691502	10.2235	1.17338	7.46448	0.846533	8.68872	1.10844	5.28722	1.08804	4.78806	1.08611	3.08261	0.93082	2.96375	63.0448	8.00146
Unigene33280_All	223547384 gb|EEF48879.1| ADP,ATP carrier protein, putative [Ricinus communis]	28.2	10	4	0.593263	25.7832	0.864085	46.1493	1.10861	10.2595	0.903933	11.7563	0.962306	7.85629	0.886368	12.7089	0.912855	6.10546	1.0707	4.05918	41.8725	9.83252
CL9865.Contig1_All	297740795 emb|CBI30977.3| unnamed protein product [Vitis vinifera]	10.55	7	12	0.870733	18.2531	0.825876	21.1948	1.07982	8.51708	0.92945	8.28731	1.01501	8.80366	1.03457	10.8113	0.993178	6.20867	1.00584	5.14044	179.083	8.22119
CL7309.Contig1_All	554 1543 hypothetical protein PRUPE_ppa008401mg [Prunus persica]	46.36	4	9	0.839482	15.0022	0.861679	20.1161	1.00112	5.01217	0.999158	4.59239	1.09933	9.04361	1.06436	10.5214	0.970961	5.99764	1.02378	4.53378	34.5534	9.0415
CL9920.Contig5_All	191 955 minus strand carbonic anhydrase [Diospyros kaki]	49.41	1	2	0.559118	29.217	0.464093	14.6849	1.04568	5.97013	0.959709	5.54534	1.28882	12.8554	1.07443	4.94531	1.03279	3.10488	0.973863	2.71097	28.4366	5.04639
CL1275.Contig3_All	334 2373 unnamed protein product [Vitis vinifera]	20	7	10	1.12629	17.5791	1.13981	20.2297	1.01627	6.20808	0.985777	5.90835	1.00338	8.86936	1.00422	9.24004	0.964688	5.93854	1.02885	4.65755	76.2904	6.53662
CL3662.Contig1_All	449495064 ref|XP_004159724.1| PREDICTED: 3-dehydroquinate synthase-like [Cucumis sativus]	31.99	2	10	1.56668	34.4228	1.634	36.3819	0.930812	10.4485	1.06152	8.26372	1.08589	8.37187	1.07836	11.4262	0.935228	4.37618	1.05263	3.14405	48.454	8.14795
CL866.Contig1_All	223531507 gb|EEF33338.1| glycerophosphoryl diester phosphodiesterase, putative [Ricinus communis]	13.49	4	3	1.42239	15.937	0.931904	23.9532	1.03647	3.68558	0.967871	3.58483	0.944193	6.85959	1.05705	15.6463	1.01808	6.83568	0.985741	5.94929	82.7377	5.13525
CL6848.Contig1_All	147780810 emb|CAN77215.1| hypothetical protein VITISV_036372 [Vitis vinifera]	26.54	4	4	0.792902	24.4241	0.702902	24.2976	1.03967	2.68362	0.96504	2.51785	1.10547	1.71132	1.07837	8.35993	0.9432	9.33121	1.0462	6.43415	48.983	5.60498
Unigene36003_All	87 1292 minus strand PREDICTED: pyruvate kinase, cytosolic isozyme-like [Vitis vinifera]	47.26	11	7	1.07413	18.0579	1.182	27.4661	0.993731	1.35379	1.00809	2.00858	1.00707	7.72537	0.882559	19.4898	0.945534	7.54086	1.04431	5.73621	43.9667	5.49072
CL120.Contig1_All	162 3125 PREDICTED: AP-4 complex subunit epsilon-like [Vitis vinifera]	22.87	15	14	1.0314	27.2204	0.996859	17.0275	1.00379	8.17577	0.99684	7.69598	1.02717	20.9772	0.972399	17.185	0.997362	14.7596	1.00247	10.8715	108.446	6.354
Unigene6352_All	47 1270 unnamed protein product [Vitis vinifera]	35.78	2	10	1.17786	26.3612	1.13014	30.2593	0.993122	7.97856	1.00627	6.95503	0.963869	13.6702	0.97748	9.67825	1.01573	16.782	0.987605	12.5886	43.9409	7.32764
Unigene13545_All	103 1269 chalcone synthase [Nelumbo nucifera]	34.7	2	10	1.41696	30.0569	1.43689	26.8682	0.95024	9.4786	1.04426	7.78506	1.21709	16.0654	1.14065	15.5933	0.982287	11.6258	1.01449	9.37616	42.4469	6.62451
Unigene6427_All	302143763 emb|CBI22624.3| unnamed protein product [Vitis vinifera]	35.1	1	10	1.13101	21.0084	0.947137	23.6555	0.954266	10.3647	1.04073	7.91251	0.986508	13.7295	0.995732	9.66297	1.02095	11.9487	0.983422	10.8048	40.5225	5.07178
Unigene59058_All	296086304 emb|CBI31745.3| unnamed protein product [Vitis vinifera]	27.23	1	9	0.80558	12.8386	0.864668	15.6026	0.967433	11.4808	1.02901	9.08707	1.0414	15.849	1.08562	6.77755	0.952501	7.98661	1.03869	5.87719	48.1387	5.56689
CL10854.Contig2_All	20 2389 minus strand PREDICTED: histidyl-tRNA synthetase-like [Vitis vinifera]	22.03	2	14	1.17283	19.4056	1.02003	24.8009	1.01007	8.41265	0.991259	7.681	0.975693	11.6771	1.003	8.81751	1.02197	4.92277	0.9826	4.27275	87.0763	6.21436
CL11183.Contig2_All	81 890 hypothetical protein PRUPE_ppa000357mg [Prunus persica]	40	1	9	1.20561	21.2493	1.22796	25.4497	0.99419	11.8793	1.00535	10.6899	0.989146	13.4185	0.991056	16.659	0.987401	5.78511	1.01051	4.59278	29.183	5.94775
CL8826.Contig1_All	59 1891 minus strand PREDICTED: leukotriene A-4 hydrolase homolog [Vitis vinifera]	22.09	3	11	1.21141	16.8537	1.14705	23.5869	0.991071	5.98684	1.00807	5.19338	1.02848	14.9913	0.971657	8.43662	1.02512	8.95102	0.980022	7.99496	68.7047	5.5415
CL1379.Contig18_All	347 1600 molecular chaperone [Ricinus communis]	24.16	8	1	0.676739	28.3676	0.746835	35.6861	0.888001	9.94307	1.09644	7.1314	0.895756	9.81888	1.07606	20.0067	1.06366	1.37345	0.948872	1.24302	46.5069	6.48096
CL1726.Contig2_All	449520036 ref|XP_004167040.1| PREDICTED: gamma carbonic anhydrase 1, mitochondrial-like [Cucumis sativus]	48.7	3	7	1.01738	19.6814	0.969119	16.4338	0.971746	3.98957	1.02524	3.35857	0.978746	9.21348	1.0269	11.3227	1.00396	9.82196	0.997139	7.6734	29.227	6.15088
CL1744.Contig16_All	223533215 gb|EEF34971.1| Protein SEY1, putative [Ricinus communis]	24.84	18	12	0.899312	22.1942	0.868755	11.5354	1.02313	5.50894	0.979677	4.92459	0.980269	15.1765	0.960113	13.2788	1.00087	8.56731	0.999625	7.10806	86.9182	5.66846
CL5132.Contig2_All	57 764 minus strand aluminum-induced protein [Codonopsis lanceolata]	44.92	1	2	0.982039	13.9862	0.871868	22.4675	1.01464	5.84781	0.985883	5.33364	1.02666	4.8479	1.04439	10.2094	1.10406	3.77033	0.915758	3.6699	25.2298	5.41455
CL4695.Contig1_All	162 1346 minus strand PREDICTED: indole-3-glycerol phosphate synthase, chloroplastic [Vitis vinifera]	36.46	3	11	1.03448	18.4298	0.99104	16.2861	1.00257	3.78675	0.997892	3.45241	0.996492	12.4976	1.00637	11.2643	1.01227	12.6112	0.990404	10.302	44.1271	7.1665
Unigene38036_All	146 1369 PREDICTED: aminomethyltransferase, mitochondrial [Vitis vinifera]	31.86	1	9	0.832046	21.7947	0.840193	16.1721	0.944757	9.32079	1.04916	7.44311	0.957406	11.1326	0.888821	10.9479	1.01585	9.95444	0.987545	8.80143	44.3388	8.6167
Unigene1361_All	297742518 emb|CBI34667.3| unnamed protein product [Vitis vinifera]	35.36	1	10	0.993257	15.5751	1.01402	5.89198	0.975359	5.59158	1.02204	4.56922	0.994288	8.69675	1.021	8.63396	0.924383	4.42608	1.06139	3.10149	43.049	7.79639
Unigene33466_All	201 1337 fasciclin-like arabinogalactan protein 19 [Gossypium hirsutum]	38.52	1	8	1.56804	54.7153	1.43515	42.4399	0.994137	7.14182	1.00539	6.55327	0.994444	8.80407	1.07031	10.3087	0.99741	7.2125	1.00243	5.54746	40.1315	5.8208
CL5702.Contig2_All	414 1100 Thaumatin-like protein [Camellia sinensis]	48.03	1	3	0.146141	67.1628	0.12392	104.667	0.757874	25.5042	1.2148	15.7351	0.959284	21.0049	1.07496	15.0436	1.0476	10.7785	0.961907	10.1661	24.5984	5.0083
CL4802.Contig4_All	297746302 emb|CBI16358.3| unnamed protein product [Vitis vinifera]	21.5	2	8	0.804139	32.1938	0.71516	15.2066	0.957816	9.59535	1.03759	7.40759	0.937701	7.99613	0.910826	20.999	1.08647	14.979	0.930531	14.7174	72.6163	8.89502
Unigene6302_All	196 942 hypothetical protein PRUPE_ppa010420mg [Prunus persica]	43.78	2	10	1.1628	26.4059	1.17576	32.2711	0.982312	9.10555	1.01587	7.83709	1.04927	11.1586	0.969551	10.0445	0.992614	8.2716	1.00626	6.78036	27.0326	6.72705
CL3828.Contig16_All	197 904 PREDICTED: glutathione S-transferase L3-like [Vitis vinifera]	50	17	9	0.646903	16.6019	0.821706	23.6102	0.996993	7.4913	1.00286	6.92793	0.948702	8.102	0.910988	11.4481	0.890152	10.567	1.08903	7.20145	26.7968	6.23975
CL11457.Contig3_All	449526928 ref|XP_004170465.1| PREDICTED: vacuolar protein sorting-associated protein 4-like [Cucumis sativus]	29	2	2	0.998307	8.42393	1.0573	3.06918	0.970908	0.81582	1.02596	0.684268	0.93133	5.88087	0.936507	3.57906	1.03063	7.62022	0.973574	6.5111	47.9555	7.47412
Unigene13648_All	68 1570 flavonoid 3&apos;5&apos; hydroxylase [Diospyros kaki]	30.34	1	13	1.76538	45.9939	1.80245	45.0041	0.920331	9.33185	1.07081	6.72802	1.44784	29.2008	1.19981	18.9101	0.962259	12.202	1.03081	8.59854	56.2714	9.05615
CL118.Contig2_All	177 908 PREDICTED: 14-3-3 protein [Vitis vinifera]	44.67	6	0																	27.5897	4.79248
CL2066.Contig1_All	351 848 minus strand PREDICTED: regulator of ribonuclease-like protein 2-like [Solanum lycopersicum]	58.43	1	7	0.875359	15.3822	0.993605	23.4921	0.987281	11.0757	1.01147	10.2916	1.08157	11.6713	1.05304	10.9711	0.99252	7.38655	1.00638	5.6263	17.7632	5.56689
Unigene2068_All	225454146 ref|XP_002270957.1| PREDICTED: uncharacterized protein At3g61260 isoform 2 [Vitis vinifera]gi|297745246|emb|CBI40326.3| unnamed protein product [Vitis vinifera]	53.01	2	10	1.01164	15.5137	1.31091	30.6081	1.00924	6.13568	0.991984	5.55686	1.03486	8.26176	0.920564	9.91	0.927987	4.31826	1.05848	2.98162	20.3627	8.04541
Unigene15573_All	297736243 emb|CBI24881.3| unnamed protein product [Vitis vinifera]	45.38	5	10	0.873911	29.2256	1.07051	22.1569	1.03087	7.8529	0.972838	7.0131	0.884586	17.748	0.755963	16.8956	0.901589	8.56288	1.07979	5.74236	27.2915	9.49561
Unigene34128_All	223525276 gb|EEF27937.1| Minor allergen Alt a, putative [Ricinus communis]	53.69	1	8	0.625307	18.758	0.667163	15.5589	0.926948	8.50831	1.06494	6.90968	0.997644	8.20095	0.952102	14.5769	0.950798	8.89987	1.04006	6.92321	21.7631	8.73389
CL10384.Contig2_All	171 1805 minus strand PREDICTED: ubiquilin-2-like [Solanum lycopersicum]	21.1	2	8	0.902	17.6212	0.827181	17.0251	0.989145	10.0907	1.00982	8.23013	0.9391	11.5843	0.990605	11.7379	1.02022	6.59686	0.984012	5.75535	58.0082	4.88135
CL9329.Contig3_All	100 765 PREDICTED: ran-binding protein 1 homolog c-like [Vitis vinifera]	40.54	3	8	0.926816	21.1043	1.06046	30.6263	1.03842	11.079	0.966142	10.3204	0.933693	12.8764	0.818207	11.9066	0.925757	6.59228	1.06028	4.47458	24.58	4.86865
CL4652.Contig1_All	223545820 gb|EEF47323.1| beta-hexosaminidase, putative [Ricinus communis]	24.09	1	8	1.32251	24.0353	1.01212	21.2906	1.05441	7.94584	0.951973	8.11657	0.964632	15.2003	1.04062	10.9415	1.02431	12.0306	0.980649	9.68201	59.0472	7.18115
Unigene33972_All	234 1190 minus strand PREDICTED: 60S acidic ribosomal protein P0 [Vitis vinifera]	25.08	1	7	1.02811	45.0108	1.02465	40.9874	0.957434	14.2023	1.03792	11.6782	1.05521	14.203	1.06714	13.7466	0.938754	7.52892	1.04979	5.6798	34.199	5.33838
CL11652.Contig2_All	223527690 gb|EEF29798.1| CBL-interacting serine/threonine-protein kinase, putative [Ricinus communis]	39.56	8	10	0.973135	15.978	1.18703	25.5088	0.929591	5.83452	1.0626	4.58871	1.05027	7.98192	1.0111	12.4659	0.957714	9.28204	1.03408	6.79246	52.0506	7.47412
Unigene44291_All	53 2383 PREDICTED: protein transport protein SEC23-like [Vitis vinifera]	18.4	5	10	0.91361	18.9982	0.927944	14.1488	0.995812	6.92033	1.00391	5.99506	0.982024	13.2815	0.987245	9.4999	1.05209	14.5424	0.958281	12.0797	85.678	6.25244
Unigene26006_All	34 885 PREDICTED: acetylornithine deacetylase-like [Solanum lycopersicum]	46.48	1	9	0.746859	19.8964	0.811373	22.8314	1.04493	6.55011	0.960376	6.40009	0.954905	15.3839	0.937411	15.8609	0.974648	7.53563	1.02081	5.55498	31.0891	6.11279
CL1420.Contig1_All	134 769 dehydroascorbate reductase [Sesamum indicum]	75	3	2	1.00128	15.1955	0.822513	10.7714	1.01457	23.9773	0.987282	18.8415	0.794396	6.8279	0.849191	5.77189	1.0541	14.9287	0.956659	14.6638	23.2562	6.53662
CL1647.Contig1_All	296083287 emb|CBI22923.3| unnamed protein product [Vitis vinifera]	24.62	8	3	0.689589	29.261	0.978765	21.1404	1.01363	8.08928	0.985708	7.35102	1.07424	19.9426	0.947282	22.5014	1.03797	14.1434	0.969513	11.201	58.7732	5.37646
Unigene12455_All	2351 3235 minus strand hypothetical protein PRUPE_ppa008932mg [Prunus persica]	45.08	1	9	1.03812	17.0924	1.1	26.2662	0.987249	8.77477	1.0115	8.03022	1.04903	8.29164	1.00315	15.1677	0.984683	9.5318	1.01271	7.105	31.9729	5.64307
CL10656.Contig1_All	193 1497 minus strand endo-beta-mannanase [Actinidia arguta]	28.51	2	9	0.780999	9.21878	0.586023	17.787	1.0526	7.23749	0.953523	7.17835	1.1821	8.45	1.33111	9.44232	1.01015	7.69546	0.992149	6.03645	49.9182	9.65674
Unigene28658_All	204 1583 minus strand PREDICTED: UDP-glycosyltransferase 89B1-like [Vitis vinifera]	32.39	1	11	1.04975	27.7873	1.14888	21.009	0.990232	6.30867	1.00886	5.27664	1.10659	10.581	1.07429	14.4955	0.934965	10.932	1.05285	8.35379	50.5472	6.31592
CL11183.Contig1_All	318 1343 PREDICTED: uncharacterized protein LOC100262718 [Vitis vinifera]	35.38	1	11	1.27331	24.0276	1.26943	18.3056	1.00322	7.13241	0.997347	6.66012	0.995497	10.208	1.02801	7.79186	0.997208	8.65694	1.00259	6.95948	37.5715	6.55127
Unigene13649_All	223526179 gb|EEF28509.1| protein disulfide isomerase, putative [Ricinus communis]	25.23	1	11	0.919357	20.0561	0.976888	19.4615	1.03077	6.96616	0.972909	6.48544	1.06859	9.46515	1.07265	11.2204	0.941481	6.80756	1.04756	4.75148	47.859	5.40186
CL4881.Contig4_All	297742362 emb|CBI34511.3| unnamed protein product [Vitis vinifera]	20.83	2	1	1.50248		1.54785		0.925136		1.06655		1.0039		1.02293		1.01325		0.989642		85.072	7.76709
CL1903.Contig10_All	779 4612 minus strand hypothetical protein PRUPE_ppa000319mg [Prunus persica]	12.6	12	12	1.23316	23.9556	1.11615	22.3369	1.02197	4.06378	0.980726	3.72136	0.986728	9.41829	0.976223	7.48699	1.03009	11.8744	0.976041	10.0386	141.556	6.60986
Unigene37452_All	223535342 gb|EEF37017.1| alcohol dehydrogenase, putative [Ricinus communis]	32.82	1	11	1.14611	24.0251	1.11054	21.613	1.02979	6.98682	0.973748	6.56455	1.05818	7.33385	1.05003	7.78428	0.955468	5.92028	1.03629	4.37368	41.2761	9.33447
CL7532.Contig2_All	297734386 emb|CBI15633.3| unnamed protein product [Vitis vinifera]	37.14	1	2	0.972612	11.0941	1.03708	10.8378	0.953486	8.70345	1.04142	7.45397	0.960851	2.90084	0.833304	15.6728	1.02229	6.73024	0.982342	5.89912	26.9232	7.81104
Unigene33554_All	223541064 gb|EEF42620.1| ornithine aminotransferase, putative [Ricinus communis]	26.96	1	9	0.904986	21.7543	0.902988	6.22294	0.985381	6.53279	1.01315	5.69779	1.08384	8.72617	1.071	19.8417	1.04207	11.1385	0.966175	9.94987	51.5165	7.41553
Unigene9460_All	297735635 emb|CBI18129.3| unnamed protein product [Vitis vinifera]	17.61	1	10	0.968338	19.3096	1.21022	20.9438	0.922097	8.55892	1.06924	6.40754	1.05887	14.3602	1.0024	9.57221	0.956988	15.296	1.03507	12.1423	95.8494	4.75439
CL12508.Contig2_All	302141663 emb|CBI18866.3| unnamed protein product [Vitis vinifera]	25.2	2	13	1.07564	15.9327	0.956094	18.4882	0.987302	7.13123	1.01145	6.45717	0.947214	13.9124	1.0266	6.93673	0.987153	11.3611	1.01071	8.37209	86.6561	5.51611
CL2737.Contig2_All	223549699 gb|EEF51187.1| Glutamate--cysteine ligase, chloroplast precursor, putative [Ricinus communis]	20.8	3	9	0.781424	30.0191	1.07686	19.1753	0.990833	7.09103	1.00832	5.92662	1.05428	10.2321	0.983259	17.009	0.932417	4.80574	1.0549	3.43943	59.54	6.80029
Unigene4218_All	3 2789 PREDICTED: valyl-tRNA synthetase-like [Vitis vinifera]	17.22	2	12	0.979078	19.4669	1.02358	15.1043	0.951297	11.155	1.04336	8.43884	0.97952	5.56518	0.938915	11.3827	1.00589	8.52056	0.995585	6.75902	105.802	6.23975
CL1795.Contig16_All	264 2063 minus strand unnamed protein product [Vitis vinifera]	20.5	20	3	1.17344	0.158496	0.87577	5.04427	0.987811	2.19887	1.011	1.93083	0.965241	5.02616	0.965371	1.13744	1.01338	6.02154	0.989538	5.1689	64.1516	7.59131
Unigene17607_All	147839910 emb|CAN65904.1| hypothetical protein VITISV_004871 [Vitis vinifera]	25	1	9	1.11717	12.8756	1.1744	15.8081	1.01155	8.60024	0.989959	8.24293	0.961155	6.25112	0.994621	14.4573	0.987195	9.52518	1.01023	7.90122	52.7036	5.84619
CL3874.Contig4_All	217 2478 minus strand PREDICTED: subtilisin-like protease-like [Vitis vinifera]	17.37	3	10	0.895039	15.7891	0.763641	20.6518	1.03383	4.67088	0.970204	4.43926	1.01018	8.13042	1.05474	13.166	1.08574	7.10149	0.931117	6.66545	81.1851	9.36377
CL9888.Contig4_All	871 1917 minus strand unnamed protein product [Vitis vinifera]	37.82	3	11	0.961814	12.0032	0.825526	18.2849	1.01261	7.76119	0.989025	6.70553	1.08728	8.43994	1.10744	15.5755	1.00554	9.02357	0.99587	6.96524	38.9482	7.76709
CL2543.Contig27_All	155 892 PREDICTED: ferritin-2, chloroplastic-like isoform 2 [Solanum lycopersicum]	37.8	17	6	0.77959	25.192	0.837356	38.2297	0.980732	17.3673	1.01727	16.6189	1.2437	16.8926	1.12974	11.6348	1.00513	11.7972	0.996201	10.345	27.8972	5.8335
Unigene66661_All	384 2498 minus strand PREDICTED: nudix hydrolase 3-like [Vitis vinifera]	17.3	8	9	0.739248	19.9487	0.894088	21.5365	1.00971	8.93819	0.991587	7.62549	1.01451	8.15558	1.00184	14.3173	0.982417	10.9264	1.01454	8.00505	80.2331	5.17334
CL4093.Contig7_All	293 1405 hypothetical protein VITISV_028023 [Vitis vinifera]	35.31	7	10	0.522563	40.898	0.511949	38.3194	1.0115	4.41896	0.990006	3.98021	1.40402	32.0535	1.43016	31.7573	1.06208	12.3737	0.950218	11.9003	40.2386	8.07471
CL9118.Contig3_All	118486011 gb|ABK94849.1| unknown [Populus trichocarpa]gi|222872098|gb|EEF09229.1| predicted protein [Populus trichocarpa]	34.15	4	9	0.902687	16.8359	0.951443	23.9522	0.979945	8.44292	1.01797	7.2614	1.00303	11.8311	1.009	5.84603	0.984492	9.44312	1.01286	7.84969	44.9117	5.05908
CL7125.Contig6_All	105 1052 minus strand PREDICTED: ribose-phosphate pyrophosphokinase 4-like [Vitis vinifera]	46.84	6	9	0.985831	11.826	1.13766	9.99185	0.994533	7.56277	1.00504	6.96405	1.02801	4.60237	1.05541	8.32791	1.00123	7.60556	0.999345	6.44786	35.2873	6.7417
CL7929.Contig1_All	222845930 gb|EEE83477.1| predicted protein [Populus trichocarpa]	31.7	1	1	0.411677		0.386949		1.04237		0.96264		1.22392		1.5508		0.95079		1.04007		53.7646	5.8208
Unigene59713_All	223539863 gb|EEF41443.1| AP-1 complex subunit gamma-2, putative [Ricinus communis]	13.78	4	1	1.1051		0.708779		1.08116		0.92826		0.903451		0.998973		1.00323		0.99773		92.9421	6.12549
CL4881.Contig7_All	297742362 emb|CBI34511.3| unnamed protein product [Vitis vinifera]	21.43	4	1	1.98968		1.80005		1.03799		0.96653		1.09055		1.04645		1.03221		0.974336		82.5667	7.78174
CL12162.Contig1_All	59 1090 minus strand JHL10I11.2 [Jatropha curcas]	37.21	2	9	1.47707	24.6476	1.51012	28.749	0.976638	8.93926	1.0209	8.0219	1.0654	11.9793	1.07935	13.3756	0.968201	7.06577	1.02601	5.16317	36.4609	6.91748
CL13628.Contig12_All	223534183 gb|EEF35899.1| dynamin, putative [Ricinus communis]	19.84	9	2	0.640082	29.5719	0.664547	71.7693	1.07803	5.03139	0.929921	5.16976	1.04054	10.346	1.08548	7.74502	1.00536	5.37469	0.995046	4.38358	68.867	7.60596
CL6367.Contig1_All	206 775 minus strand hypothetical protein PRUPE_ppa011831mg [Prunus persica]	40	1	5	0.8303	15.0662	0.653369	21.1612	1.04525	10.0231	0.960091	10.3595	1.04258	24.1866	1.1177	14.7167	1.02987	6.93582	0.976224	6.17276	20.5665	8.6167
CL7548.Contig4_All	83 2827 minus strand PREDICTED: bifunctional aspartokinase/homoserine dehydrogenase, chloroplastic-like [Vitis vinifera]	15.74	4	11	0.875924	11.6882	0.91057	15.7207	1.01928	3.47471	0.983106	3.26629	0.965187	10.2185	0.956247	12.6982	1.05408	10.4753	0.956675	9.05397	100.007	6.50732
CL5750.Contig2_All	268 2034 pyruvate decarboxylase [Citrus sinensis]	17.66	2	7	1.12313	18.8146	1.05608	19.1857	1.06302	8.73459	0.944346	9.26162	1.02201	6.99612	1.0604	6.50532	0.946173	7.8797	1.04379	5.74459	63.1599	6.17627
CL8121.Contig1_All	37591046 dbj|BAC98848.1| NADH dehydrogenase subunit 7 [Brassica napus]	27.66	4	9	1.08078	17.3552	1.02919	20.146	0.955041	6.50574	1.04004	5.14823	0.959312	12.5849	0.931702	13.4139	0.985024	4.42056	1.01243	3.47722	45.0048	7.12256
CL5126.Contig1_All	444 1334 minus strand PREDICTED: mitochondrial carnitine/acylcarnitine carrier-like protein-like isoform 1 [Vitis vinifera]	34.01	1	7	0.985875	5.40967	0.947313	16.9622	1.02705	9.33605	0.976223	9.26759	0.930544	9.22312	1.02482	9.27548	0.963031	5.74217	1.03019	4.18966	30.663	9.43701
Unigene26071_All	81 860 PREDICTED: adenine phosphoribosyltransferase 1, chloroplastic-like [Solanum lycopersicum]	31.15	3	5	1.25068	41.271	1.63294	55.5352	1.01196	6.06265	0.989595	5.71678	0.899588	9.27965	0.9628	8.45389	0.943119	7.7617	1.04626	5.91155	28.3583	7.03467
CL698.Contig2_All	269 889 unnamed protein product [Vitis vinifera]	57.49	7	5	1.05483	48.1944	1.05481	28.1677	1.04632	11.8358	0.959078	11.6386	0.994569	7.28463	0.882782	15.9338	0.961542	11.9686	1.03136	8.96609	23.1746	5.18604
Unigene14227_All	32 625 PREDICTED: proteasome subunit beta type-2-A-like [Solanum lycopersicum]	49.49	1	8	1.01715	19.895	1.03075	18.0674	1.02992	8.49317	0.973673	8.43536	0.821595	19.6632	0.800505	19.691	0.90878	8.42192	1.07397	5.4864	22.1513	6.63916
CL5132.Contig1_All	50 757 minus strand aluminum-induced protein [Codonopsis lanceolata]	41.95	1	1	1.06651		1.31125		0.65275		1.30797		1.02864		0.405726		0.949811		1.04086		25.2908	6.1001
Unigene1963_All	187 2031 minus strand hypothetical protein PRUPE_ppa002971mg [Prunus persica]	28.78	5	16	1.07461	17.1589	0.939423	18.3248	1.03078	7.87158	0.972904	7.79164	0.964759	10.8795	0.973381	13.8979	1.01186	9.59547	0.990761	8.12791	69.603	7.82568
Unigene18165_All	298204990 emb|CBI34297.3| unnamed protein product [Vitis vinifera]	27.96	2	9	1.72003	79.5454	1.54374	58.3326	0.95446	10.1002	1.04056	7.72558	1.15548	20.1478	1.04164	12.9664	1.08422	7.97828	0.932347	7.11721	56.1794	8.17725
CL10542.Contig2_All	225 1886 minus strand P5CDH1 [Actinidia chinensis]	27.26	1	13	1.02792	10.6083	1.09103	18.0176	0.966797	12.8692	1.02958	10.6501	1.07256	11.572	1.00482	15.4729	0.972845	8.01461	1.02212	6.45407	61.6587	6.69775
Unigene32880_All	1 588 transketolase [Camellia sinensis]	67.35	1	3	1.16003	20.9141	1.39329	10.6272	0.967091	8.74816	1.02936	6.90591	1.17623	16.1576	1.13116	15.8892	0.912651	10.0014	1.07086	6.50135	21.4861	8.07471
CL2496.Contig1_All	223541716 gb|EEF43264.1| glutaredoxin, grx, putative [Ricinus communis]	25.41	1	1	0.829743	45.0191	0.93778	6.60145	0.995646	7.06276	1.00218	6.21778	0.854733	9.08127	0.881757	18.912	0.937545	2.36781	1.0506	1.7059	53.7644	5.61768
CL11360.Contig1_All	177 968 minus strand PREDICTED: 40S ribosomal protein S4-1-like [Glycine max]	35.23	5	9	1.12444	25.7579	1.01507	20.7393	1.02989	8.19426	0.973704	7.75073	0.918322	13.5074	0.986011	10.9606	1.06695	10.1028	0.946268	9.1689	29.7912	10.228
CL10682.Contig1_All	250 1905 minus strand PREDICTED: acyl-CoA synthetase family member 3, mitochondrial-like [Vitis vinifera]	27.9	4	10	1.0317	27.322	1.11596	17.1413	0.977989	8.40728	1.01971	6.79878	1.02799	10.6706	1.01225	11.1964	0.955889	7.37071	1.03595	5.36433	60.4628	5.90967
CL2668.Contig2_All	336 1094 Chaperonin CPN60-2, mitochondrial OS=Cucurbita maxima GN=CPN60-2 PE=1 SV=1	44.66	10	2	0.727942	6.49178	0.6009	1.13252	1.02653	21.9377	0.976681	23.8472	0.936605	17.2648	1.10363	3.89686	1.12994	3.64859	0.895428	3.81203	27.1284	8.89502
CL5988.Contig1_All	50 730 minus strand manganese superoxide dismutase [Camellia sinensis]	41.41	3	9	0.521219	33.1297	0.683873	32.1269	1.00316	8.0857	0.997395	7.59804	0.869775	13.2826	0.803087	15.3389	0.940698	9.71992	1.04822	7.26398	25.123	8.11865
Unigene36208_All	223539863 gb|EEF41443.1| AP-1 complex subunit gamma-2, putative [Ricinus communis]	13.6	5	1	1.20902	23.8412	0.989508	17.711	1.05801	2.79996	0.948453	2.76827	0.827685	17.2409	1.04345	0.306244	1.08441	2.07601	0.932021	1.95014	96.0296	6.30322
CL4276.Contig1_All	69 932 unnamed protein product [Vitis vinifera]	40.63	2	6	1.02729	20.2552	1.03356	15.3825	0.976509	6.01535	1.02099	5.11358	1.00849	8.94061	0.943866	12.9264	0.935719	8.87599	1.05204	6.08018	31.9223	5.2749
CL3075.Contig1_All	43 942 minus strand unnamed protein product [Vitis vinifera]	25	1	5	1.20745	29.3239	1.13986	21.8746	1.00015	9.42562	1.00006	7.8772	0.947891	10.5359	0.981571	7.28479	0.921878	6.6658	1.06341	4.49081	34.3027	9.11475
CL3201.Contig8_All	211 5910 minus strand PREDICTED: callose synthase 10-like [Solanum lycopersicum]	8.42	6	12	1.11016	12.192	1.07985	18.7313	1.02323	6.12568	0.979574	5.58443	1.0043	14.9994	1.04765	8.95806	1.05422	12.1973	0.95656	10.9167	218.218	8.35303
CL7299.Contig1_All	302142694 emb|CBI19897.3| unnamed protein product [Vitis vinifera]	31.03	6	13	1.1939	17.0129	1.073	22.6653	1.02161	6.20977	0.981038	5.72134	1.07197	10.3699	1.06617	13.5704	1.02884	8.43743	0.977037	7.19928	60.846	7.34229
CL8438.Contig3_All	3 1064 ATP-citrate synthase [Camellia sinensis]	32.77	3	5	1.12067	14.2601	1.12604	27.2201	1.00557	11.0854	0.995251	9.93189	1.0657	16.2938	1.05641	12.2302	0.913095	5.85715	1.07048	3.904	38.6286	4.97021
CL2437.Contig3_All	301 1794 minus strand PREDICTED: glutathione synthetase, chloroplastic-like [Vitis vinifera]	31.12	4	11	1.03879	27.8884	0.874353	18.3532	0.997587	8.7784	1.00234	8.19705	0.876955	13.7076	0.996167	12.4681	1.05033	10.3262	0.959706	8.55602	55.8699	6.96143
Unigene466_All	223548017 gb|EEF49509.1| aldo-keto reductase, putative [Ricinus communis]	37.54	1	9	1.12284	18.341	1.32626	17.2856	0.99202	7.20371	1.00727	6.41772	1.00862	10.0256	0.966088	12.0869	0.989345	7.24779	1.00894	5.49404	34.7529	6.80029
CL11890.Contig1_All	82 1455 hypothetical protein PRUPE_ppa005426mg [Prunus persica]	27.07	2	9	1.05136	24.7494	0.98465	17.8296	0.995305	9.95714	1.00436	8.3388	1.02243	7.7526	1.00703	14.2599	0.984031	11.3805	1.01323	8.33927	50.0899	6.53662
Unigene13989_All	223534491 gb|EEF36191.1| protease C56, putative [Ricinus communis]	41.27	1	5	1.02433	20.2781	1.03593	26.0639	0.955203	10.9843	1.03988	8.78726	1.12612	11.6573	1.09529	6.49803	0.947774	9.25916	1.0425	6.82819	20.1702	6.50732
CL7494.Contig2_All	223525495 gb|EEF28057.1| spermidine synthase 1, putative [Ricinus communis]	39.71	2	5	1.03473	16.664	1.04298	14.9088	1.01784	9.75101	0.984385	8.40182	1.03305	5.68964	0.95857	10.8976	1.08569	9.53468	0.931155	8.44474	37.5908	5.17334
Unigene31941_All	71057064 emb|CAI38795.2| thaumatin-like protein [Actinidia deliciosa]gi|441482368|gb|AGC39175.1| thaumatin-like protein [Actinidia deliciosa]	44.55	1	9	0.191117	64.486	0.168779	71.6623	0.942135	11.9285	1.05148	9.54328	0.873714	19.0165	1.01929	15.2221	1.01268	12.3821	0.990103	9.59242	23.606	6.1001
CL5699.Contig9_All	7 1323 minus strand PREDICTED: uncharacterized protein LOC100253735 [Vitis vinifera]	28.7	6	10	0.890898	36.1213	0.91522	26.5605	1.01807	11.4175	0.984183	9.74096	0.963655	12.8545	0.905298	9.05753	0.960044	8.67961	1.0326	6.19173	46.7068	8.80713
Unigene14282_All	223534211 gb|EEF35926.1| protein with unknown function [Ricinus communis]	60	2	6	0.956698	13.6381	1.1792	19.3348	1.03811	11.426	0.966403	10.7785	0.838472	23.6771	0.786119	28.0684	0.926646	8.54714	1.05952	5.97435	23.9123	7.23975
CL6400.Contig4_All	38 1258 PREDICTED: 60S ribosomal protein L4-1 [Vitis vinifera]	37.84	1	1	0.959263	6.60582	1.06914	8.42401	0.993288	0.565845	1.00614	0.493787	1.03593	9.17829	1.13021	8.91375	1.08538	2.50958	0.93138	2.4149	44.974	10.3306
CL7072.Contig1_All	3 566 S-adenosyl-L-homocysteine hydrolase [Populus tomentosa]	52.13	1	5	0.688387	32.7536	0.83081	23.7186	1.00337	10.2103	0.997209	8.83524	0.999717	15.4737	0.959282	18.0528	0.984791	10.2027	1.01261	7.53517	21.0138	7.1665
CL6634.Contig3_All	81 1127 RecName: Full=ATP-dependent (S)-NAD(P)H-hydrate dehydratase; AltName: Full=ATP-dependent NAD(P)HX dehydratase	36.96	2	9	1.02544	18.0627	1.01166	25.2523	0.949959	11.3189	1.04442	8.542	0.963739	10.3684	0.967644	9.60691	0.993689	9.65082	1.00543	8.17614	37.6176	8.20654
CL3008.Contig1_All	449494685 ref|XP_004159618.1| PREDICTED: eukaryotic translation initiation factor 3 subunit I-like [Cucumis sativus]	38.65	2	10	0.946856	12.5304	1.03917	14.4465	1.03551	3.52334	0.968722	3.32992	1.01777	13.9595	0.970069	10.8808	0.933684	7.5883	1.05387	5.40651	35.5801	7.09326
CL6154.Contig1_All	147856408 emb|CAN80330.1| hypothetical protein VITISV_018274 [Vitis vinifera]	27.52	3	9	1.10188	25.3911	0.966304	20.5079	0.983895	5.18799	1.01447	4.37027	0.932001	4.68607	0.963212	7.27377	1.06248	6.05569	0.949873	5.26249	51.4214	6.27783
CL5153.Contig2_All	2099 3616 PREDICTED: citrate synthase, glyoxysomal-like [Solanum lycopersicum]	27.08	4	12	1.05134	15.782	1.13474	20.2088	0.967762	8.37962	1.02877	6.63789	0.95806	19.4923	0.915408	13.3053	0.993154	10.3489	1.00581	7.75634	55.5168	8.79248
CL11402.Contig3_All	223549480 gb|EEF50968.1| translation elongation factor G, putative [Ricinus communis]	15.15	1	8	1.21436	16.6145	1.08594	16.7801	1.00115	5.57958	0.999161	4.78587	0.98804	21.1044	0.984976	13.7061	0.983174	13.0639	1.01392	9.52175	86.9566	5.96045
CL3070.Contig14_All	717 1661 minus strand UDP-glucose 4-epimerase GEPI48 OS=Cyamopsis tetragonoloba PE=2 SV=1	31.43	10	3	0.540647	6.37377	0.601713	20.1548	0.979775	3.63094	1.01812	3.02789	1.18984	9.31955	1.18319	11.0918	0.999923	4.74286	1.0004	3.77502	34.2027	7.53271
CL4185.Contig3_All	309 950 minus strand PREDICTED: uncharacterized protein LOC100232878 [Vitis vinifera]	42.99	2	1	1.01423	16.6963	1.59694	11.2413	0.980068	16.4833	1.01786	13.0391	0.763618	13.5583	0.575584	10.0873	0.990617	6.30518	1.00792	4.81733	24.8698	5.73193
Unigene25481_All	297739396 emb|CBI29427.3| unnamed protein product [Vitis vinifera]	24.65	1	3	1.04763	6.33162	1.1006	23.3578	0.945399	9.423	1.04859	7.11579	0.988345	15.3602	0.951287	20.9498	1.049	4.30568	0.960783	3.69402	37.0785	7.92822
CL13021.Contig2_All	386 1486 minus strand PTI1-like tyrosine-protein kinase 3 OS=Arabidopsis thaliana GN=PTI13 PE=1 SV=1	34.33	3	7	1.2047	14.5759	1.25738	22.242	0.964573	6.29916	1.0316	5.42943	1.02607	11.2688	1.04356	13.2551	0.990694	7.72017	1.00785	5.84971	40.513	8.63135
CL1149.Contig2_All	186 1358 PREDICTED: alcohol dehydrogenase-like 1 [Vitis vinifera]	22.76	5	1	1.33429		1.11239		0.970738		1.02613		0.975801		1.0121		0.991715		1.00703		42.3426	7.15186
CL2446.Contig1_All	1 4542 PREDICTED: acetyl-CoA carboxylase 1-like [Vitis vinifera]	14.13	1	11	1.36381	35.8546	1.18609	42.1741	0.974527	9.42588	1.02277	7.53257	1.04975	16.2279	1.06423	9.09609	1.03753	6.82035	0.970041	6.15146	170.447	6.78564
Unigene21645_All	81 1553 minus strand putative serine carboxypeptidase-like acyltransferase [Diospyros kaki]	30.35	3	13	1.05762	21.1623	1.11827	19.8207	1.01052	8.976	0.990873	8.21372	1.21003	18.5253	1.12788	14.0853	0.968165	8.56164	1.02604	6.20116	55.2824	5.22412
CL1172.Contig1_All	109 948 hypothetical protein OsI_31689 [Oryza sativa Indica Group]	50.71	2	9	0.940252	27.4156	0.931949	26.3374	0.970032	9.24595	1.02676	7.9862	0.976275	11.2183	0.898276	11.2034	0.958963	14.656	1.03347	11.9876	30.5699	8.25049
Unigene20903_All	76 1278 SAICAR synthetase [Nicotiana tabacum]	30.42	1	10	0.894106	13.0499	0.974546	24.0395	0.987054	12.4558	1.01167	10.704	0.956738	14.8981	0.953617	14.1858	1.02359	13.5947	0.980995	11.4074	44.8078	6.03662
CL7904.Contig3_All	122194126 sp|Q1W376.1|PMM_SOYBN RecName: Full=Phosphomannomutase; AltName: Full=GmPMMgi|90762150|gb|ABD97873.1| phosphomannomutase [Glycine max]	41.63	2	9	1.08537	12.9878	1.10692	28.1617	0.990564	7.50389	1.00856	6.85427	1.05723	8.91195	0.974583	14.307	0.95788	7.37159	1.03435	5.68848	27.9592	6.354
CL12281.Contig1_All	87 1046 minus strand unnamed protein product [Thellungiella halophila]	41.25	5	10	1.01296	12.7907	1.09398	15.6348	0.992757	5.556	1.00658	4.9907	0.908879	14.3122	0.914492	5.1492	0.961156	6.08835	1.0317	4.41655	35.8095	6.44287
Unigene25350_All	7 990 PREDICTED: probable 6-phosphogluconolactonase 4, chloroplastic-like [Solanum lycopersicum]	39.02	1	10	0.874696	25.9706	0.908117	22.7049	1.04555	7.84431	0.959806	7.98495	1.05706	7.46596	1.06588	7.1302	0.932759	5.11366	1.05462	3.66198	35.5432	7.54736
CL549.Contig5_All	1928960 gb|AAC14481.1| pyrroline-5-carboxylate synthetase [Actinidia deliciosa]	18.85	4	11	1.02612	14.6771	0.975777	16.9898	0.960568	6.56926	1.03515	5.19107	0.962274	13.3198	0.969744	13.2256	1.071	9.25168	0.943013	9.02046	77.3917	6.78564
CL2605.Contig13_All	309 12065 PREDICTED: transformation/transcription domain-associated protein [Vitis vinifera]	2.63	5	8	1.36519	20.9734	1.19986	20.4738	1.05433	18.681	0.952042	17.4469	0.960063	2.98768	0.966893	14.5556	1.08857	8.34766	0.92883	8.35562	440.824	7.18115
Unigene37399_All	123 1397 hypothetical protein PRUPE_ppa006144mg [Prunus persica]	25.65	1	8	0.75373	25.3005	0.724194	21.3069	1.07152	6.55065	0.93681	6.95063	1.02054	10.1821	1.04012	10.0636	1.01207	11.2301	0.990592	9.94074	46.3111	6.69775
CL3068.Contig7_All	1 918 unnamed protein product [Vitis vinifera]	52.29	1	10	0.962876	15.7959	0.968862	25.7912	1.00348	11.662	0.997112	10.1967	1.10143	11.9717	0.998374	15.4876	0.994081	13.0315	1.00512	10.3943	33.5664	4.79248
Unigene13666_All	118 1689 minus strand allene oxide synthase protein [Lonicera japonica]	25.57	1	10	0.918951	31.2788	0.838876	13.3477	1.0299	9.5841	0.973696	8.8942	1.05342	13.7923	1.04909	19.9475	0.967642	6.967	1.02646	5.52828	59.3587	8.86572
CL9851.Contig1_All	147772866 emb|CAN75907.1| hypothetical protein VITISV_001975 [Vitis vinifera]gi|296087320|emb|CBI33694.3| unnamed protein product [Vitis vinifera]	43.12	3	9	0.818385	22.9662	0.85427	28.2959	1.03625	3.21898	0.968057	3.11932	1.01628	8.2486	1.01997	5.60991	0.927782	5.7684	1.05865	4.05971	29.2094	8.71924
CL9972.Contig6_All	168 1187 minus strand hypothetical protein PRUPE_ppa007841mg [Prunus persica]	35	4	9	0.996961	23.6056	1.0515	16.8187	1.0078	8.56275	0.993283	7.2964	1.05488	6.27311	1.02752	12.9781	0.951849	5.54081	1.03922	4.23336	38.5947	6.29053
CL8056.Contig3_All	2695861 emb|CAA74644.1| 3-deoxy-D-manno-2-octulosonate-8-phosphate synthase [Pisum sativum]gi|2695863|emb|CAA74645.1| 3-deoxy-D-manno-2-octulosonate-8-phosphate synthase [Pisum sativum]	38.28	1	1	1.08239	17.9568	1.36815	15.7306	0.947332	6.98306	1.0452	5.60793	0.934161	6.91669	0.785346	9.29411	1.04799	2.83238	0.961306	2.49289	31.7817	6.78564
CL13271.Contig1_All	149 1102 minus strand galactose dehydrogenase [Actinidia deliciosa]	33.02	1	7	1.01847	19.4635	1.10891	25.1461	0.977937	9.50687	1.01975	8.58452	1.04437	16.7279	1.01981	18.9273	0.979487	11.626	1.0169	8.65863	34.3028	5.57959
Unigene34196_All	275 2320 PREDICTED: acyl-coenzyme A oxidase 3, peroxisomal [Vitis vinifera]	21.55	1	11	0.928409	18.7884	0.916699	7.87075	0.955632	9.10964	1.03952	7.02453	0.943346	18.1083	0.966177	21.9437	0.984872	11.6581	1.01255	8.54138	76.1576	7.54736
CL210.Contig56_All	117165712 dbj|BAF36056.1| calreticulin-1 [Glycine max]	49.78	15	2	1.53096	2.62023	1.0929	17.9208	1.00842	7.43882	0.992737	7.03074	1.13165	1.08495	1.25514	0.342298	0.977696	3.90986	1.01835	3.10277	25.7539	4.34814
CL8827.Contig3_All	297743111 emb|CBI35978.3| unnamed protein product [Vitis vinifera]	24.02	3	8	0.947308	15.215	0.841235	26.8414	1.0582	4.80914	0.948615	4.91328	0.973015	16.6671	1.00264	10.3235	1.00946	6.54455	0.992699	5.57511	54.1562	6.29053
CL8056.Contig1_All	2695861 emb|CAA74644.1| 3-deoxy-D-manno-2-octulosonate-8-phosphate synthase [Pisum sativum]gi|2695863|emb|CAA74645.1| 3-deoxy-D-manno-2-octulosonate-8-phosphate synthase [Pisum sativum]	38.28	1	1	1.17977	1.22111	1.34503	6.6968	0.89391	5.01475	1.09345	3.63279	0.798574	15.28	0.790093	1.87297	1.06819	2.05787	0.945123	1.87778	31.7677	6.78564
Unigene4943_All	336 2036 PREDICTED: medium-chain-fatty-acid--CoA ligase [Vitis vinifera]	21.52	3	9	0.462538	35.8334	0.565767	45.3776	0.971464	10.227	1.02549	8.19576	1.04324	6.71353	1.06653	4.91923	1.0089	8.74243	0.993154	7.57177	62.3719	7.6792
Unigene36538_All	147835636 emb|CAN66258.1| hypothetical protein VITISV_001237 [Vitis vinifera]	50	5	1	1.31229	13.2119	1.17895	22.5605	0.90271	11.0442	1.08282	8.18736	0.930528	11.0379	0.892305	14.0985	1.06577	1.61527	0.947227	1.44886	17.8526	8.95361
CL8148.Contig3_All	57 854 PREDICTED: 40S ribosomal protein S2-4-like [Glycine max]	39.1	2	4	1.02781	10.2626	1.19794	22.6865	0.872656	14.2657	1.11306	10.7606	0.783274	14.7961	0.653195	16.155	1.12771	0.39238	0.897234	0.399233	29.3188	10.3159
CL1015.Contig9_All	269 1348 minus strand hypothetical protein PRUPE_ppa007622mg [Prunus persica]	50.83	6	2	2.35513	36.9556	2.11105	15.9915	0.890986	12.6448	1.0966	9.01161	1.09916	5.3803	1.02109	13.5475	0.986906	7.9049	1.01081	6.28182	39.1037	6.82959
CL2378.Contig1_All	297739618 emb|CBI29800.3| unnamed protein product [Vitis vinifera]	42.25	3	9	1.01101	13.5284	0.976917	20.518	1.04729	9.21388	0.958145	8.98266	0.986769	16.718	0.984776	13.432	1.01899	6.33524	0.984932	5.31863	31.9707	6.97607
CL11193.Contig1_All	160 1047 minus strand PREDICTED: probable rhamnose biosynthetic enzyme 1 [Vitis vinifera]	48.99	3	9	0.937759	8.44212	0.927039	24.1959	1.02457	8.13737	0.978401	7.30918	1.01627	14.5643	0.976989	22.7214	0.952823	6.48921	1.03843	4.90462	33.132	7.72314
Unigene18334_All	222857634 gb|EEE95181.1| predicted protein [Populus trichocarpa]	37.62	2	7	0.608716	33.8619	0.664554	30.3665	1.00794	8.88831	0.993161	7.85321	1.07248	14.9204	1.02448	12.117	0.928511	7.74936	1.05806	5.25134	21.5859	6.94678
CL9231.Contig2_All	153 1184 minus strand PREDICTED: peroxidase 12-like [Vitis vinifera]	32.56	2	8	0.905538	22.2598	0.732124	31.8884	1.02019	10.1163	0.982262	8.7275	0.960342	16.9862	0.999667	14.1295	1.05103	11.2865	0.95901	9.30721	38.0248	5.46533
CL2580.Contig60_All	297743472 emb|CBI36339.3| unnamed protein product [Vitis vinifera]	6.52	12	11	1.1131	27.4694	0.888873	32.3011	1.03018	8.49773	0.973451	7.54865	1.01599	12.4354	1.00021	11.3173	1.06946	7.34782	0.944262	6.41271	272.151	8.89502
CL13514.Contig1_All	222848892 gb|EEE86439.1| predicted protein [Populus trichocarpa]	45.83	6	3	0.869534	19.731	0.864836	21.3828	0.957286	23.0527	1.03806	21.8563	1.11653	7.30265	1.10882	8.97432	0.953516	9.02657	1.03787	7.06299	24.5774	8.42627
CL4664.Contig1_All	297745585 emb|CBI40750.3| unnamed protein product [Vitis vinifera]	21.11	2	12	0.959571	24.9084	0.82088	20.2384	1.02978	7.36448	0.973748	6.90835	0.985126	8.6816	1.04855	5.76236	0.937388	4.98792	1.05089	3.70072	68.588	7.40088
CL3115.Contig8_All	183 1931 minus strand PREDICTED: exportin-1 isoform 3 [Vitis vinifera]	18.35	7	8	1.09571	26.4946	1.2146	42.2592	0.961053	16.8606	1.03472	12.5405	1.14075	14.3899	1.12087	16.6296	0.984218	7.19366	1.01308	5.40515	67.0854	5.57959
Unigene4609_All	297740104 emb|CBI30286.3| unnamed protein product [Vitis vinifera]	29.33	1	8	0.887723	18.2796	0.846699	24.899	0.994935	9.53815	1.00468	8.43992	1.00844	18.3437	0.990672	10.1787	1.03791	7.63307	0.969731	6.93286	41.9386	8.67529
CL13592.Contig2_All	118485433 gb|ABK94573.1| unknown [Populus trichocarpa]gi|222839230|gb|EEE77581.1| predicted protein [Populus trichocarpa]	29.2	1	10	0.993144	12.5059	1.15859	13.3871	0.985207	6.04806	1.01328	5.02393	0.999342	11.2404	0.965081	10.1977	0.976281	9.37488	1.01946	6.85935	46.9686	5.43994
CL8735.Contig1_All	95 1657 PREDICTED: reticuline oxidase-like protein-like [Vitis vinifera]	20.35	3	10	1.00815	13.8674	0.800145	15.2313	1.0772	8.28079	0.931773	8.03069	1.0354	8.58199	1.07075	10.7047	0.961074	8.38303	1.03177	6.21041	58.5652	8.95361
CL2438.Contig3_All	297737829 emb|CBI27030.3| unnamed protein product [Vitis vinifera]	29.55	2	4	0.938013	16.5648	1.00806	22.9226	0.934786	8.98481	1.05761	7.14714	0.954068	9.29921	0.977568	16.5883	0.996332	13.1881	1.00269	10.887	40.3504	4.83057
CL229.Contig6_All	348 1724 minus strand unnamed protein product [Vitis vinifera]	24.4	8	4	1.2193	35.1744	1.24263	20.9719	0.916158	11.8535	1.07387	9.34674	1.11987	6.59683	1.14157	11.7082	0.953747	4.21552	1.03768	3.04827	49.6442	8.49951
Unigene34139_All	146 820 minus strand uncharacterized protein LOC100500082 [Glycine max]	55.56	1	10	0.756854	39.1413	0.942879	28.7203	0.97694	10.1626	1.02064	8.8872	0.880308	11.1475	0.884941	15.5755	0.902451	7.46327	1.0791	4.83115	24.5604	4.7417
CL8815.Contig2_All	147768453 emb|CAN78332.1| hypothetical protein VITISV_034975 [Vitis vinifera]	21.79	2	8	1.04396	20.5906	1.13706	13.787	0.950328	9.58037	1.04422	8.19959	1.03325	9.02271	0.964588	15.8321	1.01247	5.50954	0.990272	4.70635	55.0931	6.68311
Unigene18537_All	135 608 minus strand PREDICTED: major allergen Pru ar 1 [Vitis vinifera]	51.9	1	6	0.492702	19.7021	0.480053	30.8917	0.980735	5.67694	1.01727	4.85527	1.07727	9.04186	1.08309	8.48741	0.941871	5.8358	1.04726	4.22338	16.7287	4.95752
CL4185.Contig1_All	294 935 minus strand PREDICTED: probable glutathione S-transferase [Vitis vinifera]	42.99	2	1	1.0514	8.12105	1.98025	34.4899	1.08062	0.0905674	0.928741	0.0933978	0.684823	7.0752	0.485194	20.6417	1.00761	0.815535	0.994173	0.667331	24.8157	5.73193
Unigene17987_All	223532607 gb|EEF34393.1| conserved hypothetical protein [Ricinus communis]	20.92	1	8	1.01661	17.1253	0.96109	21.7503	1.03072	7.22953	0.972854	6.49633	1.03226	7.95125	0.997655	10.4762	0.927395	4.46481	1.05895	3.07797	52.1657	9.29053
Unigene6277_All	223529469 gb|EEF31426.1| Protein grpE, putative [Ricinus communis]	30.38	1	8	1.14863	10.2482	1.20908	9.48009	1.04275	4.07433	0.962303	4.02187	1.07744	7.363	1.03282	8.21714	0.952811	4.02284	1.03843	2.98384	37.6779	4.81787
CL3430.Contig2_All	813 4520 minus strand PREDICTED: K(+) efflux antiporter 2, chloroplastic-like [Vitis vinifera]	8.66	4	7	1.06667	15.7351	0.84306	23.8214	0.964467	7.67881	1.03169	6.67528	0.991977	10.8622	1.08672	15.7843	1.03096	7.56146	0.975259	6.17106	132.16	5.24951
Unigene6138_All	147835636 emb|CAN66258.1| hypothetical protein VITISV_001237 [Vitis vinifera]	50	4	1	1.05703	9.01494	1.12266	10.1424	1.02424	3.02527	0.978517	2.77968	1.00839	8.51206	1.08767	11.3754	0.973986	2.34824	1.02133	1.77661	17.8266	8.92432
Unigene37527_All	296089795 emb|CBI39614.3| unnamed protein product [Vitis vinifera]	26.73	5	7	0.875249	14.0471	0.856605	21.8415	1.00566	3.45686	0.995174	3.10862	0.944655	4.90923	0.904567	6.51207	1.00321	8.4612	0.997741	6.87885	59.2444	5.43994
CL11040.Contig2_All	355514554 gb|AES96177.1| ADP-ribosylation factor [Medicago truncatula]	57.78	16	8	0.930496	24.8204	0.99457	18.0316	1.08733	7.26985	0.922799	7.99462	0.981446	8.90741	1.03812	14.221	0.953672	4.8213	1.03774	3.68037	20.6097	6.94678
CL1469.Contig18_All	279 1415 alcohol dehydrogenase 1 [Diospyros kaki]	27.18	12	1	1.24109	4.23183	1.42717	1.46894	0.884311	10.3325	1.10047	7.50527	1.14053	1.37628	1.13738	8.17286	0.961653	4.28767	1.03127	3.10626	41.6122	7.12256
Unigene2156_All	223547542 gb|EEF49037.1| NADH dehydrogenase, putative [Ricinus communis]	63.07	2	8	0.722834	30.8587	0.91072	19.9485	1.02668	6.50827	0.976497	6.06677	0.973271	7.39596	0.954298	6.72088	0.951189	8.37103	1.03972	6.022	19.9482	4.93213
CL14378.Contig2_All	297734795 emb|CBI17029.3| unnamed protein product [Vitis vinifera]	16.83	4	1	1.10277	30.5078	1.12523	26.3695	1.091	8.2105	0.916506	8.66366	1.01112	4.33079	0.98393	12.2494	0.977501	2.47885	1.01831	1.92106	67.4249	7.44482
Unigene37187_All	296085946 emb|CBI31387.3| unnamed protein product [Vitis vinifera]	28.83	1	10	0.983375	23.1764	0.988943	24.3291	1.01127	7.91754	0.990187	7.0594	1.06897	6.35068	1.04175	9.97405	0.977596	7.26325	1.01843	5.88679	47.8768	6.97607
CL10755.Contig1_All	152 1363 minus strand hypothetical protein PRUPE_ppa006011mg [Prunus persica]	34.9	5	12	0.905137	20.9114	1.08361	18.1237	0.942602	6.62125	1.05105	5.18636	0.936248	13.4159	0.87053	14.8099	0.985065	10.5679	1.01238	8.85319	45.1927	7.88428
CL9445.Contig1_All	184 2064 minus strand hypothetical protein PRUPE_ppa002705mg [Prunus persica]	20.73	1	5	0.915875	11.5147	1.01299	27.125	0.960402	8.80433	1.03529	7.02314	1.05079	8.77685	0.959694	5.33109	0.945746	12.8485	1.04414	8.72093	69.8891	5.84619
Unigene17602_All	245 1678 PREDICTED: UDP-sulfoquinovose synthase, chloroplastic [Vitis vinifera]	22.59	1	8	1.05265	14.6784	0.997226	13.5877	1.02024	7.43194	0.98226	7.18635	1.0088	12.334	0.948482	7.00362	1.04942	6.69945	0.960443	5.81102	53.5451	8.06006
CL826.Contig4_All	223527760 gb|EEF29863.1| eukaryotic peptide chain release factor GTP-binding subunit, putative [Ricinus communis]	35.06	10	8	1.1004	13.1337	1.08021	12.8522	1.018	5.33495	0.984241	5.06473	1.12055	6.31277	1.13387	9.75287	0.913465	4.57525	1.0702	3.23625	38.7081	7.03467
Unigene36750_All	165 998 PREDICTED: NADH-cytochrome b5 reductase 1-like [Glycine max]	35.25	1	6	1.07097	12.8631	0.999951	23.4718	0.962545	6.00133	1.03331	5.13131	1.02189	7.57075	0.960739	4.44336	1.03107	15.1306	0.973671	12.9559	31.0828	8.36768
CL6926.Contig1_All	449492910 ref|XP_004159138.1| PREDICTED: ras-related protein RABB1b-like [Cucumis sativus]	48.34	4	3	1.23158	11.4531	1.29935	11.5349	0.964035	1.55912	1.03207	1.27845	1.0974	8.60609	1.06308	5.67639	0.903808	4.92488	1.078	3.24212	23.3259	8.26514
CL6156.Contig7_All	934 1617 minus strand phosphoenolpyruvate carboxylase 1 [Gossypium hirsutum]	42.98	3	3	1.14304	9.90688	1.16197	19.394	0.969644	2.39032	1.0271	1.97077	1.05885	10.9797	0.989569	8.2708	0.997805	6.40536	1.00211	5.35588	25.8586	9.26123
Unigene36731_All	3 1118 hypothetical protein PRUPE_ppa023537mg, partial [Prunus persica]	28.76	1	8	1.38282	16.5469	1.1694	24.0538	0.983972	5.14188	1.0144	4.39996	0.942855	7.97441	1.01563	9.03246	1.03794	10.7825	0.969511	9.17917	41.9031	7.84033
CL4129.Contig4_All	485 2347 minus strand hypothetical protein PRUPE_ppa002881mg [Prunus persica]	24.32	4	12	0.918063	13.3745	0.919004	17.181	0.979556	3.73916	1.01832	3.26381	1.0156	12.2279	1.04454	11.2397	0.98544	9.07659	1.0121	6.75897	70.4192	6.31592
CL3258.Contig6_All	943 2799 minus strand PREDICTED: KH domain-containing protein At4g18375 [Vitis vinifera]	26.49	4	10	1.14007	18.4452	1.00364	17.6816	0.999748	8.98758	1.00336	7.32413	0.917859	13.8533	0.944343	15.4297	1.05675	14.3081	0.954524	12.0444	66.0133	8.03076
Unigene14301_All	297734101 emb|CBI15348.3| unnamed protein product [Vitis vinifera]	36.42	1	8	0.896288	19.7405	1.01035	24.852	1.00216	8.47961	0.998268	7.98311	0.928762	12.0989	0.964748	10.0226	1.03259	8.47988	0.973765	6.92155	33.1887	5.38916
Unigene4854_All	469 1485 minus strand PREDICTED: succinate-semialdehyde dehydrogenase (acetylating)-like [Solanum lycopersicum]	40.12	4	8	0.956159	18.7351	0.938024	13.2845	1.02133	4.39854	0.981291	3.94467	1.01646	10.8564	0.999939	15.2291	0.968612	6.47887	1.02568	5.13506	36.0604	7.00537
Unigene36334_All	510 2885 PREDICTED: uncharacterized TPR repeat-containing protein At1g05150-like [Solanum lycopersicum]	16.16	1	10	1.1788	28.0159	1.19054	11.1542	0.997224	8.26944	1.00266	7.24814	1.18695	11.6604	1.11412	14.0962	0.950084	7.49452	1.04064	5.28801	88.7021	6.72705
CL8438.Contig1_All	3 1070 PREDICTED: ATP-citrate synthase alpha chain protein 2-like [Solanum lycopersicum]	30.62	3	5	1.00452	33.3012	1.11174	18.7328	1.05192	7.00457	0.954089	7.16851	1.10607	8.44489	1.02665	8.05907	0.979376	3.37583	1.01699	2.60996	38.6708	5.09717
CL1006.Contig8_All	2115 9893 minus strand PREDICTED: dnaJ homolog subfamily C member 13-like [Vitis vinifera]	5.09	9	9	1.05212	21.2404	1.08416	10.58	1.04185	12.193	0.963103	10.8126	1.08854	5.6895	1.0045	6.09023	1.0358	6.86173	0.971436	5.66099	282.728	6.37939
Unigene29362_All	490 1665 stearoyl-ACP desaturase [Camellia chekiangoleosa]	31.89	2	5	0.703644	25.966	0.773464	22.5146	1.00999	6.54926	0.991347	5.67381	0.921872	10.8094	0.943593	10.7983	0.977962	7.72581	1.01813	6.27789	44.8488	6.39209
Unigene4914_All	223543022 gb|EEF44557.1| serine carboxypeptidase, putative [Ricinus communis]	29.55	1	10	1.32932	21.6312	1.02395	22.4228	0.978	9.03117	1.0197	7.42614	0.993397	16.795	1.0765	9.92448	1.02154	10.6981	0.982946	8.457	54.0972	7.04932
CL6616.Contig9_All	205 4359 minus strand PREDICTED: enhancer of mRNA-decapping protein 4-like [Vitis vinifera]	9.75	1	10	1.32031	12.2967	0.960629	27.5725	0.930146	8.95325	1.06211	6.58952	0.856802	19.479	0.93133	18.3647	1.11654	7.54175	0.906251	7.90334	149.499	5.90967
CL7430.Contig3_All	229 1707 minus strand putative serine carboxypeptidase precursor [Gossypium hirsutum]	21.5	10	8	0.89751	23.9908	0.971592	13.6246	0.972003	10.9024	1.02501	8.60882	1.21097	20.4651	1.15884	14.2969	0.940637	11.8561	1.04827	8.09724	54.9644	5.60498
Unigene8555_All	111 3086 PREDICTED: lon protease homolog, mitochondrial-like [Vitis vinifera]	11.49	1	9	1.02532	18.664	0.995953	12.0104	0.993396	4.01356	1.00604	3.55104	1.0619	8.7236	1.08117	9.66829	0.95813	6.17079	1.03398	4.59987	109.599	5.97314
CL3502.Contig7_All	139 630 minus strand PREDICTED: universal stress protein Slr1101-like [Solanum lycopersicum]	45.73	5	6	0.976428	15.5835	1.44775	38.4094	1.00513	9.81935	0.995623	8.90608	0.860517	14.2849	0.796453	19.2256	0.992533	10.076	1.00635	7.55418	18.2394	6.34131
Unigene16904_All	338 2638 PREDICTED: uncharacterized protein LOC100259389 [Vitis vinifera]	11.08	1	9	0.873151	19.6592	0.665987	29.1902	1.05479	7.74337	0.951639	8.02317	1.13294	13.0125	1.12086	10.2677	1.01652	6.2842	0.986999	5.18483	82.2101	7.12256
CL4081.Contig1_All	92 1117 minus strand farnesyl diphosphate synthase [Panax ginseng]	29.82	2	7	0.964719	16.6183	1.45953	24.3574	0.952995	17.7432	1.04186	12.9358	0.981735	15.1755	0.763326	25.875	0.937166	11.1659	1.05107	7.53611	39.4231	6.1001
Unigene15598_All	223536837 gb|EEF38476.1| eukaryotic translation elongation factor, putative [Ricinus communis]	30.45	1	1	0.897953	50.7258	0.864311	45.7768	0.960323	14.5377	1.02795	12.0234	1.05873	5.06947	1.10045	11.7186	0.922452	5.29005	1.06214	3.70837	26.9307	5.98584
Unigene6413_All	244 2085 PREDICTED: periplasmic beta-glucosidase-like [Vitis vinifera]	26.22	1	11	1.092	26.8573	1.06325	27.2124	0.962645	10.134	1.0333	8.2505	1.11814	13.7017	0.989572	10.4594	1.02987	12.6182	0.9762	10.3424	67.1321	5.87158
Unigene26154_All	297744621 emb|CBI37883.3| unnamed protein product [Vitis vinifera]	31.6	1	6	0.849823	17.2392	0.981988	8.04445	1.02403	4.9059	0.978901	4.40755	0.897476	12.1449	0.898988	16.3365	0.952656	10.481	1.03856	7.30166	27.1342	7.44482
Unigene10378_All	118486431 gb|ABK95055.1| unknown [Populus trichocarpa]gi|222866835|gb|EEF03966.1| predicted protein [Populus trichocarpa]	40.35	2	3	1.42319	41.0414	1.37585	44.0525	0.976345	10.5524	1.02116	9.56388	1.03723	14.01	1.01259	20.2188	0.922139	9.6922	1.0632	7.17646	31.2939	5.23682
Unigene25672_All	298 3198 minus strand PREDICTED: myosin-Vb-like [Vitis vinifera]	17.48	38	11	1.0851	11.5266	1.1816	24.366	1.01556	8.11145	0.986406	7.65259	0.979025	9.72753	0.98101	8.68384	0.989385	6.03265	1.00891	4.95511	109.755	8.74854
Unigene29882_All	223528862 gb|EEF30863.1| catalytic, putative [Ricinus communis]	22.72	1	8	0.764406	22.1637	0.614921	22.4075	1.02878	10.6243	0.974687	9.66979	1.13954	16.8297	1.15435	11.0448	1.01557	7.96448	0.987771	6.75835	52.9451	6.96143
CL13095.Contig1_All	290 2227 unnamed protein product [Vitis vinifera]	18.89	2	2	1.0099	2.41128	1.08258	9.46025	0.977644	5.38286	1.01896	4.5768	1.02695	0.105922	1.14425	3.17663	0.922615	6.56577	1.06158	4.60531	71.5851	5.5542
Unigene32739_All	449523001 ref|XP_004168513.1| PREDICTED: proteasome subunit alpha type-4-like [Cucumis sativus]	45.38	2	1	1.02628		0.974033		1.03646		0.967881		0.970978		0.99449		0.981899		1.01495		27.2717	7.12256
Unigene14242_All	147785001 emb|CAN75443.1| hypothetical protein VITISV_019658 [Vitis vinifera]	50	4	1	1.07574	1.96461	1.18618	10.5007	1.02289	2.11229	0.979731	1.95459	1.01697	0.565079	1.07131	4.69963	0.970011	3.3145	1.02421	2.53421	17.8706	8.90967
Unigene16391_All	319 2121 minus strand PREDICTED: probable methyltransferase PMT20 [Vitis vinifera]	21.13	2	5	0.704206	29.9502	0.515594	69.2713	0.957129	5.32768	1.03806	4.28416	1.01349	16.24	1.00241	8.59672	1.1292	9.94229	0.895985	10.8479	68.4672	8.30908
CL2132.Contig22_All	149 2623 PREDICTED: dynamin-related protein 3A-like [Solanum lycopersicum]	16.61	13	4	1.09711	12.6843	0.951814	13.1091	1.01084	8.57898	0.990535	7.30236	1.10599	11.064	1.07042	8.56871	1.03718	9.70373	0.969463	8.31572	91.0602	6.90283
Unigene24765_All	54 1457 minus strand hypothetical protein PRUPE_ppa025943mg [Prunus persica]	20.09	1	7	0.936044	17.3436	1.03792	16.2765	0.977429	8.29212	1.02011	7.29256	1.00077	10.3803	0.961701	6.00647	1.03545	8.54714	0.971113	7.68234	51.4302	5.2749
CL3122.Contig2_All	327 842 minus strand PREDICTED: DEAD-box ATP-dependent RNA helicase 38-like [Solanum lycopersicum]	53.49	1	1	0.719452		0.785404		0.96653		1.02986		0.782002		0.941961		1.06135		0.95081		18.6704	5.03369
CL7787.Contig2_All	151 1077 hypothetical protein PRUPE_ppa008113mg [Prunus persica]	21.36	2	9	0.988058	15.9232	0.821037	17.8504	1.04067	8.39168	0.964155	7.92974	1.08278	9.63199	1.10905	11.9306	0.961777	5.83641	1.03119	4.40247	31.1249	9.5835
CL8888.Contig2_All	2724 3716 minus strand PREDICTED: fructokinase-2-like [Glycine max]	35.05	1	8	1.06897	15.1194	0.950742	18.5118	0.981841	6.92024	1.01628	5.87185	0.969941	13.0522	0.914082	9.00218	0.936002	4.26496	1.052	2.9806	35.1382	5.32568
CL5158.Contig3_All	16 2427 hypothetical protein PRUPE_ppa001556mg [Prunus persica]	15.8	2	6	1.26157	17.5953	1.32998	5.40162	1.04936	8.90769	0.956453	8.17541	1.01591	6.96389	1.03033	2.92594	1.02375	8.75407	0.981167	7.63493	91.5714	6.02393
CL1763.Contig61_All	670 4452 PREDICTED: uncharacterized protein LOC100253761 [Vitis vinifera]	7.93	15	8	1.00304	23.6823	1.00474	34.0724	0.973512	7.88892	1.02367	6.99723	1.00963	10.37	0.946549	12.5844	1.021	9.50142	0.983278	7.52616	140.999	6.31592
CL828.Contig2_All	122 739 PREDICTED: 60S ribosomal protein L13a-4 [Vitis vinifera]	32.04	1	3	0.910364	28.6826	1.09783	62.8019	0.782036	14.8607	1.19338	9.33325	1.0071	5.45673	1.06881	5.23811	0.872257	6.48435	1.10348	4.28892	23.56	10.4917
CL12152.Contig1_All	336 1757 PREDICTED: cytosolic enolase 3-like [Vitis vinifera]	26.16	2	7	0.99737	12.1914	1.00361	21.9981	1.00557	10.5538	0.995259	9.34696	0.965903	6.95985	0.931412	17.6363	0.985199	17.5994	1.01229	12.4597	51.5974	5.85889
Unigene23373_All	223532621 gb|EEF34407.1| proteasome subunit beta type 6,9, putative [Ricinus communis]	42.61	3	8	0.932068	18.7566	1.00848	19.6242	0.948955	7.23854	1.04544	5.59716	1.02039	10.449	0.987905	10.5152	1.01786	8.26416	0.985913	6.55779	24.8174	5.23682
CL6153.Contig1_All	243 1631 minus strand PREDICTED: protein AUXIN RESPONSE 4 [Vitis vinifera]	24.84	2	10	1.10417	10.9274	1.07374	20.0545	1.00975	7.93476	0.991557	7.19613	1.0306	11.0721	1.04213	15.239	0.989956	7.54659	1.00824	5.74491	51.056	6.59521
CL8697.Contig2_All	192 3386 hypothetical protein VITISV_034639 [Vitis vinifera]	12.11	2	6	0.711892	25.7179	0.630479	43.8661	0.964659	10.2934	1.0303	8.17618	0.954661	7.4084	0.983413	6.17332	1.06698	1.75306	0.946249	1.59872	115.858	5.14795
Unigene10356_All	56 571 minus strand cyclophilin [Citrus sinensis]	41.86	14	1	1.05151	17.1394	1.44323	17.4537	0.985194	0.753446	1.01332	0.647245	1.13299	3.05398	1.11082	18.1434	0.994131	4.05268	1.00503	3.31953	18.145	8.92432
Unigene13612_All	296082603 emb|CBI21608.3| unnamed protein product [Vitis vinifera]	33.63	6	10	1.15778	25.0146	1.21779	29.9905	1.03202	7.2344	0.971806	6.69027	1.09058	15.2074	0.991814	11.8163	1.01385	8.23769	0.989126	7.17426	47.9964	6.22705
Unigene22037_All	26 1039 minus strand PREDICTED: uncharacterized oxidoreductase ykwC-like [Vitis vinifera]	21.01	1	5	0.796804	16.073	0.892115	17.0826	0.995279	10.8014	1.00438	9.62904	1.06245	14.3609	1.04644	12.2495	0.963677	9.45314	1.02966	7.13397	35.1484	8.83643
CL12149.Contig1_All	167 979 minus strand unnamed protein product [Vitis vinifera]	40.96	1	8	0.87535	23.4774	1.10696	27.4026	0.952608	10.0937	1.04214	8.50748	0.867818	15.5521	0.878052	14.1392	1.00345	10.3908	0.997548	8.42174	29.8865	7.85498
CL1648.Contig1_All	298204504 emb|CBI23779.3| unnamed protein product [Vitis vinifera]	14.89	11	11	0.986962	20.0726	0.936973	25.4666	0.984674	11.6428	1.01378	9.65048	1.04158	11.3971	1.04065	16.0392	0.998198	9.07791	1.00179	6.91457	115.019	5.021
Unigene10231_All	223529795 gb|EEF31731.1| 3-isopropylmalate dehydratase, putative [Ricinus communis]	60.15	1	5	0.943726	20.0708	1.0255	26.6931	0.998352	14.4269	1.00166	13.039	0.994979	13.8097	0.943679	14.8776	1.03914	8.15496	0.968743	6.7142	14.2281	7.34229
CL3813.Contig4_All	297735811 emb|CBI18498.3| unnamed protein product [Vitis vinifera]	41.46	5	5	0.966529	10.6276	1.03007	25.9225	0.996547	6.21875	1.00326	5.26572	1.1038	7.17091	1.15279	10.9801	0.975549	6.5797	1.02008	5.28566	28.7687	10.0815
CL13760.Contig1_All	226 1065 aquaporin [Manihot esculenta]	30.71	1	5	1.5024	32.6487	1.60853	39.6179	0.969834	7.58362	1.02693	6.05969	1.14469	16.2236	1.15159	13.2942	0.940379	10.078	1.04848	6.88418	29.6864	8.6167
Unigene37985_All	172 663 hypothetical protein PRUPE_ppa012217mg [Prunus persica]	37.8	5	2	0.979335	11.4949	0.898064	11.1126	0.963783	12.362	1.03229	9.62514	0.717567	7.93157	0.819359	11.338	1.04489	6.95397	0.964089	5.9122	18.341	9.0708
CL5018.Contig4_All	296081614 emb|CBI20619.3| unnamed protein product [Vitis vinifera]	16.98	5	7	0.961401	16.4152	0.904329	19.601	1.0013	7.96458	0.999047	7.15352	0.978197	5.87736	0.93576	12.5648	1.03364	9.93138	0.97314	8.49204	57.5593	7.57666
CL3294.Contig1_All	171 1916 minus strand anthranilate synthase alpha-subunit 2 [Mitragyna speciosa]	21.82	6	10	0.953334	13.7234	0.915185	19.8266	1.03056	2.84036	0.973116	2.61734	0.986845	7.57972	0.975511	5.32649	1.00668	5.47118	0.994946	4.32309	65.0326	8.26514
Unigene36851_All	66 722 PREDICTED: glutathione transferase GST 23-like isoform 1 [Vitis vinifera]	36.53	1	5	1.14159	23.7043	1.61756	45.4892	1.02296	6.03332	0.979847	5.8096	0.978881	5.01486	0.974227	6.9277	0.897205	4.17645	1.08333	2.72771	24.624	5.71924
CL1576.Contig1_All	296090247 emb|CBI40066.3| unnamed protein product [Vitis vinifera]	24.53	2	8	0.809862	29.5836	1.1569	22.7872	0.998909	9.34631	1.00116	8.76971	0.995724	7.78569	0.870141	10.6042	0.949697	10.3579	1.04095	7.62607	47.9306	6.25244
CL6418.Contig1_All	265 2430 minus strand PREDICTED: uncharacterized membrane protein C24H6.13-like [Vitis vinifera]	18.28	2	12	1.37323	37.5802	1.19874	22.9685	1.00475	8.4066	0.995972	7.81187	0.950179	7.62862	0.944323	9.47128	1.01018	11.2579	0.991957	8.66773	81.9485	9.0708
CL9396.Contig3_All	348 1430 PREDICTED: ATPase ASNA1 homolog [Solanum lycopersicum]	36.29	4	9	0.959963	26.0472	1.08685	28.838	0.994043	9.36916	1.00548	8.60515	0.989764	10.1759	0.949885	14.8104	0.951509	11.076	1.03949	7.67385	40.4464	4.86865
CL5177.Contig3_All	203 2764 PREDICTED: uncharacterized protein LOC100255981 [Vitis vinifera]	11.01	4	6	1.02648	18.6079	0.962462	13.7028	1.08433	8.79823	0.925458	9.72819	1.08505	12.4901	1.0993	22.7879	0.939786	3.97343	1.04895	2.94145	93.0708	5.88428
CL2735.Contig5_All	178 2781 minus strand starch branching enzyme II [Ipomoea batatas]	18.32	9	14	1.32797	24.0119	1.32174	36.8257	0.980376	8.67819	1.01759	7.23983	1.0644	11.762	1.05007	8.82965	1.00802	5.17048	0.993862	4.37156	99.1155	5.73193
Unigene34224_All	106 1260 minus strand hypothetical protein PRUPE_ppa006884mg [Prunus persica]	33.51	1	9	0.701574	35.2148	0.71455	29.12	0.995826	8.23408	1.0039	6.87686	1.12055	7.88423	1.12336	4.1782	0.982688	10.4047	1.01432	8.35342	43.6172	7.48877
CL1587.Contig31_All	9 1361 minus strand PREDICTED: CBL-interacting serine/threonine-protein kinase 23-like isoform 2 [Solanum lycopersicum]	25.5	16	7	1.05259	29.0401	1.04407	26.9319	0.97464	8.0461	1.02266	6.54457	1.0909	9.50894	1.09052	14.0022	0.959881	14.0896	1.03264	11.1234	50.2721	8.5874
CL1795.Contig5_All	146 1594 minus strand PREDICTED: translational activator GCN1-like [Solanum lycopersicum]	21.53	14	1	0.934614		0.926141		1.16895		0.850451		0.955086		1.00151		0.84876		1.12245		52.2478	6.97607
Unigene4617_All	297740331 emb|CBI30513.3| unnamed protein product [Vitis vinifera]	23.31	6	8	1.2086	13.1375	1.19766	14.9083	1.0282	5.36071	0.9752	4.83961	1.06306	13.8443	0.977326	9.44677	0.949353	7.65178	1.04123	5.38695	50.2652	5.75732
Unigene25828_All	223532558 gb|EEF34346.1| elongation factor 1-alpha, putative [Ricinus communis]	52.31	3	2	0.656925	19.6748	0.797721	40.3288	0.867059	16.0517	1.11802	12.0084	1.18806	22.518	1.10072	18.4197	1.02678	6.83845	0.978717	6.04784	21.045	9.0708
CL1710.Contig1_All	3988 4806 harpin binding protein 1 [Vitis sp. NL-2003]	37	4	7	0.877708	32.0317	0.804217	32.6176	1.00347	10.8338	0.997105	9.03347	1.06482	10.7269	1.05794	5.97496	1.03861	10.4231	0.969167	9.0061	29.5548	9.49561
Unigene37766_All	2 946 minus strand phospholipase D [Jatropha curcas]	36.83	2	6	1.17189	9.03569	1.13887	6.63479	0.982205	7.74003	1.01597	6.59251	0.973089	5.96878	0.945815	5.77655	0.954829	9.56042	1.03671	6.71525	35.9113	7.40088
CL3484.Contig10_All	37991674 dbj|BAD00048.1| perchloric acid soluble translation inhibitor protein homolog [Gentiana triflora]	62.2	7	6	1.04641	23.4642	1.15313	44.8106	0.985187	9.14325	1.01333	7.44595	1.01723	17.9814	1.00606	9.53071	0.958111	9.60765	1.03416	7.38569	13.5392	6.68311
Unigene4954_All	70 1425 serine carboxypeptitase-like protein 1 [Diospyros kaki]	18.36	1	6	1.12231	23.6837	1.22709	48.6556	0.986833	7.2542	1.01184	6.14805	1.34662	19.7716	1.22812	20.7294	0.947575	7.03266	1.04262	5.16933	49.9141	4.97021
CL2425.Contig3_All	2 1438 PREDICTED: UDP-glucose 6-dehydrogenase-like isoform 1 [Vitis vinifera]	25.89	3	4	1.20948	9.7187	1.20136	13.4661	0.994545	8.19407	1.00491	6.82669	1.04974	4.27207	1.04086	5.42076	0.930267	4.1687	1.05656	2.9378	52.7551	6.72705
CL1311.Contig30_All	313 1500 minus strand PREDICTED: endoplasmin homolog [Vitis vinifera]	24.24	11	6	1.11705	33.0768	0.958734	17.715	0.974557	9.68905	1.02275	8.70167	0.983523	6.90813	1.01681	9.08365	0.975188	9.37037	1.02037	7.65154	44.8967	5.36377
Unigene1988_All	158 778 minus strand hypothetical protein VITISV_027379 [Vitis vinifera]	54.59	1	9	0.448803	37.3433	0.430151	42.3934	0.757499	13.5476	1.21508	6.97063	1.05207	18.06	1.02502	13.0046	1.04582	9.00128	0.963253	8.02352	22.8157	8.1626
Unigene961_All	297736997 emb|CBI26198.3| unnamed protein product [Vitis vinifera]	18.71	1	7	0.853002	12.867	0.92115	18.2583	0.979088	5.07	1.01872	4.33471	1.04477	8.04003	1.00835	9.64597	0.961652	9.46463	1.03114	6.76268	49.4605	5.85889
CL8697.Contig3_All	250 3441 hypothetical protein VITISV_034639 [Vitis vinifera]	7.71	2	5	0.967339	1.95542	0.838003	2.59254	1.0927	2.90025	0.917925	3.11435	0.995435	7.90512	1.05997	7.28296	0.984034	9.25168	1.01284	6.806	116.601	5.2749
Unigene21008_All	51 1502 RecName: Full=Adenylosuccinate synthetase 2, chloroplastic; Short=AMPSase 2; Short=AdSS 2; AltName: Full=IMP--aspartate ligase 2; Flags: Precursor	27.48	1	10	1.07055	20.206	1.08364	14.7629	1.01177	11.8053	0.989426	10.6128	1.01148	21.0262	1.01015	9.67878	0.974063	8.98256	1.02124	6.56449	52.5393	7.79639
CL5044.Contig7_All	59 847 hypothetical protein PRUPE_ppa007897mg [Prunus persica]	36.88	4	8	0.814099	16.7453	0.909586	21.7364	1.01715	8.55225	0.984994	8.05205	1.06969	9.91871	1.05303	7.73806	0.944913	7.49738	1.04482	5.24092	29.3509	6.22705
Unigene6462_All	147783668 emb|CAN72522.1| hypothetical protein VITISV_019208 [Vitis vinifera]gi|296088807|emb|CBI38257.3| unnamed protein product [Vitis vinifera]	47.65	3	2	0.709863	9.19075	1.04506	4.86947	0.89748	3.19753	1.09106	2.28819	0.794376	0.13123	0.820343	1.15854	1.12691	8.4198	0.89788	8.06999	16.976	4.31006
CL7064.Contig1_All	66 2471 PREDICTED: protein TOC75-3, chloroplastic-like [Vitis vinifera]	15.84	4	9	1.04484	19.5502	0.913335	14.1714	1.01859	3.7305	0.983713	3.50948	1.03575	4.91525	1.01139	4.63038	1.01493	9.33623	0.988185	7.78654	87.5317	8.77783
Unigene28961_All	73 939 minus strand putative phosphate-induced protein [Capsicum chinense]	34.26	1	9	0.883869	29.0331	0.739826	29.3025	1.02565	6.79679	0.97742	6.60733	0.973009	9.63878	1.01205	20.6538	0.997157	10.6314	1.00251	8.03406	30.0743	8.93896
CL7594.Contig4_All	2 1084 minus strand glyceraldehyde-3-phosphate dehydrogenase [Arachis hypogaea]	29.92	3	6	1.48118	25.8777	1.30854	34.276	1.22402	7.10353	0.8016	9.32694	1.05365	12.7774	1.10275	10.7532	0.878285	10.698	1.09855	6.6247	39.0429	6.55127
Unigene32828_All	290 2863 minus strand PREDICTED: probable alpha,alpha-trehalose-phosphate synthase [UDP-forming] 7-like [Solanum lycopersicum]	14.69	7	6	1.10337	15.28	0.955301	15.0001	1.03911	5.3253	0.965357	5.24254	0.904189	14.8119	0.93002	8.38127	1.08914	5.28386	0.928329	4.89232	97.1437	5.66846
Unigene12971_All	161 1084 minus strand PREDICTED: uncharacterized protein At4g06744-like [Solanum lycopersicum]	24.68	1	8	1.40909	26.0425	1.25863	16.7992	1.0322	4.84504	0.971659	4.42093	0.974033	5.65831	0.96547	7.32922	1.03218	9.35557	0.974338	8.49103	33.6115	6.97607
CL9569.Contig1_All	79 1539 PREDICTED: diaminopimelate decarboxylase 2, chloroplastic isoform 1 [Vitis vinifera]	24.85	2	10	1.04881	18.624	0.985449	24.7377	0.96951	6.9268	1.02719	6.04762	0.995016	18.2902	1.05277	13.1794	1.04028	6.12889	0.967805	5.30596	53.9647	6.59521
Unigene29768_All	222 1610 PREDICTED: probable UDP-arabinopyranose mutase 5-like isoform 1 [Solanum lycopersicum]	24.41	1	9	1.19882	24.914	1.16369	14.3473	1.00485	8.48303	0.995901	7.52405	0.967461	16.7032	0.919641	10.4274	0.972317	10.962	1.02249	8.10519	51.7104	6.78564
CL1304.Contig12_All	296087790 emb|CBI35046.3| unnamed protein product [Vitis vinifera]	15.1	3	6	1.13462	27.2862	1.22827	29.8225	0.991532	5.46384	1.0077	4.60504	1.03998	9.43311	0.985932	4.76051	0.95872	6.66589	1.03367	4.80006	49.1822	8.14795
Unigene34048_All	50 1009 minus strand PREDICTED: putative GDP-L-fucose synthase 2-like [Cucumis sativus]	33.44	1	9	1.25003	14.5093	1.69342	22.9117	1.01457	9.31628	0.98728	8.47051	1.07902	12.65	0.889804	10.8115	0.971464	9.59812	1.02338	7.79395	35.0651	6.68311
Unigene66202_All	297743095 emb|CBI35962.3| unnamed protein product [Vitis vinifera]	25.33	6	2	1.11508	26.0495	0.934547	16.7978	1.02215	6.91248	0.980566	6.60597	0.939112	8.211	0.906408	6.71681	1.05888	8.85517	0.951759	7.81288	43.5007	4.4751
Unigene37961_All	297743967 emb|CBI36937.3| unnamed protein product [Vitis vinifera]	40.1	3	1	0.967958	5.38535	1.09001	8.84086	0.949169	0.360456	1.04525	0.29011	0.905002	6.88241	0.834836	17.0501	1.01705	3.69855	0.986103	3.07958	21.8764	6.55127
Unigene10314_All	223 1065 minus strand PREDICTED: prohibitin-1, mitochondrial [Vitis vinifera]	39.5	1	4	0.866402	19.2814	1.37937	17.9515	1.04544	9.88535	0.959924	10.2109	0.909095	3.66006	0.835749	12.6411	1.02027	9.64743	0.983973	8.58356	30.6283	8.36768
Unigene5293_All	9 785 PREDICTED: UDP-glycosyltransferase 89B1-like [Vitis vinifera]	34.36	1	5	1.07705	17.4138	1.07624	16.812	1.07	7.91341	0.93816	7.61583	0.98572	12.7794	1.11612	10.7236	0.950852	8.79575	1.04002	6.56453	27.8873	5.26221
Unigene29495_All	106 1239 minus strand alcohol dehydrogenase 2 [Diospyros kaki]	29.89	1	9	1.06858	23.6593	0.97792	39.2146	1.01514	5.80377	0.986783	5.49668	1.03557	16.0942	1.04208	14.3889	0.93276	7.2725	1.05463	5.10783	40.4685	7.06396
Unigene14030_All	234 1307 minus strand unnamed protein product [Thellungiella halophila]	32.12	2	9	0.716091	30.121	0.780954	19.4662	1.01937	6.16451	0.983018	5.89932	1.05142	11.328	1.07514	14.5727	0.982134	9.36512	1.01869	6.89842	39.878	6.46826
CL9282.Contig1_All	359492737 ref|XP_003634461.1| PREDICTED: aminoacylase-1 isoform 2 [Vitis vinifera]	32.94	1	10	0.968915	17.3526	0.827214	24.155	1.01362	4.69833	0.988124	4.14244	1.01872	11.6415	0.992268	11.4045	1.01556	7.51133	0.987764	6.17789	47.135	6.02393
Unigene24836_All	155 865 PREDICTED: uncharacterized protein C167.05-like [Solanum lycopersicum]	32.49	1	5	0.98516	17.177	1.01515	23.7386	0.97948	8.98044	1.01827	7.79376	1.00916	12.641	0.952863	12.6139	0.973147	7.40835	1.02202	5.64907	25.6598	4.98291
CL10617.Contig1_All	65 1384 unknown [Populus trichocarpa]	23.41	3	9	0.948605	25.572	0.927967	22.5773	0.983959	5.02975	1.01442	4.46412	1.00148	5.0277	1.0712	7.3865	1.00577	4.56394	0.995679	3.82838	48.7574	7.48877
CL1096.Contig3_All	297738889 emb|CBI28134.3| unnamed protein product [Vitis vinifera]	21.91	7	10	1.31716	14.5834	1.03075	24.1713	0.988894	8.4435	1.00998	7.73061	0.993718	23.416	1.04273	19.7095	1.02189	7.13101	0.982667	6.26251	70.6709	7.75244
CL8148.Contig1_All	78 893 minus strand PREDICTED: 40S ribosomal protein S2-4-like [Glycine max]	37.13	1	4	0.875695	18.4987	1.09918	13.6894	0.893929	14.5335	1.09378	10.111	0.817314	14.1347	0.734402	12.7887	1.01929	5.02179	0.98464	4.23671	29.832	10.1841
CL11151.Contig2_All	54 545 minus strand acireductone dioxygenase [Capsicum annuum]	72.56	2	7	1.04147	22.0772	1.30148	44.584	0.914364	5.4421	1.07602	4.1528	0.871036	11.6692	0.92837	12.5961	0.9691	8.98754	1.02443	7.11524	19.1795	5.30029
CL5490.Contig1_All	118483524 gb|ABK93660.1| unknown [Populus trichocarpa]gi|222842596|gb|EEE80143.1| predicted protein [Populus trichocarpa]	19.84	2	7	1.22122	38.466	1.33987	42.1641	0.951096	12.5718	1.0435	10.0623	1.12451	4.13688	1.02219	7.05519	0.923735	7.10733	1.0619	4.92595	42.9833	5.84619
Unigene30150_All	75279776 sp|P92963.1|RAB1C_ARATH RecName: Full=Ras-related protein RABB1c; Short=AtRABB1c; AltName: Full=Ras-related protein Rab2A; Short=AtRab2Agi|1765896|emb|CAA70498.1| Rab2-like protein [Arabidopsis thaliana]gi|5281023|emb|CAB45962.1| GTP-binding RAB2A like protein [Arabidopsis thaliana]gi|7268468|emb|CAB80988.1| GTP-binding RAB2A like protein [Arabidopsis thaliana]gi|27311815|gb|AAO00873.1| …	44.55	3	2	0.92843	7.8962	1.11404	4.81287	1.06999	1.09491	0.938167	1.11506	0.906736	4.3048	0.974671	1.6106	0.895991	1.68229	1.08431	1.11176	23.1306	7.41553
CL13581.Contig1_All	494 2584 minus strand PREDICTED: uncharacterized protein LOC100248920 [Vitis vinifera]	15.93	3	8	1.0144	18.8625	0.972759	11.5543	0.973968	9.11744	1.02327	8.14867	0.999463	2.44811	0.969453	10.5343	1.02369	11.2405	0.981214	8.83993	79.505	6.41748
CL13448.Contig2_All	92 784 minus strand seed ripening regulated protein [Camellia oleifera]	57.14	3	7	0.875231	23.6997	1.1951	21.9697	0.93708	9.15353	1.05596	6.81675	1.03225	8.80323	1.02671	11.2698	0.950137	9.04326	1.0406	7.03204	25.0565	4.60205
CL930.Contig4_All	39 668 minus strand hypothetical protein PRUPE_ppa024217mg [Prunus persica]	34.29	1	7	0.980705	26.8948	0.998926	16.2854	1.03929	7.73523	0.965376	7.7766	1.01851	9.97667	1.0468	7.81399	0.934671	8.36562	1.05308	5.71215	22.7739	8.23584
CL6603.Contig3_All	223549454 gb|EEF50942.1| Phosducin, putative [Ricinus communis]	38.74	4	7	1.27284	12.742	1.00967	16.0437	0.961881	7.78048	1.03398	6.1184	0.920985	12.3182	0.871239	9.85411	1.0415	10.5977	0.966834	9.1036	28.4671	4.91943
Unigene13245_All	16 777 minus strand PREDICTED: uncharacterized protein LOC100249118 [Vitis vinifera]	42.52	1	6	0.98768	16.3277	1.08843	13.9252	0.9017	14.3467	1.08732	11.4808	0.951618	8.18955	1.05224	18.962	1.0138	13.1417	0.9892	10.7402	27.6316	7.60596
CL2648.Contig1_All	296090582 emb|CBI40945.3| unnamed protein product [Vitis vinifera]	64.83	5	7	0.948166	29.4816	1.0325	23.1622	1.00541	6.66758	0.995403	5.72334	1.08726	12.5834	1.08089	7.97422	0.959389	8.01603	1.03313	5.73381	15.3391	7.95752
Unigene36055_All	297738499 emb|CBI27744.3| unnamed protein product [Vitis vinifera]	14.76	8	9	1.05501	18.6626	1.01251	7.59312	1.03312	5.99928	0.970847	5.44344	1.02438	7.99157	1.01956	8.06509	0.988256	11.0848	1.00982	8.19777	85.7634	5.98584
CL4260.Contig5_All	1 1560 PREDICTED: protein transport protein SEC31 isoform 2 [Vitis vinifera]	15.96	8	4	1.26334	8.50476	1.02319	10.501	0.990654	8.44299	1.00843	7.64302	0.907835	15.3182	0.964929	7.27509	1.0226	5.14388	0.982066	4.39895	56.2044	7.25439
CL3478.Contig1_All	296082520 emb|CBI21525.3| unnamed protein product [Vitis vinifera]	40.42	1	7	0.78468	19.9883	1.11013	33.4623	1.01699	8.40973	0.984646	7.95496	0.848788	12.501	0.724544	18.9834	0.909168	5.92634	1.07365	4.08437	27.6559	9.08545
Unigene14210_All	228 1046 PREDICTED: kynurenine formamidase-like [Solanum lycopersicum]	33.7	1	3	1.03277	1.5885	0.938249	8.18143	1.00379	10.8456	0.996841	10.3424	1.08221	4.90415	1.0589	8.78529	0.981072	7.00275	1.01562	5.23818	29.9265	5.52881
Unigene21567_All	296082198 emb|CBI21203.3| unnamed protein product [Vitis vinifera]	31.46	1	10	1.07858	20.4493	1.29699	24.3218	0.976954	7.75237	1.02062	6.27058	0.868508	13.8522	0.793124	13.5462	0.956504	6.00592	1.03546	4.51134	46.3899	5.22412
CL10536.Contig1_All	147861759 emb|CAN78910.1| hypothetical protein VITISV_032948 [Vitis vinifera]gi|297736660|emb|CBI25677.3| unnamed protein product [Vitis vinifera]	44.88	2	8	0.99244	22.0105	1.17539	23.9658	0.970884	9.11359	1.026	7.49229	0.945122	13.11	0.86173	13.1709	0.916639	12.2153	1.06764	8.29306	30.0214	6.91748
CL4304.Contig2_All	297741452 emb|CBI32583.3| unnamed protein product [Vitis vinifera]	23.47	10	9	0.896751	12.5407	0.841776	17.7063	1.00092	5.09966	0.999385	4.67934	1.04065	14.1166	1.07589	11.5273	0.945904	10.6057	1.04387	7.57156	50.912	7.10791
Unigene13170_All	193 1368 acyl-carrier-protein S-malonyltransferase [Nicotiana tabacum]	29.85	1	8	0.891298	37.5513	0.999855	29.2692	0.975364	10.0004	1.02202	8.79846	1.04517	7.17984	0.972873	8.7517	1.01769	10.2822	0.986036	8.91697	41.5554	7.89893
CL955.Contig8_All	297736508 emb|CBI25379.3| unnamed protein product [Vitis vinifera]	17.22	6	5	0.832145	15.0506	0.818261	9.01903	0.971378	5.39951	1.02557	4.55006	0.979883	11.4253	1.04249	9.07131	1.02924	12.7554	0.976736	10.931	45.8648	5.19873
CL6311.Contig1_All	296082939 emb|CBI22240.3| unnamed protein product [Vitis vinifera]	22.79	2	6	1.23335	24.4199	1.01955	18.9391	0.985914	2.18672	1.01267	1.88552	0.940363	15.6202	0.959755	13.3937	1.06505	7.93495	0.947439	7.10489	58.1282	6.7124
Unigene15793_All	223536837 gb|EEF38476.1| eukaryotic translation elongation factor, putative [Ricinus communis]	44.67	4	2	1.11683	40.1567	1.08957	18.8835	1.02919	20.1386	0.974063	20.0181	0.982663	4.14141	1.00015	7.41029	0.930568	2.60286	1.05637	1.82362	21.776	5.87158
CL13145.Contig1_All	259 1812 minus strand PREDICTED: synaptotagmin-5-like [Fragaria vesca subsp. vesca]	18.34	1	7	1.42767	12.9407	1.12281	22.767	1.05662	8.94034	0.950015	9.09704	0.948809	7.98249	1.03362	2.64749	0.988234	3.70904	1.00984	2.86587	55.844	8.646
Unigene52424_All	223536688 gb|EEF38330.1| Ubiquitin carboxyl-terminal hydrolase, putative [Ricinus communis]	26.83	12	6	0.848404	9.7453	0.925421	10.907	1.02114	5.10083	0.981321	4.57207	1.06928	9.17053	1.11279	6.79663	0.968443	7.59725	1.02576	5.88127	53.4429	6.3667
CL4055.Contig10_All	333108571 gb|AEF15869.1| eukaryotic translation initiation factor 5A4 [Populus tremula x Populus alba]	66.88	3	4	1.05428	53.1711	1.10106	30.7905	1.03722	10.8643	0.967212	10.9348	1.00164	8.66185	1.01836	8.60375	0.992629	12.5001	1.00629	10.4362	17.4687	5.98584
CL1226.Contig2_All	449447585 ref|XP_004141548.1| PREDICTED: 40S ribosomal protein S9-2-like [Cucumis sativus]gi|449530343|ref|XP_004172155.1| PREDICTED: 40S ribosomal protein S9-2-like [Cucumis sativus]gi|449532099|ref|XP_004173021.1| PREDICTED: 40S ribosomal protein S9-2-like [Cucumis sativus]	49.24	5	5	1.29545	21.9725	0.980975	24.7714	1.04668	10.2083	0.958822	9.24705	0.85557	20.0924	0.928859	21.503	1.03266	4.2131	0.973972	3.70367	22.9533	10.3745
Unigene26340_All	384 2216 PREDICTED: DEAD-box ATP-dependent RNA helicase 37-like [Vitis vinifera]	20.79	5	9	1.35391	15.4609	1.04059	24.3969	1.00469	9.91925	0.996043	8.33394	0.927104	16.1277	0.953209	11.5749	1.08958	10.0449	0.928017	9.92359	66.2099	7.62061
CL1024.Contig56_All	2 682 minus strand Stromal 70 kDa heat shock-related protein, chloroplastic OS=Pisum sativum GN=HSP70 PE=2 SV=1	40.97	10	1	1.1246		1.03011		1.03626		0.968056		0.92474		0.941025		1.08339		0.933015		24.6719	4.86865
CL8561.Contig3_All	222867006 gb|EEF04137.1| predicted protein [Populus trichocarpa]	50.84	2	9	1.10193	20.7228	1.19727	18.8327	1.01014	3.97887	0.991208	3.50177	0.937185	8.76206	0.964425	10.8174	0.944241	9.96317	1.04515	6.88762	20.0081	6.21436
Unigene39065_All	3 473 minus strand elongation factor 1 alpha [Actinidia deliciosa]	61.15	2	1	0.893361		0.938274		1.0881		0.922117		1.7328		1.90579		0.763045		1.19165		17.5038	6.55127
CL1679.Contig1_All	746 3376 minus strand hypothetical protein PRUPE_ppa001164mg [Prunus persica]	11.52	7	6	1.04619	5.08176	0.791894	16.3579	1.05651	5.31811	0.950079	5.44624	1.01297	8.79727	1.08453	9.26706	0.985899	13.5533	1.01172	10.5648	95.0578	6.62451
CL6936.Contig3_All	143 1522 hypothetical protein PRUPE_ppa005238mg [Prunus persica]	22.17	4	7	1.12287	13.614	1.17033	19.8328	1.00104	3.00598	0.999274	2.59648	0.937399	17.0034	0.927195	20.8438	1.01186	9.95171	0.990734	8.61828	49.9158	5.74463
CL299.Contig1_All	125 1240 PREDICTED: methylthioribose-1-phosphate isomerase-like [Cucumis sativus]	18.55	4	6	1.01362	10.4492	1.09647	14.4208	1.00866	8.92547	0.992523	7.87432	1.00004	8.73454	1.03458	13.6034	0.916256	3.31838	1.06795	2.25548	39.2753	5.56689
CL11460.Contig2_All	223543168 gb|EEF44700.1| aspartate aminotransferase, putative [Ricinus communis]	31.81	2	8	0.947992	24.1699	0.915324	20.1837	1.01682	9.51784	0.984881	8.70463	0.967509	9.04374	1.02755	14.8203	1.02306	8.35377	0.9817	6.67627	43.1633	7.34229
Unigene14195_All	170 1123 hypothetical protein PRUPE_ppa008674mg [Prunus persica]	28.62	1	7	0.822643	21.6674	1.09798	22.0883	1.02751	16.0401	0.975813	16.7141	0.827753	11.2998	0.826382	13.2082	0.941154	9.57765	1.04785	6.57048	34.9053	8.89502
Unigene42869_All	3 773 PREDICTED: peroxidase 19-like [Solanum lycopersicum]	38.52	1	6	1.37346	35.2591	1.20372	25.7347	1.04189	8.73991	0.963069	8.89324	1.00303	8.78158	1.07856	5.75557	0.954356	7.12683	1.03719	5.0782	27.7628	6.97607
Unigene38025_All	120 839 PREDICTED: uncharacterized protein At1g47420, mitochondrial-like isoform 2 [Solanum lycopersicum]	41.67	1	6	1.09474	19.9847	1.27671	24.0115	0.953776	9.66617	1.04115	7.85245	1.09201	10.8931	1.06746	15.7357	1.06998	8.7143	0.943836	8.3796	26.7346	7.84033
Unigene13752_All	460395304 ref|XP_004243224.1| PREDICTED: transmembrane 9 superfamily member 4-like isoform 2 [Solanum lycopersicum]	14.57	2	5	0.994285	8.74599	0.746606	18.2525	1.02667	3.88384	0.976469	3.60586	0.779984	4.16851	0.939041	7.53328	1.05949	6.80844	0.95225	6.13052	74.4154	7.41553
CL6696.Contig3_All	222863574 gb|EEF00705.1| predicted protein [Populus trichocarpa]	54.04	1	7	1.05624	23.2054	1.21054	24.8101	0.974752	6.56021	1.02256	5.60325	1.05414	12.1611	1.13381	13.2212	0.927253	9.9168	1.05904	6.62591	18.0221	5.13525
CL1773.Contig2_All	253 2025 minus strand PREDICTED: phosphoribosylaminoimidazole carboxylase, chloroplastic-like [Vitis vinifera]	16.92	17	7	0.979891	29.3556	0.997518	8.21745	0.998653	8.41882	1.00134	7.85397	0.992019	10.9072	0.98296	10.4635	1.03017	7.67132	0.975934	6.56175	64.044	6.93213
CL12912.Contig1_All	85 1656 unnamed protein product [Vitis vinifera]	32.44	21	10	1.06983	16.2858	1.20146	30.0573	0.986294	10.0235	1.01234	8.23366	0.902827	10.2957	0.797122	17.8614	1.03191	9.3041	0.974518	8.33103	56.6877	5.38916
Unigene31333_All	223549554 gb|EEF51042.1| superoxide dismutase copper chaperone, putative [Ricinus communis]	39.86	4	10	0.836712	17.6179	0.938441	13.7477	1.01667	7.78727	0.985405	7.49363	0.98816	10.714	1.02891	7.71369	0.983523	3.89262	1.01364	3.13161	31.4769	5.75732
CL3513.Contig1_All	449525132 ref|XP_004169573.1| PREDICTED: ras-related protein RABE1c-like [Cucumis sativus]	48.15	15	3	1.03768	42.602	1.03367	40.9408	1.0164	10.7527	0.985547	10.2648	0.864311	16.7725	0.861437	14.2642	0.960523	11.539	1.0293	8.51877	23.8873	7.82568
Unigene21877_All	69 1163 minus strand PREDICTED: diaminopimelate epimerase, chloroplastic [Vitis vinifera]	14.25	1	4	0.885674	13.2577	0.949757	13.9312	0.996837	6.0718	1.003	5.56625	1.05491	6.23368	1.10284	15.0039	0.949448	3.32903	1.04115	2.46118	39.3866	6.37939
CL521.Contig2_All	317 2833 minus strand PREDICTED: probable methyltransferase PMT26-like [Vitis vinifera]	15.02	6	5	1.10068	17.2694	0.889106	8.22861	1.0277	3.34955	0.975451	3.10243	0.972439	6.19364	1.03238	5.49197	1.0069	0.281497	0.994767	0.230252	94.3473	5.21143
Unigene17624_All	297741420 emb|CBI32551.3| unnamed protein product [Vitis vinifera]	24.53	1	11	0.909252	15.4195	0.981789	30.6067	1.01091	5.50658	0.990525	4.80998	1.10311	11.0582	1.06607	19.2896	0.982364	11.0455	1.01458	9.23646	47.8252	5.56689
CL1149.Contig9_All	177 1286 PREDICTED: alcohol dehydrogenase-like 1 [Vitis vinifera]	24.05	8	1	1.37293		0.968098		1.01308		0.988604		0.990559		0.99907		1.01411		0.988951		39.8492	6.37939
CL5863.Contig3_All	223542114 gb|EEF43658.1| polyadenylate-binding protein, putative [Ricinus communis]	17.45	4	7	1.12968	30.0512	0.953911	18.8456	0.95078	12.2322	1.04376	10.677	0.880594	16.8216	0.785354	9.44432	1.06368	8.08396	0.948771	7.3021	69.9312	8.04541
Unigene14336_All	151 843 minus strand hydroxyacyl-ACP dehydratase [Camellia chekiangoleosa]	30.3	1	3	1.05969	18.5501	0.974605	23.7444	0.977195	10.2723	1.02039	9.30574	1.0018	12.4478	0.917178	11.6747	0.981118	13.2742	1.01498	10.3784	25.4701	9.36377
Unigene36800_All	297738376 emb|CBI27577.3| unnamed protein product [Vitis vinifera]	13.52	1	8	1.07468	12.1565	1.04742	12.366	1.01507	3.16573	0.986837	2.94678	0.959225	7.962	0.996634	6.49427	1.0223	6.39555	0.982317	5.16877	89.8235	6.22705
CL2518.Contig1_All	41 1576 minus strand flavonoid-3&apos;-hydroxylase [Camellia nitidissima]	23.83	3	10	1.23256	27.7383	1.57645	37.6501	0.936479	9.58142	1.0565	7.2845	1.14454	7.61218	1.04845	8.67436	1.0191	4.62058	0.984857	3.76076	56.2475	8.5874
Unigene16164_All	256 2070 UDP-glucose:sterol 3-O-glucosyltransferase [Panax ginseng]	22.98	5	9	1.05374	18.6312	1.06059	13.3432	0.99437	5.47855	1.00519	4.97508	1.05531	6.49166	1.0906	9.27913	0.951203	6.78831	1.03974	4.81912	65.4918	6.37939
CL4083.Contig1_All	297743643 emb|CBI36526.3| unnamed protein product [Vitis vinifera]	45.78	3	7	0.981621	12.1262	1.01006	21.7663	1.0164	9.44397	0.985663	8.22001	0.949073	8.74983	0.977786	17.4127	1.03505	8.88652	0.97204	8.08647	24.1234	5.13525
Unigene29585_All	92 1324 PREDICTED: BAG family molecular chaperone regulator 7-like [Solanum lycopersicum]	21.65	1	7	1.49561	19.5231	1.14824	11.9402	0.927739	8.15698	1.06424	6.00456	0.974429	11.1407	0.967323	5.7087	1.08355	7.45248	0.932888	6.66238	46.6064	9.23193
CL829.Contig51_All	2 1207 hypothetical protein VITISV_021022 [Vitis vinifera]	33.58	19	8	1.19386	26.5137	1.17513	22.6196	1.02937	9.13377	0.974168	9.09513	0.94822	10.3783	1.05519	5.78695	0.942284	6.6868	1.04694	5.05285	45.7874	5.24951
Unigene21363_All	169 1668 PREDICTED: 3-isopropylmalate dehydratase-like [Solanum lycopersicum]	26.2	2	10	1.06053	18.0569	0.988432	19.5123	0.998876	8.25964	1.00118	6.93805	0.961418	16.3417	0.940677	14.1552	1.04333	14.3349	0.965334	12.2815	54.5312	6.90283
Unigene1852_All	187 1923 minus strand PREDICTED: LOW QUALITY PROTEIN: 65-kDa microtubule-associated protein 1-like [Vitis vinifera]	18.31	1	7	1.09237	29.3653	1.30129	53.4469	1.01817	7.54685	0.98409	7.27403	1.06052	11.9495	1.03724	7.64557	0.942681	7.84	1.04662	5.84155	64.6869	4.99561
Unigene6314_All	142 1191 hypothetical protein PRUPE_ppa007548mg [Prunus persica]	24	1	7	1.03868	5.26829	1.12385	23.4917	1.043	9.88241	0.96196	9.43988	0.945879	10.5634	0.942353	12.3807	0.991883	13.019	1.00679	9.5938	39.4371	7.72314
CL10296.Contig1_All	108 3335 PREDICTED: methionine S-methyltransferase-like [Vitis vinifera]	10.87	3	11	0.873976	18.0787	0.811886	10.1796	1.07154	3.14348	0.936786	3.18602	0.972985	4.73781	0.989968	10.1307	0.959856	8.78664	1.03272	6.26579	120.18	5.78271
Unigene35287_All	222860289 gb|EEE97836.1| predicted protein [Populus trichocarpa]	28.66	3	3	0.809635	22.9666	0.931002	23.3943	0.962848	4.67345	1.03296	3.85334	1.07459	9.39632	1.04135	11.6668	0.946297	10.2057	1.04367	7.58313	34.6707	4.91943
CL13048.Contig1_All	203 2173 PREDICTED: transmembrane 9 superfamily member 4-like [Solanum lycopersicum]	19.63	3	8	1.25066	6.34643	1.14441	15.6771	0.99582	7.49568	1.0039	6.91645	1.02021	9.62149	1.03082	11.4798	1.00872	12.1165	0.993298	9.55546	74.2624	6.78564
Unigene37953_All	135 863 minus strand hypothetical protein PRUPE_ppa010508mg [Prunus persica]	32.92	1	1	0.964744		1.03353		0.96105		1.03472		0.925259		0.894031		1.04053		0.967614		26.5792	8.35303
CL844.Contig19_All	130 3396 minus strand PREDICTED: DNA damage-binding protein 1 isoform 1 [Vitis vinifera]	8.72	14	7	1.30433	38.4396	1.14993	18.2221	1.05601	8.09253	0.950552	7.67876	1.06104	8.03739	1.00813	9.02035	0.95233	7.84517	1.03883	6.08196	121.72	5.31299
CL928.Contig6_All	167 1255 minus strand hypothetical protein PRUPE_ppa002945mg [Prunus persica]	29.2	13	7	1.06936	20.0134	1.01242	18.9151	0.917483	9.46515	1.0731	7.14917	0.981204	6.30287	0.97032	10.2037	1.02511	11.1032	0.980027	9.72945	38.7469	6.30322
CL11947.Contig2_All	285 860 minus strand dehydrin [Citrus x paradisi]	49.48	2	10	0.538034	27.2883	0.588563	28.4996	1.06587	5.92249	0.94182	6.1884	0.999711	12.4783	1.13633	15.7898	0.978087	8.68075	1.01803	6.95325	21.8384	5.42725
Unigene29667_All	106 1794 PREDICTED: uncharacterized protein LOC100266500 [Vitis vinifera]	20.6	1	9	1.03663	9.32129	0.938912	10.8204	1.03622	9.23007	0.968097	9.32077	0.951921	14.2759	1.00774	8.76561	0.964866	9.45052	1.02871	6.76945	64.4026	5.70654
CL5783.Contig1_All	432 1913 minus strand PREDICTED: alanine aminotransferase 2 [Vitis vinifera]	24.49	2	7	0.78181	20.1608	0.758254	14.7996	0.9731	4.56499	1.02404	3.84082	0.959021	11.7921	1.03971	11.7914	0.962471	8.73172	1.03005	6.40402	54.0594	5.46533
CL4374.Contig6_All	222848629 gb|EEE86176.1| predicted protein [Populus trichocarpa]	39.92	5	8	0.87488	16.5848	0.942773	22.7225	1.02342	8.74308	0.979438	7.65892	1.06783	9.77387	1.0845	10.6716	0.955347	9.36332	1.03639	6.59722	25.0963	8.41162
CL9959.Contig1_All	296089621 emb|CBI39440.3| unnamed protein product [Vitis vinifera]	28.36	2	8	0.999869	22.1613	1.23744	12.5871	0.952923	10.5318	1.04188	9.10885	0.951758	13.4561	0.944033	8.44135	0.906333	7.49081	1.07595	5.23744	38.8923	4.86865
CL543.Contig1_All	302141672 emb|CBI18875.3| unnamed protein product [Vitis vinifera]	22.11	5	8	1.19157	12.8012	1.09393	8.12352	0.992248	5.57607	1.0069	5.02074	0.979411	7.17313	0.992592	10.2811	1.01201	10.5251	0.990161	8.53449	55.3431	6.1001
Unigene55174_All	222841047 gb|EEE78594.1| predicted protein [Populus trichocarpa]	44.64	4	6	0.987876	18.8613	0.909913	37.3922	0.995545	8.72681	1.00414	8.11301	1.0572	14.4629	1.01094	10.9604	0.97513	7.52629	1.02041	5.75492	12.7259	6.07471
CL4295.Contig1_All	98 529 minus strand PREDICTED: glycine-rich RNA-binding protein GRP1A-like [Vitis vinifera]	54.86	3	6	0.765531	23.228	1.0878	17.2141	1.0311	11.1858	0.972632	10.1629	1.66468	54.7871	1.66139	55.6924	1.01394	9.49482	0.989083	8.20518	15.2661	5.71924
CL9565.Contig2_All	393 2006 minus strand hypothetical protein PRUPE_ppa003160mg [Prunus persica]	17.66	3	7	1.1083	12.2548	0.99977	14.4517	1.02653	12.0946	0.976681	10.4359	1.08579	12.0705	1.09134	9.06798	0.960103	10.6487	1.03255	7.51047	59.5202	5.88428
CL7072.Contig2_All	3 566 PREDICTED: adenosylhomocysteinase-like isoform 1 [Vitis vinifera]	52.13	1	4	0.746242	23.07	0.777455	16.5604	0.985594	7.05488	1.01297	5.82342	0.919144	11.1099	0.934668	11.3434	0.988513	13.6158	1.00961	10.5198	20.9899	7.57666
CL1035.Contig2_All	297746058 emb|CBI16114.3| unnamed protein product [Vitis vinifera]	21.49	3	4	0.960131	17.7502	0.90323	17.2114	0.920844	8.45471	1.06939	6.23082	1.0329	5.68958	1.17492	2.81357	1.01876	4.70313	0.984846	4.00356	52.0142	5.19873
CL7841.Contig2_All	223531764 gb|EEF33583.1| isocitrate dehydrogenase, putative [Ricinus communis]	27.32	2	4	0.933219	33.5925	0.838538	12.4487	1.05218	7.90455	0.953948	7.3392	1.00075	7.73038	1.02697	6.68502	1.05439	18.5305	0.956431	15.2612	40.9511	8.00146
CL9134.Contig2_All	2 1087 minus strand PREDICTED: UDP-glycosyltransferase 91A1-like [Vitis vinifera]	17.68	1	2	1.53734	3.31123	1.45518	19.1558	1.00057	10.5256	0.999693	9.03653	0.995177	9.83867	1.00902	11.0328	1.04914	1.85744	0.960668	1.65724	39.9265	5.21143
CL10316.Contig1_All	203 889 minus strand PREDICTED: uncharacterized protein C167.05-like isoform 4 [Vitis vinifera]	55.46	2	7	0.775536	10.392	0.854554	7.30233	0.972523	12.1048	1.02455	10.9997	1.00317	14.1997	1.00079	11.1173	0.996916	8.55018	1.00283	7.23353	25.1936	5.38916
CL4756.Contig4_All	449472057 ref|XP_004153483.1| PREDICTED: 40S ribosomal protein S3a-like [Cucumis sativus]	37.31	4	5	0.875958	16.439	1.05713	17.1062	0.928994	5.85447	1.06313	4.37895	0.997592	19.7756	1.00194	13.4178	1.01427	5.74453	0.98882	4.93057	29.6018	9.86182
CL2359.Contig10_All	345 2459 PREDICTED: ATP-dependent zinc metalloprotease FTSH, chloroplastic [Vitis vinifera]	16.45	8	8	1.11571	18.85	1.08704	28.1229	1.00806	1.92725	0.993049	1.73587	1.00936	18.3644	0.998641	22.493	1.01674	16.2078	0.986671	12.9959	75.4834	6.31592
CL8093.Contig4_All	107 949 minus strand Mitochondrial dicarboxylate/tricarboxylate transporter DTC OS=Arabidopsis thaliana GN=DTC PE=1 SV=1	28.47	3	3	0.726484	26.6846	0.845904	16.3565	1.00871	2.76367	0.992464	2.494	0.984838	9.47493	0.971304	4.33694	0.840542	7.63024	1.12908	4.80676	29.8734	9.20264
CL1420.Contig7_All	295 870 minus strand dehydroascorbate reductase [Sesamum indicum]	76.04	4	1	1.08554	23.7524	1.19207	15.7787	1.12518	0.0725172	0.889253	0.0813244	1.05852	0.278002	0.917492	23.2426	0.892629	4.83323	1.08639	3.20549	21.3433	6.53662
CL2146.Contig2_All	108 536 minus strand hypothetical protein PRUPE_ppa011540mg [Prunus persica]	51.75	2	3	1.10971	11.4892	1.0919	14.5387	0.94299	10.4882	1.05073	7.83506	0.964548	3.87083	0.927404	5.56223	0.964894	9.55567	1.02868	6.84091	16.0465	10.2427
CL5450.Contig1_All	125 688 hypothetical protein PRUPE_ppa011992mg [Prunus persica]	47.34	1	5	0.82071	29.4789	0.858899	21.6231	0.990538	10.2624	1.00858	9.56732	1.05394	9.08934	1.06742	6.58904	0.933824	7.28609	1.05371	5.42998	20.7269	4.51318
CL7498.Contig1_All	88 924 minus strand urease accessory protein ureG [Morus alba]	37.28	2	7	0.947254	16.2944	0.96789	20.142	0.998924	15.3554	1.00115	12.3503	1.01992	11.8554	1.02901	13.9215	0.984152	9.12335	1.01313	6.77639	30.4192	6.52197
CL494.Contig4_All	355479009 gb|AES60212.1| NADH-quinone oxidoreductase subunit F [Medicago truncatula]	31.68	3	9	0.816887	34.4787	0.88594	22.6314	0.987817	11.7844	1.01094	9.97289	1.01171	15.5468	1.03384	12.8364	1.02113	8.653	0.98328	6.99893	53.1891	8.26514
CL14362.Contig2_All	75 530 minus strand unnamed protein product [Vitis vinifera]	43.42	6	1	1.04746		1.24422		0.882916		1.10397		0.868732		0.825345		1.06679		0.946417		16.5688	10.521
CL150.Contig5_All	223529961 gb|EEF31888.1| proliferation-associated 2g4, putative [Ricinus communis]	27.64	3	1	1.29677	17.3751	1.38217	6.90809	0.91056	3.46871	1.07908	2.59398	1.0209	33.7128	0.7574	2.4336	1.21538	2.02293	0.826247	2.40252	43.8107	6.69775
CL4192.Contig1_All	191 817 aquaporin protein 7 [Camellia sinensis]	33.97	3	6	1.62604	88.9507	1.46065	51.0123	0.931529	10.8581	1.0607	8.58664	1.1079	13.1988	1.14468	17.4001	0.990645	13.5912	1.00781	10.2436	22.1854	8.41162
CL10746.Contig4_All	296086015 emb|CBI31456.3| unnamed protein product [Vitis vinifera]	11.1	12	6	0.967655	8.41148	0.815206	14.0956	1.02372	5.20866	0.978933	4.84607	0.921881	8.61516	0.999878	9.71895	1.03854	5.18933	0.96922	4.49896	93.4537	6.97607
CL959.Contig1_All	297740025 emb|CBI30207.3| unnamed protein product [Vitis vinifera]	23.47	2	10	0.997377	24.2478	1.0613	7.63074	1.00301	5.07335	0.997529	4.67181	1.02048	9.69162	1.00982	10.2208	0.98946	9.536	1.00885	7.32892	66.2032	6.72705
Unigene38161_All	65 460 PREDICTED: macrophage migration inhibitory factor homolog [Cucumis sativus]	50	1	6	0.791279	52.39	1.12131	41.5422	0.926537	15.3122	1.06531	12.4446	1.35492	21.0535	1.06897	9.09756	0.928812	6.53398	1.05781	4.46235	14.1814	8.6167
CL8929.Contig2_All	146 1303 PREDICTED: 26S proteasome non-ATPase regulatory subunit 13-like isoform 1 [Vitis vinifera]	24.87	3	5	1.11811	26.2738	1.66334	22.205	0.982331	8.82062	1.01583	7.02206	0.804424	8.33268	0.697845	15.8805	0.871845	4.65635	1.1037	2.90738	44.1242	5.40186
CL1838.Contig6_All	175 975 PREDICTED: superoxide dismutase [Fe], chloroplastic-like [Solanum lycopersicum]	28.84	8	8	0.670464	19.7911	0.831021	15.1049	1.02645	6.4402	0.976693	6.04997	0.940465	8.34474	0.887845	13.1925	0.902404	4.29477	1.07913	2.91009	30.1763	9.1001
CL7044.Contig15_All	566 2119 hypothetical protein PRUPE_ppa004026mg [Prunus persica]	21.43	21	6	1.1135	10.3026	1.02997	23.8502	0.892336	11.2204	1.09562	7.59093	0.979285	7.83225	0.942417	5.87874	1.04607	10.5406	0.963144	9.89763	55.9678	7.1958
Unigene16691_All	388 1539 PREDICTED: uncharacterized protein LOC101256404 [Solanum lycopersicum]	27.86	1	8	1.02182	10.5475	0.93169	14.2536	1.00315	5.4854	0.99741	4.80686	1.04095	9.26314	0.93846	13.4955	1.00784	16.0036	0.993765	11.9328	43.9644	4.90674
Unigene17516_All	2 757 unnamed protein product [Vitis vinifera]	40.08	1	2	1.10318	9.0752	1.40736	1.24385	0.88968	0.992405	1.09798	0.708629	1.13441	10.4886	1.02991	11.8823	0.913124	3.38287	1.07048	2.2853	28.0505	5.51611
CL1635.Contig17_All	303 4565 minus strand hypothetical protein PRUPE_ppa000212mg [Prunus persica]	8.3	6	4	1.1079	8.66969	0.825182	21.0708	1.03354	2.67285	0.970474	2.56786	1.03111	6.30791	0.984414	7.32982	1.04539	6.0574	0.963692	5.51531	160.551	7.25439
Unigene37410_All	222842298 gb|EEE79845.1| predicted protein [Populus trichocarpa]	27.48	6	2	1.12875	8.81413	1.24704	4.16336	0.976749	10.878	1.0208	8.85584	0.960736	8.0377	0.865146	2.74715	1.00506	2.53987	0.996259	2.03692	35.7004	5.41455
CL150.Contig2_All	223529961 gb|EEF31888.1| proliferation-associated 2g4, putative [Ricinus communis]	25.23	2	2	1.25477	25.5693	1.21612	21.75	1.04595	15.3473	0.949761	14.9772	1.09795	3.53433	0.851934	6.37038	1.0236	8.25902	0.978925	6.97	47.1084	6.84424
CL2816.Contig7_All	140 2023 minus strand Probable exocyst complex component 4 OS=Arabidopsis thaliana GN=SEC8 PE=1 SV=1	20.7	4	10	1.05783	22.2598	1.033	20.6424	0.970167	3.55782	1.02664	2.91527	0.962494	14.0024	0.999948	10.9113	0.997261	10.205	1.00255	7.70833	68.9952	6.11279
CL6696.Contig4_All	222863574 gb|EEF00705.1| predicted protein [Populus trichocarpa]	58.9	2	6	1.14231	17.6281	1.28054	19.2747	0.9708	9.17866	1.02607	7.71662	0.984211	22.6475	1.19721	15.181	0.953425	12.8115	1.03794	9.82065	16.6606	7.38623
CL7899.Contig1_All	317 892 hypothetical protein PRUPE_ppa011849mg [Prunus persica]	41.15	4	1	0.834979	3.11228	1.2369	18.5117	1.04823	4.81583	0.957453	4.52783	0.845755	1.85169	0.736976	32.8264	0.963729	8.38415	1.02962	6.03092	21.7093	6.69775
CL2252.Contig1_All	96 2363 PREDICTED: exocyst complex component 3-like [Cucumis sativus]	13.89	15	9	1.21402	29.5343	1.21708	32.1928	0.998553	10.6618	1.00148	10.1008	1.05807	12.691	0.904421	16.8361	1.01725	10.2411	0.986417	9.09524	86.6182	4.86865
Unigene24441_All	242 3874 minus strand spliceosomal-like protein [Camellia sinensis]	8.51	1	8	1.03009	18.7909	0.887522	23.933	0.988741	4.11836	1.01018	3.6674	0.959323	7.34732	0.999629	5.36607	1.04361	12.898	0.965129	10.3984	134.648	5.42725
CL14362.Contig1_All	109 558 ribosomal protein S14-like [Solanum tuberosum]	44	6	1	0.815723		1.02925		0.886112		1.10114		0.773113		0.608852		1.12624		0.89842		16.3007	10.6968
Unigene2387_All	2 442 PREDICTED: tubulin beta-3 chain [Glycine max]	48.3	4	2	0.992305	18.5811	0.918888	16.0429	0.997138	5.81115	1.00273	4.93844	1.07252	3.47602	1.04518	17.9593	1.04359	23.2444	0.965143	17.7965	17.1068	4.50049
Unigene5688_All	75 1547 unnamed protein product [Vitis vinifera]	20.77	2	9	1.09006	19.5702	1.24374	18.8904	0.986917	5.65978	1.01177	4.72391	1.1347	8.01919	1.10514	6.1876	0.895902	6.27515	1.08438	4.03238	53.6467	8.90967
CL4276.Contig2_All	1528 2385 minus strand unnamed protein product [Vitis vinifera]	27.27	2	3	0.929839	19.3722	1.08422	30.4475	0.984409	3.73044	1.01401	3.29042	1.01523	4.50642	0.976598	9.89747	0.923956	9.41388	1.06168	6.25433	31.6915	5.26221
Unigene34089_All	297746225 emb|CBI16281.3| unnamed protein product [Vitis vinifera]	45.23	1	7	0.960647	16.8181	1.06159	19.1688	0.966187	7.13134	1.03016	5.95038	0.977443	8.91876	0.972714	12.748	0.984514	7.85059	1.01281	6.15658	27.1286	7.25439
CL7861.Contig3_All	1859 2815 hypothetical protein PRUPE_ppa007651mg [Prunus persica]	27.27	9	7	0.645364	27.5055	0.631252	47.8382	0.991667	15.4225	1.00758	13.9105	0.964772	13.6306	1.00873	10.3819	0.999903	9.10596	1.00042	7.23496	35.2004	8.82178
CL10332.Contig3_All	222858488 gb|EEE96035.1| predicted protein [Populus trichocarpa]	34.12	3	8	0.793959	26.5545	0.906495	25.3267	1.04874	9.40099	0.956996	9.36345	0.81937	10.3013	0.83848	11.6721	0.938446	7.22771	1.05003	5.06409	28.0317	7.02002
CL6991.Contig1_All	62 487 elicitor responsive protein 3 [Camellia sinensis]	69.72	1	7	0.54025	20.2727	0.976557	37.5142	0.917368	7.7203	1.07343	6.12403	1.16532	10.7012	1.36742	13.3778	0.95063	5.30973	1.0402	4.06912	15.6795	4.27197
CL5930.Contig3_All	359478324 ref|XP_003632107.1| PREDICTED: eukaryotic translation initiation factor 2A isoform 2 [Vitis vinifera]gi|296084282|emb|CBI24670.3| unnamed protein product [Vitis vinifera]	23.12	9	8	1.03731	19.9897	1.02155	18.9897	0.978294	4.85082	1.01943	4.25403	0.945923	7.48356	0.95518	5.20825	1.04794	10.0462	0.961418	9.09595	55.696	8.89502
Unigene28211_All	208 1233 minus strand farnesyl diphosphate synthase [Panax ginseng]	27.19	1	6	0.791664	18.2048	1.19022	23.0356	0.946202	7.32262	1.04788	5.81161	0.892413	9.96923	0.793575	20.0588	0.98979	11.6883	1.0084	8.99589	39.3672	6.03662
CL3888.Contig1_All	119 1672 hypothetical protein PRUPE_ppa004079mg [Prunus persica]	28.96	1	12	1.14159	17.4869	1.33852	34.3084	1.05811	10.3092	0.948693	10.9497	1.05376	6.2048	0.950735	10.5723	0.999067	6.91471	1.00109	5.73691	60.8313	6.1001
CL4055.Contig21_All	333108571 gb|AEF15869.1| eukaryotic translation initiation factor 5A4 [Populus tremula x Populus alba]	64.38	2	3	0.974829	24.4014	0.882285	21.1992	0.984988	18.8484	1.0135	18.3805	0.973838	3.1184	1.0197	8.36283	0.92756	11.3341	1.05883	7.51147	17.5137	5.78271
CL9732.Contig1_All	223548055 gb|EEF49547.1| Aspartic proteinase nepenthesin-1 precursor, putative [Ricinus communis]	21.91	2	9	1.32071	28.7984	1.1274	21.9945	0.998823	6.91562	1.00124	6.39395	0.850762	8.67283	0.943854	11.8249	1.05149	7.95053	0.958769	6.69805	46.2056	9.45166
CL5048.Contig2_All	233 1237 minus strand PREDICTED: coatomer subunit beta&apos;-2-like [Fragaria vesca subsp. vesca]	41.79	1	2	0.863722	4.71075	0.792183	9.86294	1.0395	13.9095	0.957305	13.3833	0.933935	12.0537	0.914295	5.61148	0.956796	2.7059	1.035	2.01947	38.1551	6.94678
CL3070.Contig10_All	142 1161 PREDICTED: UDP-glucose 4-epimerase GEPI48-like [Cucumis sativus]	23.24	6	1	0.620436		0.650286		1.06875		0.939264		0.978712		0.8744		1.01775		0.986009		37.2991	7.76709
Unigene34302_All	114 2306 PREDICTED: probable glutamyl-tRNA synthetase, cytoplasmic-like isoform 1 [Vitis vinifera]	19.97	1	12	1.13206	15.4226	1.15085	10.9697	0.972955	7.88474	1.02417	6.38573	1.0054	8.30159	1.00306	4.78139	0.97656	7.97791	1.01926	5.9732	82.7974	7.26904
CL1015.Contig10_All	281 1360 minus strand hypothetical protein PRUPE_ppa007622mg [Prunus persica]	48.06	4	1	1.11516	36.6221	1.15227	22.4081	0.854358	31.7581	1.10118	21.6445	1.1629	2.49976	1.15394	9.15016	0.957195	4.00296	1.03441	2.99025	39.0036	6.82959
CL2351.Contig1_All	155 1369 minus strand PREDICTED: 26S proteasome non-ATPase regulatory subunit 4-like [Glycine max]	24.44	2	7	0.996094	19.8212	1.0144	16.8178	0.996754	7.77418	1.00221	6.85608	1.0639	5.53213	1.0567	4.66351	0.945259	5.76752	1.04447	4.19006	42.6821	4.66553
CL2868.Contig4_All	155 820 PREDICTED: ribulose-phosphate 3-epimerase, cytoplasmic isoform-like [Vitis vinifera]	37.84	5	5	0.917517	8.39599	0.918762	14.3272	0.99878	11.8589	1.00128	11.3311	0.986965	5.83987	0.97828	14.8662	0.99977	8.24712	1.00053	7.00092	23.867	5.26221
Unigene39729_All	222842298 gb|EEE79845.1| predicted protein [Populus trichocarpa]	30.35	6	2	1.17877	0.681403	1.23519	29.9022	1.10526	3.37701	0.906379	3.64994	0.796093	22.5576	0.837131	10.567	1.03422	5.63526	0.971591	4.84229	35.7674	5.17334
CL2438.Contig1_All	223531394 gb|EEF33228.1| uv excision repair protein rad23, putative [Ricinus communis]	23.92	2	4	0.923368	12.5808	0.961983	22.396	0.992578	9.36808	1.00678	8.69663	0.920786	14.4254	0.922872	10.8909	1.09719	8.42907	0.921872	7.67004	41.6961	4.80518
CL118.Contig1_All	223547102 gb|EEF48599.1| 14-3-3 protein, putative [Ricinus communis]	31.08	6	1	0.966173		1.22097		1.10341		0.908546		0.696567		0.583371		0.824434		1.14209		28.2813	4.81787
CL5808.Contig1_All	302143316 emb|CBI21877.3| unnamed protein product [Vitis vinifera]	25.95	2	6	0.923802	8.58574	1.02227	14.0765	0.88075	8.24819	1.10589	6.10622	1.01036	4.33517	0.99572	8.99763	0.985815	14.7903	1.01179	10.6561	44.6636	7.07861
CL1418.Contig1_All	136 1959 PREDICTED: fatty acid amide hydrolase-like [Solanum lycopersicum]	16.12	7	8	1.15179	26.2034	1.06573	35.516	1.01719	7.71878	0.984964	6.7273	1.00896	13.6937	1.00887	8.11951	1.0318	11.3892	0.974662	10.4721	66.3442	7.62061
CL631.Contig5_All	223550506 gb|EEF51993.1| Pantothenate kinase, putative [Ricinus communis]	20.99	3	6	1.1398	14.8017	0.928325	13.4054	1.00932	5.61719	0.991873	5.18375	0.935175	10.6998	0.991985	8.22019	1.00667	3.13842	0.99486	2.55368	100.36	5.60498
CL14099.Contig2_All	194 3181 minus strand PREDICTED: serine/threonine-protein phosphatase BSL3-like [Vitis vinifera]	13.55	16	8	0.995446	25.9063	0.981494	23.8619	1.03078	9.97048	0.972913	9.40046	0.980435	16.0062	0.996901	9.03312	1.08434	9.59304	0.932197	8.93891	105.953	6.15088
Unigene24632_All	80 1225 cinnamate-4-hydroxylase [Gossypium arboreum]	22.77	3	2	1.15264	30.8285	1.24253	9.25155	0.936197	4.99752	1.05591	3.92653	0.984622	1.25452	0.965471	8.19211	1.03421	17.97	0.961426	15.5853	44.2894	9.12939
CL5205.Contig2_All	460372901 ref|XP_004232261.1| PREDICTED: protein SEC13 homolog isoform 2 [Solanum lycopersicum]	45.7	4	9	0.819243	26.0767	0.884973	16.5178	0.979853	9.47065	1.018	8.61407	1.00353	4.14723	1.09297	8.92596	0.946041	6.15468	1.04386	4.45484	32.653	6.30322
Unigene16514_All	315 1931 minus strand PREDICTED: serine/threonine-protein phosphatase 2A regulatory subunit B&apos;&apos; subunit alpha-like [Solanum lycopersicum]	21.89	1	0																	61.8609	5.26221
Unigene20441_All	2745 4052 minus strand hypothetical protein PRUPE_ppa005931mg [Prunus persica]	26.61	2	3	1.27136	21.0275	1.28725	10.5126	0.923119	2.88885	1.06828	2.25391	0.936666	5.65176	1.13242	2.33496	0.971264	2.73216	1.02339	2.07941	48.967	5.60498
CL13027.Contig1_All	256 2820 minus strand PREDICTED: CCR4-NOT transcription complex subunit 10-like [Vitis vinifera]	14.74	2	11	1.22943	10.2554	1.0406	11.4841	0.971651	7.71427	1.02532	6.80189	1.01239	12.0327	1.057	12.2744	1.03407	8.24814	0.972837	7.10094	93.7056	6.43018
CL14358.Contig1_All	223548594 gb|EEF50085.1| pyruvate dehydrogenase, putative [Ricinus communis]	23.04	4	6	0.860302	9.31572	0.800085	17.2843	0.967583	7.96413	1.02893	6.97804	0.963428	11.2316	1.04092	6.29735	0.972153	6.55621	1.02282	5.23303	39.7112	5.63037
Unigene29190_All	37 342 glutaredoxin GRX [Jatropha curcas]	71.57	1	6	0.956706	40.5709	1.1547	50.1647	0.905696	20.5976	1.08378	13.8195	0.970648	11.0674	0.992982	11.1724	0.988353	8.40411	1.00974	6.8119	10.7516	7.23975
CL11245.Contig2_All	105 1232 PREDICTED: aspartate-semialdehyde dehydrogenase-like [Vitis vinifera]	30.32	2	5	0.899336	24.2287	0.86648	9.39845	0.993505	8.3166	1.00582	7.21218	0.891695	13.1853	1.0712	4.00583	0.968784	11.7405	1.0255	9.33511	40.836	7.45947
CL4139.Contig1_All	34398263 gb|AAQ67226.1| protein phosphatase 2A catalytic subunit [Solanum lycopersicum]	30.07	2	4	0.939463	8.8795	1.16999	16.9078	0.967824	7.00775	1.02871	6.10566	0.920474	15.289	0.854103	12.725	1.0552	10.2324	0.955771	8.5558	35.0141	5.0083
CL631.Contig3_All	223550506 gb|EEF51993.1| Pantothenate kinase, putative [Ricinus communis]	22.11	7	7	1.08119	24.9233	1.32144	38.8317	0.960008	13.8657	1.0539	13.216	1.05702	14.1765	1.01965	16.1278	1.00355	7.02226	1.0135	7.49528	100.528	5.71924
CL9033.Contig2_All	223548555 gb|EEF50046.1| Rhicadhesin receptor precursor, putative [Ricinus communis]	44.5	3	8	1.15561	24.4961	0.930596	20.7331	1.00691	5.2845	0.994075	4.83291	0.941045	17.4063	1.03343	10.0182	1.02834	7.75866	0.977456	6.86209	22.92	8.76318
Unigene17513_All	190 2238 PREDICTED: protein CASP [Vitis vinifera]	13.91	3	6	1.04257	20.7277	0.997693	9.28725	1.00361	3.04805	0.996994	2.7232	1.043	14.5305	1.07005	14.6263	0.942273	7.14278	1.04675	5.00761	78.5246	5.63037
CL2807.Contig1_All	160 3318 phosphoenolpyruvate carboxylase [Ricinus communis]	13.3	3	13	1.06562	23.0632	1.13917	31.378	1.01396	7.45287	0.987827	6.46766	1.04075	7.24988	1.09215	9.3809	0.968978	8.27944	1.02539	6.01542	118.646	6.96143
CL3819.Contig1_All	223550276 gb|EEF51763.1| Protein yrdA, putative [Ricinus communis]	41.94	1	6	0.805415	31.5599	0.832778	25.9151	1.07241	10.4302	0.93597	10.6657	0.958997	11.6837	0.967032	14.7809	0.988378	11.384	1.00972	8.39172	26.9203	8.71924
CL648.Contig79_All	222842393 gb|EEE79940.1| predicted protein [Populus trichocarpa]	17.46	58	3	0.975195	6.6424	0.929311	9.68179	0.964519	10.3602	1.03164	8.06104	0.928922	13.8205	0.895696	22.1858	1.08881	11.0628	0.928638	9.75797	90.3749	5.49072
Unigene20692_All	160 1806 Ran GTPase activating protein 2 [Solanum gourlayi]	23.13	1	8	1.13287	13.2016	1.16287	27.0963	0.972955	11.3665	1.02407	10.3038	1.02954	8.90433	1.02524	9.3738	0.960259	9.27761	1.03242	7.40904	59.703	4.70361
Unigene30081_All	93 686 type II peroxiredoxin F [Vitis vinifera]	45.45	1	6	0.756378	26.964	0.729654	18.5355	0.986289	10.8477	1.01234	10.0625	1.02577	7.87019	1.02562	18.9835	0.942058	10.6269	1.04712	7.73157	21.335	8.66064
Unigene18303_All	147861754 emb|CAN83169.1| hypothetical protein VITISV_021914 [Vitis vinifera]	16.17	1	5	1.10785	23.4516	0.947227	27.2714	0.954588	4.17061	1.04045	3.3065	0.935383	14.6149	0.902814	11.9636	1.02697	14.4448	0.978561	13.3381	50.4767	7.45947
CL3318.Contig1_All	172 6705 PREDICTED: U5 small nuclear ribonucleoprotein 200 kDa helicase [Vitis vinifera]	5.33	2	10	1.03982	31.9006	1.00337	20.966	1.01406	5.09831	0.987737	4.79608	1.0305	11.6478	1.15614	5.47396	0.99403	8.75495	1.00516	7.37656	246.59	5.90967
CL11615.Contig2_All	59 1009 minus strand Polygalacturonase inhibitor OS=Pyrus communis GN=PGIP PE=1 SV=1	26.81	1	5	0.404213	33.0815	0.393311	43.8908	0.890789	4.68068	1.09699	3.27634	1.0504	9.37391	1.06728	11.8032	1.05149	10.0836	0.958754	9.46927	34.8481	7.69385
CL14206.Contig2_All	282 1055 minus strand hypothetical protein PRUPE_ppa010162mg [Prunus persica]	38.37	7	3	0.843639	10.9982	1.07564	18.6788	0.969709	6.61429	1.02698	5.76715	0.953131	8.76496	0.964013	30.7395	1.00363	6.49018	0.996785	5.39622	28.9472	4.7417
CL10532.Contig2_All	63334145 gb|AAY40466.1| putative hexose transporter [Vitis vinifera]gi|310877832|gb|ADP37147.1| putative tonoplastic monosaccharide transporter [Vitis vinifera]	17.62	1	7	0.457676	47.0171	0.403599	47.5243	1.04701	8.28417	0.958379	8.0137	1.06167	23.084	1.08781	15.8714	0.972587	10.01	1.02246	7.6746	78.8008	4.97021
Unigene14311_All	333 848 minus strand PREDICTED: uncharacterized protein LOC100779210 [Glycine max]	36.05	2	6	1.07247	24.0779	1.05019	21.7187	0.969738	6.0299	1.02702	5.24054	1.06243	6.8876	1.03972	9.18881	0.987415	7.42127	1.0105	5.60046	19.0302	7.04932
CL6395.Contig2_All	182 871 minus strand vacuolar ATP synthase subunit [Camellia sinensis]	36.09	1	2	0.709685	13.5626	0.874719	15.3399	1.03929	8.1956	0.965373	8.26588	1.01102	6.27669	1.06718	8.20166	0.89724	2.23318	1.0833	1.5122	26.313	8.03076
CL14166.Contig2_All	3 788 heat shock protein 70 [Gossypium hirsutum]	26.34	5	3	0.876606	37.527	0.835028	19.5085	0.972311	16.0653	1.02275	14.7029	1.01179	13.7376	1.0132	13.2453	0.92947	13.5937	1.05721	8.96442	28.5844	4.79248
CL2079.Contig11_All	148 1953 ABC transporter GCN1 [Hevea brasiliensis]	16.45	6	7	0.752971	23.3463	0.714015	12.7173	0.971279	4.57027	1.02565	3.85573	1.00759	22.4182	0.985032	9.30552	1.03715	7.89315	0.970325	6.82827	67.0563	6.37939
CL13.Contig34_All	319 2007 hypothetical protein PRUPE_ppa001709mg [Prunus persica]	17.94	4	2	1.15624	16.2992	1.13079	5.27649	1.1495	9.67664	0.867698	12.2467	0.931511	25.1417	0.858521	9.58543	1.10827	4.55561	0.912927	4.33305	63.6892	5.021
CL5003.Contig1_All	222852373 gb|EEE89920.1| predicted protein [Populus trichocarpa]	37.5	6	9	0.98191	10.8701	1.0121	15.738	0.986717	6.78997	1.01197	5.62558	1.02415	11.3357	1.01005	11.4643	0.940408	7.57041	1.04845	5.31358	37.8673	5.85889
CL11916.Contig3_All	296084555 emb|CBI25576.3| unnamed protein product [Vitis vinifera]	14.22	2	2	1.4229	35.2696	1.22497	29.3601	0.980042	3.37027	1.01784	2.95961	1.01456	3.09255	1.09115	3.91804	0.97755	0.948454	1.01844	0.735154	49.0551	5.40186
CL2404.Contig2_All	148 2289 PREDICTED: ABC transporter F family member 3-like [Cucumis sativus]	16.81	3	9	0.982389	18.7492	0.86532	22.7329	1.01912	6.28199	0.983254	6.01452	0.956448	14.2408	0.949968	10.5212	0.991719	9.51453	1.00703	8.02003	79.4076	6.18896
Unigene4320_All	223 1929 minus strand PREDICTED: calcium-dependent protein kinase 4 [Vitis vinifera]	22.14	3	9	1.02251	13.3547	1.1036	11.4588	1.04241	12.3393	0.962613	12.2672	1.05245	10.2221	0.988795	9.158	1.0049	11.2124	0.996384	9.16979	63.8447	5.63037
Unigene13236_All	600 2036 minus strand unnamed protein product [Vitis vinifera]	20.67	2	6	0.986153	8.43141	0.986963	19.3817	1.00943	7.12639	0.991808	6.44391	0.925402	3.77488	0.980721	6.30738	1.05715	14.6061	0.95416	11.8509	52.2024	7.32764
CL4255.Contig1_All	147801663 emb|CAN76874.1| hypothetical protein VITISV_007099 [Vitis vinifera]gi|297737820|emb|CBI27021.3| unnamed protein product [Vitis vinifera]	29.17	3	6	1.04564	16.2151	1.09518	18.9847	0.985225	7.41664	1.01298	6.14033	1.01974	3.39755	0.970176	9.31577	0.997947	6.75034	1.00199	5.21127	29.9625	7.73779
Unigene2117_All	223535254 gb|EEF36931.1| short-chain type dehydrogenase, putative [Ricinus communis]	27.61	1	6	1.12423	15.7259	1.06332	8.08431	0.981963	8.643	1.01542	7.12868	0.979981	8.21994	0.901378	8.61247	1.00213	4.98369	0.99855	4.07953	27.7502	6.34131
CL12992.Contig1_All	297741579 emb|CBI32711.3| unnamed protein product [Vitis vinifera]	24.14	2	5	1.44567	12.3074	1.18326	14.7526	1.03097	7.514	0.972175	7.01852	0.888724	10.5663	0.983886	13.4194	1.00553	7.26904	0.995872	5.6704	29.17	5.2876
Unigene36881_All	66 551 jasmonate-inducible protein [Diospyros kaki]	60.49	1	6	1.02681	25.4129	1.25838	25.9448	0.916899	13.7018	1.07383	9.78576	0.993831	12.3808	1.07598	10.5301	1.00002	9.70081	1.00031	7.89476	18.4058	5.05908
CL12548.Contig3_All	198 1124 PREDICTED: glyoxylate/hydroxypyruvate reductase HPR3-like [Solanum lycopersicum]	30.1	2	6	0.766295	34.5486	0.815229	28.5719	0.947252	10.4671	1.04646	7.95119	0.977833	14.9052	1.00473	8.39595	1.05388	11.3855	0.956318	10.9027	33.5965	6.41748
CL5971.Contig2_All	136 1209 minus strand hypothetical protein PRUPE_ppa007643mg [Prunus persica]	25.42	3	6	0.894308	15.2948	1.0355	8.58739	1.03104	2.09382	0.972678	1.94098	0.9999	9.43308	1.03675	3.34861	0.935514	8.28765	1.05235	5.9584	40.1817	7.84033
Unigene10431_All	449519836 ref|XP_004166940.1| PREDICTED: eukaryotic translation initiation factor 5A-like [Cucumis sativus]	67.72	3	4	0.929809	31.7133	1.00387	23.8231	1.05131	3.59577	0.954612	3.57934	0.947106	21.0974	1.14887	10.2958	0.914531	3.09109	1.06934	2.09303	17.3217	5.98584
CL6223.Contig2_All	206 652 minus strand hypothetical protein PRUPE_ppa012070mg [Prunus persica]	42.28	7	2	0.784741	27.2061	1.16071	19.3478	0.992189	9.26729	1.00712	8.20926	0.862645	8.91775	0.980205	19.1011	0.937212	8.95953	1.05062	6.74169	16.8369	4.27197
Unigene8193_All	174 2666 PREDICTED: dynamin-related protein 3A-like [Solanum lycopersicum]	15.76	14	3	0.956676	0.645373	1.1484	1.4303	0.970085	2.74419	1.02671	2.33766	1.12212	2.73314	1.07236	10.9154	0.968317	7.00519	1.02592	5.12179	91.6585	6.94678
CL11339.Contig4_All	1287 1811 PREDICTED: patellin-4 isoform 1 [Vitis vinifera]	42.29	5	1	1.0705		1.20502		1.02148		0.981161		1.18387		1.18267		0.916234		1.06797		20.0706	9.23193
CL9934.Contig1_All	222856813 gb|EEE94360.1| 2-dehydro-3-deoxyphosphoheptonate aldolase/ 3-deoxy-d-arabino-heptulosonate 7-phosphate synthetase [Populus trichocarpa]	19.37	1	4	0.977142	15.8066	0.852005	15.3734	0.97784	4.11841	1.0197	3.5301	1.00615	3.92159	1.01251	2.25854	1.07133	7.44	0.942437	7.15839	56.6036	7.84033
CL3631.Contig24_All	223529274 gb|EEF31246.1| vacuolar sorting protein, putative [Ricinus communis]	10.51	7	6	1.01794	28.2437	1.18504	28.4463	0.997959	7.71181	1.00201	6.48695	1.18013	11.6785	1.03486	8.87561	0.950478	7.6287	1.04032	5.67569	89.2951	5.40186
CL12800.Contig1_All	296087211 emb|CBI33585.3| unnamed protein product [Vitis vinifera]	38.3	3	7	0.956651	13.1771	1.0263	33.4541	0.964317	5.36735	1.03182	4.30231	0.968932	18.8509	1.08293	10.275	1.04663	5.16853	0.962693	4.39211	36.9329	4.51318
CL81.Contig9_All	187 1755 minus strand AP-2 complex subunit alpha-1 OS=Arabidopsis thaliana GN=ALPHA-ADR PE=1 SV=1	21.22	16	1	0.812187		0.79494		0.918394		1.07253		1.04897		1.18826		0.916583		1.06769		59.8191	7.62061
Unigene12690_All	217 4410 PREDICTED: translocase of chloroplast 159, chloroplastic-like [Vitis vinifera]	6.87	1	7	1.02485	14.3044	0.875812	12.0238	1.02859	3.45503	0.974859	3.1596	1.00821	9.46758	1.14753	16.0679	0.974875	6.22184	1.02029	4.82266	148.898	4.76709
CL4282.Contig1_All	223534353 gb|EEF36062.1| 60S ribosomal protein L8, putative [Ricinus communis]	29.5	1	4	0.743739	24.653	0.948006	18.7789	1.00637	7.93558	0.994521	6.77111	0.934827	9.14383	0.831894	11.5892	1.05812	9.40788	0.953406	8.8354	28.2588	10.9751
CL1145.Contig2_All	62 808 40S ribosomal protein S6A [Hevea brasiliensis]	32.93	2	4	0.892959	8.34982	1.01161	7.88711	1.05064	8.66468	0.955317	7.98341	0.969187	6.33551	1.04488	3.23938	0.941508	1.91891	1.04756	1.40807	28.2746	10.7114
CL11223.Contig1_All	124 1092 minus strand PREDICTED: uncharacterized protein At2g37660, chloroplastic-like [Solanum lycopersicum]	29.1	1	5	0.788221	15.2643	0.845758	27.2949	1.0281	8.59823	0.975288	8.50931	0.956785	6.63466	1.00909	15.9328	1.00024	9.5643	1.00015	7.29023	34.8882	8.98291
Unigene53657_All	2 2866 PREDICTED: vacuolar protein sorting-associated protein 41 homolog [Vitis vinifera]	15.29	16	6	0.954399	11.662	0.99443	8.17002	0.951222	4.25756	1.04343	3.57937	0.978444	8.00497	1.05705	16.2922	0.995048	10.1561	1.00428	8.67547	107.013	6.03662
Unigene55070_All	243 5750 minus strand PREDICTED: callose synthase 9-like isoform 1 [Glycine max]	6.21	8	7	1.14745	21.555	1.29684	17.508	0.987394	5.95611	1.01137	4.98625	1.07648	15.0432	0.989753	12.0842	0.997574	7.57061	1.0023	6.2258	211.46	8.06006
CL2296.Contig1_All	242 1408 enoyl-[acyl-carrier-protein] reductase [Camellia chekiangoleosa]	24.94	5	3	0.866907	16.9312	0.826176	16.1196	1.00921	5.92661	0.992016	5.05974	0.967458	10.9893	1.01951	17.1073	0.993597	8.9356	1.0055	7.64177	41.3053	8.54346
Unigene3412_All	449501685 ref|XP_004161437.1| PREDICTED: d-3-phosphoglycerate dehydrogenase, chloroplastic-like [Cucumis sativus]	34.82	2	3	1.21732	41.6511	1.10934	12.7477	1.09724	10.6935	0.914015	10.9727	1.04885	8.62438	1.02912	10.8844	0.911524	5.55402	1.07177	3.69515	23.5075	6.12549
CL1971.Contig1_All	359484230 ref|XP_003633084.1| PREDICTED: putative clathrin assembly protein At5g35200 isoform 2 [Vitis vinifera]	17.41	12	6	1.20656	13.7034	0.962624	18.7348	0.974661	4.84276	1.02266	4.21704	0.921925	14.4836	0.928844	17.5908	1.03435	12.2371	0.972608	9.74622	59.5841	6.27783
CL5866.Contig1_All	296084134 emb|CBI24522.3| unnamed protein product [Vitis vinifera]	31.25	5	6	1.12053	23.8138	1.04537	20.657	1.05741	10.4793	0.949311	9.88398	0.947889	6.07714	0.936652	13.7423	1.02914	13.9239	0.97681	10.8784	32.0604	5.42725
Unigene29938_All	222871262 gb|EEF08393.1| predicted protein [Populus trichocarpa]	26.41	1	5	1.00853	31.0104	1.18883	47.4014	0.955649	10.9601	1.03927	8.3707	0.999467	11.3747	1.04123	10.1278	0.946673	11.6936	1.04337	8.00675	30.3201	8.77783
Unigene26046_All	43 828 PREDICTED: uncharacterized protein LOC100247848 [Vitis vinifera]	33.97	1	6	1.06694	5.68704	0.987359	24.0805	0.892103	20.6559	1.09583	16.8398	0.910963	9.23136	0.97976	6.4542	1.10894	16.1708	0.912384	17.1601	28.8134	5.33838
CL3944.Contig1_All	449445892 ref|XP_004140706.1| PREDICTED: 40S ribosomal protein S16-like [Cucumis sativus]gi|449464500|ref|XP_004149967.1| PREDICTED: 40S ribosomal protein S16-like [Cucumis sativus]gi|449495622|ref|XP_004159897.1| PREDICTED: 40S ribosomal protein S16-like [Cucumis sativus]gi|449497669|ref|XP_004160469.1| PREDICTED: 40S ribosomal protein S16-like [Cucumis sativus]gi|449501676|ref|XP_004161434.1| P…	56.34	3	8	0.942708	32.3989	0.969614	31.4036	0.950758	9.24922	1.04383	7.2181	0.937611	9.84785	0.880628	8.66858	1.06742	6.17866	0.945892	5.63206	16.1898	10.0376
Unigene6309_All	64 1095 PREDICTED: vesicle-fusing ATPase-like [Vitis vinifera]	21.22	1	7	1.103	15.8744	0.97818	20.7387	1.00837	5.24943	0.992759	4.88678	0.932849	10.8939	0.938235	7.90092	0.986573	6.07786	1.01113	4.96043	37.6815	9.05615
Unigene33161_All	224131730 ref|XP_002328094.1| predicted protein [Populus trichocarpa]gi|118483895|gb|ABK93838.1| unknown [Populus trichocarpa]gi|222837609|gb|EEE75974.1| predicted protein [Populus trichocarpa]gi|222850025|gb|EEE87572.1| predicted protein [Populus trichocarpa]	59.82	1	2	1.06869	20.3713	0.955083	23.0627	0.994314	7.47137	1.00524	6.87285	0.888208	6.83107	0.883053	3.902	1.03185	8.56204	0.974627	6.94226	12.3414	9.36377
CL710.Contig37_All	317 2857 minus strand PREDICTED: beta-galactosidase 3 [Vitis vinifera]	13.34	59	8	0.590613	43.8309	0.515564	51.2452	1.0602	7.67009	0.946843	8.02093	1.14857	15.3728	1.11778	10.4852	1.05069	4.85181	0.959417	4.16086	94.1955	7.21045
CL4704.Contig4_All	45 491 minus strand RecName: Full=Cyanate hydratase; Short=Cyanase; AltName: Full=Cyanate hydrolase; AltName: Full=Cyanate lyase	48.99	4	5	0.851399	18.66	1.01645	11.3072	0.997328	11.2169	1.00256	9.96141	0.999466	10.6691	1.0052	11.5619	1.01662	9.83739	0.986904	7.93479	16.6006	6.94678
CL6591.Contig3_All	367 1299 hypothetical protein PRUPE_ppa008165mg [Prunus persica]	21.54	2	5	0.871608	19.4527	0.783199	9.49401	0.977348	15.0465	1.01993	12.748	0.934957	12.7252	0.911802	13.0788	1.09932	2.69994	0.920145	2.65049	34.196	6.30322
CL3121.Contig1_All	297734126 emb|CBI15373.3| unnamed protein product [Vitis vinifera]	13.5	4	8	1.19377	21.3289	1.13803	15.5321	1.01816	7.39891	0.9841	6.96251	1.08789	14.9973	1.10456	12.6157	1.02955	9.23033	0.976484	7.4237	73.0878	6.69775
CL3436.Contig6_All	39 1412 PREDICTED: serine carboxypeptidase-like 51-like [Solanum lycopersicum]	17.47	5	6	1.00924	11.917	1.0176	30.743	1.00734	5.6592	0.993656	4.90782	1.05147	9.9204	1.12936	15.5357	0.948561	2.43904	1.04185	1.76939	50.2468	6.1001
CL12614.Contig2_All	88 966 PREDICTED: eukaryotic translation initiation factor 3 subunit G-B [Vitis vinifera]	37.54	2	6	0.875173	17.6871	0.889136	20.9224	0.941298	15.574	1.05223	13.6	0.998018	10.9148	0.90577	20.9944	1.00603	7.27278	0.995473	5.67803	32.5515	8.11865
Unigene471_All	45 1184 PREDICTED: 3-isopropylmalate dehydrogenase, chloroplastic-like [Solanum lycopersicum]	25.53	1	1	0.889067	3.34177	0.873943	18.9251	1.01286	1.69008	0.988687	1.53455	0.772561	10.4231	0.77087	4.36769	1.05544	5.98997	0.954263	5.34818	41.5334	6.80029
CL14378.Contig1_All	297734795 emb|CBI17029.3| unnamed protein product [Vitis vinifera]	17.22	3	1	0.82132		0.843439		0.892251		1.0957		0.857044		1.17785		1.07978		0.935928		66.5785	7.29834
Unigene550_All	147858113 emb|CAN81413.1| hypothetical protein VITISV_031170 [Vitis vinifera]	12.15	1	8	1.04192	8.32066	1.09777	11.6482	1.0175	8.10441	0.984689	7.83069	1.03247	12.3743	1.11133	10.7547	0.962685	7.55439	1.03047	5.4503	110.286	5.04639
CL43.Contig11_All	64 2037 minus strand PREDICTED: long chain acyl-CoA synthetase 4-like [Solanum lycopersicum]	13.53	6	3	0.684302	9.1336	0.624068	15.5398	1.07538	5.45205	0.933387	5.78262	0.896722	14.6196	1.00948	1.08012	0.962363	10.7402	1.03073	7.60152	73.1775	6.96143
CL4185.Contig4_All	231 872 minus strand PREDICTED: probable glutathione S-transferase [Vitis vinifera]	30.37	2	1	1.04701	13.2417	2.15609	32.4817	1.10293	1.23062	0.908902	1.32355	0.652948	5.61128	0.466758	15.2817	1.03746	0.768679	0.970077	0.66371	24.7296	5.73193
Unigene8750_All	104 1273 hypothetical protein PRUPE_ppa006884mg [Prunus persica]	24.62	1	6	1.26793	22.4368	1.38738	40.5136	0.921213	7.84014	1.07002	5.93651	1.15895	15.9805	1.06707	23.7934	0.971891	10.3983	1.02303	7.86327	43.6232	6.34131
CL7627.Contig1_All	70 1194 actin [Cleistogenes songorica]	22.93	1	1	0.854025	20.3066	0.858665	14.1111	1.02139	9.46976	0.981238	9.30572	0.981042	13.233	0.91483	17.834	1.07405	14.585	0.940555	14.8444	41.6129	5.69385
Unigene18004_All	67 3087 PREDICTED: vam6/Vps39-like protein [Vitis vinifera]	12.41	1	10	1.03733	10.9925	0.939103	17.8346	1.02094	6.9624	0.981638	6.4401	1.03796	13.1665	1.07182	15.5233	1.01912	8.53984	0.984859	6.76998	111.973	6.99072
CL11824.Contig10_All	177 545 minus strand 5-methyltetrahydropteroyltriglutamate--homocysteine methyltransferase OS=Solenostemon scutellarioides GN=MET PE=1 SV=2	49.59	1	2	1.20996	50.8273	1.37995	55.2495	1.00777	9.82263	0.993304	8.44303	1.07449	17.0542	1.01676	17.3275	0.88777	4.26442	1.09094	2.75316	13.7881	6.91748
CL1090.Contig1_All	444 1088 minus strand unknown [Medicago truncatula]	45.12	4	2	1.24818	8.0859	1.5147	11.2852	0.946411	7.38569	1.04769	6.18751	1.02938	3.86362	0.894623	19.7321	0.912566	6.78045	1.07093	4.48831	23.7252	7.40088
Unigene32917_All	40 1557 minus strand PREDICTED: beta-glucosidase 44-like [Glycine max]	14.43	1	6	1.79653	38.7754	1.71002	39.2167	0.987416	10.9199	1.01135	9.50971	0.999316	10.232	1.13012	12.9996	0.977757	3.50089	1.0183	2.65787	57.9651	8.96826
CL1435.Contig6_All	74 883 L-galactose-1-phosphate phosphatase [Actinidia deliciosa]	36.3	9	8	1.13655	24.7111	1.27314	27.4404	0.981284	6.86605	1.0166	5.69349	1.13303	12.9263	1.0319	15.9996	0.938845	11.1032	1.04955	8.33711	29.1698	5.63037
CL11523.Contig2_All	367 2151 PREDICTED: phosphatidylinositide phosphatase SAC1-like [Solanum lycopersicum]	14.29	4	7	0.984076	22.9345	0.900983	35.4394	1.05252	11.2031	0.953652	10.193	1.0138	9.72339	0.920228	9.52445	1.00878	10.916	0.993248	8.9006	67.8379	8.1333
CL8879.Contig1_All	450 1322 PREDICTED: alpha-soluble NSF attachment protein-like isoform 2 [Solanum lycopersicum]	31.96	1	9	0.700273	26.1114	1.27776	18.1896	1.02224	8.82036	0.980485	7.70614	0.919056	15.5398	0.774901	21.6267	0.958027	9.0576	1.03423	7.14878	32.8203	5.09717
CL8024.Contig1_All	116 856 minus strand allene oxide cyclase [Camellia sinensis]	28.34	1	2	1.09561	24.1356	1.01628	10.0764	0.999746	10.4162	1.00042	8.64588	1.06493	8.64137	1.08193	10.2014	0.976573	10.1021	1.01925	7.36041	26.4406	8.93896
Unigene24254_All	391 1506 minus strand PREDICTED: GDSL esterase/lipase At1g09390-like [Vitis vinifera]	26.61	7	7	0.912405	19.1099	0.805385	38.8483	1.0329	9.0358	0.970644	8.53057	0.844119	16.0859	0.90823	13.6708	0.980884	9.17305	1.01577	6.77116	41.2808	8.68994
CL4515.Contig1_All	30 2321 minus strand PREDICTED: subtilisin-like protease-like isoform 1 [Solanum lycopersicum]	14.53	2	7	1.12481	27.6312	1.10207	22.0357	0.98966	10.4998	1.00936	8.86933	0.888209	7.31339	0.937433	14.8432	1.00225	7.36498	0.998494	5.98665	81.2747	9.14404
CL10142.Contig2_All	1083 1583 PREDICTED: c-1-tetrahydrofolate synthase, cytoplasmic [Vitis vinifera]	50.3	3	7	1.13708	35.3377	1.12279	20.7187	1.03329	4.40415	0.970656	4.2741	1.00975	11.7977	0.9549	14.7183	0.961316	12.4873	1.0306	9.40394	18.1556	7.40088
CL7299.Contig8_All	302142694 emb|CBI19897.3| unnamed protein product [Vitis vinifera]	25.88	1	8	1.12612	28.9254	0.962868	14.5861	1.00404	8.90854	0.996382	7.88377	0.978673	6.88243	0.975152	6.62731	0.995617	2.59528	1.00383	2.08224	50.8738	6.40479
CL6982.Contig5_All	91 1713 minus strand unnamed protein product [Vitis vinifera]	20.89	5	7	0.83342	7.0345	0.751856	18.6565	1.00654	5.58998	0.994327	4.87808	0.982521	7.18447	0.96346	18.6345	1.03477	6.30866	0.972252	5.64252	58.6893	5.31299
Unigene22094_All	296080872 emb|CBI18801.3| unnamed protein product [Vitis vinifera]	37.99	1	8	2.13009	60.6825	2.34804	37.113	0.924523	10.9362	1.06913	8.10126	1.00858	14.3018	1.04831	17.3427	1.0348	14.5673	0.975058	12.2681	38.6824	6.31592
CL6395.Contig3_All	2267583 gb|AAB72177.1| vacuolar H+-ATPase subunit E [Gossypium hirsutum]	33.33	3	3	0.832316	13.1398	0.876526	11.2262	1.04571	3.62537	0.959538	3.42467	1.09904	4.92344	1.08317	2.54976	0.921503	2.11531	1.06366	1.49254	27.9967	7.40088
CL2680.Contig3_All	297739147 emb|CBI28798.3| unnamed protein product [Vitis vinifera]	25.18	2	6	0.895671	6.34514	0.896659	14.6088	1.02249	7.26249	0.980263	7.04507	1.09553	13.9693	1.00389	4.50557	0.978934	4.41618	1.01735	3.34164	47.4432	5.2749
Unigene25407_All	297741329 emb|CBI32460.3| unnamed protein product [Vitis vinifera]	27.1	1	9	0.808477	8.4297	0.91693	6.19474	0.988725	12.0461	1.01019	10.4128	1.01892	13.9682	0.90763	7.72572	0.987912	8.8011	1.01009	7.33186	49.5303	5.0083
CL3923.Contig7_All	142 1065 plastid lipid-associated protein [Vitis pseudoreticulata]	31.17	12	9	1.20857	19.9132	1.29583	21.9582	1.04108	2.79173	0.963789	2.62434	0.942464	9.4521	0.884472	9.21741	0.99207	9.57015	1.00673	7.57169	33.8248	8.06006
CL11586.Contig2_All	297735584 emb|CBI18078.3| unnamed protein product [Vitis vinifera]	15.61	5	10	1.19388	14.9247	1.15611	19.2672	1.01994	8.17636	0.982527	7.14189	1.06317	14.5371	0.967556	13.0651	1.00822	6.639	0.993704	5.2233	101.977	5.75732
Unigene11656_All	113 1069 cinnamoyl-CoA reductase [Camellia oleifera]	26.33	3	5	0.983461	11.5735	1.06963	5.58019	0.940386	11.0837	1.05303	9.39072	1.06368	10.1038	0.913036	15.235	1.11881	13.3106	0.904415	14.6122	34.974	5.5415
CL6272.Contig1_All	315 1931 minus strand PREDICTED: serine/threonine-protein phosphatase 2A regulatory subunit B&apos;&apos; subunit alpha-like [Solanum lycopersicum]	19.11	3	1	0.8831	16.6581	1.36524	6.49298	0.905348	6.86932	1.08409	4.88447	1.19747	6.74706	0.952756	4.03162	0.907748	7.25622	1.07482	4.74836	61.7989	5.13525
Unigene5431_All	94 2508 PREDICTED: probable exocyst complex component 6-like [Solanum lycopersicum]	10.68	1	8	1.05076	21.7915	1.21719	26.5279	0.956208	5.89313	1.03901	4.98523	1.1117	13.7595	0.931993	7.31473	0.968714	8.23371	1.0256	6.03274	91.0219	6.65381
CL10421.Contig3_All	93 2192 minus strand hypothetical protein PRUPE_ppa002052mg [Prunus persica]	16.57	3	8	0.8087	14.9309	0.766041	15.6832	1.03657	3.97428	0.967786	3.91347	0.943988	9.00371	0.993553	12.7384	1.1055	15.0082	0.914506	14.3248	75.6576	9.01221
CL8917.Contig2_All	223543441 gb|EEF44972.1| BRASSINOSTEROID INSENSITIVE 1-associated receptor kinase 1 precursor, putative [Ricinus communis]	15.03	3	5	1.06526	20.7683	1.06544	24.2193	0.980339	4.40387	1.0176	3.70353	1.09479	6.50271	1.08487	4.62641	0.998002	2.66902	1.00189	2.13552	57.0311	7.37158
Unigene28572_All	2 289 minus strand unknown [Lotus japonicus]	63.54	1	3	0.73595	7.83559	0.787418	15.0929	0.985729	6.45656	1.01285	5.35048	0.989669	4.08765	1.01746	6.18723	0.983714	7.56973	1.01349	6.21116	10.3793	8.63135
Unigene6191_All	136 633 minus strand superoxide dismutase [Fagus sylvatica]	28.31	10	3	0.568373	27.995	0.772194	37.6457	1.04852	10.2267	0.957192	10.1422	1.22012	11.8862	1.17538	17.0144	0.987037	6.16552	1.01081	4.87983	16.6764	6.60986
CL3151.Contig2_All	108 779 minus strand PREDICTED: uncharacterized isochorismatase family protein pncA [Vitis vinifera]	37.5	3	6	1.02681	9.40881	1.17546	20.7994	1.01921	4.48162	0.983168	4.24406	0.995214	6.97737	0.975346	8.51928	0.921373	4.17036	1.06381	2.92028	24.3592	5.50342
CL10785.Contig1_All	274 879 minus strand PREDICTED: pleckstrin homology domain-containing family A member 8-like [Solanum lycopersicum]	50.99	2	8	0.946681	41.8915	1.19363	11.1519	1.01325	8.24802	0.988367	7.50317	0.827363	19.4539	0.745391	12.6024	0.954603	4.21588	1.03688	3.19919	22.4862	6.66846
CL1722.Contig1_All	223528035 gb|EEF30115.1| developmentally regulated GTP-binding protein, putative [Ricinus communis]	24.18	1	6	1.08536	17.0638	1.02346	9.34868	1.03903	5.9281	0.965605	5.44048	1.03169	7.38529	1.09628	7.66648	0.974811	8.89548	1.02068	6.50701	41.1779	8.55811
CL8683.Contig7_All	69 569 translationally controlled tumor protein [Hevea brasiliensis]	40.72	5	2	1.19109	34.5275	1.20174	39.6463	1.06728	8.88618	0.940279	8.47193	0.962491	15.2836	0.963526	15.6203	0.928596	6.56858	1.05799	4.87096	18.8466	4.729
CL2781.Contig1_All	172 1134 epoxide hydrolase [Solanum tuberosum]	28.35	2	7	0.365922	26.3827	0.437372	32.9229	0.982382	4.17128	1.01581	3.48386	1.14897	2.68245	1.10975	12.8069	0.974438	6.11985	1.02098	4.54746	36.3215	6.32861
CL650.Contig2_All	255 2969 argonaute 4-like protein [Pelargonium x hortorum]	11.71	4	7	1.23106	32.9809	1.19324	5.93043	0.972955	10.9739	1.02417	9.90708	1.02269	11.6264	1.00301	3.33664	1.06971	5.74248	0.94406	5.0646	101.406	8.74854
CL7459.Contig1_All	366 1991 calcium-dependent protein kinase 1 [Panax ginseng]	13.84	4	5	1.00979	29.0395	1.07026	8.62713	0.978053	10.5487	1.01965	9.59241	0.987616	8.20299	0.876048	6.06062	0.965112	7.0627	1.02851	5.13254	60.6356	6.84424
CL14161.Contig1_All	162 710 hypothetical protein VITISV_011749 [Vitis vinifera]	36.61	4	2	0.69377	26.1283	0.805093	14.1139	0.898832	4.16794	1.08986	3.12183	0.86514	7.25138	0.997271	5.50335	1.02144	16.6081	0.983033	12.5991	20.814	10.3013
CL5065.Contig1_All	96 1223 minus strand hypothetical protein PRUPE_ppa007408mg [Prunus persica]	29.26	6	8	1.0102	23.0067	1.00263	20.1882	1.00108	9.46533	0.99924	7.92201	1.00234	6.33075	1.08169	8.78127	0.949725	6.89157	1.04093	4.87649	43.8551	4.85596
CL7767.Contig4_All	453 6539 hypothetical protein PRUPE_ppa000062mg [Prunus persica]	5.13	2	8	1.03221	13.2486	0.909275	15.8199	1.00098	10.1819	0.999313	9.77485	0.967136	9.30881	0.999896	15.264	1.09362	9.18709	0.924384	8.72241	223.545	6.60986
Unigene33971_All	110 868 minus strand hypothetical protein PRUPE_ppa005845mg [Prunus persica]	32.02	1	4	0.992953	14.9736	1.10596	19.0058	0.97488	4.5427	1.02246	3.95517	0.915953	4.72406	0.946554	9.21194	0.929308	8.32979	1.05691	5.69133	27.6972	6.771
CL4689.Contig1_All	296084876 emb|CBI28285.3| unnamed protein product [Vitis vinifera]	12.83	5	6	1.191	11.7285	0.994735	41.243	1.04619	9.31495	0.959249	8.47922	0.942089	8.94633	1.06566	13.524	1.05711	12.7075	0.953995	11.7649	61.9845	6.62451
CL3463.Contig2_All	188 796 minus strand small GTPase [Hevea brasiliensis]	50.74	10	5	0.850685	16.7257	0.931172	20.9877	0.958963	9.26318	1.03609	7.20424	0.879703	15.9705	0.901083	20.5164	0.882742	4.9458	1.09501	3.31095	22.6322	5.2749
CL590.Contig8_All	2 301 PREDICTED: LOW QUALITY PROTEIN: ATPase 4, plasma membrane-type-like [Cucumis sativus]	65	1	1	0.376746	15.404	0.359335	25.3555	1.07698	12.1148	0.925536	12.4965	1.07658	9.01678	1.07255	0.0343069	0.965611	7.18318	1.0265	5.45339	10.7676	5.21143
CL7831.Contig3_All	192 1670 minus strand PREDICTED: calcium-dependent protein kinase 4-like [Solanum lycopersicum]	20.28	5	7	1.02383	10.428	1.19678	10.7046	0.961579	9.99666	1.03408	7.89805	1.00189	9.9591	0.999988	11.8563	0.972599	8.3913	1.02242	6.77994	55.546	6.03662
CL150.Contig6_All	296081116 emb|CBI18248.3| unnamed protein product [Vitis vinifera]	31.46	2	4	1.02661	17.6926	1.01812	29.0535	0.910712	3.54014	1.07933	2.64529	0.890398	13.0362	0.920394	12.0584	1.14678	9.72478	0.881542	9.99124	43.1684	6.85889
CL9786.Contig1_All	250 924 PREDICTED: stress-related protein-like [Vitis vinifera]	36.44	5	7	0.764338	22.0001	0.918391	10.6003	1.04703	11.6965	0.958518	12.2779	0.951455	14.004	0.792947	16.4562	0.989952	11.2409	1.00845	8.49425	25.2554	6.69775
CL12747.Contig1_All	416 3643 PREDICTED: uncharacterized protein LOC100242423 [Vitis vinifera]	12.36	2	9	1.03287	22.9017	0.917708	13.0563	1.02043	5.00472	0.982081	4.60436	1.06279	7.29166	1.07279	11.2037	1.05924	10.8683	0.952347	9.6882	118.478	5.35107
CL1553.Contig1_All	213 839 hypothetical protein PRUPE_ppa011337mg [Prunus persica]	32.06	5	6	0.712712	27.3228	0.96028	26.632	0.965201	4.70563	1.03104	3.97494	0.904188	12.6865	0.753929	11.2174	0.941357	5.62268	1.04767	4.21328	23.9974	6.22705
Unigene6039_All	26 1663 minus strand carotenoid cleavage dioxygenase 1 [Vitis vinifera]	20.51	1	9	0.968663	26.1909	0.828641	13.19	1.00801	13.8112	0.993022	12.2304	1.03761	13.991	1.04258	13.5607	0.957847	9.18503	1.03437	6.8311	61.3113	6.55127
CL3461.Contig1_All	107 1582 PREDICTED: calcium-dependent protein kinase 3 [Vitis vinifera]	19.51	2	2	0.8376	14.9923	0.941611	23.4244	0.901496	18.132	1.08466	12.1483	1.00222	5.00814	0.785889	8.63205	1.14598	9.55815	0.880727	10.5279	55.7011	6.1001
CL1713.Contig1_All	178 3042 minus strand PREDICTED: L-arabinokinase-like [Vitis vinifera]	13.09	1	7	0.875273	17.3699	0.951963	11.3826	1.05639	9.07566	0.950216	9.52204	1.06124	16.5472	1.00689	13.366	1.03021	9.70575	0.975947	7.7927	105.237	6.31592
CL7911.Contig1_All	157 2001 minus strand PREDICTED: probable inactive receptor kinase At1g48480 [Vitis vinifera]	15.93	1	7	1.78912	13.0772	1.35771	34.5087	0.963939	9.22053	1.03181	8.06181	1.03282	10.5676	0.982573	12.4695	1.04709	4.79805	0.962288	4.23874	66.7489	8.30908
Unigene12432_All	121 1044 unnamed protein product [Vitis vinifera]	21.75	2	2	0.912197	7.11254	0.932193	9.21255	1.03255	2.39145	0.971351	2.25447	1.0071	3.62769	1.03991	8.28177	0.912727	4.17407	1.07079	2.90134	33.5681	6.03662
CL6628.Contig1_All	198 629 PREDICTED: 40S ribosomal protein S12-like [Solanum lycopersicum]	41.67	1	2	1.12102	3.31873	1.18003	14.0375	0.976154	8.79171	1.02109	7.06202	0.804154	21.2894	0.812193	17.1668	0.978577	7.60566	1.01744	5.67077	15.1887	5.99854
CL9142.Contig1_All	230 1945 PREDICTED: gamma-glutamyltranspeptidase 1-like [Solanum lycopersicum]	14.69	1	5	0.56713	22.7271	0.517013	42.0036	1.00932	3.02572	0.991934	2.67665	0.95501	13.1465	0.906028	15.201	1.07018	9.21739	0.943678	7.96127	61.6538	8.5874
CL2006.Contig18_All	41 2539 hypothetical protein PRUPE_ppa001398mg [Prunus persica]	13.69	10	8	0.825104	22.8148	0.800869	28.3926	0.993087	8.51707	1.00632	7.63445	1.04872	16.6349	1.04662	10.1215	0.976464	13.6957	1.01934	9.76872	92.6501	5.79541
CL3032.Contig5_All	297738495 emb|CBI27740.3| unnamed protein product [Vitis vinifera]	6.84	4	6	1.10661	23.2173	0.849255	18.2469	0.994157	25.0258	1.0027	21.3621	1.02246	13.7044	0.991077	18.7192	1.04701	6.35153	0.962274	5.42065	115.619	6.354
CL9661.Contig1_All	140 2410 minus strand hypothetical protein PRUPE_ppa001844mg [Prunus persica]	16.12	2	10	0.988823	11.521	1.01823	14.6562	1.00552	4.47956	0.995242	4.00479	0.989028	8.62117	0.970277	6.43569	1.02513	7.76046	0.980045	6.62926	85.9598	6.65381
CL9420.Contig3_All	59 2206 minus strand unnamed protein product [Vitis vinifera]	17.18	2	9	1.13987	14.4233	0.921861	17.5191	0.991402	12.2835	1.00782	10.4666	0.854709	10.3228	0.988434	8.76616	1.04737	8.2427	0.962099	7.641	81.54	6.32861
Unigene22311_All	147774268 emb|CAN65552.1| hypothetical protein VITISV_033330 [Vitis vinifera]gi|297736349|emb|CBI25072.3| unnamed protein product [Vitis vinifera]	19.38	1	1	1.42281		1.07442		0.951603		1.04309		0.796509		0.884826		0.973952		1.02137		37.4577	8.1626
CL7822.Contig8_All	302141642 emb|CBI18773.3| unnamed protein product [Vitis vinifera]	32.7	6	4	1.17854	13.0138	2.07457	21.4378	0.903523	1.30015	1.08569	0.964701	0.940312	3.36114	0.705879	7.28395	1.01202	5.51119	0.990055	4.61599	36.3989	8.98291
CL11830.Contig1_All	222874511 gb|EEF11642.1| predicted protein [Populus trichocarpa]	35.47	6	2	1.02074	5.97625	1.1101	49.3917	0.910725	15.8302	1.07932	13.0177	0.970754	13.6713	0.87769	8.6666	1.04172	12.5174	0.966655	10.7969	19.2517	9.74463
CL2939.Contig21_All	455 1501 minus strand serine/threonine protein kinase [Camellia sinensis]	26.93	21	6	0.696584	26.7442	0.820229	37.5587	0.981939	7.66048	1.01608	6.27504	0.813441	13.8796	0.843515	16.2115	1.01122	10.6644	0.990322	8.91628	40.1012	5.84619
CL7189.Contig1_All	102 2990 PREDICTED: vacuolar protein sorting-associated protein 11 homolog [Vitis vinifera]	11.21	2	9	0.965603	20.0003	0.850959	21.1746	1.06125	6.21408	0.945911	6.44893	0.952923	8.53074	1.0076	6.73682	0.98861	7.83857	1.00954	5.9133	108.832	6.30322
Unigene6493_All	82 504 minus strand PREDICTED: 40S ribosomal protein S12-like [Solanum lycopersicum]	49.65	1	3	1.04799	21.4234	1.05925	14.2027	0.981697	5.43131	1.0164	4.65087	0.892244	11.2898	0.878416	20.5231	0.969603	5.76883	1.02485	4.32154	14.9106	6.26514
Unigene6422_All	222852259 gb|EEE89806.1| predicted protein [Populus trichocarpa]	19.96	1	7	0.890795	23.05	0.857466	21.289	1.00929	9.7112	0.991884	9.10873	1.0819	12.1781	1.06508	10.6357	0.928674	3.94147	1.05791	2.73299	49.5384	8.41162
Unigene14220_All	97 3903 minus strand putative 5-oxoprolinase [Camellia sinensis]	8.51	1	8	0.979332	21.98	0.82188	15.1401	1.02538	7.22785	0.977699	6.41502	0.889034	18.7561	0.976242	9.17157	1.10446	7.05229	0.916003	6.67255	138.01	6.02393
CL13415.Contig1_All	171 1505 unnamed protein product [Vitis vinifera]	16.63	1	6	1.21992	13.8758	1.13027	26.0325	0.979636	2.1474	1.01825	1.85593	0.9782	9.23694	1.01442	5.6307	1.0134	7.38046	0.989519	5.83411	47.2495	5.35107
CL3070.Contig8_All	3 791 PREDICTED: UDP-glucose 4-epimerase GEPI48-like [Solanum lycopersicum]	29.28	3	1	0.930966		0.740943		1.03383		0.970212		0.920112		1.00903		1.05121		0.958994		29.1627	6.40479
CL871.Contig3_All	223541383 gb|EEF42934.1| isocitrate dehydrogenase, putative [Ricinus communis]	30.81	3	2	0.936882	22.5718	1.22428	27.7782	1.01745	8.27213	0.984732	8.00108	1.02107	8.65799	0.988642	11.9139	1.00025	6.43227	1.00013	5.40361	40.6529	7.03467
CL2188.Contig1_All	180 1430 minus strand PREDICTED: stomatin-like protein 2-like [Solanum lycopersicum]	25.9	2	8	0.864182	13.5771	0.958427	10.2794	1.00329	6.37328	0.997279	5.81701	0.936269	9.34047	0.865341	12.9046	0.952155	7.21206	1.03897	5.56831	45.4238	9.0708
CL10472.Contig1_All	297741296 emb|CBI32427.3| unnamed protein product [Vitis vinifera]	17.22	2	7	1.03031	36.2347	1.13746	9.15113	1.00321	13.6437	0.997356	13.3129	1.01589	4.84093	1.06705	11.6339	1.01247	5.63149	0.990268	4.49151	68.79	8.70459
CL3722.Contig22_All	559 1323 cyclophilin b [Camellia oleifera]	36.47	25	5	0.922352	18.3656	1.06951	7.90681	1.01337	5.31001	0.988332	4.72733	1.14614	15.9592	1.04495	11.8168	0.943552	5.21468	1.04581	3.81098	27.4459	9.37842
CL779.Contig1_All	223529641 gb|EEF31587.1| Hsc70-interacting protein, putative [Ricinus communis]	29.18	10	10	1.02233	18.902	1.10645	21.3551	0.997164	10.4292	1.00271	9.83825	1.05199	9.43549	0.953372	11.9289	0.978516	9.91204	1.01769	7.32478	44.6225	5.23682
CL9904.Contig1_All	64 1923 PREDICTED: SEC1 family transport protein SLY1-like [Solanum lycopersicum]	16.45	2	7	1.01431	17.1707	0.981501	17.4035	1.00762	3.42996	0.993422	3.06681	1.01384	9.37451	1.04172	10.3446	1.00204	11.4011	0.99859	9.32093	69.0106	6.45557
CL2212.Contig2_All	82 1758 minus strand hypothetical protein PRUPE_ppa002825mg [Prunus persica]	25.04	3	8	0.947663	10.9233	0.903521	15.3681	1.00988	11.1071	0.99144	10.7919	0.980722	16.2357	0.990683	9.44952	0.974637	8.09066	1.02082	5.94455	60.7687	6.49365
CL3623.Contig2_All	141 2021 PREDICTED: vacuolar-sorting receptor 3-like [Vitis vinifera]	13.56	3	3	0.957678	14.3404	0.983519	9.73862	1.01717	2.08346	0.984817	1.90621	1.08873	4.25949	1.23004	5.62027	0.960025	4.81838	1.03243	3.52036	69.9036	5.61768
CL11223.Contig2_All	129 896 minus strand PREDICTED: uncharacterized protein At2g37660, chloroplastic-like [Cucumis sativus]	32.03	1	4	0.982622	23.469	1.18554	8.05407	0.944129	7.89807	1.04972	6.00435	1.02279	12.5696	0.928525	9.43565	0.883254	19.0648	1.0946	13.8118	27.6924	6.03662
CL6797.Contig5_All	839 1381 PREDICTED: uncharacterized protein LOC101294330 [Fragaria vesca subsp. vesca]	25.97	2	5	0.679537	21.825	0.536691	33.5702	0.979225	2.2865	1.01861	1.97633	1.01536	15.0175	1.04903	17.3465	1.01336	10.2846	0.98955	8.04732	19.9532	8.54346
CL10958.Contig2_All	62 595 putative 60S ribosomal protein L18a [Gardenia jasminoides]	42.7	4	1	0.97848	8.53509	1.10864	14.4061	1.00144	1.36841	0.998909	1.22767	1.1219	8.49144	1.12484	5.63265	0.94282	7.42054	1.04607	5.30201	21.4914	10.3745
CL12571.Contig1_All	222840684 gb|EEE78231.1| predicted protein [Populus trichocarpa]	14.99	5	6	0.804169	17.384	0.706208	22.2477	1.00811	13.7689	0.992598	12.3902	0.960474	9.08263	1.04523	4.39138	0.948205	4.42347	1.04215	3.30871	71.2919	7.32764
Unigene18135_All	343 2184 unnamed protein product [Vitis vinifera]	10.59	1	6	0.95864	27.1547	1.00814	20.7991	1.05235	8.89508	0.953388	8.6777	1.02758	12.5599	1.05067	13.2101	1.00005	6.65126	1.00023	5.15508	67.1339	5.80811
CL11185.Contig2_All	204 1370 hypothetical protein PRUPE_ppa006016mg [Prunus persica]	23.39	3	8	0.874184	22.813	1.03083	24.7088	0.97154	9.57747	1.02538	7.69235	0.968787	9.31292	0.931245	8.60829	0.953889	6.43342	1.03756	4.75578	42.6231	7.53271
Unigene10280_All	65 877 PREDICTED: uncharacterized protein LOC100243286 [Vitis vinifera]	28.41	2	7	0.890176	22.9934	0.81493	22.5779	0.992402	13.3206	1.00691	11.7532	1.16136	9.95426	1.05039	8.8573	1.02032	6.48643	0.983902	5.43968	30.5206	8.63135
CL922.Contig1_All	207 2408 minus strand PREDICTED: ABC transporter F family member 4-like [Vitis vinifera]	13.22	1	7	0.875699	40.2809	0.833234	28.1364	0.936478	3.74397	1.05639	2.89033	0.962996	7.49597	0.891619	17.282	1.07733	8.98349	0.958708	8.18555	81.3019	6.16357
CL904.Contig1_All	76 705 minus strand hypothetical protein VITISV_028074 [Vitis vinifera]	28.57	13	6	1.18753	17.5606	1.16058	26.367	0.926241	16.7908	1.06528	13.0882	1.09379	13.4695	1.02949	13.9014	0.923064	11.8418	1.06243	8.534	23.3522	5.40186
Unigene29285_All	25453217 sp|Q9SJZ2.1|PER17_ARATH RecName: Full=Peroxidase 17; Short=Atperox P17; AltName: Full=ATP25a; Flags: Precursorgi|330252207|gb|AEC07301.1| peroxidase [Arabidopsis thaliana]	28.21	1	7	0.631414	16.6768	0.560216	23.2962	1.02015	5.60493	0.982342	5.24079	1.049	8.99778	1.07874	11.4476	1.0465	5.51574	0.962797	4.67601	34.9257	6.01123
CL3437.Contig1_All	223546832 gb|EEF48329.1| porphobilinogen synthase, putative [Ricinus communis]	23.89	3	7	1.04266	11.3244	1.05409	23.5812	1.01089	4.28664	0.99053	3.85673	0.898773	9.015	0.857444	12.0043	0.981559	8.38701	1.01523	6.71164	46.4865	6.15088
Unigene10730_All	297733991 emb|CBI15238.3| unnamed protein product [Vitis vinifera]	19.92	4	4	1.01096	15.3865	1.12439	27.2445	1.00189	6.18692	0.99852	5.72668	1.06229	8.00463	1.09853	12.0085	0.961508	8.61639	1.03142	6.51717	29.8221	4.25928
CL6618.Contig2_All	3 653 hydroxyacyl-ACP dehydratase [Camellia chekiangoleosa]	30.88	2	2	1.14756	28.6481	0.968073	40.2141	1.07966	3.48983	0.929307	3.64159	1.0386	10.4638	0.969164	7.87142	1.01177	5.69306	0.99071	4.52143	23.7104	8.86572
Unigene2038_All	356556999 ref|XP_003546806.1| PREDICTED: ubiquitin-NEDD8-like protein RUB2-like [Glycine max]gi|255627501|gb|ACU14095.1| unknown [Glycine max]	37.25	14	1	0.779156	11.812	0.933516	6.16014	0.902732	0.532971	1.08641	0.391291	0.869529	7.22232	1.07405	37.3114	1.15336	1.43389	0.876521	1.50828	17.0432	6.06201
Unigene30141_All	131 715 minus strand PREDICTED: 1,2-dihydroxy-3-keto-5-methylthiopentene dioxygenase 2-like [Fragaria vesca subsp. vesca]	36.92	1	6	0.918675	23.1557	1.21608	14.1413	1.01151	8.38097	0.989996	8.01932	0.829314	18.8325	0.822654	23.5518	1.01655	7.96983	0.986979	6.31265	23.0452	5.07178
CL3034.Contig2_All	302142484 emb|CBI19687.3| unnamed protein product [Vitis vinifera]	31.25	2	6	1.02787	15.0107	0.946628	18.4492	1.0023	3.39028	0.998155	2.94948	1.0331	14.0279	1.08228	14.7154	0.985605	7.81307	1.01192	5.98014	37.553	5.21143
Unigene22110_All	3 509 minus strand PREDICTED: mitochondrial outer membrane protein porin of 36 kDa-like [Solanum lycopersicum]	31.95	1	5	0.884407	15.9754	0.99005	19.3308	1.02692	7.42179	0.976324	6.59972	0.996343	17.752	0.960556	12.1647	0.996889	12.4709	1.00281	9.29312	17.7271	6.68311
CL7494.Contig1_All	1561577 emb|CAA69420.1| spermidine synthase 1 [Datura stramonium]	20.83	1	2	1.37311	11.0858	1.26606	23.5166	1.04722	3.72419	0.957767	3.60903	0.980979	4.60739	1.094	5.22461	1.04306	12.4104	0.960076	10.879	34.2773	5.21143
CL10157.Contig1_All	63 1655 PREDICTED: probable bifunctional methylthioribulose-1-phosphate dehydratase/enolase-phosphatase E1 1-like [Vitis vinifera]	25.05	1	9	0.975884	10.7842	1.0529	11.2185	0.990044	9.03262	1.00901	7.42406	1.0776	12.4387	1.04104	7.5021	0.955604	10.2885	1.03574	7.47733	57.8705	6.48096
CL4020.Contig1_All	297738156 emb|CBI27357.3| unnamed protein product [Vitis vinifera]	50.91	2	5	1.13866	34.1707	1.24374	19.9668	0.925111	5.68443	1.06657	4.51344	0.856497	9.71699	0.815992	5.82316	0.978861	7.25453	1.01737	5.40069	17.4882	5.31299
CL4067.Contig2_All	168 3242 hypothetical protein PRUPE_ppa000683mg [Prunus persica]	7.41	6	6	0.928985	23.2565	0.902655	8.96521	0.970847	9.16313	1.02603	7.26365	1.12852	9.89768	1.04226	9.90389	0.973539	7.62418	1.02139	5.82006	117.724	4.91943
CL3198.Contig7_All	249 1223 PREDICTED: succinyl-CoA ligase [ADP-forming] subunit alpha-1, mitochondrial-like [Cucumis sativus]	25.54	8	7	0.68973	32.3436	0.817184	20.6015	1.0174	9.61682	0.984712	9.03991	1.01097	9.6848	1.0528	3.91254	0.949481	9.11126	1.04113	6.55295	33.7325	8.22119
Unigene6071_All	223538487 gb|EEF40092.1| 60S ribosomal protein L11, putative [Ricinus communis]	33.7	4	7	1.12678	26.5246	1.23725	27.4434	0.992471	10.3746	1.00687	9.69354	1.0955	10.5748	1.05866	12.8619	0.974467	8.42629	1.02095	6.33617	20.702	9.92041
Unigene30137_All	147856360 emb|CAN79636.1| hypothetical protein VITISV_014473 [Vitis vinifera]gi|302142516|emb|CBI19719.3| unnamed protein product [Vitis vinifera]	39.83	2	3	0.928721	21.8049	0.892447	12.7589	0.988823	10.4089	1.0101	8.46824	1.02003	9.35148	1.06701	8.17917	0.925133	6.75627	1.06078	4.94613	25.9672	5.8335
CL10831.Contig2_All	296082425 emb|CBI21430.3| unnamed protein product [Vitis vinifera]	19.44	2	5	0.700735	41.6396	0.812762	12.3951	1.01354	7.71769	0.988201	6.68122	1.08699	21.5521	1.04518	27.5818	1.01552	10.8494	0.98781	8.43058	36.1044	5.84619
CL10638.Contig1_All	64 1950 PREDICTED: probable LRR receptor-like serine/threonine-protein kinase At5g48740-like [Vitis vinifera]	17.65	2	10	0.845502	25.8604	0.770424	20.211	1.09242	8.83362	0.918289	8.77765	1.07853	11.265	1.04043	18.1662	0.965951	6.16782	1.02783	4.51261	69.9492	6.06201
CL6501.Contig1_All	297741650 emb|CBI32782.3| unnamed protein product [Vitis vinifera]	31.3	4	8	0.948318	20.4071	0.825544	16.3159	1.03204	8.77262	0.971664	7.97944	0.991862	7.83787	1.03007	9.25995	1.01659	9.77563	0.985855	8.19654	40.303	5.75732
CL1391.Contig28_All	302 3316 minus strand PREDICTED: importin-11-like [Vitis vinifera]	6.77	14	6	0.885391	3.66556	1.04732	28.1223	0.945304	8.65237	1.04867	7.29032	1.13293	6.1188	0.95097	8.83528	1.0125	1.27949	0.990245	1.06461	112.936	5.70654
CL9445.Contig2_All	297735202 emb|CBI17564.3| unnamed protein product [Vitis vinifera]	19.32	1	1	0.922361	13.3414	0.79057	14.521	0.97173	3.00825	1.02493	2.52774	0.936999	8.04307	1.07194	1.28213	0.922338	8.86489	1.06078	6.21879	42.8285	5.17334
CL11039.Contig2_All	370 1563 minus strand hypothetical protein VITISV_020113 [Vitis vinifera]	17.59	2	3	0.686049	23.735	0.684141	29.4916	0.902937	13.0334	1.08092	9.64278	1.01793	4.39952	1.0615	10.849	1.01186	4.56668	0.990137	3.77944	43.8552	5.85889
CL9722.Contig3_All	254 1450 PREDICTED: methionine aminopeptidase 1A-like [Solanum lycopersicum]	31.08	7	8	0.820256	23.878	0.946991	14.1077	1.00961	12.4467	0.991664	10.3861	1.02609	13.7288	0.976558	11.7226	1.07091	4.17492	0.943055	3.92848	43.938	7.29834
Unigene25395_All	1 1530 PREDICTED: neutral alpha-glucosidase AB-like [Vitis vinifera]	18.24	2	8	1.10766	34.2929	0.972658	30.4899	0.997483	7.41804	1.00232	6.51768	0.971002	9.4594	0.984944	4.10155	1.01766	7.92364	0.98603	6.71289	58.1301	7.45947
Unigene8905_All	223531254 gb|EEF33097.1| 60S ribosomal protein L13, putative [Ricinus communis]	40.58	2	3	0.895069	33.0399	1.0062	20.8237	1.00521	10.8366	0.995579	9.06124	0.90251	13.5275	0.914277	11.4625	1.15197	7.89614	0.877521	8.3691	23.8252	11.0923
Unigene8799_All	147811153 emb|CAN70163.1| hypothetical protein VITISV_039255 [Vitis vinifera]	35.43	4	5	0.811183	35.4774	1.10956	16.9276	1.02089	3.79147	0.981684	3.58245	0.812388	9.26216	0.783676	12.1917	0.932156	3.61977	1.05511	2.63657	24.5047	6.80029
CL10209.Contig7_All	237 1265 uncharacterized protein LOC100778672 [Glycine max]	31.78	3	3	0.997854	15.3429	1.05004	12.5675	1.01303	6.21056	0.988652	5.87403	0.866189	22.5059	0.923778	26.257	0.967859	5.93888	1.02629	4.36588	37.4832	8.93896
CL3089.Contig1_All	67 687 40S ribosomal protein S5B [Hevea brasiliensis]	42.51	5	6	1.20343	23.5411	1.11057	23.8269	0.97524	7.51747	1.02214	6.35428	0.954626	15.2198	0.924069	10.0916	1.04175	7.82475	0.96663	6.79958	22.9142	9.67139
CL12218.Contig2_All	179 802 PREDICTED: ras-related protein RABH1b-like [Solanum lycopersicum]	44.23	4	2	1.16335	17.7015	1.18822	19.4814	0.943029	7.00694	1.05066	5.73783	1.05082	12.785	1.00977	13.6396	1.02264	10.8959	0.982016	9.1989	23.0288	7.13721
Unigene28829_All	172 1122 minus strand PREDICTED: epoxide hydrolase 2-like [Glycine max]	17.67	1	5	0.818075	11.9876	0.89154	11.1008	0.98211	4.27336	1.01595	3.57862	0.988136	7.31439	0.978465	11.2498	1.00512	1.84684	0.996202	1.50933	35.674	6.29053
Unigene9602_All	295 2010 minus strand unnamed protein product [Vitis vinifera]	16.61	4	7	1.02278	10.1943	1.00195	10.7744	1.05118	10.0426	0.954833	9.18181	1.06121	6.28724	1.07508	6.04129	0.959345	9.09482	1.03316	6.46413	62.9801	5.8335
CL8551.Contig1_All	307 1149 minus strand PREDICTED: prohibitin-1, mitochondrial [Vitis vinifera]	28.47	1	2	1.00884	35.1675	1.27388	58.6882	0.980123	11.1142	1.01781	8.86025	0.927801	6.12066	0.677731	24.4467	1.08876	2.40482	0.928679	2.24083	30.7493	7.57666
CL10162.Contig2_All	223544592 gb|EEF46108.1| heat-shock protein, putative [Ricinus communis]	41.46	2	4	1.34576	24.2141	1.06362	22.2238	0.897784	7.25917	1.09079	5.42034	0.854194	12.5371	0.852144	11.7216	1.05883	6.58973	0.95284	6.16496	18.1392	7.32764
CL10317.Contig4_All	297734402 emb|CBI15649.3| unnamed protein product [Vitis vinifera]	7.76	4	4	1.14209	29.0335	1.0031	8.71394	1.04116	4.47029	0.963618	4.2708	0.869416	21.9328	0.937909	11.0342	1.03822	14.0716	0.96939	12.806	83.0468	6.04932
CL6515.Contig2_All	297735404 emb|CBI17844.3| unnamed protein product [Vitis vinifera]	44.31	2	7	0.765337	22.787	1.16941	23.7575	1.03643	4.13834	0.967906	4.0372	0.798816	8.98082	0.734041	11.3176	0.92857	4.92457	1.05801	3.45616	19.2735	9.14404
CL11121.Contig2_All	86 703 unnamed protein product [Vitis vinifera]	38.83	2	4	0.975597	10.9352	1.11562	16.2786	1.10875	11.7481	0.903815	13.9423	0.681298	10.3828	0.706996	4.45583	0.992538	5.82808	1.00636	4.80891	22.9751	9.27588
Unigene36691_All	2 514 minus strand PREDICTED: tubulin beta-2 chain-like [Glycine max]	33.33	1	1	1.04232		1.3387		0.842741		1.13958		1.10048		1.00262		0.952168		1.03896		19.8191	4.79248
CL5024.Contig1_All	296082090 emb|CBI21095.3| unnamed protein product [Vitis vinifera]	18.14	1	6	1.33265	22.7494	1.42008	21.7566	1.03176	8.20889	0.971747	7.37097	1.07538	10.0741	0.976908	13.2929	0.948913	14.9927	1.04152	10.1147	50.6399	7.88428
Unigene38175_All	62 1426 PREDICTED: UDP-glycosyltransferase 88A1-like isoform 1 [Vitis vinifera]	19.78	1	6	1.23304	28.5863	1.24167	33.7717	1.0423	4.1683	0.962707	4.11303	1.04477	16.3104	1.05907	16.253	1.00153	11.0791	0.999108	9.51984	49.4727	6.25244
Unigene33784_All	48 1739 minus strand PREDICTED: E3 ubiquitin-protein ligase HERC2-like [Vitis vinifera]	17.02	1	6	0.758383	15.2953	0.839447	24.8772	0.998554	9.20233	1.00148	8.63341	0.99311	8.02812	1.0236	11.6144	1.04431	6.70456	0.964569	5.78841	61.0716	5.87158
CL13950.Contig2_All	84 1589 PREDICTED: DUF21 domain-containing protein At4g14240 [Vitis vinifera]	20.32	9	6	0.778126	27.0947	0.822166	18.9063	1.0552	3.51557	0.951274	3.53949	0.98172	7.93177	0.97199	2.76684	0.981905	5.55091	1.01495	4.19434	53.9252	6.16357
CL5073.Contig3_All	137 1555 PREDICTED: alanine--glyoxylate aminotransferase 2 homolog 2, mitochondrial [Vitis vinifera]	24.31	4	8	0.647598	18.6635	0.679523	30.4315	1.05269	7.22622	0.952867	7.05936	1.07046	19.2538	0.975674	24.2184	1.04896	7.19171	0.960751	6.6308	51.7453	7.78174
Unigene29977_All	85 993 PREDICTED: uncharacterized protein LOC100261391 [Vitis vinifera]	25.08	1	6	1.02628	13.6982	1.07698	18.9261	0.929869	16.5138	1.06235	14.1763	0.963817	6.35706	1.02775	15.1389	0.965065	5.70995	1.02855	4.47525	33.9042	6.15088
Unigene32944_All	121 921 PREDICTED: momilactone A synthase-like [Vitis vinifera]	22.85	1	4	1.04265	14.8505	1.18355	10.1567	0.94047	10.1986	1.05296	7.59608	0.94541	7.34258	0.980711	2.63234	0.931225	8.53635	1.05587	6.38694	28.0682	6.78564
CL1637.Contig2_All	2 682 uncharacterized protein LOC100782924 [Glycine max]	33.92	6	2	0.739936	43.1978	0.638538	46.3223	0.94897	2.3776	1.04523	1.91315	0.958486	8.2173	1.00755	0.751561	0.956003	9.94872	1.03284	7.42908	24.2976	8.23584
CL4449.Contig3_All	147787427 emb|CAN64445.1| hypothetical protein VITISV_036050 [Vitis vinifera]	11.85	2	7	0.990901	15.9086	1.02282	23.1264	0.995987	13.7273	1.00375	13.2111	0.99645	14.3295	1.02808	10.9282	0.975077	12.291	1.02046	8.81754	82.5344	7.63525
CL3559.Contig1_All	242 913 hypothetical protein PRUPE_ppa008168mg [Prunus persica]	33.48	2	4	1.02363	23.8388	0.954297	36.8111	0.987123	1.97151	1.0116	1.71008	0.979989	9.42528	0.978017	7.16417	1.09446	3.22582	0.923929	3.04539	24.9278	8.63135
CL1.Contig4_All	889 1215 minus strand PREDICTED: protein disulfide isomerase-like 1-3-like [Solanum lycopersicum]	70.64	8	1	1.27769		0.941607		0.986446		1.01221		0.878185		0.936757		1.11162		0.91022		12.2062	5.22412
Unigene30317_All	147826838 emb|CAN64416.1| hypothetical protein VITISV_013317 [Vitis vinifera]gi|296089687|emb|CBI39506.3| unnamed protein product [Vitis vinifera]	48.39	1	5	0.967015	39.5625	1.00297	50.4099	0.976599	5.77986	1.02093	4.72821	0.994441	18.824	0.833956	8.36339	1.02127	5.38884	0.983035	4.65772	14.0284	9.5542
Unigene16515_All	314 1927 minus strand PREDICTED: serine/threonine-protein phosphatase 2A regulatory subunit B&apos;&apos; subunit alpha-like [Solanum lycopersicum]	16.36	1	3	1.03735	22.6934	1.14623	28.8613	0.992888	9.55873	1.0065	8.89021	0.965879	11.3218	0.758059	26.1003	1.0498	5.13578	0.960136	4.68577	61.9989	5.21143
Unigene59079_All	36 1418 hypothetical protein PRUPE_ppa004862mg [Prunus persica]	25.38	10	8	0.90421	12.2427	0.957366	19.028	1.00692	5.68722	0.994064	4.92553	1.07893	5.30647	1.04652	8.48615	0.990063	7.68518	1.00836	5.81789	51.838	5.98584
CL4064.Contig3_All	148 711 minus strand PREDICTED: 60S ribosomal protein L10a-1-like [Vitis vinifera]	31.91	2	1	1.10806		0.934891		1.08515		0.924731		0.983442		0.953357		0.945599		1.04426		21.0673	9.61279
Unigene22442_All	449497261 ref|XP_004160355.1| PREDICTED: 60S ribosomal protein L9-like [Cucumis sativus]	35.05	1	3	1.29456	11.9971	1.1267	24.0465	0.955811	10.508	1.03936	8.03806	0.886314	3.83815	0.844063	13.7273	1.01457	8.81667	0.988575	7.72051	22.111	9.67139
CL3677.Contig4_All	168 1301 minus strand hypothetical protein PRUPE_ppa006639mg [Prunus persica]	28.57	5	7	1.22259	18.8375	1.3257	24.7012	0.999258	7.61519	1.00086	7.07924	1.03885	15.1598	0.950975	4.84963	0.967623	8.93173	1.02648	6.44895	39.7576	6.7124
Unigene286_All	9 476 hypothetical protein PRUPE_ppa019592mg, partial [Prunus persica]	58.33	1	8	0.827567	16.8034	1.40739	28.203	0.9999	5.44653	1.00025	4.77703	0.803334	4.23516	0.811725	12.5627	1.0291	10.2737	0.975921	8.7367	17.7661	5.19873
Unigene17188_All	1 453 unnamed protein product [Vitis vinifera]	47.02	1	2	1.74203	8.74283	1.42849	4.2167	0.964636	0.63818	1.03154	0.526863	0.926146	1.95229	0.816513	3.19493	1.03315	0.424774	0.973578	0.364901	17.3666	10.5649
CL6200.Contig4_All	264 1622 PREDICTED: putative UDP-rhamnose:rhamnosyltransferase 1-like [Solanum lycopersicum]	22.96	2	7	1.08496	13.3035	1.16139	15.5619	1.01909	7.06088	0.983274	6.79524	0.984781	8.88424	1.08174	10.8839	0.987616	12.286	1.01014	9.76683	50.5	6.48096
CL2825.Contig5_All	149 682 minus strand heat shock protein 90-1 [Nicotiana attenuata]	32.02	5	3	1.05204	30.9569	1.26275	36.6707	0.915318	10.2996	1.07523	7.84524	1.06695	12.1347	1.00728	9.84009	0.931391	10.5277	1.05569	7.06323	19.5479	4.79248
CL6308.Contig5_All	132 1352 PREDICTED: eukaryotic initiation factor 4A-3-like [Vitis vinifera]	22.6	6	7	1.13397	26.4719	1.28054	32.9012	1.03973	4.87767	0.964932	4.77756	0.857286	8.34581	0.798201	27.9838	1.01502	5.76189	0.988163	4.78144	46.0339	5.89697
CL4064.Contig2_All	260 907 minus strand PREDICTED: 60S ribosomal protein L10a-1-like [Vitis vinifera]	31.02	2	2	1.07727	5.88293	1.00182	5.09106	0.949169	1.33552	1.04525	1.06619	0.917059	0.0152827	0.844192	0.14278	1.11116	0.355025	0.910594	0.350602	24.4992	9.81787
Unigene36522_All	142 1662 minus strand PREDICTED: putative amidase C869.01-like [Vitis vinifera]	13.21	2	6	1.34286	13.0325	0.997544	16.9518	1.0115	9.26521	0.989982	8.22385	0.986758	4.97505	0.987151	7.92936	1.05274	3.97511	0.957758	3.59961	54.1797	8.73389
CL2931.Contig2_All	76 1563 betaine-aldehyde dehydrogenase [Camellia sinensis]	29.84	5	6	1.13493	26.5889	1.11923	16.672	0.961117	2.52319	1.03457	2.10059	0.982687	6.25527	0.956339	13.3642	1.00567	3.14888	0.995759	2.57876	53.8997	5.96045
CL6541.Contig1_All	302143539 emb|CBI22100.3| unnamed protein product [Vitis vinifera]	16.56	4	8	1.00085	7.71976	0.892556	14.9044	0.996317	6.3167	1.00274	5.55658	1.01409	6.20623	0.961112	7.8218	1.0558	6.13763	0.954902	5.32893	66.6248	8.14795
CL11944.Contig2_All	1517 3319 PREDICTED: probable methyltransferase PMT20 [Vitis vinifera]	11.98	4	1	0.820731	21.0348	0.987522	12.8064	1.15209	7.89335	0.862243	9.35177	1.12912	27.2403	1.10567	2.16559	1.14651	6.89476	0.880004	7.25304	68.4885	8.57275
Unigene24965_All	92 625 60S ribosomal protein L18a [Solanum tuberosum]	42.7	3	1	1.13709		1.35432		1.07847		0.930649		1.0311		0.989973		0.972763		1.02233		21.4654	10.4185
Unigene1364_All	60 1661 PREDICTED: GMP synthase [glutamine-hydrolyzing] [Vitis vinifera]	19.66	1	7	0.995531	15.7492	0.985798	8.14538	0.943212	8.55612	1.05053	7.17548	0.899004	11.8999	0.998137	7.71692	1.07438	7.93089	0.940291	6.95612	59.3535	6.30322
CL866.Contig2_All	223531507 gb|EEF33338.1| glycerophosphoryl diester phosphodiesterase, putative [Ricinus communis]	9.13	3	1	1.47131		0.93149		1.07755		0.931464		0.924154		0.936328		0.989682		1.00867		78.1125	5.03369
CL8775.Contig1_All	223527098 gb|EEF29279.1| 30S ribosomal protein S8, putative [Ricinus communis]	55.38	3	2	1.19832	37.5922	1.13714	13.4097	0.98494	6.07151	1.01355	5.43518	0.947075	8.78326	0.828985	13.1328	1.01485	2.55972	0.988353	2.15594	14.8109	9.78857
CL2870.Contig7_All	297742128 emb|CBI33915.3| unnamed protein product [Vitis vinifera]	16.45	8	8	0.868528	7.31628	0.977028	13.8486	0.945908	2.83564	1.04811	2.23288	0.993982	8.62658	0.971167	10.1249	0.991467	10.9584	1.00691	8.97813	76.9126	6.34131
CL511.Contig2_All	222872495 gb|EEF09626.1| predicted protein [Populus trichocarpa]	31.1	5	5	1.09086	25.6318	1.10825	36.0269	0.935724	4.99603	1.05717	4.03976	0.959567	20.7275	0.948372	14.4843	1.094	16.7809	0.924449	16.7349	37.7722	5.30029
CL3627.Contig2_All	296087335 emb|CBI33709.3| unnamed protein product [Vitis vinifera]	22.82	4	6	1.02834	22.5828	1.08404	20.7758	1.0022	8.94446	0.998204	7.97052	1.10666	11.9403	0.976456	15.1653	0.985362	10.3795	1.01213	8.17307	49.0588	5.98584
CL4341.Contig6_All	175 2295 PREDICTED: protease 2-like isoform 2 [Vitis vinifera]	14.57	4	6	1.0881	7.63618	1.0159	18.8478	1.00175	5.1371	0.99865	4.42168	0.878039	10.0245	0.949047	5.34721	1.12339	9.89314	0.900718	10.6797	80.1252	6.03662
Unigene33661_All	110 1960 PREDICTED: dihydroxy-acid dehydratase-like [Solanum lycopersicum]	16.05	10	6	0.955406	17.5366	0.911776	31.9867	1.0611	7.64194	0.944583	7.80008	0.986279	8.42674	1.02856	5.09143	0.945297	20.9389	1.0428	14.3697	66.2644	6.43018
CL5266.Contig7_All	147769460 emb|CAN70345.1| hypothetical protein VITISV_012577 [Vitis vinifera]	40.79	8	6	0.877155	21.9899	0.973859	29.7544	1.01395	3.71136	0.987829	3.38096	0.914105	12.4737	0.929637	11.1716	1.02398	9.86611	0.980861	8.8338	24.8696	6.0874
CL2099.Contig1_All	68 874 minus strand PREDICTED: uncharacterized protein LOC100256940 [Vitis vinifera]	27.14	1	5	0.974587	11.9835	0.976072	8.30281	1.00579	11.0708	0.995025	10.2372	1.05563	21.2036	1.08047	18.6367	1.0564	6.50827	0.954786	5.5825	27.1962	4.67822
Unigene4094_All	297734864 emb|CBI17098.3| unnamed protein product [Vitis vinifera]	25.26	5	4	0.85526	15.4017	0.830924	18.1414	1.05264	4.48167	0.95354	4.43152	0.876587	10.9477	0.939961	16.2201	1.05578	3.04075	0.955302	2.73006	43.272	6.03662
Unigene4920_All	182 637 uncharacterized protein LOC100527912 [Glycine max]	54.61	2	3	0.899377	32.0775	0.892301	22.9803	0.900646	11.3791	1.08826	8.92653	0.735419	8.95753	0.930369	13.3866	1.07173	10.294	0.942427	10.1224	17.3329	5.71924
CL6613.Contig1_All	475 1197 CXE carboxylesterase [Actinidia deliciosa]	35.68	1	5	1.30064	19.9058	1.10878	24.9587	0.97479	10.6308	1.02247	8.87043	0.871066	5.00304	0.979156	14.117	1.07819	5.187	0.937212	4.7733	26.3083	6.01123
CL10473.Contig1_All	79 825 PREDICTED: 40S ribosomal protein S6-like [Solanum lycopersicum]	29.72	1	2	0.981941	5.62437	1.0882	22.8244	1.01455	1.38819	0.9873	1.2531	0.960134	0.565013	1.02508	2.26911	0.981902	0.374379	1.01495	0.293077	28.2665	10.6528
CL2250.Contig8_All	296089322 emb|CBI39094.3| unnamed protein product [Vitis vinifera]	11.07	7	5	0.939804	17.1167	0.888917	20.0119	0.985602	6.71712	1.01277	5.58101	0.935	5.25037	0.965906	19.6538	1.05583	8.58262	0.955001	7.21913	62.5464	6.22705
CL11318.Contig2_All	117 1958 PREDICTED: periplasmic beta-glucosidase-like [Vitis vinifera]	12.21	1	5	0.866491	17.1447	0.916986	15.5408	0.992789	10.4088	1.00659	9.73384	0.982226	6.41296	1.00754	10.2502	0.970528	13.1889	1.02413	10.2332	66.9033	7.09326
Unigene14236_All	222857064 gb|EEE94611.1| predicted protein [Populus trichocarpa]	22.06	1	4	1.01311	41.5254	0.97786	17.1566	0.963971	8.8825	1.03187	7.00359	1.01851	7.69026	1.03444	3.49685	1.01165	9.80242	0.990183	8.09241	38.1277	8.96826
CL27.Contig1_All	354 680 minus strand unnamed protein product [Vitis vinifera]	75.23	3	6	0.858358	33.1115	0.771727	38.2823	0.866241	17.0513	1.11875	12.9433	0.98468	13.8383	1.00097	14.9054	0.96428	9.50572	1.02918	7.30219	11.9393	8.90967
CL2875.Contig2_All	223533968 gb|EEF35690.1| ferritin, plant, putative [Ricinus communis]	39.59	6	5	0.915418	18.7368	1.00505	20.9446	1.0906	10.5176	0.91942	10.7062	1.05212	17.2743	1.07031	13.6648	1.00496	8.82295	0.996335	7.03876	22.7503	5.24951
Unigene18270_All	47 865 hypothetical protein PRUPE_ppa009953mg [Prunus persica]	18.32	1	1	1.27205		1.05684		0.99123		1.00797		1.10385		1.05991		0.980046		1.01645		29.7914	5.8208
CL14193.Contig10_All	3 311 minus strand PREDICTED: ubiquitin carboxyl-terminal hydrolase 12-like [Vitis vinifera]	47.57	8	3	1.03758	16.5426	0.988143	18.149	0.98746	3.82809	1.01131	3.39426	1.01861	5.00836	0.955254	8.67557	1.06487	3.43054	0.947965	3.18129	12.1493	6.17627
Unigene13518_All	164 3199 PREDICTED: multiple C2 and transmembrane domain-containing protein 2-like [Fragaria vesca subsp. vesca]	9.88	1	7	1.01521	18.866	0.905254	11.3317	1.06901	10.2341	0.938879	10.3648	0.932049	11.08	0.927447	7.03822	1.10256	15.0627	0.917537	14.9106	115.642	9.0708
Unigene10216_All	222843493 gb|EEE81040.1| predicted protein [Populus trichocarpa]	41.42	1	5	0.902503	23.0449	0.946022	31.9543	1.03463	4.25248	0.969488	4.14694	0.914166	8.58194	0.7758	9.76296	1.0161	6.43317	0.987342	5.57205	18.5897	9.0708
CL1071.Contig3_All	254036194 gb|ACT56519.1| glyoxysomal ascorbate peroxidase [Gossypium hirsutum]	34.04	3	10	0.843174	25.7001	0.888796	25.4046	1.04108	2.44219	0.963786	2.301	0.84062	12.2637	0.822572	8.59064	0.910589	6.83401	1.07253	4.5061	31.6274	7.54736
CL5799.Contig2_All	63 1808 minus strand PREDICTED: probable pectinesterase/pectinesterase inhibitor 34-like [Vitis vinifera]	19.24	6	9	0.879975	28.9012	0.89382	23.8971	1.07502	8.05087	0.933692	8.26695	1.00379	9.95459	1.05165	13.8376	0.996733	5.6405	1.00296	4.52833	63.7241	8.49951
CL1083.Contig1_All	155 4450 minus strand PREDICTED: CLIP-associating protein-like [Vitis vinifera]	9.15	6	9	1.19266	15.94	1.10012	13.3875	0.990241	5.11145	1.00839	4.4097	1.01775	5.38958	1.01191	12.1122	1.05976	8.12558	0.951945	7.69694	157.932	7.06396
CL12738.Contig3_All	411 3329 PREDICTED: 4-alpha-glucanotransferase DPE2 [Vitis vinifera]	7.81	2	7	1.0757	28.5505	1.08051	18.599	1.03065	10.5444	0.97303	9.2557	1.00048	10.8927	1.00598	7.93755	0.945254	5.32684	1.04454	4.01528	112.571	6.02393
Unigene29569_All	223537598 gb|EEF39222.1| ferredoxin--NADP reductase, putative [Ricinus communis]	26.33	1	8	0.941557	5.71561	0.947911	7.15703	0.998081	4.72926	1.0019	4.30434	1.15585	19.7273	1.00627	10.2936	0.991249	6.36616	1.0074	5.15408	42.0814	8.74854
CL1496.Contig2_All	2 415 JHL10I11.2 [Jatropha curcas]	47.1	2	5	1.49267	17.7047	1.69451	10.3163	0.972102	5.59064	1.02489	4.6435	1.09819	6.94488	1.04121	4.04445	0.967749	9.47341	1.02634	7.11317	14.9835	4.70361
CL2727.Contig1_All	297738002 emb|CBI27203.3| unnamed protein product [Vitis vinifera]	19.58	10	9	1.13788	18.9884	1.09972	25.0475	1.00753	6.08424	0.993518	5.46145	1.04165	9.6177	1.0294	15.1276	0.944472	9.44462	1.04517	6.64612	53.039	6.31592
CL12918.Contig8_All	406 2850 PREDICTED: calcium-transporting ATPase 2, plasma membrane-type isoform 1 [Vitis vinifera]	9.2	5	6	1.02572	16.0987	0.950327	14.7817	1.0279	5.42333	0.975468	5.25042	1.04269	16.172	1.10914	12.3059	0.951213	11.4766	1.03973	9.0733	88.2697	6.27783
CL7435.Contig3_All	256 2745 minus strand PREDICTED: U-box domain-containing protein 4-like [Vitis vinifera]	5.18	2	3	1.16914	7.21008	1.10754	7.57994	1.01354	13.677	0.988192	11.4133	0.932907	14.7079	0.861355	15.3215	1.06474	21.3528	0.948069	16.9703	89.8431	6.26514
CL2039.Contig7_All	150 1895 PREDICTED: NAD(P)H dehydrogenase B3, mitochondrial-like [Cucumis sativus]	19.59	6	6	0.58948	34.8163	0.592273	33.7958	1.00035	3.42217	0.999886	2.96962	1.00459	6.88125	0.976478	7.66466	0.988549	10.7763	1.00958	7.98833	65.5445	8.00146
CL12577.Contig1_All	298205090 emb|CBI40611.3| unnamed protein product [Vitis vinifera]	46	1	5	1.07793	11.7732	1.13837	20.1376	1.00609	11.8495	0.994716	10.9895	1.02249	17.503	1.06289	17.5761	0.976693	14.4419	1.01914	11.1264	21.7268	4.53857
Unigene17749_All	45 1460 ketoacyl-ACP synthase I [Camellia chekiangoleosa]	26.06	1	7	1.03679	21.5407	0.927156	26.0113	1.04919	9.70486	0.9566	9.52317	1.01885	6.32944	0.948786	11.8013	1.01885	14.8929	0.985119	11.8218	50.0313	7.44482
CL4799.Contig2_All	226 639 hypothetical protein PRUPE_ppa013043mg [Prunus persica]	43.48	2	6	1.21203	12.3404	1.05249	13.3442	0.99986	7.1328	1.00016	6.06218	0.769913	16.5499	0.734732	21.2614	1.06062	6.19394	0.951351	5.36525	15.241	7.41553
Unigene12853_All	296084432 emb|CBI24991.3| unnamed protein product [Vitis vinifera]	17.09	2	3	1.07211	12.6516	1.03709	2.81334	1.01421	0.688531	0.987606	0.62948	0.92211	2.83146	0.99102	5.03519	0.947856	10.9225	1.04244	7.52494	51.5594	6.30322
Unigene5938_All	222848930 gb|EEE86477.1| predicted protein [Populus trichocarpa]	10.93	1	6	0.925011	19.1221	0.806937	15.9962	0.93835	2.51565	1.05484	2.01384	1.02239	4.48334	0.986631	17.6141	0.956785	13.4719	1.03523	9.29203	76.2463	6.17627
CL5194.Contig3_All	302144130 emb|CBI23235.3| unnamed protein product [Vitis vinifera]	48.84	2	1	0.898544	20.1928	0.964798	21.7335	0.975966	9.77035	1.0215	8.14477	0.973443	12.2488	0.930177	12.9783	0.950876	8.37044	1.04	6.06901	9.37269	4.34814
CL10954.Contig2_All	359485721 ref|XP_003633321.1| PREDICTED: uncharacterized protein C167.05-like isoform 2 [Vitis vinifera]gi|359485723|ref|XP_003633322.1| PREDICTED: uncharacterized protein C167.05-like isoform 3 [Vitis vinifera]	38.71	3	4	0.886729	19.2711	0.938068	14.9398	1.01602	4.00485	0.986002	3.75435	1.01765	4.30914	0.991337	0.157097	0.951662	1.77939	1.03937	1.32921	23.4566	5.36377
CL8812.Contig2_All	32 1021 minus strand unnamed protein product [Vitis vinifera]	24.85	2	7	0.94356	12.5243	1.28211	30.5936	0.928726	5.45132	1.06337	4.08509	0.967859	8.85413	0.866413	8.53135	0.929489	8.22323	1.05727	5.82367	37.6108	6.29053
Unigene22100_All	144 587 nucleoside diphosphate kinase 1 [Hevea brasiliensis]	36.49	1	5	1.19539	22.0593	1.18465	29.2404	1.01273	7.55319	0.988906	6.52512	0.860221	14.8769	0.868359	11.0678	1.00059	5.57004	0.999867	4.51178	16.2215	7.50342
CL8515.Contig2_All	223546606 gb|EEF48104.1| Serine acetyltransferase, putative [Ricinus communis]	21.96	3	4	1.31185	38.0833	1.06245	30.5965	0.965104	26.4008	1.03113	18.7045	0.959811	10.721	0.92986	6.868	1.07788	7.22021	0.937466	7.03159	31.2133	7.40088
CL10604.Contig2_All	70 684 hypothetical protein PRUPE_ppa011579mg [Prunus persica]	37.07	5	4	0.973028	12.5338	1.14338	7.83707	1.06044	5.18481	0.945577	5.13881	0.864847	6.23029	0.750528	10.8853	0.982218	5.2034	1.01422	4.13659	22.9545	5.68115
CL3257.Contig1_All	119 1420 hypothetical protein PRUPE_ppa005983mg [Prunus persica]	17.51	2	6	1.06059	26.9658	0.883264	30.8874	0.952953	7.93526	1.0419	6.75631	0.960191	15.3518	0.934681	21.5348	1.00671	7.20457	0.994922	5.63389	49.9125	7.12256
Unigene9477_All	22597172 gb|AAN03473.1| small GTP-binding protein [Glycine max]	35.32	4	2	0.940885	11.5272	1.14712	24.9684	1.02039	0.514437	0.982123	0.475301	0.8947	6.22675	0.892209	11.9055	0.912239	3.29071	1.0712	2.2206	24.1703	6.3667
Unigene22299_All	119 535 PREDICTED: LOW QUALITY PROTEIN: metal-nicotianamine transporter YSL3-like [Fragaria vesca subsp. vesca]	52.52	1	5	0.609884	30.2261	0.908126	33.8156	1.04914	6.64434	0.956648	6.75675	0.781694	18.1471	0.689395	11.863	1.00706	14.8237	0.994642	11.2351	15.4117	5.05908
CL6696.Contig2_All	222863574 gb|EEF00705.1| predicted protein [Populus trichocarpa]	53.79	1	5	1.17338	24.1482	1.24801	17.0694	0.996521	8.36675	1.00325	6.99116	1.00761	5.45701	1.16838	11.4727	0.890878	11.2666	1.08843	7.2723	15.1267	4.70361
CL157.Contig16_All	108 1079 PREDICTED: uncharacterized protein LOC100253140 [Vitis vinifera]	25	6	6	1.01252	31.8373	0.956853	14.803	0.957304	8.41898	1.03804	7.25125	1.00373	13.1479	1.10995	7.65246	0.907677	12.2417	1.07488	7.78655	35.3024	5.12256
Unigene14267_All	296086172 emb|CBI31613.3| unnamed protein product [Vitis vinifera]	26.61	1	5	0.956244	14.7739	0.979607	25.2879	0.997073	7.24673	1.00279	6.68104	0.995674	9.4726	0.88831	9.48353	1.01811	5.45658	0.985692	4.67866	28.0338	4.86865
Unigene10323_All	222839227 gb|EEE77578.1| predicted protein [Populus trichocarpa]	29.32	1	6	0.918317	16.9119	0.865874	37.3399	0.905474	11.6174	1.08398	8.03784	0.967018	11.1565	1.03813	12.4819	1.02211	11.213	0.982487	8.79537	35.2028	9.48096
CL11375.Contig5_All	205 2310 minus strand PREDICTED: uncharacterized membrane protein YLR241W-like [Vitis vinifera]	13.53	4	6	0.976257	17.97	1.09312	19.3177	1.02339	5.01742	0.979464	4.49925	1.02052	8.81029	0.963044	11.6342	0.962964	24.865	1.03024	16.233	79.2537	7.2251
CL3339.Contig3_All	193 3066 minus strand PREDICTED: transportin-3-like [Solanum lycopersicum]	10.54	2	7	0.856456	6.21951	1.40837	16.861	1.00443	8.75338	0.996039	8.05338	0.9766	6.11697	0.74666	15.533	1.03244	10.5409	0.974027	9.66845	106.845	5.47803
Unigene30817_All	190 3684 unnamed protein product [Vitis vinifera]	6.87	10	6	0.941	19.6414	0.978764	9.13933	0.930926	6.57825	1.06138	4.91771	1.08724	11.0578	1.12617	18.6599	0.986681	17.3965	1.00889	12.6878	129.951	5.57959
Unigene20757_All	2 364 hypothetical protein PRUPE_ppa004902mg [Prunus persica]	38.02	1	4	1.03432	11.5421	1.05591	8.7585	1.00323	5.35642	0.997337	4.94369	1.03117	2.43991	1.03167	10.0874	0.945913	10.7651	1.04401	8.39022	13.2771	8.6167
CL2728.Contig1_All	155 1663 hypothetical protein VITISV_035274 [Vitis vinifera]	12.33	2	5	0.99114	24.3103	0.914882	14.0117	1.00234	8.0538	0.998121	7.55381	1.15478	9.41404	1.06771	10.8922	1.08563	6.76947	0.931205	6.10022	57.0877	6.16357
CL1084.Contig41_All	297740235 emb|CBI30417.3| unnamed protein product [Vitis vinifera]	21.94	19	3	1.00591	17.8635	1.50941	2.78262	1.05967	7.25164	0.947311	7.47302	0.868498	14.5016	0.805392	15.2677	0.875861	1.74106	1.10056	1.10793	34.8234	6.53662
Unigene39716_All	2 352 PREDICTED: tubulin beta-7 chain-like [Cucumis sativus]	52.14	4	1	0.961749	70.025	0.921631	54.2399	1.09099	16.7212	0.907012	17.8379	0.914649	21.6428	0.708419	9.0747	1.00205	7.08825	0.997014	5.75	13.1175	6.26514
CL8718.Contig1_All	238 2436 PREDICTED: conserved oligomeric Golgi complex subunit 4-like [Solanum lycopersicum]	9.69	1	5	1.00055	12.2742	1.17772	18.7913	0.950691	3.30365	1.0439	2.61369	0.998895	7.63387	0.946267	4.83266	0.974072	10.1862	1.02127	8.34199	82.4064	5.08447
CL141.Contig8_All	223541884 gb|EEF43430.1| Protein MYG1, putative [Ricinus communis]	25.98	3	6	1.03633	14.3706	1.08332	17.0749	0.949874	10.3556	1.04386	8.35095	1.05757	11.8975	1.03271	20.6689	1.00552	9.23789	0.995786	7.13623	40.1713	6.53662
CL14161.Contig2_All	449494927 ref|XP_004159685.1| PREDICTED: 60S ribosomal protein L17-2-like [Cucumis sativus]	27.87	3	1	0.626718	9.46154	0.868677	5.54441	0.923632	2.38374	1.06779	1.81292	0.909675	2.69944	0.958351	9.14322	0.985234	2.91576	1.01225	2.23077	20.5768	10.3306
CL7770.Contig2_All	459 2531 minus strand PREDICTED: cleavage and polyadenylation specificity factor subunit 3-I-like [Vitis vinifera]	10.27	3	4	1.13278	10.7853	0.856285	12.6724	0.963247	1.7074	1.03272	1.40341	0.875459	1.82188	0.929528	10.2505	1.10263	10.4134	0.914883	10.4748	77.0673	6.56592
CL7096.Contig1_All	222859133 gb|EEE96680.1| predicted protein [Populus trichocarpa]	28.09	2	6	0.842767	35.7999	0.63689	20.2897	0.929805	11.1715	1.06241	8.11027	0.80174	12.7089	1.18672	10.7792	1.10617	9.72704	0.914622	10.157	26.02	7.81104
CL4295.Contig3_All	355507976 gb|AES89118.1| Glycine-rich RNA binding protein [Medicago truncatula]	43.79	2	4	0.859189	16.7414	1.02498	7.23928	0.913634	10.3659	1.07668	7.8332	1.08322	11.3747	1.2369	17.175	1.04423	7.03602	0.964603	5.96293	15.7603	7.1958
Unigene33976_All	86 1066 minus strand hypothetical protein PRUPE_ppa008641mg [Prunus persica]	29.36	1	8	0.986655	15.9372	0.9139	7.69704	1.04512	7.74948	0.960202	7.10336	1.05352	8.21145	1.07069	8.32449	0.902088	6.88375	1.07937	4.84239	35.9106	8.68994
CL5502.Contig1_All	558 2330 PREDICTED: protein BONZAI 3-like [Vitis vinifera]	11.17	3	1	1.41787	18.8671	1.26688	7.73631	1.03333	7.88037	0.970556	8.11114	1.06902	8.33728	1.06423	4.42624	0.951048	2.21786	1.03985	1.60712	65.1502	6.58057
CL2425.Contig4_All	129 572 putative UDP-glucose dehydrogenase 2 [Nicotiana tabacum]	52.03	1	1	0.990899	3.46441	1.04761	10.7721	1.00413	5.07582	0.995554	4.53707	0.907989	4.2065	1.03929	21.3991	0.972979	17.7224	1.01232	13.7228	15.8343	7.29834
CL8753.Contig1_All	222848659 gb|EEE86206.1| predicted protein [Populus trichocarpa]	23.18	2	6	1.70999	66.103	1.67397	58.466	0.930755	17.547	1.06157	12.2938	1.15828	6.21308	1.04005	7.15893	1.02387	5.80866	0.981067	4.72242	41.2769	6.97607
CL2840.Contig2_All	559 2142 minus strand calcium-dependent protein kinase 8 [Nicotiana tabacum]	16.48	7	4	1.01257	7.61651	1.02771	12.4122	0.975144	6.80018	1.02223	5.5138	0.988666	3.1535	1.02222	9.02658	1.01911	13.3364	0.984908	10.2745	59.4171	6.55127
CL7994.Contig4_All	297742054 emb|CBI33841.3| unnamed protein product [Vitis vinifera]	26.84	4	5	0.863473	17.3577	0.993102	3.32899	0.959905	9.39948	1.03568	7.3977	1.04398	12.5633	1.07533	8.52759	1.06446	8.97904	0.947863	8.21095	29.079	5.14795
CL297.Contig3_All	54039313 sp|P62302.1|RS13_SOYBN RecName: Full=40S ribosomal protein S13gi|44662862|gb|AAS47510.1| ribosomal protein S13 [Glycine max]gi|161367348|gb|ABX71080.1| ribosomal protein S13 [Glycine max]	35.76	1	1	1.28624	0.496035	0.911699	13.0939	1.10298	3.78809	0.908265	4.07734	0.760385	7.16733	0.776649	10.9681	1.10254	0.280601	0.917547	0.272224	17.1155	10.3599
Unigene13713_All	192 1259 minus strand hypothetical protein PRUPE_ppa007808mg [Prunus persica]	25.56	1	7	0.965453	12.9583	0.889371	10.3654	1.0057	10.6905	0.995148	9.68334	0.974439	4.92056	1.09393	22.1097	0.993238	14.8517	1.0058	11.4187	38.1568	5.46533
CL9834.Contig1_All	3 743 minus strand PREDICTED: proline iminopeptidase-like [Glycine max]	31.98	2	6	0.800281	24.4948	1.0817	20.9218	1.02553	9.57705	0.977528	9.23741	0.981499	8.55152	0.896052	11.205	0.948437	13.6585	1.04197	9.88018	28.138	5.2876
CL318.Contig3_All	410 3736 minus strand PREDICTED: protease Do-like 7-like [Vitis vinifera]	6.58	3	6	1.00331	16.5	0.819275	12.6539	1.01688	6.18713	0.985205	5.51847	1.06369	9.66642	1.07221	12.0588	1.08402	7.64252	0.93245	6.83715	122.095	5.89697
CL9658.Contig2_All	90 662 uncharacterized protein LOC100500684 [Glycine max]	27.75	2	3	1.07692	32.9547	0.956164	22.1745	1.0108	4.72719	0.990625	4.14857	0.97608	18.7022	0.949935	8.09537	1.01425	10.0073	0.988833	7.79818	22.0751	9.80322
Unigene24066_All	318 1169 uncharacterized protein LOC100782805 [Glycine max]	39.79	1	10	1.13051	5.65396	1.02027	17.1413	0.946426	10.9611	1.04768	8.21776	0.980522	16.86	1.05626	12.5968	1.00567	7.48038	0.99576	5.82914	31.5341	6.25244
Unigene28941_All	43 693 PREDICTED: ras-related protein RABA1d [Vitis vinifera]	40.09	5	1	0.524568		0.645037		1.04249		0.962536		0.937881		1.00741		1.02734		0.978267		24.0671	5.69385
CL88.Contig131_All	368 7789 hypothetical protein PRUPE_ppa000022mg [Prunus persica]	4	22	7	1.08274	19.0535	0.971755	13.9289	0.958671	12.4573	1.03641	9.52637	0.992246	8.45399	1.00857	6.52017	0.983056	5.75953	1.01333	4.56733	277.567	7.00537
CL1441.Contig1_All	665 2197 PREDICTED: 60S ribosomal export protein NMD3-like [Vitis vinifera]	13.89	2	6	1.15874	21.7769	1.03209	11.1997	0.982201	9.56675	1.01597	8.34636	1.02092	7.67055	1.04127	6.31525	1.03929	3.8563	0.9685	3.3483	58.5979	6.78564
Unigene52135_All	207 485 minus strand superoxide dismutase9 [Zea mays]	56.99	7	2	0.415645	14.3558	0.516753	3.54456	1.04019	2.46561	0.96458	2.31883	1.1018	10.0173	1.14982	5.77418	1.12787	2.10381	0.897104	2.16645	9.52772	5.94775
Unigene7459_All	223549242 gb|EEF50731.1| 6-phosphogluconolactonase, putative [Ricinus communis]	34.21	4	6	1.18962	31.0861	1.3539	35.3944	0.976347	8.92163	1.02116	7.8649	1.02945	8.93906	0.976983	11.9104	1.0357	18.2447	0.971515	14.0502	28.977	6.17627
Unigene18188_All	79 1176 PREDICTED: heterogeneous nuclear ribonucleoprotein F-like [Solanum lycopersicum]	18.85	1	6	1.20226	22.8028	1.09309	8.35896	1.05739	15.9633	0.94933	14.4752	0.961172	7.62798	1.03968	16.9052	0.985774	11.4619	1.01183	8.73149	40.9703	5.40186
CL8241.Contig2_All	2 400 unknown [Populus trichocarpa]	68.42	2	5	1.2414	24.34	1.22179	26.4521	1.08549	11.4011	0.924428	11.0024	1.05003	6.00995	1.05034	4.60868	0.936317	6.46223	1.05175	4.47444	13.7103	8.49951
CL10322.Contig1_All	223527853 gb|EEF29948.1| Exocyst complex component, putative [Ricinus communis]	10.01	4	6	1.02769	30.1819	0.972001	16.7477	0.993175	6.44004	1.00625	5.41166	0.980947	11.3967	0.990027	10.3693	0.976343	9.90056	1.01944	7.21918	84.542	6.52197
CL3012.Contig2_All	147820981 emb|CAN67944.1| hypothetical protein VITISV_025333 [Vitis vinifera]gi|297735901|emb|CBI18677.3| unnamed protein product [Vitis vinifera]	32.66	1	3	1.06715	21.0967	1.19189	17.7964	1.00668	4.56069	0.994278	4.21518	1.15082	9.98867	1.04617	11.3978	0.948491	14.541	1.04193	11.6494	22.5395	7.84033
Unigene10269_All	101 817 minus strand unnamed protein product [Vitis vinifera]	28.45	4	5	0.963757	13.3524	0.938951	14.3625	1.04467	7.17969	0.960606	6.60511	0.806534	8.79644	0.804452	15.6563	1.11627	9.41928	0.906465	9.99989	27.0874	9.21729
Unigene5550_All	174 1343 hypothetical protein PRUPE_ppa006536mg [Prunus persica]	25.13	6	6	1.01757	14.8004	1.11586	23.6615	0.972149	6.76209	1.02488	5.79995	0.999774	13.6404	0.981309	10.7229	0.958976	7.52865	1.03346	5.89827	44.5764	5.8335
Unigene27140_All	157 621 PREDICTED: eukaryotic peptide chain release factor GTP-binding subunit ERF3A-like [Glycine max]	60.65	6	5	0.871916	24.3772	0.701238	7.94905	1.05976	7.51327	0.947223	7.45639	1.06864	7.33727	1.1492	13.3561	0.923407	7.18167	1.06217	4.99027	17.4445	4.57666
CL9499.Contig3_All	118487880 gb|ABK95762.1| unknown [Populus trichocarpa]gi|118488755|gb|ABK96188.1| unknown [Populus trichocarpa]gi|222856683|gb|EEE94230.1| hypothetical protein POPTRDRAFT_716206 [Populus trichocarpa]	28.7	2	6	1.38367	30.6652	1.33576	8.07335	1.11234	13.1641	0.900544	14.135	1.25886	17.9322	1.15853	14.9374	1.01643	5.15582	0.986903	4.17258	35.0109	7.62061
Unigene22043_All	2 679 minus strand neutral leucine aminopeptidase preprotein [Solanum lycopersicum]	24.34	1	1	0.909547		0.941103		0.926085		1.06571		1.00436		1.03346		0.901666		1.07973		23.6258	4.90674
CL9538.Contig1_All	222849109 gb|EEE86656.1| predicted protein [Populus trichocarpa]	15.32	2	5	1.05951	32.2469	1.00038	14.6501	1.01591	6.08925	0.986099	5.78662	0.913637	17.9382	0.973141	16.2257	0.930275	12.4338	1.05663	8.22855	60.1627	6.7124
Unigene1978_All	223542738 gb|EEF44275.1| potassium channel beta, putative [Ricinus communis]	25.3	1	7	0.952954	15.8481	1.19793	17.2984	0.967863	5.12104	1.02868	4.40919	0.977229	13.648	0.93074	19.61	0.929033	3.22154	1.05764	2.24271	36.5577	7.44482
Unigene35227_All	355505539 gb|AES86681.1| Ras-related protein Rab7 [Medicago truncatula]	66.67	3	2	1.14095	7.14794	1.22178	15.5959	1.02076	1.1788	0.981798	1.078	1.06817	12.079	1.0003	4.49378	0.960346	3.41342	1.03235	2.51263	13.6845	4.64014
CL6499.Contig1_All	3 1526 minus strand unnamed protein product [Vitis vinifera]	14.96	1	4	0.928601	11.0201	0.902891	12.5317	0.986474	6.63106	1.0121	5.49964	0.941757	16.048	0.973507	11.1635	1.06196	10.4816	0.949832	10.0708	56.3135	6.97607
Unigene22034_All	1 627 PREDICTED: glycyl-tRNA synthetase 1, mitochondrial-like [Vitis vinifera]	40.19	2	4	1.12114	4.30056	1.04684	4.65994	1.01979	2.12775	0.982656	1.96384	1.02575	8.14041	1.03574	4.55959	0.91892	3.22927	1.0657	2.22117	23.3932	8.22119
Unigene38135_All	302141688 emb|CBI18891.3| unnamed protein product [Vitis vinifera]	28.99	2	2	1.02785	27.6725	1.03239	12.3893	0.905213	7.23536	1.08421	5.13248	1.04905	0.902174	1.10996	1.76798	0.972095	8.75352	1.02287	6.37757	22.5526	5.12256
CL293.Contig12_All	621 1148 minus strand cyclophilin-like peptidyl-prolyl cis-trans isomerase [Cirsium arvense]	46.02	7	6	0.920168	16.9558	0.929237	18.8223	1.03638	4.69485	0.967957	4.59685	0.967744	3.76257	0.976135	10.673	0.970967	10.9787	1.02378	7.87921	19.7113	6.43018
CL5208.Contig3_All	297735156 emb|CBI17518.3| unnamed protein product [Vitis vinifera]	13.85	9	5	1.04493	20.57	1.21701	7.45321	0.987003	8.28157	1.01172	7.55082	1.08235	2.68637	1.02733	9.33013	0.954481	7.10265	1.03709	5.06282	61.2351	7.10791
CL1889.Contig73_All	395 6025 minus strand PREDICTED: callose synthase 3-like [Fragaria vesca subsp. vesca]	5.01	32	8	1.03065	16.8529	1.02119	11.1042	1.07675	6.18797	0.932169	6.61519	1.12538	4.83895	1.09949	9.20103	1.01156	6.4657	0.991007	5.54713	216.024	9.15869
CL3461.Contig2_All	4 1461 PREDICTED: calcium-dependent protein kinase 3 [Vitis vinifera]	18.31	4	1	1.13984		1.11615		0.911458		1.07867		0.976368		0.983133		0.966203		1.02763		54.7175	5.96045
Unigene21601_All	61 318 minus strand copper transport protein ATOX1 [Hevea brasiliensis]	73.26	1	4	0.617937	18.696	0.911854	46.7288	0.980614	8.43993	1.01738	7.60804	1.17234	14.1161	1.29383	18.629	0.984261	7.8787	1.01305	6.48355	9.05863	5.40186
CL6853.Contig1_All	298204761 emb|CBI25259.3| unnamed protein product [Vitis vinifera]	12.22	7	7	1.0548	16.4011	1.12264	16.5109	1.02248	7.02899	0.980269	6.8077	1.13919	12.0731	1.05437	6.95164	0.938496	8.65663	1.05	5.9418	69.9664	6.18896
CL595.Contig1_All	164 1081 unnamed protein product [Vitis vinifera]	22.22	1	3	0.997688	13.1491	1.04416	12.1024	1.00514	1.76512	0.995642	1.56172	0.944532	16.3851	0.943992	3.99063	0.937113	1.75022	1.05111	1.2471	35.0041	9.36377
Unigene37846_All	83 1081 minus strand peroxidase [Camellia oleifera]	25.83	1	6	1.03676	21.6711	1.14191	15.7635	1.0282	4.20955	0.975151	3.96508	1.33294	10.5975	1.36118	15.4549	1.07203	12.3756	0.94199	11.4225	37.6954	8.26514
CL9430.Contig2_All	2 604 minus strand pectin methylesterase [Gossypium hirsutum]	30.35	4	4	1.19144	30.7292	1.0782	22.0844	1.01898	8.4998	0.983372	8.25858	1.02906	6.77946	1.11441	16.611	1.01456	7.5709	0.988583	5.99006	21.7741	8.95361
CL9064.Contig1_All	297738390 emb|CBI27591.3| unnamed protein product [Vitis vinifera]	31	2	7	1.04351	20.3928	1.13763	17.1601	0.939547	15.2466	1.05378	11.0041	1.00338	16.2574	0.932558	18.5102	0.98899	10.0674	1.00923	8.4721	29.4742	6.53662
Unigene22241_All	297743541 emb|CBI36408.3| unnamed protein product [Vitis vinifera]	20.86	1	5	1.18102	24.4761	1.15063	20.0482	0.966624	13.1896	1.02978	10.1295	0.897007	3.12758	0.938982	10.2006	1.02411	7.13641	0.980871	6.26319	39.4987	5.04639
Unigene22397_All	212 1228 PREDICTED: 2-keto-3-deoxy-L-rhamnonate aldolase-like [Vitis vinifera]	25.96	1	6	0.875635	10.8585	0.899989	19.7933	0.958549	8.28332	1.03686	7.13642	0.975005	11.9542	0.925159	8.78051	0.986047	7.26742	1.01156	5.69678	36.8248	7.25439
CL14359.Contig1_All	175 1452 sucrose phosphate phosphatase [Actinidia chinensis]	17.14	5	6	0.760886	5.50505	0.869956	8.57412	1.03743	8.8964	0.967009	8.17039	1.11386	7.16331	1.04941	12.4685	0.958422	5.08239	1.0339	3.9283	48.0369	6.21436
CL1703.Contig1_All	223537521 gb|EEF39146.1| Cysteine proteinase inhibitor, putative [Ricinus communis]	59.41	2	6	0.679864	32.2302	1.32344	28.8295	0.959986	10.157	1.03566	8.35212	0.809631	13.4779	0.890449	12.5611	1.05278	6.9925	0.957726	6.4935	11.1267	6.07471
Unigene36410_All	101 1237 PREDICTED: isocitrate dehydrogenase [NAD] regulatory subunit 1, mitochondrial-like [Cucumis sativus]	22.43	1	2	1.32606	10.8418	1.09401	1.9846	0.968277	2.56129	1.02808	2.13797	0.862767	6.83481	0.929824	5.94871	1.15606	0.572672	0.874327	0.611341	40.9901	7.89893
CL8108.Contig1_All	298205155 emb|CBI17214.3| unnamed protein product [Vitis vinifera]	18.29	3	4	0.889764	28.4311	1.0194	28.0801	1.01094	5.39827	0.990503	5.05798	1.06329	10.1099	0.98598	3.45642	0.908147	4.47842	1.0745	3.13465	46.2638	6.27783
CL766.Contig13_All	136 3342 minus strand PREDICTED: CCR4-NOT transcription complex subunit 1-like [Fragaria vesca subsp. vesca]	8.14	11	6	1.15909	21.7853	0.949089	17.0079	1.02956	3.18939	0.973847	2.96448	1.01941	15.5031	0.958876	19.6753	1.05867	7.47655	0.952535	6.63067	119.116	5.46533
CL5824.Contig1_All	2 6412 minus strand PREDICTED: uncharacterized protein LOC100247348 [Vitis vinifera]	4.54	6	7	1.16131	25.1822	0.959396	14.4432	1.04521	7.50581	0.960096	7.63734	1.04391	7.8564	1.05496	6.51557	0.997631	10.4484	1.00224	7.88086	238.712	5.78271
CL5323.Contig1_All	297740307 emb|CBI30489.3| unnamed protein product [Vitis vinifera]	32.27	3	7	0.991486	14.9739	0.958817	14.7421	1.02754	6.89165	0.975757	6.55964	0.898168	12.2975	0.951107	14.4557	0.982569	4.52145	1.0144	3.44239	31.0995	9.18799
Unigene36536_All	223543510 gb|EEF45041.1| 60S ribosomal protein L30, putative [Ricinus communis]	62.04	2	2	1.0377	19.2324	0.935844	2.59379	0.986062	3.5135	1.01255	2.9668	0.862921	0.53189	0.8369	10.0361	1.18285	10.7633	0.85271	13.0763	11.9672	9.36377
CL7775.Contig2_All	21 1079 minus strand GDH1 [Actinidia chinensis]	29.18	4	5	0.562492	30.4344	0.484248	31.3972	1.12363	5.63606	0.890608	6.06339	0.932787	3.55704	1.1735	13.0657	1.07464	10.8172	0.939225	9.67972	37.7496	6.45557
Unigene22026_All	109 522 40S ribosomal protein s17 [Camellia sinensis]	48.55	1	3	1.12599	16.097	1.10808	10.8401	0.961566	10.0012	1.03426	8.70396	0.933988	6.92227	0.929892	10.4543	1.02267	9.49473	0.981982	8.27333	15.5514	9.72998
Unigene13734_All	86 1486 hypothetical protein VITISV_015453 [Vitis vinifera]	18.42	3	7	0.988582	15.2343	1.18883	26.8775	0.894665	9.61618	1.09356	7.37681	0.950167	18.1781	0.917971	16.3978	1.05989	7.56247	0.95199	6.48135	51.6047	5.35107
Unigene66700_All	147857567 emb|CAN80994.1| hypothetical protein VITISV_042545 [Vitis vinifera]	39.88	1	4	0.189299	115.692	0.157636	109.085	0.507197	13.2065	1.43633	4.09807	0.948945	9.05817	0.936641	16.9937	1.07866	10.8013	0.936701	9.38776	17.5715	8.45557
Unigene1498_All	95 646 unknown [Lotus japonicus]	32.07	7	2	1.23605	23.9453	1.51179	56.6081	1.0383	22.9888	0.963587	18.4608	0.990198	7.04433	0.819721	15.9814	1.02985	8.778	0.97599	6.95203	20.5726	8.14795
CL988.Contig1_All	9 362 hypothetical protein PRUPE_ppa010412mg [Prunus persica]	65.25	1	5	0.603577	17.0134	0.812349	14.7008	1.01716	9.01937	0.984901	8.23023	0.996088	12.2396	0.977406	12.7494	1.07025	4.91121	0.943619	4.37486	13.5199	6.63916
Unigene27099_All	439 1722 minus strand PREDICTED: fasciclin-like arabinogalactan protein 17 [Vitis vinifera]	19.16	3	4	0.822975	37.7907	0.749911	19.4497	1.01363	11.0174	0.988114	10.7774	1.01689	6.97186	1.03708	8.02054	1.05874	11.7528	0.952912	10.5429	46.4672	5.69385
CL7245.Contig9_All	297745846 emb|CBI15902.3| unnamed protein product [Vitis vinifera]	18.93	4	2	1.08895	5.94506	1.18294	2.21441	1.02525	3.66949	0.977296	3.40895	1.10847	16.3466	0.94171	21.8985	0.894119	2.82145	1.08577	1.84557	34.7381	6.93213
CL4852.Contig6_All	1491 2876 hypothetical protein PRUPE_ppa000938mg [Prunus persica]	14.07	10	1	0.964495		0.896892		1.02564		0.977474		1.00544		1.0106		1.03829		0.969427		52.2792	5.69385
CL1253.Contig1_All	296087851 emb|CBI35107.3| unnamed protein product [Vitis vinifera]	8.31	4	6	1.02341	12.8854	0.94542	12.1712	1.03369	5.08537	0.970232	4.67486	0.916626	11.8329	1.01922	4.23664	1.03392	5.83684	0.972948	5.22129	88.6735	5.93506
Unigene33294_All	266 859 PREDICTED: clathrin heavy chain 1-like [Glycine max]	36.87	1	1	0.528338		0.331278		0.874904		1.11107		0.974413		0.673712		0.994546		1.00474		22.2904	7.98682
CL4384.Contig1_All	306 1052 PREDICTED: hydroxyacylglutathione hydrolase 3, mitochondrial-like [Vitis vinifera]	39.76	2	6	1.05042	13.9939	0.991913	19.42	1.02578	6.61797	0.977318	6.12662	1.01324	4.72837	1.02617	10.0553	0.969898	6.07828	1.02463	4.81848	27.313	6.63916
Unigene32170_All	111 3686 PREDICTED: phosphoglucan, water dikinase, chloroplastic-like [Vitis vinifera]	7.97	11	6	0.998561	21.1564	0.894207	9.28752	1.03101	7.84408	0.972714	7.00742	1.07146	12.8653	1.03532	20.3296	0.91248	14.0355	1.071	8.91413	130.847	6.26514
Unigene11379_All	73 1239 PREDICTED: 3-oxo-Delta(4,5)-steroid 5-beta-reductase [Solanum lycopersicum]	32.65	6	8	1.01014	17.221	1.04948	24.3463	0.961544	6.43003	1.03428	5.26837	1.06709	19.6096	1.02698	7.47667	1.01976	7.69704	0.984387	6.60802	43.7546	5.37646
CL1612.Contig1_All	170 817 hypothetical protein PRUPE_ppa011260mg [Prunus persica]	34.26	4	2	1.20591	0.868362	1.1278	4.84826	0.994712	6.91652	1.00309	6.07785	0.811681	11.7676	0.857718	12.8454	0.961311	11.5401	1.02747	8.70847	23.9712	5.94775
CL9178.Contig2_All	223550400 gb|EEF51887.1| protein-l-isoaspartate O-methyltransferase, putative [Ricinus communis]	34.21	6	7	0.826877	34.2702	0.990201	26.4366	1.02698	9.94306	0.976287	9.19973	1.14611	12.4419	1.12628	10.9914	0.96351	9.10538	1.0298	6.5196	24.4685	6.0874
CL9287.Contig2_All	297735521 emb|CBI17961.3| unnamed protein product [Vitis vinifera]	12.18	3	4	0.957977	13.2279	0.937142	16.8503	0.949193	3.70622	1.04476	2.98567	1.0343	3.84154	0.990128	5.10145	1.05682	4.13715	0.953881	3.70817	53.8799	7.95752
CL10627.Contig1_All	449526688 ref|XP_004170345.1| PREDICTED: uncharacterized protein LOC101227242 [Cucumis sativus]	17.47	1	4	1.03118	6.40593	0.963969	10.6517	0.963067	13.3292	1.03293	11.3422	1.06062	30.1018	0.837365	18.8285	1.12725	29.3812	0.897605	24.7645	36.8198	6.04932
Unigene18515_All	111 584 minus strand PREDICTED: major allergen Pru ar 1 [Vitis vinifera]	24.05	1	2	0.763613	36.183	0.670446	20.2892	1.00835	3.82408	0.992793	3.35981	1.15868	10.1004	1.10955	7.46054	0.81865	5.78205	1.14676	3.23114	16.9507	5.03369
Unigene8227_All	147788999 emb|CAN64659.1| hypothetical protein VITISV_009613 [Vitis vinifera]	20.66	3	6	0.919214	32.1397	0.834679	11.7571	0.976538	4.42193	1.02098	3.85333	0.81729	8.25577	0.902935	14.4832	1.06246	9.98702	0.949791	8.92236	48.4916	9.45166
CL10052.Contig1_All	62 1147 minus strand PREDICTED: COP9 signalosome complex subunit 5a-like [Vitis vinifera]	19.06	2	6	0.957862	10.7505	1.12423	24.4809	1.0139	8.1078	0.987772	7.21702	1.07022	4.26472	1.06259	10.6343	0.918064	7.66446	1.06633	5.29235	40.5291	5.13525
CL441.Contig9_All	3 1697 minus strand hypothetical protein PRUPE_ppa000198mg [Prunus persica]	12.39	28	5	1.18503	34.4977	1.33343	32.2805	1.03277	11.9671	0.97115	10.8633	1.09943	12.1084	1.02196	6.77401	0.908667	18.9825	1.07408	12.2783	63.4709	7.21045
CL8024.Contig3_All	116 946 minus strand allene oxide cyclase [Camellia sinensis]	22.38	1	1	1.34081		0.961807		0.944494		1.04939		0.899822		0.944454		1.06683		0.946386		29.8822	8.85107
CL1851.Contig1_All	57 1904 minus strand unnamed protein product [Vitis vinifera]	14.61	6	7	0.88701	20.936	0.817067	24.8891	0.98116	7.78494	1.01689	6.61148	0.926886	6.83607	0.959972	14.4455	0.953826	11.9869	1.03756	9.10643	66.601	6.18896
Unigene24506_All	11 4429 minus strand PREDICTED: uncharacterized protein LOC100852899 [Vitis vinifera]	4.01	1	5	1.40685	15.2124	1.507	15.1614	0.996038	6.10514	1.00371	5.16827	1.01712	8.68223	1.087	10.9213	0.931281	4.42872	1.05582	3.07434	169.055	5.021
Unigene10244_All	118 651 minus strand hypothetical protein PRUPE_ppa009639mg [Prunus persica]	30.34	1	2	0.940546	16.4921	1.07447	5.91607	0.995905	0.307717	1.00383	0.271108	0.871961	9.48233	0.952462	9.38284	0.844684	15.3378	1.12574	8.89919	19.8711	4.7417
CL3784.Contig1_All	296083222 emb|CBI22858.3| unnamed protein product [Vitis vinifera]	17.35	7	3	0.836299	11.1603	0.828142	30.4601	1.00019	4.10249	1.00003	3.73377	1.01691	15.6989	1.03355	17.6792	1.01375	0.552972	0.989235	0.455962	45.0505	5.46533
CL539.Contig5_All	2 508 elongation factor [Ziziphus jujuba]	39.05	1	3	0.764665	18.1	0.912711	18.9683	0.946636	9.81481	1.04703	8.35407	1.13395	11.0171	1.03879	11.7609	1.00443	2.67355	0.996724	2.1741	19.5376	8.80713
Unigene22401_All	108 1148 minus strand PREDICTED: UPF0613 protein PB24D3.06c [Vitis vinifera]	14.99	1	4	0.928447	16.9305	0.932283	26.0759	1.02902	2.98309	0.974313	2.79792	0.986913	14.1439	0.977849	12.6249	0.974483	11.6034	1.02094	8.60132	37.7194	5.26221
Unigene28866_All	303 2837 PREDICTED: uncharacterized protein LOC100249386 [Vitis vinifera]	11.95	5	8	0.982817	9.48212	1.10187	7.62645	0.98861	3.95305	1.01025	3.5106	1.04044	13.2754	1.10555	13.8753	0.964443	5.12561	1.02899	3.89823	95.6314	4.88135
Unigene33287_All	297733614 emb|CBI14861.3| unnamed protein product [Vitis vinifera]	23.55	4	5	1.03465	17.8421	1.06088	12.7427	0.963404	15.7008	1.03263	11.8092	0.896532	6.35891	0.920324	9.85453	1.01342	10.8089	0.989502	8.37023	26.6388	8.96826
CL93.Contig1_All	237 776 minus strand uncharacterized protein LOC100527783 [Glycine max]	23.89	3	4	1.05741	17.0371	1.24683	25.0683	1.05452	8.8829	0.951872	9.27313	1.12885	2.60443	1.02312	13.2058	0.91992	5.94992	1.06499	4.01063	19.9675	4.48779
CL11916.Contig6_All	296084555 emb|CBI25576.3| unnamed protein product [Vitis vinifera]	13.12	6	2	1.40793	15.9864	1.18639	4.6063	1.01821	9.12186	0.980788	8.39143	1.01518	1.40828	1.06658	13.6757	0.921699	16.4748	1.05582	11.5843	59.7624	5.57959
Unigene4903_All	126 1040 PREDICTED: E3 ubiquitin-protein ligase UPL2-like [Solanum lycopersicum]	21.97	1	5	1.17652	2.92179	1.12363	4.30121	0.957577	6.72721	1.0378	5.73579	0.978406	6.69142	0.927771	17.9	1.13753	16.402	0.889305	17.4559	33.9753	6.87354
CL6149.Contig2_All	130 849 minus strand PREDICTED: eukaryotic translation initiation factor 2 subunit 3 [Glycine max]	32.92	5	2	0.940042	17.7582	0.939684	9.67318	0.824322	3.69092	1.15553	2.33331	0.820191	4.19185	1.00385	6.59302	1.16787	1.65392	0.864684	1.80354	26.5797	7.92822
Unigene38118_All	283 1251 minus strand PREDICTED: uncharacterized protein LOC101252337 [Solanum lycopersicum]	17.65	1	6	0.734622	29.5902	0.75784	21.0187	1.09559	4.56647	0.915479	5.00279	1.01411	9.92293	1.02328	10.0347	1.07123	5.81265	0.942828	5.53961	35.3276	7.78174
Unigene44355_All	116 1051 hypothetical protein PRUPE_ppa008997mg [Prunus persica]	23.08	1	1	1.19223	6.95861	1.02952	5.85903	1.02574	7.47836	0.975155	6.97108	0.821784	6.51019	0.824237	7.77063	0.969542	3.41735	1.02456	2.61066	35.263	5.19873
CL4714.Contig1_All	116 745 minus strand unknown [Populus trichocarpa x Populus deltoides]	38.57	3	8	0.702306	40.1536	0.890726	34.6016	0.851385	29.3489	1.13192	17.1817	1.00708	16.3094	0.88218	6.24767	0.939275	13.4096	1.04937	9.83464	23.5982	7.56201
CL1818.Contig3_All	449474166 ref|XP_004154092.1| PREDICTED: SNF1-related protein kinase catalytic subunit alpha KIN10-like [Cucumis sativus]gi|449498915|ref|XP_004160670.1| PREDICTED: SNF1-related protein kinase catalytic subunit alpha KIN10-like [Cucumis sativus]	12.45	3	5	0.850553	7.66145	1.18978	5.87677	0.928743	6.3545	1.06335	5.11118	1.05313	14.3553	0.958505	8.51647	0.940738	0.868414	1.04819	0.632443	58.9494	8.26514
CL4904.Contig2_All	215 1201 minus strand arogenate dehydrogenase 1 [Solanum pennellii]	19.76	1	6	1.15219	9.98852	1.35423	5.69222	1.02236	11.3383	0.980378	9.75452	1.0155	9.0243	0.936715	20.8219	1.00197	8.89116	0.998751	6.8306	37.0009	6.02393
CL541.Contig14_All	226 4674 unnamed protein product [Vitis vinifera]	7.69	5	9	0.465951	41.7943	0.513541	35.6509	1.01799	4.60451	0.984252	4.09846	1.25993	14.8612	1.19909	18.4142	1.05012	9.32238	0.959872	7.76914	167.375	8.67529
CL4939.Contig1_All	222847773 gb|EEE85320.1| predicted protein [Populus trichocarpa]	26.19	2	6	1.0976	31.6873	1.27435	32.5659	1.00975	4.79836	0.991553	4.46799	0.969469	8.50203	1.00246	3.33729	1.02558	2.29951	0.979686	1.91602	38.2936	6.25244
CL892.Contig1_All	297741582 emb|CBI32714.3| unnamed protein product [Vitis vinifera]	10.56	2	3	1.31035	19.835	0.996968	40.9107	0.994585	13.2652	1.005	10.8164	1.00992	7.26701	1.02976	4.48241	1.05212	5.32564	0.958257	4.88571	51.8496	6.29053
CL8845.Contig2_All	227 1414 PREDICTED: SEC12-like protein 2-like [Vitis vinifera]	32.83	2	10	1.00926	14.6003	0.87606	22.7587	1.01373	6.24117	0.988029	5.66112	1.03689	13.8108	1.03849	10.7045	0.964199	5.53978	1.02924	4.19348	42.4917	6.69775
CL14147.Contig2_All	279 1658 minus strand PREDICTED: SUN domain-containing protein 3-like [Vitis vinifera]	14.13	3	5	1.26365	19.5442	1.27613	9.75982	0.929211	12.3263	1.06294	10.2942	1.06607	11.163	1.03274	19.149	1.06426	13.6298	0.948457	11.3396	50.5552	8.5874
CL846.Contig3_All	186 2438 PREDICTED: beta-xylosidase/alpha-L-arabinofuranosidase 2-like [Vitis vinifera]	9.05	3	4	0.698322	11.2747	0.514422	39.3745	0.991941	7.05919	1.00688	6.29802	0.823616	13.2535	0.899999	8.82542	1.04654	6.30383	0.96275	5.58825	81.0876	5.47803
Unigene24282_All	166 1125 Probable mannose-1-phosphate guanylyltransferase 3 OS=Arabidopsis thaliana GN=At4g30570 PE=2 SV=1	18.75	8	3	0.836811	9.4923	0.861954	13.5991	1.02139	3.97978	0.981235	3.73679	1.0343	14.1598	1.011	7.806	0.971564	6.34796	1.0233	5.0549	35.5455	7.48877
CL5710.Contig5_All	1096 1929 minus strand Spermine synthase OS=Arabidopsis thaliana GN=SPMS PE=1 SV=1	33.81	5	7	1.30361	22.4221	1.25567	31.7856	0.94382	3.77974	1.04999	2.94341	1.00919	10.0637	1.01333	8.03421	1.00365	6.67153	0.997392	5.20545	30.9919	5.60498
CL8177.Contig1_All	182 1306 PREDICTED: dihydroorotase, mitochondrial-like [Vitis vinifera]	16.27	3	4	0.923475	21.6116	0.932855	25.7903	1.0137	10.6286	0.988046	10.1684	0.982664	4.58387	0.953212	10.9563	1.07254	7.02552	0.941418	6.71668	41.5426	8.39697
Unigene25682_All	297734297 emb|CBI15544.3| unnamed protein product [Vitis vinifera]	18.29	1	7	0.905612	21.1477	0.936812	27.1042	1.01939	4.82702	0.98301	4.30166	1.05099	11.5225	1.08382	5.11629	0.954032	8.49219	1.03745	6.63008	55.7172	6.48096
Unigene10580_All	296082346 emb|CBI21351.3| unnamed protein product [Vitis vinifera]	37.5	1	6	0.898025	28.0065	0.959876	18.798	1.00769	9.5283	0.993382	9.12915	0.87065	14.4377	0.885236	13.4871	1.05328	6.35748	0.95716	5.86331	22.3493	6.43018
CL8100.Contig1_All	222839088 gb|EEE77439.1| predicted protein [Populus trichocarpa]	27.36	6	2	0.883774	25.2648	1.01166	11.0399	1.14142	9.13229	0.874857	11.324	0.991267	7.5229	0.81013	35.7584	0.93291	1.57135	1.05451	1.11222	22.4853	5.69385
Unigene39292_All	222843004 gb|EEE80551.1| predicted protein [Populus trichocarpa]	49.56	1	2	0.893959	22.7849	0.970443	11.9657	1.00779	7.79654	0.99329	7.37754	1.05292	7.48467	1.1406	11.4532	0.96851	12.1264	1.02576	9.94507	12.1293	5.04639
CL3682.Contig3_All	164 1717 unnamed protein product [Vitis vinifera]	12.55	2	4	1.33333	9.6515	1.19204	16.5017	1.02275	3.55697	0.980029	3.36644	1.04924	13.8958	1.00098	11.3127	1.00003	6.05765	1.0003	4.71537	56.8247	9.15869
CL6025.Contig1_All	297736268 emb|CBI24906.3| unnamed protein product [Vitis vinifera]	14.4	1	3	1.23854	13.549	1.16758	5.08012	1.00384	3.78796	0.996798	3.30089	0.959868	9.54064	1.01725	24.948	1.06586	21.3817	0.947166	22.5111	39.793	5.03369
CL13069.Contig2_All	449499061 ref|XP_004160709.1| PREDICTED: thioredoxin domain-containing protein 9-like [Cucumis sativus]	20.26	4	4	1.12111	12.6141	1.31016	4.1296	0.945369	3.60966	1.04862	2.94846	1.09264	12.7665	1.07344	1.4339	0.939595	6.70297	1.04911	4.81732	26.0032	5.57959
Unigene24129_All	297739519 emb|CBI29701.3| unnamed protein product [Vitis vinifera]	20.31	4	3	0.86761	9.05476	1.12232	6.601	1.01801	8.07617	0.982852	7.21944	1.17421	9.54232	1.09814	13.264	0.965222	8.38265	1.02743	6.15951	44.4458	10.1108
CL12546.Contig2_All	46 900 minus strand hypothetical protein PRUPE_ppa009303mg [Prunus persica]	22.11	2	4	0.950685	7.61765	0.898599	9.6115	0.982393	1.42457	1.01579	1.2119	0.931802	5.22101	1.01768	9.71959	1.06885	5.76776	0.944365	5.36742	32.1452	6.72705
Unigene33918_All	223541532 gb|EEF43081.1| conserved hypothetical protein [Ricinus communis]	38.65	1	5	1.09639	48.0372	1.07755	36.6392	1.00108	6.87148	0.999176	6.37008	0.887496	10.2898	0.812531	11.4481	1.02315	5.11804	0.981644	4.24225	17.9382	6.37939
CL12298.Contig1_All	222843211 gb|EEE80758.1| predicted protein [Populus trichocarpa]	44.23	1	2	1.08802	30.5981	1.17662	26.1288	0.90593	8.70356	1.08357	6.12977	0.918077	14.2035	0.881231	10.0808	1.05863	10.1164	0.953007	8.84809	11.3503	10.1548
Unigene16749_All	171 1355 PREDICTED: aspartic proteinase Asp1-like [Vitis vinifera]	21.01	1	6	0.709801	26.7705	0.629258	27.2801	0.9668	12.6091	1.02962	11.3663	1.02706	7.21761	0.998101	14.5356	1.07956	8.41411	0.936107	7.42473	42.876	8.45557
Unigene20438_All	222860744 gb|EEE98291.1| predicted protein [Populus trichocarpa]	13.78	1	8	0.610494	47.2433	0.638217	23.9243	1.00423	9.6118	0.996344	9.12827	0.956641	13.4519	1.11152	10.426	0.946504	6.24142	1.04352	4.52906	100.612	7.47412
Unigene17327_All	222866798 gb|EEF03929.1| predicted protein [Populus trichocarpa]	42.31	5	3	0.87889	22.2694	0.782296	25.2956	0.961533	7.20272	1.03396	6.08433	0.95435	4.22784	1.0168	9.75948	1.02798	6.25153	0.977721	5.64129	23.9705	5.93506
Unigene20559_All	166 1791 minus strand PREDICTED: cytochrome P450 89A2-like [Vitis vinifera]	14.39	1	7	0.879062	28.0405	0.846119	20.5859	0.959538	5.18311	1.03553	4.2684	0.990786	6.8494	1.00739	6.543	0.976783	4.07126	1.01907	3.07637	61.5974	8.36768
CL1981.Contig8_All	223547353 gb|EEF48848.1| oxidoreductase, putative [Ricinus communis]	19.5	4	7	1.03785	19.4706	0.961825	17.3194	1.00039	5.53446	0.999851	4.82408	0.951998	12.7749	0.990149	6.86298	0.99641	7.16947	1.00324	5.50616	38.8587	5.73193
Unigene4477_All	223537719 gb|EEF39340.1| ATP synthase subunit d, putative [Ricinus communis]	26.05	3	7	0.832914	9.02772	1.01974	12.7073	0.981076	9.5116	1.01697	8.44482	1.0182	9.15027	0.938467	17.6491	0.930593	9.5302	1.05638	6.41657	29.1946	9.65674
Unigene1933_All	103 1284 unnamed protein product [Vitis vinifera]	23.35	1	3	1.00419	15.384	1.19343	9.64611	1.00552	9.56407	0.994999	8.51961	1.1077	12.31	1.04453	11.0391	0.990229	2.96194	1.00823	2.30597	41.8478	8.88037
CL9477.Contig7_All	72 1196 minus strand (-)-germacrene D synthase OS=Vitis vinifera GN=VIT_19s0014g04930 PE=1 SV=1	16.27	3	6	1.30954	8.1935	1.44586	8.36215	1.0254	4.61332	0.977687	4.40449	0.947926	17.0102	1.01775	7.97944	0.936336	9.14104	1.05174	6.93	42.652	6.21436
CL9762.Contig2_All	108 569 PREDICTED: ubiquitin-conjugating enzyme E2 variant 1D-like [Glycine max]	37.66	3	5	1.03779	22.9445	1.26333	30.7178	1.00332	2.11519	0.997255	1.91187	0.968938	11.3714	0.943708	19.8437	1.04005	6.33054	0.968003	5.27932	17.3617	7.03467
CL7547.Contig2_All	1169 1597 minus strand hypothetical protein PRUPE_ppa008135mg [Prunus persica]	57.34	2	2	0.833226	19.5266	0.875925	9.46456	1.01716	2.45457	0.984752	2.24707	0.953219	0.434654	1.00911	2.23333	0.988279	2.40568	1.00962	1.90115	15.6762	8.73389
CL3821.Contig3_All	296081673 emb|CBI20678.3| unnamed protein product [Vitis vinifera]	24.77	4	4	0.915515	35.0714	1.02378	40.3606	1.02383	5.96932	0.978919	5.43266	0.920584	6.33176	0.853459	8.67017	0.987299	4.48903	1.01048	3.55567	24.1342	4.95752
CL1382.Contig4_All	427 1716 minus strand hypothetical protein VITISV_015334 [Vitis vinifera]	22.79	2	1	0.93461	0.562072	0.857486	13.3835	0.908384	4.95589	1.08061	3.69167	0.9427	0.814262	1.14652	12.6492	1.02705	2.22179	0.978326	1.88309	45.9454	5.37646
CL2790.Contig12_All	222848220 gb|EEE85767.1| predicted protein [Populus trichocarpa]	16.63	12	6	1.05607	8.82019	1.00894	26.58	0.961735	4.13852	1.03411	3.32604	0.910453	11.5351	0.944459	11.4208	1.0644	8.53805	0.948345	7.33113	55.1562	4.80518
CL11276.Contig2_All	74 628 minus strand PREDICTED: LOW QUALITY PROTEIN: villin-4 [Vitis vinifera]	43.24	1	5	0.987735	21.6192	0.880704	19.9671	1.02704	5.39533	0.976231	4.8593	1.10158	8.66731	1.04645	7.7276	0.937861	7.07836	1.05051	4.89731	20.7874	5.12256
CL3813.Contig2_All	73 432 minus strand PREDICTED: 60S ribosomal protein L7-4 [Vitis vinifera]	46.67	3	1																	14	10.4917
CL1988.Contig1_All	381 1436 minus strand hypothetical protein PRUPE_ppa007822mg [Prunus persica]	21.31	1	4	0.914148	18.0093	0.822913	8.96594	1.02816	8.70515	0.97522	7.69306	0.963732	15.1379	0.935837	6.27471	1.11264	12.8559	0.908259	12.4622	38.3403	7.26904
CL828.Contig1_All	122 739 PREDICTED: 60S ribosomal protein L13a-4 [Vitis vinifera]	28.16	1	1	0.991096	66.1558	1.03197	46.3969	0.810071	36.5807	1.13477	22.8387	1.03664	10.0852	0.939146	9.41934	1.0545	1.42177	0.956262	1.26581	23.552	10.4917
CL5818.Contig2_All	299 1291 minus strand PREDICTED: bifunctional purine biosynthesis protein PurH-like [Fragaria vesca subsp. vesca]	22.36	2	6	1.03313	8.68174	0.876337	14.4218	1.00734	8.62867	0.993211	7.78791	1.04105	14.3288	0.965822	12.4183	1.01215	8.16363	0.990201	6.90722	36.6055	6.91748
Unigene23430_All	297745742 emb|CBI15798.3| unnamed protein product [Vitis vinifera]	25.12	3	3	0.979748	12.6608	1.25102	17.9574	1.08991	11.2477	0.920313	12.8042	1.00543	8.00788	0.905226	15.6811	1.04533	9.69826	0.963732	8.44551	24.4618	10.3013
CL8093.Contig5_All	173 1060 minus strand PREDICTED: putative mitochondrial 2-oxoglutarate/malate carrier protein-like [Vitis vinifera]	23.99	6	2	0.876367	1.94836	0.883155	12.5501	1.0428	4.29299	0.961508	4.12649	0.935544	6.1189	0.944039	19.609	0.830199	11.579	1.1342	6.83248	31.5043	9.36377
CL5863.Contig1_All	320 2269 minus strand PREDICTED: polyadenylate-binding protein 2-like [Solanum lycopersicum]	17.23	1	6	1.16046	12.5785	1.06282	12.5088	0.949742	1.665	1.04474	1.32881	1.03283	19.99	0.957105	6.90417	1.01399	14.2882	0.988745	11.6777	70.7265	8.36768
CL2544.Contig16_All	219 1850 unnamed protein product [Vitis vinifera]	19.12	19	9	0.836196	11.9127	0.989477	16.6974	0.99241	9.88838	1.00692	8.12384	0.933608	14.4291	0.886604	26.4695	0.989287	8.11313	1.00899	6.74883	60.8716	5.5542
Unigene21665_All	2 205 PREDICTED: glucose-6-phosphate 1-dehydrogenase, cytoplasmic isoform-like [Glycine max]	69.12	1	3	1.05706	10.9005	0.973335	14.0717	1.0058	8.48717	0.995059	8.03705	0.918954	12.3616	0.998792	8.08246	1.03218	3.11021	0.974356	2.60912	7.82494	5.73193
CL7722.Contig1_All	355508722 gb|AES89864.1| Multidrug resistance protein ABC transporter family [Medicago truncatula]	64.47	21	1	0.317942	0.949575	0.457374	34.2845	0.346233	85.8508	1.53191	15.5817	1.23976	5.52724	1.00151	11.3623	1.09325	8.04061	0.922518	7.69245	42.5259	7.57666
Unigene34210_All	355490290 gb|AES71493.1| Glutaredoxin [Medicago truncatula]	46.72	1	4	1.12602	5.60781	1.1835	10.5403	1.00022	8.96032	1	8.42015	1.08302	8.7183	1.06511	14.1101	1.11101	17.3636	0.910712	19.3695	12.7806	8.77783
CL3021.Contig1_All	129 413 hypothetical protein PRUPE_ppa013223m1g, partial [Prunus persica]	55.79	1	1	1.5771	2.99963	1.45565	0.354488	1.05732	2.39511	0.949148	2.36475	0.930704	11.1062	0.78982	6.60106	0.961715	2.44958	1.03106	1.8446	10.9139	9.78857
Unigene10357_All	118488161 gb|ABK95900.1| unknown [Populus trichocarpa]gi|222833340|gb|EEE71817.1| predicted protein [Populus trichocarpa]	35.65	1	7	1.1617	16.8274	1.32121	14.7675	1.03296	5.70351	0.970974	5.58407	0.912392	15.1742	0.879349	14.032	0.96464	10.6021	1.02885	8.54622	26.1736	5.41455
Unigene1478_All	2 1426 PREDICTED: cullin-1-like [Solanum lycopersicum]	13.26	1	2	1.44692	18.707	1.47973	1.18605	1.0101	1.15645	0.991193	1.04452	1.11511	3.5767	1.16324	1.50003	0.885687	2.79645	1.09242	1.83034	54.6564	8.49951
CL13209.Contig1_All	201 548 jasmonate-inducible protein [Diospyros kaki]	50.86	2	7	1.0922	19.2546	1.17754	16.8308	0.983702	10.474	1.01464	9.62596	0.942289	20.3547	0.878898	17.205	1.04966	5.32936	0.960245	4.73062	13.2214	5.85889
CL13098.Contig2_All	162 2150 minus strand alpha-L-arabinofuranosidase [Malus x domestica]	14.63	1	8	0.898242	10.2951	0.776466	15.304	0.990504	5.83545	1.00861	4.89758	1.10087	9.1861	1.11689	17.5795	1.0176	8.35249	0.986129	6.96118	73.4366	5.74463
CL229.Contig4_All	348 1706 minus strand unnamed protein product [Vitis vinifera]	17.88	7	1	1.14397		0.988694		0.992425		1.00691		0.830716		0.949818		1.18508		0.850909		48.7876	7.06396
Unigene26063_All	159 737 NtSar1 protein-like [Solanum tuberosum]	32.12	2	1	0.896339	1.45722	1.1581	9.90294	0.952777	14.344	1.03494	11.6901	0.75248	15.8196	0.727559	12.846	0.968727	4.24791	1.02502	3.24083	22.0324	6.78564
CL9574.Contig1_All	42 1415 PREDICTED: serine carboxypeptidase-like 42-like [Fragaria vesca subsp. vesca]	13.1	3	5	0.78263	5.08711	0.556875	27.8324	1.10477	2.27453	0.907343	2.49443	1.27167	14.026	1.30416	18.6272	0.982418	1.41835	1.01454	1.09948	51.2698	7.45947
CL11877.Contig1_All	397 2502 minus strand PREDICTED: fimbrin-like protein 2-like [Vitis vinifera]	10.83	6	6	0.925804	9.43155	0.879635	17.8472	1.04234	4.65597	0.962672	4.33447	0.988878	18.0114	0.981538	12.8204	0.955856	3.68835	1.03598	2.6887	78.0855	5.70654
CL9157.Contig1_All	128 1480 PREDICTED: AP-4 complex subunit mu-like [Solanum lycopersicum]	15.08	2	5	1.17837	25.4863	1.01475	15.3233	1.02248	16.1032	0.980271	16.6181	0.988107	11.1129	1.05306	10.4679	1.01637	6.35839	0.987122	5.49983	50.5331	6.82959
CL2828.Contig1_All	118488371 gb|ABK96003.1| unknown [Populus trichocarpa]	12.05	5	5	0.864124	24.6719	0.958581	15.2404	1.03538	11.5518	0.968421	11.2469	1.07378	11.8048	0.949673	14.55	0.970569	1.6124	1.0241	1.22162	65.3804	6.26514
CL5502.Contig5_All	327 1460 minus strand unnamed protein product [Vitis vinifera]	16.14	3	1	1.73479		2.06305		1.05866		0.948209		0.884013		0.700437		1.01556		0.987774		42.1446	8.38232
CL5814.Contig1_All	313 2337 minus strand hypothetical protein PRUPE_ppa002232mg [Prunus persica]	13.33	2	7	1.07772	14.9423	1.00773	38.9047	1.01473	11.4013	0.986849	10.1472	1.04935	13.9464	1.00286	7.09281	1.05227	6.46097	0.957962	5.74661	75.3454	7.31299
CL900.Contig4_All	72 1304 minus strand GDH2 [Actinidia chinensis]	21.41	5	4	0.493961	38.7787	0.625973	60.6076	0.993075	6.98552	1.00634	6.39017	1.05429	8.11985	1.02595	7.86834	0.99961	14.1678	1.00065	10.4965	44.8228	6.94678
CL2136.Contig4_All	297733877 emb|CBI15124.3| unnamed protein product [Vitis vinifera]	11.46	4	5	1.05684	18.1711	1.02528	16.7338	0.999294	7.02174	1.00082	5.94638	0.994592	8.37699	1.10542	9.6291	0.982168	4.87384	1.01474	3.92254	52.7394	5.10986
CL7068.Contig2_All	222851439 gb|EEE88986.1| predicted protein [Populus trichocarpa]	12.08	1	1	1.12218		0.715328		0.929319		1.06284		0.895656		1.26951		0.977939		1.01815		62.0239	5.64307
CL1084.Contig40_All	222851964 gb|EEE89511.1| predicted protein [Populus trichocarpa]	26.3	7	4	1.17543	15.8738	1.34684	13.1128	1.06731	3.84233	0.93991	3.86852	1.03045	17.3954	0.963085	27.5095	0.997844	5.66077	1.00106	4.56121	34.5993	6.7124
Unigene36024_All	1035 1376 PREDICTED: probable cinnamyl alcohol dehydrogenase 1-like [Vitis vinifera]	43.86	3	4	0.932042	7.93182	0.994738	17.778	0.994677	6.24206	1.00456	5.64692	1.0575	10.2996	1.12344	4.6654	0.97095	7.9609	1.02368	5.91329	12.6842	7.72314
Unigene22143_All	449525930 ref|XP_004169969.1| PREDICTED: electron transfer flavoprotein subunit beta, mitochondrial-like [Cucumis sativus]	25.1	1	4	0.688461	18.1909	0.777978	8.0899	1.0948	4.64782	0.916154	4.90004	0.926003	6.83748	0.969107	9.50826	0.904598	13.7593	1.07693	9.38455	27.4888	8.104
CL2691.Contig2_All	123 2762 minus strand PREDICTED: exocyst complex component SEC3A-like [Cucumis sativus]	7.05	3	5	1.00787	19.5194	1.0291	11.0173	0.93764	10.5752	1.05428	7.98284	0.9496	9.84719	0.997759	10.2726	1.00562	15.8953	0.992413	12.9191	99.1523	6.06201
Unigene37341_All	295814499 gb|ADG35965.1| pathogenesis-related protein 4 [Vitis hybrid cultivar]	63.7	1	5	0.180709	110.031	0.140708	190.284	0.650543	23.9939	1.30992	11.7844	1.00172	12.4574	1.03922	5.58539	0.970415	8.89942	1.02423	6.93445	14.749	5.41455
Unigene22217_All	101 718 minus strand PREDICTED: 21 kDa protein-like [Vitis vinifera]	27.67	1	4	0.580324	60.853	0.482019	34.4184	1.07716	7.68553	0.931812	8.31195	0.876565	17.6452	0.930549	10.4964	1.02242	10.7041	0.982239	8.42642	21.9591	6.88818
CL8908.Contig1_All	147816254 emb|CAN77545.1| hypothetical protein VITISV_025212 [Vitis vinifera]	20.77	1	4	0.664106	23.977	0.619574	38.8482	1.04929	2.74252	0.956392	2.70577	1.09925	4.47286	1.11128	19.3795	1.04867	17.5566	0.953078	15.1088	33.4518	9.99365
CL11824.Contig8_All	223535009 gb|EEF36692.1| 5-methyltetrahydropteroyltriglutamate--homocysteine methyltransferase, putative [Ricinus communis]	32.61	1	3	0.968742	32.5219	0.781425	21.2276	0.949951	8.39586	1.04456	7.12728	0.817898	10.1195	0.883409	7.84166	1.09853	12.6788	0.920793	13.3323	15.0351	9.81787
CL10469.Contig2_All	200 1585 minus strand cysteine protease Cp6 [Actinidia deliciosa]	11.69	1	5	0.485154	63.9208	0.605334	35.0004	1.03326	16.6219	0.97072	16.1099	1.31386	27.1757	1.33644	25.3431	1.05462	6.73502	0.956239	6.26468	50.699	5.19873
Unigene2215_All	101 787 minus strand unknown protein [Vitis vinifera]	16.16	1	4	1.48945	27.3665	0.990515	18.1948	0.956414	4.65242	1.03883	3.92253	0.907266	14.4409	0.9004	11.1154	1.05885	5.83023	0.95281	5.25389	24.5964	11.0337
CL6252.Contig1_All	110 457 minus strand 60S acidic ribosomal protein P2 [Juglans regia]	52.59	2	4	0.90165	29.5661	1.08161	29.3423	0.923674	10.3788	1.06785	8.47087	1.0769	21.0523	1.11029	13.2871	1.02139	5.1567	0.983069	4.19061	11.5668	4.41162
Unigene13194_All	35 1993 PREDICTED: probable glutamyl endopeptidase, chloroplastic-like [Vitis vinifera]	13.94	1	6	1.09496	18.2162	0.959275	21.6098	0.948853	8.31297	1.04553	6.36001	1.06774	18.731	1.08185	19.9226	1.16667	10.6051	0.865779	12.1888	72.8583	7.04932
Unigene9466_All	219 1181 minus strand hypothetical protein PRUPE_ppa008726mg [Prunus persica]	37.07	1	8	0.9283	13.0155	1.03311	21.3357	0.946744	4.37621	1.0474	3.60098	0.992504	16.1264	1.0315	10.6896	0.990375	6.39932	1.00811	5.13017	34.9761	7.21045
Unigene26077_All	297735489 emb|CBI17929.3| unnamed protein product [Vitis vinifera]	28.74	2	5	0.872604	18.3006	1.05749	24.1419	0.964729	9.653	1.03146	8.50214	0.937137	11.9176	0.993645	13.782	0.922824	9.41996	1.06265	6.26533	28.3552	7.7085
CL5413.Contig3_All	7270891 emb|CAB80571.1| putative proton pump [Arabidopsis thaliana]	57.43	3	5	0.825177	9.57242	0.886745	20.7446	1.02842	6.16991	0.97501	5.53698	1.08507	6.48319	1.05777	2.35139	0.966245	5.41886	1.02739	3.99378	11.422	8.11865
Unigene25975_All	118484173 gb|ABK93968.1| unknown [Populus trichocarpa]gi|118485033|gb|ABK94381.1| unknown [Populus trichocarpa]gi|222842732|gb|EEE80279.1| predicted protein [Populus trichocarpa]	65.96	1	5	0.665131	15.0524	1.03711	29.7096	0.960995	7.77073	1.03477	6.10101	1.17102	6.72267	1.31195	10.4152	0.937022	5.09503	1.05119	3.56028	9.9353	7.25439
CL12181.Contig1_All	73 501 minus strand thioredoxin H [Nicotiana alata]	49.65	1	6	0.823853	22.5428	0.800987	8.69793	1.01676	7.14547	0.985344	6.84979	1.0198	14.7393	1.01925	13.6158	0.950008	9.38941	1.0407	6.55165	15.5109	6.78564
Unigene22300_All	538 1791 PREDICTED: probable methyltransferase PMT26-like [Vitis vinifera]	15.55	3	5	1.25326	22.2463	1.03178	13.2693	0.890977	13.45	1.09683	10.4772	0.967569	8.02765	0.920508	24.8545	1.06889	8.48224	0.944717	7.34331	47.5212	7.6499
CL11121.Contig1_All	258 878 minus strand unnamed protein product [Vitis vinifera]	37.2	1	4	1.22776	8.83749	1.48688	17.3626	0.956276	10.1865	1.0389	7.67612	0.756738	9.35208	0.71747	6.88969	1.00223	10.1574	0.998501	8.78251	22.986	9.11475
CL8963.Contig3_All	38 568 minus strand PREDICTED: uncharacterized protein LOC101251760 isoform 1 [Solanum lycopersicum]	38.42	2	7	1.06307	6.67938	1.04693	16.5974	0.999233	9.16374	1.00046	8.38872	0.914818	8.2775	0.846146	9.65966	0.990729	14.3697	1.00782	10.4632	20.0023	5.80811
CL6397.Contig1_All	39 1628 minus strand PREDICTED: nucleoside-triphosphatase [Vitis vinifera]	11.89	8	5	0.840067	10.1873	0.750361	10.9748	1.0207	4.2476	0.981851	4.02413	1.00702	18.0538	1.04676	14.6236	0.940622	5.07854	1.04828	3.57234	57.6185	7.92822
CL13120.Contig1_All	347 1780 PREDICTED: diacylglycerol kinase iota-like [Solanum lycopersicum]	22.59	2	6	0.696347	28.4942	0.738768	17.0008	0.968278	4.84387	1.02831	3.92407	1.04728	3.05528	1.13177	8.87586	1.04103	4.07321	0.967212	3.63243	53.6773	6.65381
CL4820.Contig1_All	296083422 emb|CBI23375.3| unnamed protein product [Vitis vinifera]	13.32	4	5	1.0887	14.8201	1.02357	11.1573	1.03819	6.97624	0.965961	6.40836	0.976337	12.0658	0.969192	17.5651	1.01771	5.45066	0.98604	4.37906	48.9171	6.72705
Unigene21610_All	501 2735 minus strand hypothetical protein PRUPE_ppa001641mg [Prunus persica]	8.46	1	5	0.742499	16.0798	0.71735	7.75068	1.01638	9.49816	0.985677	9.24468	1.12157	4.15322	1.00291	12.9785	0.993052	8.88977	1.00595	6.71732	82.0188	6.11279
Unigene28760_All	223533062 gb|EEF34822.1| NADH-cytochrome B5 reductase, putative [Ricinus communis]	26.02	2	4	1.19299	8.02497	0.910366	3.76056	1.04117	4.50016	0.963707	4.14841	0.953717	6.05589	0.884393	12.7884	1.0691	5.18147	0.94447	4.7693	30.0073	8.90967
CL7667.Contig1_All	449521467 ref|XP_004167751.1| PREDICTED: EH domain-containing protein 1-like [Cucumis sativus]	37.07	1	4	1.2166	12.0768	1.22871	11.8253	1.05373	9.13518	0.951367	9.35447	0.981619	5.14676	0.99349	3.85335	0.926505	2.72881	1.05962	1.94998	23.5484	8.47021
CL5184.Contig3_All	96 1166 PREDICTED: protein SRG1 [Vitis vinifera]	24.93	4	2	1.07402	14.4201	1	6.70452	0.980855	13.2726	1.01074	11.4068	0.926045	2.47536	0.966638	0.453921	1.00767	7.70209	0.992151	6.31356	40.1839	6.7417
CL1237.Contig16_All	297742536 emb|CBI34685.3| unnamed protein product [Vitis vinifera]	14.96	4	4	1.00006	7.40307	0.944971	15.8511	1.07668	7.72941	0.932231	7.51566	0.966043	13.7441	1.00983	5.69901	1.01815	8.8007	0.985686	6.95553	38.8509	6.32861
CL9431.Contig1_All	88 972 PREDICTED: eukaryotic translation initiation factor 3 subunit G-B [Vitis vinifera]	38.31	1	5	0.945827	30.3171	1.07821	7.2018	0.962259	9.26563	1.03365	7.22657	0.907213	12.5516	0.920221	19.2397	1.08698	7.11649	0.930116	7.04241	32.8376	8.23584
CL13317.Contig1_All	82 1782 PREDICTED: eukaryotic translation initiation factor 3 subunit D-like [Vitis vinifera]	20.99	1	9	0.869985	26.2135	0.878911	19.6214	0.955682	4.44377	1.03945	3.64372	0.964187	9.00081	0.966812	16.1601	1.03379	4.61349	0.973054	3.90198	64.1851	5.47803
CL610.Contig2_All	105 983 minus strand PREDICTED: nitrilase homolog 1-like [Fragaria vesca subsp. vesca]	30.03	1	7	0.950091	8.80694	1.17226	19.7223	0.973531	5.40163	1.02366	4.40407	0.974613	14.4484	0.993602	15.5414	1.00165	7.87857	0.999009	6.08125	31.9854	6.63916
CL4602.Contig1_All	2 793 stearoyl-acyl-carrier protein desaturase, partial [Ricinus communis]	26.89	3	1	0.835242	21.5322	0.849413	1.33618	0.906784	6.69407	1.08282	4.77769	0.880029	11.4424	0.932592	2.21005	1.22169	6.18618	0.821351	7.79106	29.9831	6.04932
CL1950.Contig13_All	258 1694 hypothetical protein PRUPE_ppa003994mg [Prunus persica]	13.15	4	2	1.29276	10.4887	1.25282	4.57895	1.03307	1.51643	0.970886	1.44446	1.05483	0.288169	0.978834	3.19244	0.895486	0.677921	1.08472	0.453571	52.9971	8.22119
CL1461.Contig1_All	297742963 emb|CBI35830.3| unnamed protein product [Vitis vinifera]	33.03	2	7	0.980039	8.0067	1.36307	20.0443	1.02752	16.2212	0.975808	16.0267	0.821818	6.02652	0.787712	20.5036	1.01591	16.05	0.987494	12.0991	25.5063	9.17334
CL3041.Contig1_All	207 2534 minus strand PREDICTED: exocyst complex component 8 [Vitis vinifera]	7.35	1	4	1.1026	14.6142	0.977134	24.8328	1.02195	5.81034	0.980514	5.59628	1.03298	5.36789	1.12923	5.48461	0.965018	9.66556	1.02595	7.36764	85.6002	5.69385
CL12298.Contig2_All	59 652 unnamed protein product [Vitis vinifera]	22.73	1	2	0.986029	31.2045	1.38423	24.7775	1.00257	7.81345	0.99792	6.76716	1.01297	17.1587	0.829222	10.9948	1.07121	12.5997	0.942742	12.5604	21.9042	10.9458
CL308.Contig19_All	40 1218 minus strand PREDICTED: coproporphyrinogen-III oxidase, chloroplastic-like [Vitis vinifera]	15.27	22	6	1.52604	12.0062	1.41869	28.0687	1.05999	8.53966	0.946737	8.83366	1.05986	6.77244	0.987569	10.4242	0.963046	5.87727	1.03017	4.39192	44	7.75244
Unigene34011_All	111 506 minus strand PREDICTED: NADH dehydrogenase [ubiquinone] 1 alpha subcomplex subunit 6-like isoform 1 [Cucumis sativus]	43.94	1	6	0.760901	14.8039	1.20875	19.5973	1.04699	6.13899	0.958547	5.70982	0.717975	11.7142	0.640575	23.7056	0.953282	6.76525	1.03806	4.8214	15.0677	9.11475
CL9691.Contig1_All	297737560 emb|CBI26761.3| unnamed protein product [Vitis vinifera]	8.6	7	3	0.844583	43.5312	0.763716	36.2773	1.00876	5.72767	0.992168	4.96562	1.00917	15.5178	0.9083	17.7097	1.19898	6.29192	0.838579	7.42757	90.1522	6.53662
Unigene29422_All	223546982 gb|EEF48479.1| Endoplasmic reticulum-Golgi intermediate compartment protein, putative [Ricinus communis]	17.62	2	4	1.01091	32.2068	0.828135	17.3088	1.04523	5.69357	0.960109	5.70887	1.00218	4.92775	1.05611	11.0855	1.00127	2.61686	0.999313	2.0835	43.2886	6.48096
CL1414.Contig1_All	824 2227 PREDICTED: tryptophan synthase beta chain 2-like [Solanum lycopersicum]	19.02	1	5	0.878579	21.156	0.940956	19.0038	0.974469	11.7515	1.02283	10.6951	1.03773	7.72889	1.02704	7.57837	1.06935	4.78082	0.944345	4.23946	51.4111	6.63916
Unigene36496_All	165 2501 PREDICTED: uncharacterized protein LOC100246165 [Vitis vinifera]	8.09	1	5	0.892303	12.6793	0.871548	26.3002	0.941179	4.25398	1.05233	3.28691	0.995081	7.04396	0.966696	9.33188	1.02752	11.9379	0.978123	9.41197	86.4426	4.7417
CL10278.Contig1_All	222874824 gb|EEF11955.1| cytochrome P450 [Populus trichocarpa]	34.14	1	6	1.81046	31.2256	1.99595	42.8587	1.02129	14.2978	0.980651	13.0304	0.993791	3.51379	1.03198	14.3343	1.095	6.69698	0.923643	6.71158	28.187	9.11475
Unigene10551_All	2 1237 hypothetical protein PRUPE_ppa004587mg [Prunus persica]	15.53	1	4	1.02538	17.3695	0.878175	12.1902	1.03046	10.7079	0.973202	9.70219	0.977556	0.780742	0.934898	9.25536	1.05047	2.05013	0.959596	1.83581	46.8411	6.17627
Unigene22655_All	275 2758 hypothetical protein PRUPE_ppa001448mg [Prunus persica]	10.27	6	7	1.256	16.4149	1.22111	20.7752	0.965702	2.99945	1.03059	2.52468	0.927923	9.20024	0.867013	2.57776	1.07842	9.9235	0.936732	9.34729	93.4063	4.90674
Unigene30101_All	71 895 minus strand succinate dehydrogenase [Cucumis melo subsp. melo]	24.73	2	7	0.843809	19.7333	1.12364	24.5792	0.999005	6.71707	1.00093	5.71643	1.03141	7.11825	1.00133	10.0905	0.922584	3.68837	1.06284	2.58271	31.0437	8.74854
CL4087.Contig5_All	170 1264 hypothetical protein PRUPE_ppa006436mg [Prunus persica]	26.03	3	5	0.771271	13.7737	0.797401	40.0031	0.920456	12.8484	1.0707	10.5787	0.98935	5.58529	0.991986	3.98583	1.00978	7.76347	0.992445	6.69324	40.5409	7.07861
CL5043.Contig1_All	297744229 emb|CBI37199.3| unnamed protein product [Vitis vinifera]	18.55	4	5	1.13455	18.6704	1.20351	12.2542	1.05264	11.4558	0.953543	11.3898	1.008	5.21121	1.10834	14.8174	0.990917	5.27818	1.00767	4.32754	43.9038	9.23193
Unigene18522_All	145 1197 minus strand PREDICTED: V-type proton ATPase subunit d2-like [Fragaria vesca subsp. vesca]	21.65	1	6	0.81539	20.2371	0.894951	9.2114	1.10528	3.03573	0.906891	3.3507	0.865542	8.36735	0.9338	7.41606	0.862282	6.87272	1.11153	4.14481	40.5649	4.91943
Unigene38015_All	82 738 PREDICTED: superoxide dismutase [Cu-Zn], chloroplastic-like [Fragaria vesca subsp. vesca]	24.66	1	3	1.16448	18.3238	1.13955	13.0428	0.95917	1.22561	1.03638	0.997883	1.02369	22.9931	0.969842	21.3989	1.03309	8.88376	0.97346	8.18864	22.3095	6.58057
CL5287.Contig7_All	1120 3048 minus strand PREDICTED: NADP-dependent malic enzyme, chloroplastic-like [Solanum lycopersicum]	7.78	3	1	1.06671		0.891041		1.00836		0.992788		0.967641		1.01377		1.04443		0.964466		70.2242	6.87354
CL2415.Contig6_All	223536662 gb|EEF38304.1| conserved hypothetical protein [Ricinus communis]	15.79	5	3	0.615444	18.3385	0.500638	2.38537	1.01405	2.69704	0.987748	2.49736	1.01291	5.18918	1.147	2.36625	0.920595	11.943	1.06445	7.78915	45.3098	5.71924
Unigene22246_All	302141789 emb|CBI18992.3| unnamed protein product [Vitis vinifera]	33.82	1	5	1.02724	26.3671	1.19868	41.1239	1.04488	3.6061	0.960416	3.56225	0.846611	17.9973	0.761783	6.79647	1.0364	3.74722	0.970953	3.30678	22.7784	5.2749
CL1226.Contig3_All	449447585 ref|XP_004141548.1| PREDICTED: 40S ribosomal protein S9-2-like [Cucumis sativus]gi|449530343|ref|XP_004172155.1| PREDICTED: 40S ribosomal protein S9-2-like [Cucumis sativus]gi|449532099|ref|XP_004173021.1| PREDICTED: 40S ribosomal protein S9-2-like [Cucumis sativus]	40	2	2	1.00992	7.40592	0.883661	17.3659	1.00976	4.43099	0.991546	3.88836	0.938854	0.161518	0.962195	1.79313	0.950417	8.40093	1.04037	5.89996	16.9372	10.5796
CL1575.Contig2_All	200 3025 PREDICTED: probable receptor protein kinase TMK1-like [Solanum lycopersicum]	7.54	2	5	1.15057	28.3233	0.975614	13.0806	0.958851	14.6568	1.036	11.9848	0.937136	1.40741	0.986916	2.54173	1.00804	3.77542	0.993791	3.02878	100.505	6.11279
CL13596.Contig1_All	524 961 uncharacterized protein LOC100527912 [Glycine max]	45.89	2	2	1.54483	11.9967	1.21508	5.59888	0.970236	2.59292	1.02658	2.13752	0.745749	0.910817	0.782347	5.3146	1.04381	0.903222	0.964965	0.784337	16.7867	6.81494
Unigene5672_All	113579305 dbj|BAF17668.1| Os05g0460000 [Oryza sativa Japonica Group]	34.52	3	1	1.1151		0.961397		1.1283		0.886485		0.892993		0.888995		1.24523		0.802351		18.6796	5.46533
CL588.Contig7_All	147820684 emb|CAN69823.1| hypothetical protein VITISV_030676 [Vitis vinifera]gi|297736153|emb|CBI24191.3| unnamed protein product [Vitis vinifera]	32.8	4	8	1.06138	22.9121	1.03666	17.7432	1.01777	9.9946	0.984446	9.08691	1.05444	5.68036	1.04011	16.6514	0.908498	3.83644	1.07422	2.67728	41.53	8.17725
Unigene28259_All	609 1091 minus strand unnamed protein product [Vitis vinifera]	39.75	5	2	0.992414	11.9664	0.898849	13.5065	0.907656	4.991	1.08204	3.6037	1.11736	13.2579	1.08745	5.57956	0.954766	11.1489	1.03686	7.76613	17.6255	9.84717
Unigene10512_All	2582665 emb|CAB05370.1| thi [Citrus sinensis]	15.21	2	4	1.11183	19.0502	1.03496	11.8246	1.01948	9.93683	0.982933	8.57784	1.05937	15.3618	0.973177	19.4122	0.977674	13.1885	1.01837	10.2303	37.359	6.11279
Unigene34303_All	4 576 mevalonate 5-diphosphate decarboxylase [Catharanthus roseus]	47.12	1	6	1.00145	27.9513	1.05307	33.5462	0.961447	2.86847	1.03437	2.37201	1.04248	2.31833	1.03524	11.8424	0.984854	3.39429	1.01254	2.72674	21.1988	6.771
CL11276.Contig1_All	777 1826 PREDICTED: LOW QUALITY PROTEIN: villin-4 [Vitis vinifera]	16	1	4	0.906395	27.4308	0.960755	30.0172	1.05133	8.12991	0.954705	7.52577	1.15749	15.1232	1.07878	18.2013	0.972992	4.02252	1.02214	3.16687	39.7825	4.7417
Unigene17190_All	3 680 minus strand PREDICTED: uncharacterized protein LOC100259190 [Vitis vinifera]	25.66	1	4	1.18311	41.3508	0.85578	33.6783	1.00414	18.0331	0.99653	18.1813	0.966431	4.49481	1.04484	9.7385	1.03835	12.2692	0.969379	9.90646	25.155	8.70459
CL1242.Contig1_All	126 1895 PREDICTED: uncharacterized protein LOC100242629 [Vitis vinifera]	11.86	10	5	1.01234	26.834	1.08788	20.6412	0.93915	4.13199	1.05409	3.29174	0.96738	6.97119	0.900572	9.94709	1.06359	10.9141	0.94897	10.6208	67.8154	7.79639
Unigene6242_All	223531254 gb|EEF33097.1| 60S ribosomal protein L13, putative [Ricinus communis]	40.58	1	3	0.923975	24.9148	0.969576	8.61303	0.986053	6.97525	1.01243	5.77825	0.845687	10.2243	0.912423	12.8357	1.19734	2.07832	0.841011	2.42641	23.8232	11.019
Unigene29966_All	11 934 UDP-sugar:glycosyltransferase [Forsythia x intermedia]	17.21	2	3	0.635966	20.0635	0.559198	21.7085	0.999588	6.65606	1.0005	5.97611	0.853917	8.95228	0.965312	4.12812	1.03702	9.7942	0.970325	8.30887	34.1823	5.2749
CL395.Contig5_All	60 527 PREDICTED: probable NADH dehydrogenase [ubiquinone] 1 alpha subcomplex subunit 12-like [Solanum lycopersicum]	41.03	5	6	0.959716	15.374	1.00227	14.9861	1.02016	14.2552	0.982332	14.4495	0.834397	14.2095	0.833229	12.3794	0.932002	6.81628	1.05524	5.05647	18.1872	8.85107
CL6494.Contig3_All	228 1118 unnamed protein product [Vitis vinifera]	17.85	2	1	0.938328	18.1598	0.832682	7.96198	0.994704	4.64174	1.00408	4.07525	0.866478	1.37585	0.867472	2.43191	1.09663	1.28319	0.922259	1.23188	32.3115	5.38916
CL14104.Contig1_All	297743978 emb|CBI36948.3| unnamed protein product [Vitis vinifera]	14.12	2	8	0.962817	19.7358	0.974133	23.4072	1.00694	6.81779	0.99387	6.05893	0.965304	9.35973	0.996855	11.4741	1.05098	6.98711	0.959046	6.14552	88.6938	6.39209
Unigene37533_All	302143680 emb|CBI22541.3| unnamed protein product [Vitis vinifera]	22.79	6	6	1.19622	18.4752	1.05438	12.2359	1.01948	4.2204	0.982924	3.90313	0.938267	6.08007	0.958417	13.5055	0.982827	2.5399	1.0142	1.99407	38.6341	5.49072
Unigene260_All	2378 3331 minus strand Transketolase-2, chloroplastic OS=Arabidopsis thaliana GN=TKL-2 PE=1 SV=1	13.84	1	2	0.812311	6.9281	0.792555	19.8149	1.00446	4.51225	0.99546	4.03513	0.938049	5.42322	1.07202	20.5348	1.00963	11.9214	0.987782	9.83008	33.7824	7.04932
Unigene28804_All	135 950 putative pyruvate dehydrogenase E3 subunit [Capsicum annuum]	24.26	1	3	0.892267	8.78283	0.766859	12.7523	1.00468	6.995	0.996047	6.00083	0.948369	11.9377	1.02545	11.6672	0.970699	4.52549	1.02398	3.36919	28.0949	9.5249
Unigene26218_All	122 520 unnamed protein product [Vitis vinifera]	48.12	3	1	0.826925		0.90636		0.982155		1.01601		0.958424		0.972078		1.01534		0.987954		15.0721	9.89111
Unigene32957_All	2 646 PREDICTED: d-3-phosphoglycerate dehydrogenase, chloroplastic-like [Glycine max]	28.84	1	2	1.26481	9.88731	1.43864	11.9894	1.00455	10.7226	0.996166	9.88431	1.10945	5.87043	1.03327	13.8603	0.892877	6.75599	1.08683	4.31439	23.1144	5.51611
CL10645.Contig1_All	449480269 ref|XP_004155846.1| PREDICTED: tubulin gamma-2 chain-like [Cucumis sativus]	11.18	1	4	1.02127	15.2193	1.06811	12.2847	1.01221	5.91058	0.989376	5.57041	0.99441	7.88117	1.02156	9.28103	1.00439	14.0839	0.996794	10.5274	53.2958	5.8208
CL94.Contig1_All	449446574 ref|XP_004141046.1| PREDICTED: 60S ribosomal protein L28-1-like isoform 2 [Cucumis sativus]	42.66	3	6	0.749664	17.3622	1.12709	31.6522	0.975382	6.92787	1.02202	5.97548	1.00906	13.3133	1.01746	11.2692	0.982713	3.84805	1.0143	2.94151	15.9137	10.6821
CL10903.Contig1_All	166 1350 PREDICTED: probable nucleoredoxin 2 [Vitis vinifera]	22.03	2	6	0.757198	36.7557	0.808705	30.8238	1.04421	4.92189	0.961013	4.59009	1.14388	8.01727	1.05891	8.55432	0.982041	6.92892	1.01484	5.64553	44.4961	5.59229
CL3057.Contig33_All	209 3316 minus strand PREDICTED: CCR4-NOT transcription complex subunit 1-like [Solanum lycopersicum]	6.18	27	1	1.24364		1.00564		1.05268		0.953503		1.08241		0.911742		1.17605		0.858206		114.013	5.94775
CL2659.Contig1_All	147785187 emb|CAN75439.1| hypothetical protein VITISV_000835 [Vitis vinifera]	17.77	13	6	0.867185	12.771	0.923379	17.5834	0.966809	5.56095	1.04091	6.41382	1.06163	5.94628	0.976144	8.73131	1.08762	13.4162	0.929594	11.6384	55.1323	8.26514
CL3021.Contig2_All	47 457 unnamed protein product [Vitis vinifera]	41.61	1	2	0.841619	13.9054	0.89418	46.9162	0.947585	13.8788	1.04006	11.1943	0.883259	1.02587	0.762467	8.70053	1.05786	12.3567	0.948027	11.1266	15.9279	10.4478
CL1907.Contig3_All	223550631 gb|EEF52118.1| short chain alcohol dehydrogenase, putative [Ricinus communis]	22.87	2	4	0.764279	23.0294	1.3472	2.97275	1.0536	6.00531	0.952691	6.13226	0.816166	3.39856	0.73663	7.9379	1.06037	4.19605	0.951597	3.67578	27.1341	6.53662
Unigene30146_All	223531975 gb|EEF33787.1| peroxiredoxin, putative [Ricinus communis]	36.09	1	5	0.844047	22.5033	1.0453	15.4006	1.03375	3.27897	0.970273	3.16272	0.932397	6.97837	0.989786	8.37418	0.948542	5.39076	1.04185	4.11239	24.3278	8.82178
Unigene24963_All	1056 3656 Late blight resistance protein R1-A OS=Solanum demissum GN=R1A PE=3 SV=1	8.07	1	6	1.01744	15.3215	0.969164	9.60345	0.974658	6.77345	1.02265	5.79667	0.983577	7.33711	0.993622	7.42378	0.991353	10.9106	1.00693	8.62922	99.4054	8.1333
CL2394.Contig1_All	191 1324 hypothetical protein PRUPE_ppa006689mg [Prunus persica]	15.87	11	3	0.983773	16.8083	1.06634	8.47665	1.00821	6.5725	0.992923	5.99927	0.983652	3.06857	0.926444	3.31032	1.07283	16.3446	0.941542	16.8079	42.4551	8.95361
CL3068.Contig6_All	109 654 minus strand unnamed protein product [Vitis vinifera]	34.07	1	1	0.924104	3.88505	0.902487	9.75438	0.982616	4.8922	1.01495	4.23403	1.00235	0.756867	1.10442	7.66347	0.99252	7.39488	1.00608	6.22051	19.5457	4.94482
CL14192.Contig13_All	460381015 ref|XP_004236248.1| PREDICTED: signal recognition particle receptor subunit beta-like isoform 2 [Solanum lycopersicum]	20	6	4	1.02171	5.10859	0.991536	27.7761	0.953849	4.40422	1.0411	3.6746	1.02539	17.6465	0.98868	14.4468	0.999635	11.2196	1.00063	8.45912	28.9825	8.23584
Unigene15971_All	223540080 gb|EEF41657.1| short chain alcohol dehydrogenase, putative [Ricinus communis]	25.86	2	5	1.10005	13.317	0.995724	2.34172	1.0079	3.11411	0.993159	2.80477	0.923181	8.57367	0.997675	6.15981	1.02124	9.603	0.983193	8.60303	27.426	6.7124
Unigene22150_All	296086530 emb|CBI32119.3| unnamed protein product [Vitis vinifera]	23.08	2	6	1.13781	15.7313	1.13659	23.8647	1.00132	5.17954	0.99863	4.60667	1.04195	4.13263	1.00199	7.73504	0.907151	4.08326	1.0753	2.77347	28.9677	6.53662
CL8927.Contig3_All	145 1020 PREDICTED: uncharacterized protein LOC100262718 [Vitis vinifera]	24.32	1	6	1.14029	20.9179	1.08605	23.5655	1.03408	7.66261	0.969992	6.89203	0.983018	6.99198	0.995674	9.16612	0.916739	3.25138	1.06756	2.21275	31.4345	5.57959
CL11221.Contig2_All	222833576 gb|EEE72053.1| predicted protein [Populus trichocarpa]	23.15	3	3	1.27793	26.6744	1.11385	14.5516	1.00112	6.12686	0.999206	5.23509	1.00052	1.01014	1.01805	1.10299	0.92682	1.60142	1.05942	1.12073	23.458	8.30908
CL8772.Contig1_All	296086029 emb|CBI31470.3| unnamed protein product [Vitis vinifera]	27.94	3	9	1.28129	13.8713	1.30968	20.7949	0.962955	4.16029	1.03303	3.52702	1.01415	8.44585	1.03643	10.3305	0.998837	13.0064	1.00128	9.68932	46.9262	8.36768
CL6.Contig14_All	2 835 minus strand PREDICTED: protein transport protein SEC31 isoform 1 [Vitis vinifera]	23.38	4	1	0.975227	34.404	0.711765	10.0999	1.01901	4.75873	0.982455	4.37438	0.947546	14.3585	0.993854	12.8965	1.1044	4.01643	0.915404	3.91218	30.6189	5.13525
Unigene21872_All	147 1478 minus strand PREDICTED: cysteine desulfurase 1, mitochondrial-like [Vitis vinifera]	18.02	1	7	0.902838	18.7995	0.937633	16.1202	1.00351	6.3128	0.997085	5.41171	0.981665	11.2271	1.03827	8.13088	1.03977	5.35678	0.968231	4.49191	48.8171	7.53271
CL648.Contig55_All	1 1962 unnamed protein product [Vitis vinifera]	16.51	36	1	0.984339		0.864562		1.03372		0.970314		0.869366		0.805891		1.01712		0.986521		68.0684	6.53662
CL3998.Contig1_All	343 918 PREDICTED: 22.7 kDa class IV heat shock protein-like [Solanum lycopersicum]	32.29	2	5	0.971988	15.4603	0.92721	21.3928	0.967435	6.84353	1.02906	5.46843	0.792052	20.1979	0.903303	14.4986	0.968881	4.4216	1.02546	3.2857	21.4512	6.37939
Unigene33706_All	32 1015 minus strand PREDICTED: 31 kDa ribonucleoprotein, chloroplastic [Vitis vinifera]	18.9	1	4	1.10216	7.3376	0.99962	9.28442	1.04411	7.88519	0.95974	7.5582	1.01432	4.46064	1.04102	7.41415	0.950406	6.6226	1.03971	4.80073	36.2739	4.84326
Unigene25480_All	63 1124 minus strand PREDICTED: 50S ribosomal protein L1, chloroplastic [Vitis vinifera]	20.06	1	5	1.06952	11.4171	1.13482	11.7121	1.04154	10.7989	0.963384	9.65449	1.08092	3.07071	1.07666	2.79668	1.00019	6.99249	1.00019	5.89407	38.3523	9.36377
CL1516.Contig3_All	125 1396 minus strand PREDICTED: KH domain-containing protein At4g18375-like [Solanum lycopersicum]	17.69	4	4	1.1891	20.0233	1.02112	20.844	0.942637	19.8134	1.05103	14.0025	0.947221	23.5405	0.951889	8.1	1.07721	15.9265	0.937992	14.3101	44.9247	6.80029
CL441.Contig8_All	222844826 gb|EEE82373.1| predicted protein [Populus trichocarpa]	7.94	31	5	0.973472	31.9272	0.912742	21.8581	1.06978	7.19048	0.937498	7.50384	0.951241	8.34736	0.954151	10.7382	1.09182	8.86218	0.926085	8.46681	148.336	8.35303
Unigene18221_All	389 2671 minus strand PREDICTED: subtilisin-like protease-like [Solanum lycopersicum]	10.25	1	6	0.811021	19.2171	0.810903	14.3209	0.975147	6.11793	1.0222	5.37884	1.11649	4.07226	1.19554	11.9784	0.995617	4.84841	1.00376	3.90744	79.91	8.73389
CL11949.Contig1_All	189 2072 minus strand PREDICTED: protein CYPRO4-like [Vitis vinifera]	18.79	2	7	1.01275	9.7246	0.988395	7.63969	1.02076	3.95323	0.981785	3.74292	1.00205	6.59946	1.08047	5.76936	1.02573	3.11972	0.979495	2.67993	69.7745	6.30322
Unigene10576_All	296085535 emb|CBI29267.3| unnamed protein product [Vitis vinifera]	33.56	1	3	1.07215	23.4023	1.32154	29.6611	0.950273	0.379146	1.04427	0.304683	0.956445	4.77002	0.91874	7.47561	0.894068	1.56506	1.08585	1.03093	16.2725	7.23975
CL6.Contig13_All	163 1221 minus strand protein transport protein SEC31-like; K14005 protein transport protein SEC31	22.95	5	1	1.04546	0.465939	0.749284	19.2666	0.901811	18.8176	1.07617	13.9379	0.970106	9.2698	0.91689	10.8549	1.15915	9.21958	0.868103	9.94154	38.7889	5.30029
CL1035.Contig7_All	294 920 minus strand hypothetical protein PRUPE_ppa005534mg [Prunus persica]	28.23	8	2	1.19155	24.8907	0.961061	3.59089	0.95319	18.2299	1.03023	14.9212	1.04917	6.29514	1.07008	14.6864	1.03767	3.01135	0.969606	2.60182	23.538	7.03467
Unigene12039_All	222844742 gb|EEE82289.1| predicted protein [Populus trichocarpa]	19.46	4	8	0.973393	24.5107	1.26891	24.4092	0.983731	7.2934	1.0144	6.3008	0.993385	12.4196	0.81364	9.89403	0.967364	5.84934	1.02655	4.45698	55.8022	6.21436
Unigene20876_All	99 1577 tetrahydroxychalcone 2&apos;-glucosyltransferase [Cyclamen persicum]	10.34	1	4	0.905138	13.5251	0.886303	25.1784	1.00341	7.08603	0.997173	6.04436	1.05184	5.64757	0.985231	6.76087	0.925967	2.91311	1.06011	2.02024	54.7659	5.8335
CL5965.Contig2_All	91 1098 minus strand hypothetical protein PRUPE_ppa007040mg [Prunus persica]	14.29	4	1	0.94291	14.0018	0.83697	13.9092	1.01747	8.05499	0.982167	7.39452	0.952817	11.961	0.980891	6.59968	1.15994	11.983	0.864884	12.9807	35.7561	6.41748
CL2516.Contig9_All	142 1029 minus strand salt tolerance protein 5-like protein [Solanum tuberosum]	31.42	8	7	1.1645	37.4143	1.09413	11.5944	0.995625	10.7343	1.00407	8.8255	1.09193	7.16786	0.953227	21.1015	0.987742	9.98247	1.01024	7.42406	33.7409	5.40186
CL827.Contig15_All	201 6062 unnamed protein product [Vitis vinifera]	4.91	18	7	1.05137	18.7458	0.910435	15.1176	1.018	5.47253	0.984117	4.89969	0.87367	4.14388	0.927516	3.26572	1.10954	5.04169	0.911897	5.05686	213.924	6.26514
CL8534.Contig8_All	297741458 emb|CBI32589.3| unnamed protein product [Vitis vinifera]	19.88	7	8	0.893704	9.14212	1.10064	13.1646	0.974395	10.5104	1.02289	9.48681	1.02643	5.65112	1.0047	7.98797	0.928935	5.46965	1.05772	4.00288	56.0309	8.45557
CL10015.Contig3_All	461 1162 KH domain-containing protein At4g18375 OS=Arabidopsis thaliana GN=At4g18375 PE=2 SV=1	36.32	3	6	1.18676	19.8536	0.973365	12.1097	1.01955	5.35331	0.982817	4.76445	0.90608	9.37752	1.00612	12.8746	1.02092	4.6375	0.982902	3.87393	24.9699	6.55127
CL3881.Contig1_All	148 1485 minus strand PREDICTED: cyanidin-3-O-glucoside 2-O-glucuronosyltransferase-like [Vitis vinifera]	13.45	2	4	0.510666	43.9634	0.637508	27.2241	1.00731	4.57266	0.993682	4.10875	1.09986	25.3481	1.12496	15.8202	1.09383	6.52051	0.924539	6.50499	49.4218	6.07471
CL6727.Contig1_All	297735064 emb|CBI17426.3| unnamed protein product [Vitis vinifera]	8.49	6	4	0.909399	14.7087	0.983872	16.2354	1.01251	6.17538	0.988491	5.65616	1.03602	13.6067	1.04132	13.4404	1.02609	6.2825	0.978754	5.24102	77.6525	7.91357
CL6001.Contig1_All	302142218 emb|CBI19421.3| unnamed protein product [Vitis vinifera]	15.02	2	2	0.8866	29.8628	0.859153	6.00461	0.962354	4.42425	1.03356	3.75266	0.949216	14.482	1.04654	12.5295	1.00639	9.74866	0.995178	7.50373	39.3681	7.88428
CL11914.Contig1_All	2 1414 minus strand unnamed protein product [Vitis vinifera]	9.55	1	3	0.327269	65.9005	0.310467	83.6694	1.0354	5.04418	0.968272	4.69825	0.967642	2.27763	0.852546	9.89901	1.11101	10.1842	0.90975	9.3927	50.4644	7.73779
CL5789.Contig1_All	44 1939 minus strand unnamed protein product [Vitis vinifera]	9.49	2	6	0.870357	19.7241	0.939494	18.5602	0.980597	6.64011	1.01738	5.64359	1.10498	2.36571	1.01623	7.33653	0.971915	9.0766	1.02237	7.06166	69.3043	8.29443
CL680.Contig1_All	180 1877 minus strand PREDICTED: trehalase [Vitis vinifera]	14.31	4	7	0.887249	17.9079	0.789318	12.7437	1.03417	3.48614	0.969911	3.3715	0.975086	19.9282	0.954418	15.1169	0.929648	10.5719	1.05714	7.22227	63.5443	7.10791
Unigene12607_All	126 2471 hypothetical protein PRUPE_ppa000767mg [Prunus persica]	8.06	2	5	1.01233	19.7162	1.12044	24.7932	0.973568	4.56991	1.02362	3.96424	1.09853	7.45401	1.05704	7.45473	0.959715	10.5696	1.03286	8.44524	89.294	6.27783
CL11613.Contig3_All	418 891 minus strand PREDICTED: beta-glucosidase 42-like [Vitis vinifera]	44.94	1	1	0.644778	25.947	0.718964	11.0378	0.750127	55.833	1.15587	31.0837	0.980742	24.8457	0.897323	7.04688	1.05701	17.2167	0.9435	15.558	18.0527	4.86865
CL7613.Contig2_All	1250 1897 minus strand 60S ribosomal protein L10B [Hevea brasiliensis]	19.44	2	1	0.937005		1.06397		0.956196		1.03902		0.979908		0.845207		1.03148		0.974921		24.4548	10.1987
CL2539.Contig2_All	1 882 PREDICTED: phospholipase D alpha 1-like [Glycine max]	21.09	3	4	1.20972	4.48174	1.04562	3.22462	1.03468	10.5337	0.969464	10.7026	0.952957	3.33117	0.967918	11.0203	0.956824	4.60736	1.0352	3.53314	33.3318	6.17627
CL2060.Contig1_All	222861601 gb|EEE99143.1| ketopantoate hydroxymethyltransferase [Populus trichocarpa]	17.35	4	4	0.837506	6.94503	0.94493	10.8237	0.970129	17.2849	1.02667	13.4592	0.903295	9.31034	0.888437	20.7969	1.06476	3.8882	0.94787	3.51712	35.6143	7.89893
CL10451.Contig3_All	233 1324 unnamed protein product [Vitis vinifera]	25.27	2	6	0.798534	21.9411	0.817583	29.778	1.04483	6.19237	0.960461	6.22565	1.05453	13.2565	1.10372	5.95918	1.01459	5.28857	0.988559	4.24273	40.4743	7.06396
Unigene28714_All	87 668 minus strand unnamed protein product [Vitis vinifera]	31.44	2	2	0.680204	113.591	0.52528	92.8772	0.663003	1.51444	1.29888	0.680066	0.976849	14.7323	0.868898	13.5692	1.13386	18.727	0.892264	17.5727	21.451	6.53662
CL11005.Contig1_All	297739312 emb|CBI28963.3| unnamed protein product [Vitis vinifera]	22.88	2	4	0.916385	30.7962	0.977537	24.2923	0.975988	19.7272	1.02098	15.6509	1.0849	18.9141	1.05183	12.8229	0.978951	9.85726	1.01731	7.47769	29.8336	5.80811
CL7592.Contig1_All	295 1347 minus strand unnamed protein product [Vitis vinifera]	26.78	2	6	0.916929	7.46993	0.882578	17.6514	0.989887	3.49924	1.00915	2.97796	1.01759	12.1587	0.995976	9.38179	0.937657	5.48652	1.05067	4.04728	39.6276	6.45557
CL7649.Contig1_All	36 860 minus strand PREDICTED: protein usf-like [Fragaria vesca subsp. vesca]	18.18	2	4	0.939647	11.8985	0.975948	20.6637	1.02383	5.12915	0.979075	4.59992	0.933571	11.4327	0.988811	13.1947	0.965637	8.5736	1.02808	6.84383	29.878	7.48877
CL11596.Contig5_All	32 706 minus strand PREDICTED: uncharacterized protein LOC100257601 [Vitis vinifera]	29.33	5	6	0.962741	10.1236	1.01178	16.3444	1.00131	4.94499	0.99904	4.35194	1.00377	9.14202	0.972065	8.35738	0.988783	4.99863	1.0094	3.8364	25.3608	8.79248
CL4282.Contig2_All	239 1018 PREDICTED: 60S ribosomal protein L8 [Vitis vinifera]	26.15	1	3	0.695646	7.20387	1.01057	23.6076	0.971699	3.49489	1.02528	3.00045	0.918983	5.03292	0.934315	9.9603	1.10576	1.32693	0.914951	1.30628	28.1639	11.0776
CL1382.Contig3_All	242 1522 hypothetical protein VITISV_015334 [Vitis vinifera]	22.95	2	1	0.806971		0.788603		0.953811		1.04114		1.09471		1.25454		0.977006		1.0189		45.7383	5.57959
CL14023.Contig1_All	149 466 minus strand glutaredoxin [Tilia platyphyllos]	44.34	2	5	0.801887	26.8522	1.20619	27.6921	0.948287	9.19754	1.04603	7.82167	1.20067	15.1326	1.10488	9.32165	0.962626	8.71914	1.03051	6.89498	11.1418	6.60986
CL1612.Contig2_All	2 523 hypothetical protein PRUPE_ppa011260mg [Prunus persica]	31.61	3	1	0.928797		0.940064		1.00425		0.996429		0.850286		0.83237		0.911522		1.07177		19.3128	6.68311
CL6626.Contig12_All	296090331 emb|CBI40150.3| unnamed protein product [Vitis vinifera]	12.21	11	4	1.11018	11.8546	0.911355	13.3297	1.01131	15.4426	0.990176	13.234	0.884882	0.771442	1.0047	7.86198	1.01674	5.05449	0.986826	4.3391	47.4946	5.26221
CL10334.Contig4_All	256 528 minus strand Cytochrome b-c1 complex subunit 7 OS=Solanum tuberosum PE=1 SV=1	39.56	5	3	0.828918	25.0533	1.25275	20.902	1.03075	10.9375	0.972634	11.0126	0.724759	14.6495	0.593093	24.2566	0.900669	4.41867	1.08054	2.97839	10.9036	6.94678
Unigene28599_All	3 2336 PREDICTED: sucrose synthase 7-like [Solanum lycopersicum]	8.74	2	4	0.988347	40.7014	0.944806	31.6118	1.23893	29.2556	0.788433	52.345	1.02518	19.6962	1.05382	6.58981	1.02059	3.91895	0.983712	3.36393	87.9259	7.32764
Unigene24410_All	223526534 gb|EEF28795.1| heat-shock protein, putative [Ricinus communis]	34.18	2	2	1.21651	6.08604	0.983419	5.0988	0.993535	3.14436	1.00587	2.74496	0.654631	24.3627	1.5332	38.3454	1.16098	5.22354	0.870369	5.41609	17.8182	6.59521
CL14198.Contig1_All	2 403 cytosolic class I small heat shock protein type 2 [Rhododendron ovatum]	50	1	2	1.01707	11.7404	0.69374	22.5313	0.923897	2.18966	1.0676	1.65944	0.789438	9.50881	0.704475	17.0458	1.02066	1.8206	0.983658	1.55631	15.543	5.47803
Unigene13583_All	275 1807 PREDICTED: pyruvate decarboxylase isozyme 2-like [Cucumis sativus]	9.98	2	2	0.954013	56.6394	0.824474	13.8955	1.05509	5.34163	0.950172	5.257	0.872447	40.6853	0.932258	10.7241	0.948208	11.2322	1.03836	8.27285	54.4224	6.27783
CL14054.Contig2_All	188 706 minus strand PREDICTED: cytochrome c oxidase subunit 6b-1-like [Solanum lycopersicum]	38.73	5	6	0.903777	12.7289	0.934909	19.5393	0.98096	6.54185	1.01702	5.37726	1.01578	12.8861	1.03315	10.7723	0.967468	7.18546	1.0266	5.23993	19.3651	4.36084
CL666.Contig9_All	440 1501 DEAD-box ATP-dependent RNA helicase 52A OS=Oryza sativa subsp. japonica GN=Os06g0602400 PE=2 SV=2	16.67	6	3	1.2821	19.8524	1.03688	20.9434	0.975395	5.46949	1.02193	4.54902	0.97032	14.5705	0.895073	19.425	1.01292	10.9444	0.989548	8.4546	38.4218	5.43994
Unigene25582_All	223546868 gb|EEF48365.1| Aminotransferase ybdL, putative [Ricinus communis]	15.52	1	4	0.892901	12.9659	0.968644	19.558	0.956416	9.11182	1.03883	7.3002	1.05238	7.95518	1.10652	7.41179	0.988034	8.68162	1.01	6.50992	50.0765	8.03076
CL6618.Contig1_All	3 416 hydroxyacyl-ACP dehydratase [Camellia chekiangoleosa]	31.16	1	1	0.974924	25.6401	1.0393	13.6722	0.854649	15.7568	1.12193	10.6136	0.984921	4.10429	0.974845	3.85701	1.09139	0.224619	0.926556	0.213611	15.13	8.25049
CL10586.Contig2_All	223538951 gb|EEF40549.1| PLE, putative [Ricinus communis]	9.75	3	4	1.74504	43.2244	1.63478	53.7665	0.863899	10.5102	1.1208	8.042	0.926741	20.1978	1.03304	13.0576	0.960481	4.48787	1.03197	3.43266	67.4209	6.82959
CL1064.Contig2_All	106 1791 minus strand PREDICTED: nicotinate phosphoribosyltransferase-like [Vitis vinifera]	16.55	3	4	1.00779	17.4501	1.04866	12.6099	0.95862	4.95198	1.03675	4.08238	0.954362	11.4601	0.951544	2.81181	0.967673	3.69942	1.02638	2.76044	62.7627	6.02393
CL640.Contig3_All	297736884 emb|CBI26085.3| unnamed protein product [Vitis vinifera]	11.45	2	5	0.936664	23.2123	1.05555	12.408	1.04359	7.15205	0.960938	7.125	0.992366	3.71364	1.00727	7.27719	1.02425	14.0762	0.980756	12.6786	53.9346	6.52197
Unigene13847_All	223541326 gb|EEF42877.1| protein phosphatase 2a, regulatory subunit, putative [Ricinus communis]	9.82	6	3	1.11755	6.94179	1.13235	15.8996	1.0491	11.1495	0.956684	10.0844	1.04061	8.07862	1.11851	7.09988	0.996004	6.40524	1.00357	4.93804	56.2994	6.99072
Unigene18328_All	147772691 emb|CAN64937.1| hypothetical protein VITISV_011515 [Vitis vinifera]	24.09	2	3	0.908887	20.6509	0.971356	26.5458	0.946958	6.32662	1.04721	5.27113	0.98272	12.7231	0.928801	7.88023	1.05167	10.8102	0.95862	10.276	24.8964	10.3892
CL7257.Contig1_All	155 1561 PREDICTED: ectonucleotide pyrophosphatase/phosphodiesterase family member 3 [Vitis vinifera]	15.14	1	5	0.876805	14.9106	0.789754	41.0682	1.07657	6.49155	0.932302	6.68294	1.11422	15.1741	1.10824	22.3047	1.00952	6.53153	0.992644	5.15437	51.8542	5.93506
Unigene36560_All	668 1492 PREDICTED: vacuolar protein sorting-associated protein 26-like [Vitis vinifera]	32.73	7	7	0.930307	19.6172	0.872349	19.2992	1.04883	7.27807	0.956917	6.74291	0.956831	8.2226	0.960832	7.42387	1.06841	9.51518	0.945108	9.24948	32.1436	6.81494
CL2238.Contig6_All	996 3230 PREDICTED: dolichyl-diphosphooligosaccharide--protein glycosyltransferase subunit STT3-like [Vitis vinifera]	9.4	2	7	1.11003	33.2464	1.01023	17.3404	1.00683	4.03932	0.994096	3.60221	0.999769	5.7069	1.02345	6.22388	0.976586	6.26556	1.01916	4.68074	83.6681	9.0415
CL13697.Contig1_All	148 1698 glutathione reductase (NADPH) [Vitis vinifera]	23.6	7	7	1.05918	23.9345	0.921039	19.2902	0.960427	7.30843	1.03496	6.24571	0.896601	7.59728	0.901972	4.567	1.08214	10.2758	0.934021	8.97851	55.7768	7.53271
CL11270.Contig1_All	28 942 PREDICTED: probable 3-hydroxyisobutyrate dehydrogenase-like 3, mitochondrial-like [Fragaria vesca subsp. vesca]	18.69	2	4	1.20496	16.605	1.13713	9.81158	0.959908	8.72575	1.03508	6.92181	0.979482	12.0235	0.993762	13.1425	1.1256	17.9336	0.898915	17.1166	31.4003	7.89893
CL590.Contig22_All	2 628 minus strand PREDICTED: ATPase 4, plasma membrane-type isoform 2 [Vitis vinifera]	30.62	2	1	0.872893		0.800199		1.07233		0.936087		0.954768		1.02717		1.03252		0.97408		22.4887	4.70361
CL12218.Contig1_All	129 752 PREDICTED: ras-related protein RABH1b-like [Solanum lycopersicum]	38.46	4	1	1.06419		1.151		1.03909		0.965548		0.771575		0.752418		1.07261		0.94172		23.0007	7.13721
Unigene37227_All	298204889 emb|CBI34196.3| unnamed protein product [Vitis vinifera]	18.52	1	4	0.780246	20.703	1.24594	20.957	1.04952	2.84862	0.956295	2.81122	0.921378	12.8517	0.830887	9.63608	0.892846	4.96746	1.08676	3.27957	33.126	8.06006
Unigene8869_All	95 1618 minus strand dehydroquinate dehydratase/shikimate:NADP oxidoreductase [Diospyros kaki]	15.35	1	4	1.21722	21.7114	1.50196	27.7214	0.969897	3.12132	1.02688	2.66426	1.19464	7.55764	1.1677	3.23027	0.992208	12.0805	1.00663	8.9728	54.8414	6.85889
Unigene20594_All	285 1940 minus strand PREDICTED: uncharacterized protein LOC100256039 [Vitis vinifera]	7.61	4	2	1.04259	2.3932	0.976097	13.3286	0.978719	4.47564	1.01843	3.79604	1.06538	4.12176	1.03318	10.8007	1.12477	1.15455	0.89959	1.17366	60.9821	6.04932
CL13.Contig33_All	341 2032 PREDICTED: serine/threonine-protein phosphatase 6 regulatory subunit 3-like [Solanum lycopersicum]	13.12	6	1	1.04384		0.984587		0.99969		1.00047		1.0272		1.03413		0.930134		1.05675		63.7782	5.07178
Unigene14215_All	61 1029 minus strand unnamed protein product [Vitis vinifera]	18.27	1	4	1.20893	27.5231	1.26368	33.4256	0.976363	8.0221	1.02092	6.49813	1.04067	5.27442	0.963057	6.50723	1.03796	5.57871	0.969599	4.8211	35.518	6.94678
Unigene17674_All	309 1277 minus strand PP1A protein [Catharanthus roseus]	20.12	2	1	1.01551		1.07415		0.93221		1.06028		0.908145		0.882314		1.04908		0.960717		36.6975	5.73193
CL43.Contig7_All	297742330 emb|CBI34479.3| unnamed protein product [Vitis vinifera]	9.1	2	4	0.969189	7.25782	0.985749	3.15351	0.979188	5.34719	1.01864	4.40743	1.06293	6.73464	1.08607	6.25043	0.966894	4.7851	1.02707	3.53554	73.9277	6.97607
CL8039.Contig1_All	731 2092 senescence-related protein [Camellia sinensis]	16.74	3	6	1.13742	15.5579	1.12709	20.8996	0.961365	8.56298	1.03431	7.05308	1.06494	9.45386	0.964058	6.20807	1.0459	10.5438	0.962553	9.06981	48.7362	6.04932
CL5240.Contig2_All	71 844 hypothetical protein PRUPE_ppa010457mg [Prunus persica]	15.12	1	4	0.651595	28.208	0.644328	28.3487	1.02008	5.15169	0.9824	4.90428	1.07366	12.0044	0.975707	14.8625	0.956503	5.82244	1.03546	4.49461	26.6636	8.98291
CL10857.Contig1_All	302143017 emb|CBI20312.3| unnamed protein product [Vitis vinifera]	26.71	1	5	0.943789	21.1449	0.991116	6.21158	1.0408	8.15059	0.964033	7.39935	0.963872	8.73398	0.930207	6.59467	0.979655	5.60322	1.01677	4.21553	32.4178	7.32764
CL5822.Contig2_All	223537326 gb|EEF38955.1| 14-3-3 protein, putative [Ricinus communis]	39.2	7	1	0.776544		0.968506		1.05793		0.948851		0.877547		0.731199		1.26067		0.789887		14.2419	4.75439
Unigene5416_All	188 871 hypothetical protein PRUPE_ppa011146mg [Prunus persica]	17.11	1	2	1.2889	2.50944	1.09331	5.0623	0.968825	1.28251	1.02783	1.06299	0.945867	18.5578	1.00916	4.33989	0.904268	3.53222	1.07763	2.34568	25.5259	4.86865
CL6371.Contig1_All	223545287 gb|EEF46792.1| Coatomer subunit beta, putative [Ricinus communis]	51.66	3	3	0.936879	8.95676	0.923579	17.6537	1.01888	0.820948	0.98345	0.756199	1.09073	9.10044	1.05004	6.98186	0.939911	3.19193	1.04867	2.2906	16.5325	5.30029
CL3919.Contig2_All	153 1271 minus strand PREDICTED: putative DNA repair protein RAD23-1-like [Fragaria vesca subsp. vesca]	20.64	4	6	0.864998	17.1807	0.890605	16.5242	0.940005	6.8657	1.05337	5.60363	0.937579	5.0553	0.973394	12.6157	1.0037	8.32248	0.997274	6.67019	39.9018	4.64014
CL4708.Contig1_All	446 1723 hypothetical protein PRUPE_ppa006106mg [Prunus persica]	12.21	4	4	1.25119	14.6389	1.21318	14.2216	1.03713	4.53312	0.967288	4.17432	0.907467	4.44091	0.915736	7.52535	1.14654	3.51577	0.882029	3.7355	47.4498	7.84033
Unigene18017_All	48 1619 PREDICTED: threonine synthase, chloroplastic [Vitis vinifera]	14.5	1	5	0.874438	9.23492	0.887827	20.216	0.985308	9.13585	1.01263	7.52823	0.938299	15.1224	1.02348	9.66465	1.1061	5.43147	0.914384	5.2578	57.4779	7.50342
CL1229.Contig1_All	296083270 emb|CBI22906.3| unnamed protein product [Vitis vinifera]	9.73	6	7	1.11151	24.5832	1.12055	29.0884	1.03451	9.14914	0.969588	8.77442	1.06362	23.7556	1.03467	14.7861	1.01755	11.3857	0.984678	9.07195	103.614	7.00537
CL4794.Contig1_All	296085053 emb|CBI28468.3| unnamed protein product [Vitis vinifera]	18.07	9	5	0.970406	21.3567	0.80898	25.0258	1.07798	5.55201	0.931085	5.9223	1.04913	21.2287	1.14328	8.13405	0.914736	6.87406	1.06918	4.56588	44.5881	7.84033
CL5122.Contig1_All	299 2056 minus strand hypothetical protein PRUPE_ppa003320mg [Prunus persica]	9.22	1	4	0.955882	5.88553	1.00923	9.5678	1.01757	1.78616	0.984628	1.65513	1.01134	6.90731	0.968603	8.79978	1.04197	3.15901	0.966458	2.80546	66.1939	6.91748
CL10469.Contig4_All	147 1532 minus strand cysteine protease Cp6 [Actinidia deliciosa]	10.82	2	3	0.646169	47.3642	0.772152	38.8605	1.02483	4.39643	0.978194	4.20226	1.21794	11.6675	1.19179	16.6667	0.982149	1.45706	1.01475	1.12868	50.7679	4.89404
CL5032.Contig1_All	338 1648 minus strand PREDICTED: phosphoribosylamine--glycine ligase, chloroplastic [Vitis vinifera]	13.96	2	4	0.90189	27.7448	0.790709	18.7806	1.07284	14.5146	0.935638	13.4214	1.0151	9.70903	1.0182	4.59842	0.975272	8.2513	1.0203	6.69287	46.0095	5.14795
CL7613.Contig1_All	297745742 emb|CBI15798.3| unnamed protein product [Vitis vinifera]	24.77	2	2	0.705684	12.2016	0.839909	20.1831	0.89612	6.11809	1.09227	4.61082	0.926502	11.8911	0.759955	15.3701	1.13368	17.2965	0.892411	15.8583	24.759	10.3892
CL7606.Contig4_All	296088008 emb|CBI35291.3| unnamed protein product [Vitis vinifera]	60	2	3	1.79058	37.5793	1.71517	17.4433	1.13094	12.6059	0.88414	15.7499	0.936194	14.8007	0.839859	32.056	1.14268	22.7112	0.885142	20.4543	17.5351	7.40088
Unigene22193_All	223537212 gb|EEF38844.1| apolipoprotein d, putative [Ricinus communis]	27.72	2	2	1.3626	4.63251	1.47769	12.5054	1.02343	7.22466	0.978785	6.99086	1.11812	9.48547	1.06615	2.47668	0.920482	10.8629	1.06196	7.69904	21.1928	7.47412
Unigene9190_All	296080944 emb|CBI18666.3| unnamed protein product [Vitis vinifera]	41.27	4	4	0.681429	26.128	0.784735	23.3817	1.03442	6.62622	0.969561	6.55383	1.16927	9.73894	1.30589	7.0932	1.03253	5.37945	0.974072	4.44848	14.1335	4.84326
Unigene28771_All	87 656 PREDICTED: 40S ribosomal protein S7 [Glycine max]	47.37	2	4	1.27294	22.2129	0.932629	33.9833	0.976226	13.003	1.02127	11.9736	0.927523	20.2292	0.943057	16.6788	1.0711	10.0939	0.942939	9.90024	21.95	9.77393
CL3057.Contig2_All	1 4071 minus strand PREDICTED: CCR4-NOT transcription complex subunit 1-like [Solanum lycopersicum]	6.12	20	2	1.25287	4.18966	1.00266	2.57253	1.02017	4.13969	0.981647	3.81285	0.885945	12.277	0.845776	9.90489	1.2217	3.0596	0.820883	3.67663	148.96	6.23975
CL5503.Contig5_All	223538020 gb|EEF39633.1| Paramyosin, putative [Ricinus communis]	16.29	1	8	0.866325	28.5636	0.824926	31.7509	1.0084	5.25896	0.992727	4.89594	1.04925	12.9732	1.07302	4.28889	0.986669	9.76936	1.00973	7.54633	72.0457	5.73193
CL7274.Contig3_All	296085942 emb|CBI31383.3| unnamed protein product [Vitis vinifera]	16.97	2	6	0.957443	17.1535	0.867445	26.56	0.993531	5.84729	1.00518	5.0396	0.973453	6.98989	1.02264	7.64353	1.02984	1.73338	0.976245	1.49334	54.893	5.73193
CL1493.Contig1_All	297734925 emb|CBI17159.3| unnamed protein product [Vitis vinifera]	26.39	2	4	0.869968	12.9595	0.960796	18.694	1.02724	10.7179	0.976038	10.7438	0.926592	7.65223	0.88925	12.9358	0.898649	13.7515	1.08153	9.11284	24.1758	7.15186
CL7748.Contig2_All	72 1985 unnamed protein product [Vitis vinifera]	10.34	1	5	1.03223	29.886	0.842133	20.9245	0.975196	13.3405	1.02215	11.0633	1.10174	12.3644	1.07355	12.106	0.935266	13.094	1.05124	9.15801	71.3048	6.01123
Unigene10222_All	223530804 gb|EEF32668.1| ATP synthase D chain, mitochondrial, putative [Ricinus communis]	36.9	1	6	0.825001	17.2404	1.48059	11.7938	0.967273	6.78403	1.02917	5.39348	0.828669	15.9893	0.766558	13.3495	0.900962	8.26098	1.07939	5.52232	19.685	5.18604
CL7721.Contig3_All	296090316 emb|CBI40135.3| unnamed protein product [Vitis vinifera]	20.74	3	4	1.11908	22.2421	0.988983	13.659	0.948787	12.1582	1.04558	10.3958	1.14735	19.2998	1.06841	18.1719	1.07184	8.17097	0.941802	7.84479	34.858	5.19873
CL6172.Contig17_All	117 1646 1L-myo-inositol 1-phosphate synthase [Jatropha curcas]	8.04	8	4	1.33114	6.27793	1.12844	9.5772	1.00119	7.07088	0.998501	6.48091	0.933982	1.11661	0.946651	3.0756	1.00187	4.06444	0.998822	3.19737	56.1027	5.45264
CL626.Contig8_All	101 1171 hypothetical protein VITISV_031318 [Vitis vinifera]	17.93	10	5	0.932562	16.9457	0.834357	25.3854	1.07705	5.40485	0.93191	5.74899	1.01299	6.57986	0.813845	13.0559	1.05213	6.04103	0.958253	5.15566	39.0523	7.75244
CL1588.Contig8_All	943 1638 hypothetical protein PRUPE_ppa010626mg [Prunus persica]	21.98	5	3	1.07518	37.9076	1.59836	19.0513	1.03014	6.27669	0.972702	6.04302	0.832153	11.282	0.674022	13.8106	0.95054	8.88437	1.03969	6.92655	26.1935	4.76709
CL3523.Contig1_All	151 2601 unnamed protein product [Vitis vinifera]	7.83	4	4	0.922426	10.5825	0.790436	3.24858	1.05035	8.50836	0.953896	8.5621	1.09718	15.7756	1.12959	18.1915	0.953071	10.503	1.0371	8.22248	92.6067	7.04932
CL1172.Contig2_All	162 986 PREDICTED: glucose-6-phosphate isomerase isoform 1 [Vitis vinifera]	17.82	1	1	1.26151	4.14115	1.09218	2.01974	0.993137	4.09435	1.00628	3.67625	0.946685	23.4417	0.872819	10.1431	1.13641	0.923514	0.890209	0.945841	30.0365	8.70459
CL4225.Contig1_All	128 592 minus strand unnamed protein product [Vitis vinifera]	34.19	2	3	0.983809	11.7691	0.904743	24.1062	0.961972	5.45751	1.0339	4.35065	0.98544	9.54815	1.05403	5.95454	0.962936	10.4564	1.03026	8.20779	16.9129	5.94775
CL12402.Contig8_All	158 817 minus strand alpha-mannosidase [Prunus persica]	23.64	8	4	1.07451	16.7812	1.0797	12.4528	1.02633	16.683	0.975993	15.5715	1.12158	10.4116	1.17914	7.32906	0.961488	7.94912	1.03143	6.27279	24.7846	6.20166
CL2918.Contig2_All	67 1572 hypothetical protein VITISV_035274 [Vitis vinifera]	18.73	3	8	0.608562	40.1912	0.754876	28.8286	0.963577	6.16796	1.03231	5.09679	1.03819	6.90691	0.985606	10.5899	1.00075	10.5094	0.999711	8.42794	56.2377	7.51807
CL7637.Contig1_All	118482721 gb|ABK93279.1| unknown [Populus trichocarpa]gi|118483536|gb|ABK93666.1| unknown [Populus trichocarpa]gi|118484632|gb|ABK94188.1| unknown [Populus trichocarpa]gi|118484964|gb|ABK94347.1| unknown [Populus trichocarpa]gi|222872499|gb|EEF09630.1| predicted protein [Populus trichocarpa]	46.85	3	4	1.05217	14.4441	1.16886	13.4889	1.02181	16.136	0.980824	14.2758	0.913106	10.897	0.845458	14.4271	0.92173	12.8723	1.06349	9.05552	16.1025	7.34229
CL9705.Contig2_All	223540217 gb|EEF41790.1| Protein pob, putative [Ricinus communis]	23.58	2	4	0.806799	24.4083	0.851926	15.7671	0.984817	6.95868	1.01364	5.74059	0.748128	14.518	0.828409	5.82347	0.989597	8.29264	1.00874	6.45253	27.8004	9.5249
Unigene26180_All	297736542 emb|CBI25413.3| unnamed protein product [Vitis vinifera]	22.22	1	4	0.926665	29.3286	0.862862	12.0332	0.932554	5.67346	1.05998	4.2767	1.02559	13.956	1.00593	5.84789	1.03653	5.80632	0.970848	4.82762	30.4869	8.77783
Unigene36636_All	2 475 eIF5A4 [Populus deltoides]	36.08	2	2	1.25741	16.0997	1.18569	19.5011	1.05271	7.32409	0.951239	7.18435	1.01011	5.97288	1.05646	5.49072	0.951674	9.25441	1.03804	6.64363	17.3277	5.98584
Unigene34229_All	296081169 emb|CBI18195.3| unnamed protein product [Vitis vinifera]	20.41	13	5	1.05956	21.4466	1.07615	12.4268	1.07389	8.23912	0.934221	8.84612	1.03744	7.03397	1.07627	6.08229	0.980067	4.91383	1.01633	3.77359	37.0107	6.25244
Unigene6310_All	160 1140 minus strand hypothetical protein PRUPE_ppa007358mg [Prunus persica]	19.57	4	4	0.986466	16.2911	0.96751	23.8757	0.994205	10.325	1.00533	9.12356	1.0481	20.797	0.973519	4.51553	1.04232	7.90961	0.966171	7.24839	36.3933	6.88818
CL3513.Contig6_All	296086273 emb|CBI31714.3| unnamed protein product [Vitis vinifera]	35.65	14	1	0.776595		0.871763		1.08263		0.926964		1.04713		0.853392		1.02407		0.98091		23.9582	7.10791
CL749.Contig1_All	130 1359 PREDICTED: polyadenylate-binding protein RBP45-like [Solanum lycopersicum]	14.15	4	4	1.10853	16.3765	1.00479	16.9436	0.998722	2.88887	1.00133	2.60138	1.10763	9.53343	0.995482	20.5719	1.00434	10.8659	0.996838	8.27799	46.327	6.53662
CL1024.Contig53_All	3903 4295 minus strand molecular chaperone DnaK [Bathycoccus prasinos]	38.93	2	2	1.30951	18.6515	0.926511	42.8897	1.04603	1.37888	0.959398	1.34477	0.881242	2.20328	1.0345	13.2692	1.19953	1.81367	0.839247	2.12092	14.0119	4.77979
CL824.Contig2_All	449517890 ref|XP_004165977.1| PREDICTED: synaptotagmin-5-like [Cucumis sativus]	13.3	4	1	1.34474		1.21906		1.00658		0.994367		1.02266		1.05885		0.947564		1.04267		63.076	5.65576
Unigene12983_All	560 1198 minus strand PREDICTED: CASP-like protein POPTRDRAFT_820933-like [Solanum lycopersicum]	23	1	4	0.880089	16.424	0.734265	18.8056	0.99674	5.66301	1.00307	4.92563	1.06446	15.4181	0.999275	17.7005	0.978538	10.9363	1.01764	7.95892	22.2584	9.43701
Unigene1991_All	64 540 unnamed protein product [Vitis vinifera]	30.82	1	2	1.01624	23.0853	1.06908	7.11495	1.06869	2.69718	0.939009	2.72166	0.713944	7.41906	0.936088	4.95919	0.9063	6.62667	1.07595	4.24109	18.0221	7.06396
CL3531.Contig4_All	2839 3576 minus strand exportin-1-like; K14290 exportin-1	21.54	1	5	0.93302	11.1449	1.03293	17.2291	0.987371	8.73346	1.01138	7.41077	1.02718	10.3143	1.02707	6.28133	1.01135	4.40075	0.99113	3.72563	28.5935	5.79541
CL7643.Contig2_All	296088087 emb|CBI35446.3| unnamed protein product [Vitis vinifera]	26.21	1	4	0.907238	12.2208	0.875952	8.19624	0.945466	4.08719	1.04853	3.18683	0.972071	13.7788	1.02947	12.158	0.997959	5.71896	1.00199	4.65831	34.2921	7.82568
CL1088.Contig5_All	135 2558 unnamed protein product [Vitis vinifera]	12.38	5	8	0.990713	18.5379	0.919409	9.28097	0.984793	6.66495	1.01368	5.50652	1.04871	12.8201	0.995238	14.3289	1.00122	8.53774	0.999351	6.55919	90.1546	5.30029
Unigene2073_All	133 1017 minus strand PREDICTED: soluble inorganic pyrophosphatase 1, chloroplastic-like [Solanum lycopersicum]	20.68	1	5	0.949667	16.8124	0.935687	13.6439	1.00109	8.47325	0.99923	7.95008	0.873223	15.0976	0.825237	13.4623	0.93661	7.27117	1.05152	5.45512	32.6679	6.7124
CL7461.Contig1_All	161778792 gb|ABX79347.1| thioredoxin h [Vitis vinifera]gi|307949523|gb|ADN96597.1| thioredoxin h [Vitis vinifera]gi|452114376|gb|AGG09345.1| thioredoxin h-type [Vitis vinifera]	33.33	1	4	0.818712	14.4422	1.33215	19.5808	1.06081	4.80167	0.9463	4.92997	1.27447	13.2509	1.22553	13.636	0.993821	5.40178	1.00533	4.45598	13.837	5.42725
CL12492.Contig2_All	151 3609 unnamed protein product [Vitis vinifera]	4.94	2	5	1.19939	14.7613	1.14329	2.39528	1.00947	11.1383	0.991802	10.7629	1.08939	5.35753	1.081	3.00514	1.04669	4.86369	0.962646	4.14132	127.47	6.3667
CL9148.Contig3_All	3 986 minus strand alpha-galactosidase-like; K07407 alpha-galactosidase [EC:3.2.1.22]	16.16	3	5	0.884288	25.8562	0.806596	20.3134	1.02745	3.89083	0.975867	3.54072	1.03307	6.33302	1.00134	10.3185	0.993032	6.94156	1.00597	5.77247	36.8794	6.23975
Unigene9879_All	174 1649 PREDICTED: uncharacterized protein LOC100267813 [Vitis vinifera]	18.29	4	7	0.970955	12.5357	1.01686	10.0888	0.982063	4.08005	1.01609	3.47885	1.01231	10.4095	0.999735	11.6854	0.912174	5.89682	1.07125	3.91924	55.1111	6.39209
CL9524.Contig3_All	297744464 emb|CBI37726.3| unnamed protein product [Vitis vinifera]	19.53	4	6	1.01707	10.068	1.18506	10.458	1.04267	5.94512	0.962367	5.54957	0.893838	7.79555	0.813578	8.8842	0.937694	10.3907	1.0494	7.22371	38.3659	5.03369
[truncated: 3,376 more rows]
