# Supplementary material for: An integrated analysis based on transcriptome and proteome reveals deastringency-related genes in CPCNA persimmon
Source: Sci Rep. 2017 Mar 17;7:44671. doi: 10.1038/srep44671 (PMC5356345; doi:10.1038/srep44671)
Supplement: Supplementary Dataset S14 [file srep44671-s15.xls]

## Sheet: sheet 1
An integrated analysis based on transcriptome and proteome reveals deastringency-related genes in CPCNA persimmon
Wenxing Chen, Yalou Xiong, Liqing Xu, Qinglin Zhang, Zhengrong Luo
Supplementary Dataset S14. The ration of proteins expressed at P20W compared with P10W.
Accession	Description	Coverage	Proteins	Unique Peptides	MW [kDa]	calc. pI	P10W-1/REF	P10W-2/REF	P20W-1/REF	P20W-2/REF	P10W/P20W	20W/P10W	P20W/P10W Significance A p-value
CL4835.Contig2_All	296085503 emb|CBI29235.3| unnamed protein product [Vitis vinifera]	6.86	22	1	64.3728	5.87158	3.32811	4.99299	1.07734	0.931649	4.16055	0.240353	1.59633e-58
Unigene19483_All	147801393 emb|CAN74736.1| hypothetical protein VITISV_044236 [Vitis vinifera]gi|296082236|emb|CBI21241.3| unnamed protein product [Vitis vinifera]	4.06	1	1	22.4492	6.06201	4.5803	1.6823	1.00147	0.998891	3.1313	0.319356	1.68925e-27
CL7817.Contig1_All	126 1229 unnamed protein product [Vitis vinifera]	3.8	1	1	40.0535	5.40186	2.90689	3.14526	0.792377	1.12886	3.02608	0.330461	5.31879e-25
Unigene39756_All	3 221 minus strand PREDICTED: probable disease resistance protein At4g27220-like [Fragaria vesca subsp. vesca]	9.59	1	1	8.29354	9.62744	3.2662	2.29442	0.879483	1.10701	2.78031	0.359672	1.18876e-19
Unigene36556_All	222861400 gb|EEE98942.1| predicted protein [Populus trichocarpa]	7.17	1	2	54.5203	5.94775	2.15501	3.19337	1.36889	1.10623	2.67419	0.373945	1.49675e-17
CL13644.Contig1_All	297744120 emb|CBI37090.3| unnamed protein product [Vitis vinifera]	3.82	2	1	34.4915	5.07178	2.76159	2.52583	1.80282	0.533135	2.64371	0.378257	5.68847e-17
Unigene35095_All	165 653 PREDICTED: magnesium-chelatase subunit ChlI, chloroplastic-like isoform 1 [Solanum lycopersicum]	6.75	1	1	17.4139	8.14795	1.21592	3.84244	1.22123	0.804123	2.52918	0.395386	6.92892e-15
CL6334.Contig1_All	43 537 PREDICTED: cytochrome P450 93A1 [Vitis vinifera]	5.45	1	1	18.5045	4.79248	2.35243	2.62254	0.828956	1.1518	2.48749	0.402012	3.65944e-14
Unigene26278_All	140 1123 PREDICTED: uncharacterized protein LOC101250059 [Solanum lycopersicum]	1.83	2	1	37.8101	5.57959	2.39264	2.46045	1.04485	0.960448	2.42655	0.412109	3.8455e-13
Unigene18046_All	118484663 gb|ABK94202.1| unknown [Populus trichocarpa]gi|222854684|gb|EEE92231.1| predicted protein [Populus trichocarpa]	5.39	1	1	17.6901	7.73779	2.67216	2.0851	0.944121	1.04922	2.37863	0.42041	2.28569e-12
Unigene27297_All	223544361 gb|EEF45882.1| lactoylglutathione lyase, putative [Ricinus communis]	6.71	1	1	36.4606	5.40186	1.43892	3.12962	0.952326	1.04245	2.28427	0.437777	6.4351e-11
CL8504.Contig2_All	128 2296 lipoxygenase [Actinidia arguta]	5.26	3	2	81.9927	6.40479	2.19887	2.36561	0.824828	1.15545	2.28224	0.438166	6.89676e-11
Unigene14131_All	223544369 gb|EEF45890.1| catalytic, putative [Ricinus communis]	4.17	1	1	19.5019	7.10791	2.11197	2.37078	0.877471	1.1088	2.24138	0.446154	2.72083e-10
Unigene22094_All	296080872 emb|CBI18801.3| unnamed protein product [Vitis vinifera]	37.99	1	8	38.6824	6.31592	2.13009	2.34804	0.924523	1.06913	2.23907	0.446615	2.93668e-10
CL1015.Contig9_All	269 1348 minus strand hypothetical protein PRUPE_ppa007622mg [Prunus persica]	50.83	6	2	39.1037	6.82959	2.35513	2.11105	0.890986	1.0966	2.23309	0.44781	3.57537e-10
CL4673.Contig3_All	223539390 gb|EEF40981.1| Esterase precursor, putative [Ricinus communis]	6.93	1	2	41.5497	6.17627	2.75784	1.69771	1.05581	0.946228	2.22778	0.448878	4.256e-10
CL7724.Contig1_All	121 1143 unknown [Populus trichocarpa]	2.64	2	1	36.2099	4.91943	2.30842	2.05853	1.04048	0.964324	2.18347	0.457986	1.76843e-09
Unigene16820_All	27 1526 minus strand PREDICTED: cytochrome P450 76A2 [Vitis vinifera]	4.4	1	2	56.6004	7.98682	2.53225	1.81408	0.864872	1.11996	2.17317	0.460158	2.44548e-09
Unigene23449_All	44 916 minus strand uncharacterized protein LOC100796698 precursor [Glycine max]	7.22	1	2	33.5345	9.62744	2.36291	1.7998	0.985999	1.0119	2.08136	0.480455	3.89541e-08
CL3989.Contig5_All	540 908 uncharacterized protein LOC100527231 [Glycine max]	8.94	2	1	14.2697	9.61279	1.97857	2.10786	0.978334	1.0194	2.04322	0.489425	1.15514e-07
Unigene17126_All	297742464 emb|CBI34613.3| unnamed protein product [Vitis vinifera]	5.85	1	1	45.5968	7.1958	2.69473	1.37748	0.997537	1.00238	2.0361	0.491134	1.40884e-07
Unigene67771_All	241917136 gb|EER90280.1| hypothetical protein SORBIDRAFT_10g028070 [Sorghum bicolor]	9.73	1	1	11.2134	4.81787	0.101307	0.0851591	0.840356	1.14169	0.0932333	10.7258	3.87129e-07
CL8182.Contig2_All	147804704 emb|CAN71620.1| hypothetical protein VITISV_015544 [Vitis vinifera]	6.59	2	1	20.0002	5.32568	2.08141	1.91277	1.0293	0.973939	1.99709	0.500728	4.09328e-07
CL3816.Contig1_All	6 1298 xyloglucan-specific endoglucanase inhibitor protein [Capsicum annuum]	1.62	1	1	45.9752	7.51807	0.114018	0.102235	0.835104	1.14635	0.108127	9.2484	5.96209e-07
Unigene8716_All	222864661 gb|EEF01792.1| hypothetical protein POPTRDRAFT_230167 [Populus trichocarpa]	2.1	3	2	104.367	5.8335	1.91968	2.01786	1.33525	1.14411	1.96877	0.507932	8.66712e-07
CL4764.Contig2_All	297740430 emb|CBI30612.3| unnamed protein product [Vitis vinifera]	7.58	4	3	44.5376	9.46631	1.28871	2.64856	0.950377	1.04418	1.96863	0.507966	8.69728e-07
CL5702.Contig2_All	414 1100 Thaumatin-like protein [Camellia sinensis]	48.03	1	3	24.5984	5.0083	0.146141	0.12392	0.757874	1.2148	0.135031	7.40573	1.27905e-06
CL4875.Contig1_All	7 333 hypothetical protein VITISV_011263 [Vitis vinifera]	9.17	1	1	12.3334	9.12939	2.10865	1.78091	1.04178	0.963171	1.94478	0.514196	1.61022e-06
Unigene66849_All	222864057 gb|EEF01188.1| predicted protein [Populus trichocarpa]	6.91	1	1	30.8499	8.22119	1.98658	1.90133	0.999907	1.00028	1.94395	0.514415	1.64457e-06
Unigene25965_All	320 1114 minus strand putative chitinase [Catharanthus roseus]	63.02	1	14	28.7469	7.51807	0.149562	0.143043	0.860731	1.12363	0.146302	6.83517	1.74978e-06
Unigene27821_All	75 731 PRp27-like protein [Olea europaea subsp. europaea]	10.5	1	2	24.2371	5.2749	0.150784	0.158988	1.04583	0.954471	0.154886	6.45636	2.21578e-06
CL1505.Contig2_All	223538081 gb|EEF39692.1| Flavonol synthase/flavanone 3-hydroxylase, putative [Ricinus communis]	7.81	2	1	30.2885	7.2251	0.163831	0.150096	1.01643	0.984169	0.156963	6.37092	2.34528e-06
CL6954.Contig2_All	223541425 gb|EEF42975.1| leucine-rich repeat-containing protein, putative [Ricinus communis]	2.55	2	1	49.0526	7.57666	0.155177	0.164758	0.992914	1.00648	0.159967	6.25127	2.54553e-06
Unigene37341_All	295814499 gb|ADG35965.1| pathogenesis-related protein 4 [Vitis hybrid cultivar]	63.7	1	5	14.749	5.41455	0.180709	0.140708	0.650543	1.30992	0.160709	6.22243	2.59741e-06
Unigene27317_All	15 533 PREDICTED: uncharacterized protein LOC100245894 [Vitis vinifera]	4.62	2	1	19.4095	10.1108	1.64844	2.1972	1.05655	0.947034	1.92282	0.520069	2.80328e-06
CL5702.Contig1_All	414 1100 Thaumatin-like protein [Camellia sinensis]	48.03	1	3	24.4873	4.90674	0.16629	0.169755	0.745145	1.22608	0.168023	5.95158	3.16672e-06
Unigene28567_All	1007 3097 PREDICTED: putative late blight resistance protein homolog R1B-16-like [Solanum lycopersicum]	1.87	1	1	79.1189	6.87354	1.71374	2.11764	0.867932	1.11725	1.91569	0.522006	3.34768e-06
Unigene66700_All	147857567 emb|CAN80994.1| hypothetical protein VITISV_042545 [Vitis vinifera]	39.88	1	4	17.5715	8.45557	0.189299	0.157636	0.507197	1.43633	0.173467	5.76478	3.66633e-06
CL8749.Contig1_All	77 1594 cytochrome P450 [Panax ginseng]	9.68	1	4	56.9121	8.01611	1.63615	2.1853	0.942433	1.0506	1.91073	0.523361	3.78444e-06
CL2380.Contig1_All	236 3115 minus strand unnamed protein product [Vitis vinifera]	0.73	1	1	107.43	6.45557	1.72079	2.0996	0.853366	1.13016	1.9102	0.523507	3.83442e-06
CL10096.Contig1_All	301323233 gb|ADK70388.1| class I chitinase [Dimocarpus longan]	13.1	1	2	33.1607	6.7417	0.169854	0.18071	1.10646	0.905841	0.175282	5.70509	3.84904e-06
Unigene35141_All	26 331 PREDICTED: uncharacterized protein LOC100852902 [Vitis vinifera]	22.55	1	2	10.8536	8.89502	0.173125	0.17902	0.969802	1.02696	0.176073	5.67948	3.93134e-06
Unigene31941_All	71057064 emb|CAI38795.2| thaumatin-like protein [Actinidia deliciosa]gi|441482368|gb|AGC39175.1| thaumatin-like protein [Actinidia deliciosa]	44.55	1	9	23.606	6.1001	0.191117	0.168779	0.942135	1.05148	0.179948	5.55716	4.35978e-06
CL1351.Contig65_All	137 1756 minus strand T-complex protein 1 subunit gamma OS=Thalassiosira weissflogii PE=2 SV=1	40.19	3	1	59.8111	7.86963	2.00873	1.79963	0.967726	1.02758	1.90418	0.52516	4.44496e-06
CL10278.Contig1_All	222874824 gb|EEF11955.1| cytochrome P450 [Populus trichocarpa]	34.14	1	6	28.187	9.11475	1.81046	1.99595	1.02129	0.980651	1.90321	0.525429	4.55258e-06
Unigene5439_All	297740156 emb|CBI30338.3| unnamed protein product [Vitis vinifera]	5.54	3	2	39.5662	5.84619	1.75195	2.04704	1.0424	0.928036	1.8995	0.526455	4.98441e-06
CL5502.Contig5_All	327 1460 minus strand unnamed protein product [Vitis vinifera]	16.14	3	1	42.1446	8.38232	1.73479	2.06305	1.05866	0.948209	1.89892	0.526616	5.05516e-06
Unigene68105_All	54 1316 minus strand unknown [Medicago truncatula]	32.3	1	11	46.5715	5.31299	0.196707	0.180332	0.758049	1.21464	0.18852	5.30449	5.47187e-06
CL4881.Contig7_All	297742362 emb|CBI34511.3| unnamed protein product [Vitis vinifera]	21.43	4	1	82.5667	7.78174	1.98968	1.80005	1.03799	0.96653	1.89486	0.527743	5.57908e-06
Unigene66439_All	19775 emb|CAA77656.1| acidic chitinase III [Nicotiana tabacum]	3.16	2	1	30.1786	4.28467	0.16758	0.216218	0.326873	1.5968	0.191899	5.21107	5.98106e-06
CL1464.Contig2_All	223542242 gb|EEF43784.1| phosphatidate cytidylyltransferase, putative [Ricinus communis]	2.47	3	1	37.5833	8.90967	1.64341	2.13231	0.931282	1.0611	1.88786	0.5297	6.60785e-06
Unigene69602_All	1633131 pdb|1SCH|B Chain B, Peanut Peroxidase	12.12	1	1	10.4091	4.58936	0.220728	0.172789	0.894076	1.09408	0.196758	5.08238	6.79334e-06
Unigene7291_All	116 433 harmalin [Peganum harmala]	9.43	1	1	10.7865	9.0415	2.08451	1.67024	1.18622	0.835151	1.87738	0.532658	8.49497e-06
Unigene5814_All	1 591 putative 3-dehydroquinate dehydratase/shikimate dehydrogenase [Fagus sylvatica]	6.09	1	1	21.3801	5.94775	2.45625	1.27858	1.06695	0.940859	1.86742	0.535499	1.07565e-05
CL8620.Contig1_All	6 3272 minus strand PREDICTED: histone-lysine N-methyltransferase SUVR5-like [Vitis vinifera]	0.64	5	1	122.732	6.771	1.87081	1.85431	1.01415	0.987654	1.86256	0.536896	1.20579e-05
CL5504.Contig1_All	116 2320 minus strand PREDICTED: histone-lysine N-methyltransferase, H3 lysine-9 specific SUVH1 [Vitis vinifera]	0.95	2	1	80.9962	8.19189	1.76801	1.94764	0.996666	1.00315	1.85782	0.538264	1.34701e-05
CL9934.Contig2_All	222842793 gb|EEE80340.1| 2-dehydro-3-deoxyphosphoheptonate aldolase/ 3-deoxy-d-arabino-heptulosonate 7-phosphate synthetase [Populus trichocarpa]	17.19	1	1	43.1148	8.26514	1.68139	2.02532	0.865931	1.11902	1.85336	0.539562	1.49466e-05
CL2671.Contig1_All	37 1548 minus strand PREDICTED: protein cereblon-like [Solanum lycopersicum]	4.96	2	2	56.3942	5.79541	2.46826	1.23699	0.969016	1.0272	1.85262	0.539775	1.52034e-05
Unigene14176_All	449531127 ref|XP_004172539.1| PREDICTED: dehydrogenase/reductase SDR family member 4-like [Cucumis sativus]	5.18	1	1	26.8254	9.23193	1.8888	1.79401	0.763917	1.20944	1.8414	0.543064	1.9693e-05
Unigene4439_All	75 1790 minus strand cell-wall invertase [Coffea canephora]	50.17	3	26	64.3246	9.31982	0.245424	0.236699	1.06234	0.944946	0.241062	4.14832	2.10039e-05
Unigene646_All	298205046 emb|CBI38342.3| unnamed protein product [Vitis vinifera]	2.9	1	1	37.7885	6.22705	1.98563	1.69089	0.956669	1.0386	1.83826	0.543993	2.11624e-05
Unigene46999_All	223545780 gb|EEF47284.1| Beta-glucosidase, putative [Ricinus communis]	7.48	2	1	11.2288	4.66553	0.282511	0.200389	1.14094	0.87528	0.24145	4.14165	2.12072e-05
Unigene25577_All	127 906 PREDICTED: 14-3-3-like protein GF14 iota-like [Vitis vinifera]	16.92	6	1	29.4026	4.79248	0.944368	2.71974	1.28067	0.751433	1.83205	0.545835	2.43724e-05
Unigene52061_All	479 1912 minus strand Synaptotagmin-5 OS=Arabidopsis thaliana GN=SYT5 PE=2 SV=1	15.69	14	1	53.2397	5.24951	1.84537	1.79719	1.02703	0.976238	1.82128	0.549064	3.10769e-05
Unigene21080_All	1 906 minus strand RecName: Full=Pectinesterase; Short=PE; AltName: Full=Pectin methylesterase	7.28	3	1	33.6499	8.07471	0.25886	0.286808	0.948707	1.04565	0.272834	3.66523	4.5535e-05
CL3909.Contig3_All	68 913 minus strand PREDICTED: acidic endochitinase-like [Vitis vinifera]	18.09	2	3	29.8186	4.93213	0.2987	0.254299	0.586024	1.36711	0.2765	3.61664	4.96916e-05
Unigene15536_All	44 493 minus strand mitochondrial phosphate transporter [Paeonia suffruticosa]	5.33	1	1	16.2322	9.42236	0.280388	0.272751	1.03496	0.969215	0.276569	3.61573	4.97741e-05
Unigene44394_All	131 523 minus strand hypothetical protein VITISV_011714 [Vitis vinifera]	17.56	4	1	14.3322	7.6792	2.10669	1.49043	1.282	0.750258	1.79856	0.556	5.13828e-05
Unigene1370_All	114 1196 leucine-rich repeat protein [Nicotiana tabacum]	34.35	1	10	38.8624	8.33838	0.311315	0.258201	1.10427	0.907785	0.284758	3.51175	6.04127e-05
CL4863.Contig1_All	35 340 SEC14 cytosolic factor / phosphoglyceride transfer family protein [Ipomoea nil]	7.84	2	1	11.7523	9.87646	1.23917	2.34143	1.05225	0.951594	1.7903	0.558566	6.14997e-05
CL12500.Contig2_All	116 592 minus strand blue copper-like protein [Gossypium hirsutum]	8.81	2	2	17.5705	6.771	1.96106	1.61187	1.08552	0.91939	1.78646	0.559765	6.68096e-05
CL14215.Contig2_All	223546102 gb|EEF47605.1| conserved hypothetical protein [Ricinus communis]	24.96	1	13	78.2901	6.50732	1.6978	1.87211	0.888986	1.0985	1.78495	0.560239	6.90175e-05
Unigene13648_All	68 1570 flavonoid 3&apos;5&apos; hydroxylase [Diospyros kaki]	30.34	1	13	56.2714	9.05615	1.76538	1.80245	0.920331	1.07081	1.78392	0.560564	7.05738e-05
CL2736.Contig1_All	51 704 tau class glutathione transferase GSTU52 [Populus trichocarpa]	5.5	1	1	25.1424	6.94678	0.230928	0.365343	1.01894	0.981722	0.298136	3.35418	8.25488e-05
Unigene21369_All	297743123 emb|CBI35990.3| unnamed protein product [Vitis vinifera]	5.29	1	1	40.6666	5.93506	0.318061	0.279161	0.964425	1.03173	0.298611	3.34884	8.34615e-05
Unigene66211_All	30 644 vegetative storage protein [Litchi chinensis]	10.73	1	2	22.6234	5.0083	0.310047	0.296477	0.409666	1.44423	0.303262	3.29748	9.29102e-05
CL1176.Contig4_All	449473940 ref|XP_004154026.1| PREDICTED: MLO-like protein 1-like [Cucumis sativus]gi|449498923|ref|XP_004160672.1| PREDICTED: MLO-like protein 1-like [Cucumis sativus]	34.29	1	1	8.32227	9.24658	0.313985	0.304009	1.0004	0.999842	0.308997	3.23628	0.000105952
CL7004.Contig2_All	127 831 minus strand unnamed protein product [Vitis vinifera]	2.98	2	1	27.1136	6.0874	2.04936	1.47841	0.868005	1.11719	1.76389	0.56693	0.000107988
CL6824.Contig1_All	414 938 PREDICTED: acyl-coenzyme A thioesterase 9, mitochondrial-like [Fragaria vesca subsp. vesca]	8.57	2	1	19.3218	8.89502	1.74371	1.78094	0.765753	1.20781	1.76232	0.567433	0.00011159
Unigene7114_All	151 1116 minus strand cinnamyl alcohol dehydrogenase [Camellia sinensis]	11.8	1	2	35.7415	7.1665	0.234689	0.394758	0.935021	1.05777	0.314724	3.17739	0.000120688
CL2637.Contig2_All	41 4072 PREDICTED: uncharacterized protein LOC100264192 [Vitis vinifera]	1.71	1	1	150.613	5.37646	0.43084	0.203019	0.61014	1.34573	0.31693	3.15528	0.000126863
CL2485.Contig3_All	223536260 gb|EEF37912.1| conserved hypothetical protein [Ricinus communis]	13.87	5	2	15.0978	5.36377	1.80068	1.70815	0.966022	1.02115	1.75442	0.56999	0.000131583
CL11914.Contig1_All	2 1414 minus strand unnamed protein product [Vitis vinifera]	9.55	1	3	50.4644	7.73779	0.327269	0.310467	1.0354	0.968272	0.318868	3.13609	0.000132534
Unigene32917_All	40 1557 minus strand PREDICTED: beta-glucosidase 44-like [Glycine max]	14.43	1	6	57.9651	8.96826	1.79653	1.71002	0.987416	1.01135	1.75327	0.570362	0.000134745
CL7606.Contig4_All	296088008 emb|CBI35291.3| unnamed protein product [Vitis vinifera]	60	2	3	17.5351	7.40088	1.79058	1.71517	1.13094	0.88414	1.75288	0.570491	0.000135856
CL4286.Contig5_All	68 376 minus strand PREDICTED: uncharacterized protein LOC101253746 [Solanum lycopersicum]	20.39	2	2	11.8216	10.521	1.84611	1.65916	0.904465	1.07296	1.75263	0.57057	0.00013654
CL11340.Contig1_All	2 1003 PREDICTED: phosphoribulokinase, chloroplastic-like [Vitis vinifera]	64.07	1	15	37.3641	5.50342	1.68177	1.82124	0.946298	1.04779	1.75151	0.570937	0.000139756
CL652.Contig17_All	704 1279 xyloglucan endotransglucosylase/hydrolase [Diospyros kaki]	18.23	3	2	22.5151	8.89502	0.307128	0.3361	1.05842	0.948415	0.321614	3.10932	0.000140978
CL4849.Contig1_All	2 508 minus strand PREDICTED: l-Ala-D/L-Glu epimerase-like [Solanum lycopersicum]	15.38	1	2	18.3547	6.52197	1.83623	1.66273	0.884167	1.10286	1.74948	0.571599	0.000145741
CL1706.Contig1_All	297736585 emb|CBI25456.3| unnamed protein product [Vitis vinifera]	1.54	1	1	51.6784	8.55811	0.299635	0.351629	0.567442	1.38358	0.325632	3.07095	0.000154249
CL8504.Contig3_All	78 2102 lipoxygenase [Actinidia arguta]	2.07	3	1	76.8314	7.50342	1.70019	1.79261	1.15659	0.861408	1.7464	0.572608	0.000155288
Unigene10434_All	1 396 acetyl CoA carboxylase [Camellia sinensis]	9.85	1	1	15.0518	5.18604	0.375828	0.277783	0.976707	1.02084	0.326805	3.05992	0.000158343
CL9347.Contig2_All	325 927 PREDICTED: transcription factor bHLH147 [Vitis vinifera]	3.48	3	1	22.5255	11.9858	1.72099	1.76961	1.03216	0.968839	1.7453	0.572967	0.000158822
Unigene34086_All	240 1097 xyloglucan endotransglucosylase/hydrolase [Diospyros kaki]	11.54	3	2	32.2089	8.77783	0.360211	0.2968	1.14477	0.871713	0.328506	3.04409	0.000164454
CL11646.Contig1_All	297333261 gb|EFH63679.1| zinc finger family protein [Arabidopsis lyrata subsp. lyrata]	11.89	1	2	20.8936	7.56201	1.69388	1.79035	0.954221	1.03687	1.74211	0.574015	0.000169536
CL5943.Contig3_All	222846424 gb|EEE83971.1| predicted protein [Populus trichocarpa]	9.12	1	1	33.1842	4.66553	0.228332	0.436978	1.06068	0.94642	0.332655	3.00612	0.000180315
Unigene24109_All	635 1132 minus strand flowering locus T protein [Betula platyphylla]	22.89	1	3	18.7176	6.53662	0.336732	0.33098	1.04278	0.962119	0.333856	2.9953	0.000185167
CL12173.Contig2_All	3 941 minus strand PREDICTED: cytochrome P450 86B1 [Vitis vinifera]	3.51	1	1	36.0789	7.57666	1.9934	1.48082	0.652414	1.25269	1.73711	0.57567	0.000187754
CL176.Contig2_All	370 3189 minus strand unnamed protein product [Vitis vinifera]	1.06	1	1	108.332	6.66846	2.12073	1.35152	1.03338	0.97061	1.73612	0.575996	0.00019154
Unigene17785_All	296083134 emb|CBI22770.3| unnamed protein product [Vitis vinifera]	6.8	2	2	31.8457	6.13818	0.344514	0.326726	1.08279	0.926259	0.33562	2.97956	0.000192517
CL8613.Contig2_All	64 258 hypothetical protein PRUPE_ppa018344mg [Prunus persica]	58.46	2	3	6.92363	8.22119	0.312633	0.359718	0.930064	1.06206	0.336175	2.97464	0.000194888
CL552.Contig2_All	222863597 gb|EEF00728.1| predicted protein [Populus trichocarpa]	3.13	3	1	43.7263	5.96045	1.45452	2.01397	0.880246	1.10634	1.73424	0.576621	0.000198985
Unigene5400_All	222861617 gb|EEE99159.1| predicted protein [Populus trichocarpa]	2.16	1	1	40.2273	7.86963	2.17311	1.28153	1.02782	0.975539	1.72732	0.578932	0.000228807
Unigene66376_All	1 588 PREDICTED: LOW QUALITY PROTEIN: beta-glucosidase 12-like [Vitis vinifera]	4.08	1	1	22.1963	5.79541	2.54045	0.90803	1.42761	0.621199	1.72424	0.579966	0.000243369
Unigene58436_All	350 517 minus strand hypothetical protein PRUPE_ppa002079mg [Prunus persica]	17.86	5	1	6.73126	8.88037	2.0112	1.43048	0.945217	1.04875	1.72084	0.581112	0.000260455
CL2182.Contig4_All	286 507 minus strand PREDICTED: peroxisomal membrane protein PMP22-like [Solanum lycopersicum]	22.97	3	1	8.21985	10.4624	1.55271	1.88566	1.0229	0.979901	1.71918	0.581671	0.000269174
Unigene25826_All	13508844 emb|CAC35167.1| arbutin synthase [Rauvolfia serpentina]	17.76	1	2	16.8541	5.13525	1.88761	1.54948	1.11134	0.901512	1.71854	0.581889	0.000272633
CL4455.Contig1_All	412 1119 minus strand hypothetical protein PRUPE_ppa009415mg [Prunus persica]	25.85	8	5	26.0244	5.04639	1.45769	1.97002	0.987901	1.01089	1.71386	0.583479	0.00029913
CL12771.Contig1_All	297744630 emb|CBI37892.3| unnamed protein product [Vitis vinifera]	7.41	1	3	58.4038	8.60205	0.373063	0.341514	1.19856	0.824133	0.357288	2.79886	0.000308253
CL8454.Contig1_All	22 489 uncharacterized protein LOC100305838 [Glycine max]	21.79	2	3	17.422	6.90283	0.273658	0.44559	0.85517	1.12856	0.359624	2.78068	0.000324032
CL10573.Contig2_All	297740579 emb|CBI30761.3| unnamed protein product [Vitis vinifera]	2.79	2	1	38.5867	5.43994	1.66101	1.75853	0.914637	1.07586	1.70977	0.584874	0.000324221
Unigene32922_All	35 2701 plastid alpha-amylase [Actinidia chinensis]	1.35	1	1	99.9094	6.99072	0.235644	0.491615	1.19089	0.831014	0.363629	2.75005	0.000352866
CL590.Contig8_All	2 301 PREDICTED: LOW QUALITY PROTEIN: ATPase 4, plasma membrane-type-like [Cucumis sativus]	65	1	1	10.7676	5.21143	0.376746	0.359335	1.07698	0.925536	0.368041	2.71709	0.000387389
Unigene12736_All	223528666 gb|EEF30681.1| chlorophyll A/B binding protein, putative [Ricinus communis]	11.7	2	2	28.6824	5.96045	1.89297	1.50646	0.988214	1.01057	1.69972	0.588334	0.000394525
CL9316.Contig2_All	153 1577 minus strand PREDICTED: protein transport protein Sec61 subunit alpha [Vitis vinifera]	2.53	1	1	52.0796	8.90967	1.29457	2.10324	1.08683	0.92324	1.6989	0.588616	0.000400796
CL1982.Contig11_All	296082065 emb|CBI21070.3| unnamed protein product [Vitis vinifera]	5.22	4	1	30.6051	5.10986	1.95777	1.4368	1.02184	0.980844	1.69728	0.589176	0.00041354
Unigene13772_All	355482177 gb|AES63380.1| Histidine decarboxylase [Medicago truncatula]	2.08	1	1	54.3871	6.25244	1.52736	1.86349	0.98347	1.01485	1.69543	0.589822	0.00042864
Unigene3408_All	222857041 gb|EEE94588.1| predicted protein [Populus trichocarpa]	23.08	1	1	9.98794	6.52197	1.84796	1.54027	0.981146	1.01691	1.69412	0.590278	0.000439613
Unigene6329_All	2 391 minus strand PREDICTED: calcium-dependent protein kinase 3-like [Fragaria vesca subsp. vesca]	16.92	1	2	15.1103	4.88135	0.358357	0.390456	1.62254	0.448435	0.374407	2.67089	0.000442803
CL8753.Contig1_All	222848659 gb|EEE86206.1| predicted protein [Populus trichocarpa]	23.18	2	6	41.2769	6.97607	1.70999	1.67397	0.930755	1.06157	1.69198	0.591024	0.000458064
CL11504.Contig1_All	222861536 gb|EEE99078.1| predicted protein [Populus trichocarpa]	5.87	1	2	60.4444	8.57275	1.63121	1.75073	1.19764	0.824913	1.69097	0.591377	0.000467021
Unigene54747_All	94 783 granule-bound starch synthase [Nelumbo nucifera]	4.78	3	1	25.1399	9.74463	0.366028	0.38798	0.974603	1.02271	0.377004	2.65249	0.000467469
Unigene985_All	142 1098 minus strand BAHD acyltransferase [Erythroxylum coca]	5.96	1	1	34.811	9.64209	0.431871	0.32286	1.20034	0.821775	0.377366	2.64995	0.000471005
Unigene924_All	297736617 emb|CBI25488.3| unnamed protein product [Vitis vinifera]	10.94	1	3	28.9665	5.46533	1.64766	1.73294	0.934464	1.05828	1.6903	0.591611	0.000473066
CL10586.Contig2_All	223538951 gb|EEF40549.1| PLE, putative [Ricinus communis]	9.75	3	4	67.4209	6.82959	1.74504	1.63478	0.863899	1.1208	1.68991	0.591748	0.000476626
Unigene30351_All	68 502 minus strand unknown [Picea sitchensis]	6.9	1	1	16.4603	5.92236	1.63757	1.73968	1.06323	0.940638	1.68862	0.592198	0.000488472
CL8029.Contig2_All	296084331 emb|CBI24719.3| unnamed protein product [Vitis vinifera]	5.74	2	1	23.0078	6.03662	1.61302	1.76079	0.99101	1.00815	1.6869	0.592802	0.000504789
CL10688.Contig1_All	222871107 gb|EEF08238.1| predicted protein [Populus trichocarpa]	24.85	3	1	18.4649	7.21045	0.375465	0.387733	0.881357	1.10535	0.381599	2.62055	0.000514277
CL6894.Contig3_All	355 588 minus strand unknown [Picea sitchensis]	10.26	2	1	8.27373	8.51416	0.190832	0.575996	1.14526	0.871454	0.383414	2.60815	0.000533939
CL7722.Contig1_All	355508722 gb|AES89864.1| Multidrug resistance protein ABC transporter family [Medicago truncatula]	64.47	21	1	42.5259	7.57666	0.317942	0.457374	0.346233	1.53191	0.387658	2.57959	0.000582682
CL5746.Contig4_All	276 4811 minus strand PREDICTED: ABC transporter C family member 9-like [Fragaria vesca subsp. vesca]	4.56	8	4	168.56	7.12256	0.399098	0.378956	1.2334	0.793336	0.389027	2.57052	0.00059927
Unigene27539_All	3 338 hypothetical protein VITISV_006799 [Vitis vinifera]	11.61	1	1	12.9936	7.50342	1.46925	1.87317	1.05479	0.951638	1.67121	0.598369	0.00067897
CL13739.Contig1_All	300 3746 minus strand PREDICTED: peroxisome biogenesis protein 1-like [Vitis vinifera]	1.04	1	1	125.544	6.44287	1.44654	1.89112	0.950047	1.04447	1.66883	0.599222	0.000709791
CL13976.Contig1_All	1 543 PREDICTED: 40S ribosomal protein SA-like [Cucumis sativus]	25.41	1	1	19.5176	4.91943	0.449742	0.347315	1.18672	0.834703	0.398528	2.50923	0.000727074
CL11615.Contig2_All	59 1009 minus strand Polygalacturonase inhibitor OS=Pyrus communis GN=PGIP PE=1 SV=1	26.81	1	5	34.8481	7.69385	0.404213	0.393311	0.890789	1.09699	0.398762	2.50776	0.000730515
Unigene68085_All	124 771 hypothetical protein VITISV_027379 [Vitis vinifera]	17.59	1	3	23.6931	5.46533	0.4325	0.365889	0.726324	1.24273	0.399195	2.50504	0.000736926
CL7929.Contig1_All	222845930 gb|EEE83477.1| predicted protein [Populus trichocarpa]	31.7	1	1	53.7646	5.8208	0.411677	0.386949	1.04237	0.96264	0.399313	2.5043	0.000738688
CL11910.Contig1_All	201 1271 minus strand hypothetical protein PRUPE_ppa006647mg [Prunus persica]	3.08	1	1	40.0398	6.31592	1.29639	2.03576	0.970817	1.02508	1.66608	0.600212	0.000747071
Unigene43198_All	470144899 ref|XP_004308084.1| PREDICTED: tubulin beta-1 chain-like isoform 2 [Fragaria vesca subsp. vesca]	65.74	4	1	11.6446	4.70361	0.369391	0.43312	0.829336	1.15146	0.401255	2.49218	0.000768185
CL2781.Contig1_All	172 1134 epoxide hydrolase [Solanum tuberosum]	28.35	2	7	36.3215	6.32861	0.365922	0.437372	0.982382	1.01581	0.401647	2.48975	0.000774255
Unigene38201_All	223548106 gb|EEF49598.1| Disease resistance protein RPM1, putative [Ricinus communis]	1.34	1	1	102.019	8.104	1.62096	1.70465	1.39791	0.647526	1.6628	0.601393	0.000793786
CL2112.Contig14_All	225451237 ref|XP_002275940.1| PREDICTED: cysteine synthase isoform 1 [Vitis vinifera]gi|359487829|ref|XP_003633658.1| PREDICTED: cysteine synthase [Vitis vinifera]gi|147819267|emb|CAN75607.1| hypothetical protein VITISV_033255 [Vitis vinifera]gi|298204909|emb|CBI34216.3| unnamed protein product [Vitis vinifera]	34.84	4	2	16.6476	5.13525	0.372162	0.434144	1.06244	0.944853	0.403153	2.48045	0.000798056
CL9737.Contig1_All	366 1445 minus strand hypothetical protein PRUPE_ppa007377mg [Prunus persica]	9.72	3	2	40.5603	6.69775	0.383348	0.4279	0.951278	1.04296	0.405624	2.46534	0.000838554
CL5523.Contig2_All	223527274 gb|EEF29429.1| Pectinesterase-3 precursor, putative [Ricinus communis]	1.68	2	1	38.2281	7.35693	0.439278	0.376053	1.18048	0.84024	0.407666	2.45299	0.000873461
CL2423.Contig1_All	324 2828 minus strand PREDICTED: phosphatidylinositol-4-phosphate 5-kinase 9-like [Vitis vinifera]	0.72	1	1	93.8793	8.646	1.41437	1.89488	1.18112	0.839666	1.65462	0.604367	0.000922645
CL2236.Contig15_All	296082299 emb|CBI21304.3| unnamed protein product [Vitis vinifera]	5.22	13	3	77.4462	7.6792	0.389752	0.434669	1.069	0.938672	0.41221	2.42595	0.000956044
CL3854.Contig1_All	355518067 gb|AES99690.1| Polyadenylate-binding protein-interacting protein [Medicago truncatula]	6.25	1	1	16.8923	4.98291	1.61663	1.68693	1.04699	0.958549	1.65178	0.605406	0.000971735
CL4488.Contig1_All	396 1562 minus strand hypothetical protein PRUPE_ppa006446mg [Prunus persica]	2.31	2	1	43.9115	8.17725	0.463499	0.367434	1.06533	0.942188	0.415466	2.40693	0.00101959
Unigene13139_All	25 990 uncharacterized protein LOC100809053 [Glycine max]	4.04	1	1	36.5006	6.7124	0.453077	0.388225	0.956546	1.0387	0.420651	2.37727	0.00112889
CL2285.Contig2_All	4 801 minus strand PREDICTED: uncharacterized protein LOC100245681 [Vitis vinifera]	4.14	1	1	29.9705	5.68115	1.91287	1.37189	0.828887	1.15186	1.64238	0.608871	0.00115195
CL2459.Contig1_All	210 2528 minus strand JMS10C05.2 [Jatropha curcas]	5.56	2	2	84.5553	5.8208	0.4363	0.414914	1.00473	0.993695	0.425607	2.34959	0.00124341
CL3668.Contig8_All	5 544 minus strand PREDICTED: uncharacterized protein LOC100852821 [Vitis vinifera]	7.22	1	1	20.3636	5.19873	1.56101	1.71347	1.21963	0.805538	1.63724	0.610783	0.00126313
Unigene33294_All	266 859 PREDICTED: clathrin heavy chain 1-like [Glycine max]	36.87	1	1	22.2904	7.98682	0.528338	0.331278	0.874904	1.11107	0.429808	2.32662	0.00134878
CL10532.Contig2_All	63334145 gb|AAY40466.1| putative hexose transporter [Vitis vinifera]gi|310877832|gb|ADP37147.1| putative tonoplastic monosaccharide transporter [Vitis vinifera]	17.62	1	7	78.8008	4.97021	0.457676	0.403599	1.04701	0.958379	0.430638	2.32214	0.00137054
Unigene18165_All	298204990 emb|CBI34297.3| unnamed protein product [Vitis vinifera]	27.96	2	9	56.1794	8.17725	1.72003	1.54374	0.95446	1.04056	1.63188	0.612788	0.00138952
Unigene68702_All	1 189 minus strand PR-10 protein [Malus x domestica]	31.75	1	2	6.81649	5.35107	0.404861	0.45881	1.05047	0.951289	0.431835	2.3157	0.00140254
Unigene32833_All	191 979 minus strand PREDICTED: probable pectinesterase/pectinesterase inhibitor 40-like [Vitis vinifera]	6.46	1	1	29.4824	9.02686	0.415766	0.450494	0.98571	1.01286	0.43313	2.30878	0.00143788
CL6580.Contig3_All	1404 2321 minus strand PREDICTED: receptor-like protein kinase FERONIA-like [Solanum lycopersicum]	5.23	1	1	35.032	7.47412	0.4303	0.436174	0.944124	1.04972	0.433237	2.30821	0.00144083
Unigene1504_All	2 448 putative glutathione S-transferase [Cyclamen persicum x Cyclamen purpurascens]	7.38	1	1	16.8837	7.03467	0.471959	0.394654	0.93953	1.05379	0.433307	2.30783	0.00144277
Unigene19714_All	310913176 emb|CBW30483.1| calcineurin B-like protein 01 [Vitis vinifera]	7.98	3	1	24.4824	4.84326	1.62085	1.63815	1.02968	0.973894	1.6295	0.613684	0.00144937
CL7822.Contig8_All	302141642 emb|CBI18773.3| unnamed protein product [Vitis vinifera]	32.7	6	4	36.3989	8.98291	1.17854	2.07457	0.903523	1.08569	1.62655	0.614797	0.00152674
CL8764.Contig3_All	1255 1773 hypothetical protein PRUPE_ppa000491mg [Prunus persica]	5.78	2	1	19.8104	6.63916	1.9154	1.33487	1.1752	0.844914	1.62513	0.615335	0.00156536
Unigene1988_All	158 778 minus strand hypothetical protein VITISV_027379 [Vitis vinifera]	54.59	1	9	22.8157	8.1626	0.448803	0.430151	0.757499	1.21508	0.439477	2.27543	0.00162336
Unigene37158_All	81 656 methionine sulfoxide reductase [Morus alba var. multicaulis]	5.21	1	1	21.4174	5.80811	0.465872	0.416586	1.06866	0.938075	0.441229	2.2664	0.0016783
CL2373.Contig1_All	124 876 minus strand PREDICTED: ABC transporter I family member 17-like [Solanum lycopersicum]	4.38	1	1	27.5609	6.43018	1.48701	1.75263	1.02743	0.975887	1.61982	0.617353	0.00171788
CL10651.Contig2_All	223536371 gb|EEF38021.1| Plastid-lipid-associated protein, chloroplast precursor, putative [Ricinus communis]	47.59	3	13	33.5468	5.59229	0.44729	0.439723	1.08079	0.928584	0.443507	2.25476	0.00175229
Unigene2333_All	223546975 gb|EEF48472.1| transporter, putative [Ricinus communis]	3.95	1	1	37.7079	5.96045	0.387418	0.502916	1.5343	0.526645	0.445167	2.24635	0.00180809
CL497.Contig2_All	483 6815 minus strand PREDICTED: uncharacterized protein LOC100260874 [Vitis vinifera]	2.56	2	3	226.719	5.5415	1.68496	1.54196	0.968097	1.02847	1.61346	0.619785	0.00191825
Unigene41740_All	222863743 gb|EEF00874.1| predicted protein [Populus trichocarpa]	3.55	1	1	34.8626	6.69775	0.445095	0.453854	0.877766	1.10853	0.449475	2.22482	0.0019606
Unigene33152_All	449520918 ref|XP_004167479.1| PREDICTED: aldose 1-epimerase-like [Cucumis sativus]	8.09	1	3	37.5443	8.82178	0.475909	0.42349	0.928495	1.06357	0.449699	2.22371	0.00196887
CL11300.Contig6_All	2068 2298 defensin [Malus x domestica]	33.77	1	2	8.45804	8.52881	0.306386	0.593454	1.08925	0.921095	0.44992	2.22262	0.00197703
CL9307.Contig1_All	222873630 gb|EEP10W761.1| predicted protein [Populus trichocarpa]	16.34	2	1	16.2913	7.28369	0.43202	0.469819	1.05693	0.949743	0.450919	2.21769	0.00201434
CL2690.Contig2_All	20152197 dbj|BAB89351.1| 1-aminocyclopropane-1-carboxylate oxidase [Diospyros kaki]	10.69	3	2	36.0732	5.18604	0.458039	0.445696	0.990302	1.00799	0.451868	2.21304	0.00205034
Unigene51740_All	449517818 ref|XP_004165941.1| PREDICTED: ATPase 8, plasma membrane-type-like [Cucumis sativus]	24.59	1	1	6.42425	4.89404	0.437638	0.466369	1.08119	0.928239	0.452004	2.21237	0.00205554
CL8570.Contig1_All	38 1462 minus strand PREDICTED: cytochrome P450 716B2-like [Solanum lycopersicum]	4.21	2	1	53.6378	8.66064	1.67062	1.54792	0.864006	1.12073	1.60927	0.6214	0.00206196
Unigene9462_All	72 1424 PREDICTED: aspartic proteinase nepenthesin-2-like [Vitis vinifera]	13.97	1	5	48.6216	8.67529	1.96238	1.25579	0.921322	1.06988	1.60909	0.621471	0.0020685
Unigene68552_All	118486261 gb|ABK94972.1| unknown [Populus trichocarpa]gi|222843606|gb|EEE81153.1| predicted protein [Populus trichocarpa]	9.09	1	1	10.909	9.77393	1.67863	1.53786	1.11781	0.895782	1.60825	0.621795	0.00209849
Unigene31365_All	2 484 PREDICTED: GDSL esterase/lipase CPRD49-like [Solanum lycopersicum]	6.83	1	1	18.5931	4.81787	1.51234	1.70355	1.05799	0.948803	1.60794	0.621912	0.00210941
Unigene10218_All	296084185 emb|CBI24573.3| unnamed protein product [Vitis vinifera]	7.14	1	1	21.0404	6.17627	0.496223	0.417436	1.21382	0.810684	0.45683	2.189	0.00224852
CL7958.Contig2_All	223544570 gb|EEF46086.1| cytochrome P450, putative [Ricinus communis]	12.3	3	4	57.6035	9.31982	1.50032	1.7055	1.05607	0.950231	1.60291	0.623864	0.00229866
Unigene29965_All	80 1165 minus strand PREDICTED: uncharacterized protein LOC101257023 [Solanum lycopersicum]	9.39	1	2	39.3639	4.77979	0.465876	0.450371	1.08424	0.925239	0.458124	2.18282	0.00230303
CL4185.Contig4_All	231 872 minus strand PREDICTED: probable glutathione S-transferase [Vitis vinifera]	30.37	2	1	24.7296	5.73193	1.04701	2.15609	1.10293	0.908902	1.60155	0.624395	0.00235263
CL4191.Contig5_All	247 978 minus strand Knotted1-like homeobox protein [Diospyros kaki]	10.66	4	1	26.092	5.92236	0.580528	0.339206	0.607504	1.34679	0.459867	2.17454	0.00237835
CL1046.Contig2_All	87 209 minus strand PREDICTED: uncharacterized protein LOC101309697 [Fragaria vesca subsp. vesca]	26.83	3	1	4.91941	5.10986	1.04448	2.1569	1.14603	0.87077	1.60069	0.624732	0.00238737
CL6669.Contig2_All	77 1036 PREDICTED: peroxidase 31-like [Vitis vinifera]	2.19	1	1	35.1676	5.41455	0.413838	0.506764	1.09646	0.914705	0.460301	2.17249	0.00239745
CL3662.Contig1_All	449495064 ref|XP_004159724.1| PREDICTED: 3-dehydroquinate synthase-like [Cucumis sativus]	31.99	2	10	48.454	8.14795	1.56668	1.634	0.930812	1.06152	1.60034	0.624868	0.00240156
CL1012.Contig2_All	2378 3388 minus strand PREDICTED: 4-hydroxy-tetrahydrodipicolinate synthase, chloroplastic-like [Solanum lycopersicum]	8.31	5	3	37.022	6.53662	1.69976	1.49527	0.972591	1.02449	1.59752	0.625971	0.00251889
CL3741.Contig2_All	52 1824 minus strand PREDICTED: uncharacterized protein LOC100249280 isoform 2 [Vitis vinifera]	1.18	2	1	64.2984	5.04639	1.10234	2.09126	0.999255	1.00086	1.5968	0.626252	0.00254952
Unigene9660_All	147773976 emb|CAN60787.1| hypothetical protein VITISV_034533 [Vitis vinifera]	1.73	1	1	81.297	7.59131	0.509417	0.418298	1.09512	0.915884	0.463857	2.15583	0.00255935
Unigene54993_All	223550124 gb|EEF51611.1| catalytic, putative [Ricinus communis]	5.35	3	1	26.8338	7.2251	0.356213	0.573795	0.791788	1.18474	0.465004	2.15052	0.00261364
Unigene22286_All	169 1371 PREDICTED: probable sodium/metabolite cotransporter BASS6, chloroplastic-like [Solanum lycopersicum]	1.75	1	1	43.4153	9.37842	1.41004	1.77968	1.16658	0.852556	1.59486	0.627014	0.00263436
Unigene52135_All	207 485 minus strand superoxide dismutase9 [Zea mays]	56.99	7	2	9.52772	5.94775	0.415645	0.516753	1.04019	0.96458	0.466199	2.14501	0.00267132
CL2459.Contig3_All	239 2524 minus strand JMS10C05.2 [Jatropha curcas]	6.82	5	2	83.5549	5.94775	0.443807	0.488915	0.964135	1.03198	0.466361	2.14426	0.00267923
Unigene57938_All	297738431 emb|CBI27632.3| unnamed protein product [Vitis vinifera]	6.67	4	1	15.5388	4.95752	0.505933	0.427077	0.952198	1.04256	0.466505	2.1436	0.00268629
CL1496.Contig2_All	2 415 JHL10I11.2 [Jatropha curcas]	47.1	2	5	14.9835	4.70361	1.49267	1.69451	0.972102	1.02489	1.59359	0.627514	0.00269122
CL321.Contig2_All	297734321 emb|CBI15568.3| unnamed protein product [Vitis vinifera]	8.15	2	1	21.0696	5.90967	0.478943	0.458616	1.02564	0.976872	0.46878	2.1332	0.00279991
Unigene25231_All	3 1034 PREDICTED: aspartic proteinase nepenthesin-2-like [Fragaria vesca subsp. vesca]	3.2	1	1	37.8667	7.89893	0.446912	0.493206	0.909539	1.07996	0.470059	2.12739	0.00286573
CL10885.Contig2_All	140 1885 polyphenoloxidase [Camellia nitidissima]	24.23	2	11	65.0257	6.97607	0.45596	0.485392	1.00471	0.996019	0.470676	2.1246	0.00289798
CL7163.Contig1_All	361 1809 hypothetical protein PRUPE_ppa003851mg [Prunus persica]	9.11	2	3	55.4404	8.49951	1.84364	1.32946	1.0335	0.970492	1.58655	0.630298	0.00302711
Unigene5639_All	91 1392 minus strand PREDICTED: methionine gamma-lyase [Vitis vinifera]	1.61	1	1	47.0703	6.62451	0.453583	0.49417	1.03119	0.972551	0.473877	2.11025	0.00307064
Unigene17188_All	1 453 unnamed protein product [Vitis vinifera]	47.02	1	2	17.3666	10.5649	1.74203	1.42849	0.964636	1.03154	1.58526	0.630812	0.00309278
CL10278.Contig3_All	222852963 gb|EEE90510.1| cytochrome P450 [Populus trichocarpa]	13.6	2	6	56.7707	8.63135	1.65155	1.5168	0.942641	1.05104	1.58417	0.631244	0.00314894
Unigene33307_All	109 1185 photosystem II protein D1 [Phaseolus vulgaris]	3.06	1	1	39.5558	5.24951	1.62958	1.53555	0.974684	1.00522	1.58257	0.631885	0.00323385
CL11559.Contig1_All	231 2858 hypothetical protein PRUPE_ppa001129mg [Prunus persica]	24.09	1	1	95.8279	4.99561	1.68299	1.47854	1.05168	0.95439	1.58076	0.632606	0.00333153
Unigene10057_All	124 363 aquaporin [Chimonanthus praecox]	12.5	1	1	8.1033	8.76318	1.31465	1.84146	0.851287	1.1279	1.57805	0.633693	0.00348349
CL11858.Contig1_All	390 1931 minus strand PREDICTED: aspartic proteinase-like [Solanum lycopersicum]	12.45	2	3	56.0769	6.06201	0.494565	0.468465	1.07685	0.932083	0.481515	2.07678	0.00352125
CL7137.Contig1_All	223538709 gb|EEF40310.1| sterol regulatory element-binding protein site 2 protease, putative [Ricinus communis]	2.36	1	1	64.8064	5.57959	1.5806	1.57369	1.08715	0.922959	1.57714	0.634058	0.00353572
Unigene2200_All	89 826 PREDICTED: serine/threonine-protein phosphatase 6 regulatory ankyrin repeat subunit C-like [Vitis vinifera]	3.25	1	1	26.3085	5.24951	1.21441	1.93835	1.05106	0.952252	1.57638	0.634364	0.00358008
Unigene16763_All	1316 1492 PREDICTED: argininosuccinate synthase, chloroplastic-like [Solanum lycopersicum]	35.59	7	2	6.54218	4.50049	0.4983	0.466822	1.05696	0.94941	0.482561	2.07228	0.00358744
CL4654.Contig3_All	2 967 elongation factor 1 alpha [Stevia rebaudiana]	54.35	2	1	35.4192	7.72314	1.16852	1.98055	0.903593	1.08564	1.57454	0.635107	0.00368977
CL5340.Contig8_All	2 169 minus strand V-type proton ATPase catalytic subunit A OS=Daucus carota PE=2 SV=1	50	1	1	6.42842	4.71631	0.487297	0.481505	0.841272	1.14088	0.484401	2.0644	0.00370662
CL7911.Contig1_All	157 2001 minus strand PREDICTED: probable inactive receptor kinase At1g48480 [Vitis vinifera]	15.93	1	7	66.7489	8.30908	1.78912	1.35771	0.963939	1.03181	1.57341	0.635562	0.00375823
Unigene18537_All	135 608 minus strand PREDICTED: major allergen Pru ar 1 [Vitis vinifera]	51.9	1	6	16.7287	4.95752	0.492702	0.480053	0.980735	1.01727	0.486378	2.05602	0.00383862
Unigene34049_All	113 844 PREDICTED: ATP synthase delta chain, chloroplastic [Vitis vinifera]	5.74	1	1	26.6684	9.37842	1.42918	1.71488	1.17907	0.840921	1.57203	0.636121	0.00384391
CL10837.Contig2_All	222859488 gb|EEE97035.1| predicted protein [Populus trichocarpa]	21.58	1	7	49.5519	4.99561	1.57868	1.56519	0.951125	1.0428	1.57193	0.636159	0.0038497
Unigene17708_All	147811584 emb|CAN74267.1| hypothetical protein VITISV_000653 [Vitis vinifera]gi|297736373|emb|CBI25096.3| unnamed protein product [Vitis vinifera]	9.74	1	1	17.1489	6.60986	0.430817	0.542961	1.37618	0.666783	0.486889	2.05386	0.00387347
CL541.Contig14_All	226 4674 unnamed protein product [Vitis vinifera]	7.69	5	9	167.375	8.67529	0.465951	0.513541	1.01799	0.984252	0.489746	2.04187	0.00407346
CL7911.Contig6_All	167 1297 PREDICTED: probable inactive receptor kinase At1g48480 [Vitis vinifera]	7.43	1	2	39.4111	9.46631	1.72011	1.41668	0.945481	1.04852	1.56839	0.637595	0.00407733
CL699.Contig9_All	297745734 emb|CBI15790.3| unnamed protein product [Vitis vinifera]	12.07	10	4	73.6564	6.97607	1.21781	1.91809	0.981272	1.0168	1.56795	0.637776	0.00410685
Unigene18252_All	297738949 emb|CBI28194.3| unnamed protein product [Vitis vinifera]	9.71	1	1	23.1002	9.33447	0.446115	0.538435	0.895211	1.09307	0.492275	2.03138	0.0042583
Unigene1955_All	149 1903 minus strand 4-coumarate-CoA ligase [Prunus avium]	2.74	1	1	62.5702	6.1001	1.52225	1.60382	1.03276	0.971163	1.56303	0.639781	0.00444532
CL1945.Contig1_All	297741724 emb|CBI32856.3| unnamed protein product [Vitis vinifera]	18.29	11	3	28.0781	5.87158	1.60306	1.52291	0.89003	1.09727	1.56299	0.639801	0.00444871
CL12712.Contig1_All	297745043 emb|CBI38635.3| unnamed protein product [Vitis vinifera]	32.26	4	1	6.51807	4.64014	0.577332	0.414752	0.83561	1.1459	0.496042	2.01596	0.00454769
CL9997.Contig6_All	223529130 gb|EEF31110.1| dtdp-glucose 4-6-dehydratase, putative [Ricinus communis]	60.11	6	19	42.2619	6.66846	1.49848	1.61941	0.921166	1.07006	1.55895	0.641458	0.00474577
CL6528.Contig3_All	297743902 emb|CBI36872.3| unnamed protein product [Vitis vinifera]	8.82	2	2	41.4333	6.07471	1.74722	1.37014	1.09334	0.913606	1.55868	0.641568	0.00476597
Unigene36399_All	48 1961 minus strand PREDICTED: pentatricopeptide repeat-containing protein At3g49240-like [Solanum lycopersicum]	5.49	1	3	71.2051	5.90967	1.44758	1.66882	0.893612	1.09449	1.5582	0.641767	0.00480279
Unigene16274_All	26 1237 minus strand PREDICTED: probable pectate lyase 22 isoform 1 [Glycine max]	3.71	1	1	44.2218	7.1958	0.480367	0.519925	0.895963	1.09241	0.500146	1.99942	0.00488318
CL9807.Contig2_All	297738660 emb|CBI27905.3| unnamed protein product [Vitis vinifera]	4.15	2	1	21.2781	6.72705	1.47374	1.6396	0.989129	1.00983	1.55667	0.642396	0.00492085
CL12359.Contig1_All	111 725 PREDICTED: uncharacterized protein LOC100855186 [Vitis vinifera]	2.93	1	1	22.5371	6.11279	1.51474	1.59843	0.998236	1.00176	1.55658	0.642433	0.00492787
CL12980.Contig2_All	223526534 gb|EEF28795.1| heat-shock protein, putative [Ricinus communis]	24.03	1	1	17.6932	6.60986	0.571914	0.429437	0.972354	1.0247	0.500676	1.9973	0.0049281
Unigene17032_All	147792339 emb|CAN61471.1| hypothetical protein VITISV_043825 [Vitis vinifera]	2.88	1	1	38.7747	5.75732	1.4568	1.65604	0.866813	1.1146	1.55642	0.642501	0.0049408
CL9579.Contig2_All	195619648 gb|ACG31654.1| IN2-1 protein [Zea mays]	20	2	1	8.06528	9.11475	0.369268	0.632587	0.816243	1.16306	0.500927	1.9963	0.00494955
CL1731.Contig6_All	41 1282 minus strand hypothetical protein VITISV_040122 [Vitis vinifera]	36.96	5	3	46.994	5.47803	1.37775	1.73404	1.02283	0.979961	1.55589	0.642718	0.00498233
CL13760.Contig1_All	226 1065 aquaporin [Manihot esculenta]	30.71	1	5	29.6864	8.6167	1.5024	1.60853	0.969834	1.02693	1.55546	0.642896	0.0050164
CL10338.Contig1_All	166 1320 minus strand type III polyketide synthase 3 [Musa acuminata AAA Group]	10.13	2	3	42.0077	5.89697	0.49904	0.505069	0.879688	1.10683	0.502054	1.99182	0.00504667
Unigene33584_All	40807635 gb|AAR92223.1| phytocystatin [Actinidia deliciosa]	24.35	1	3	12.3656	8.45557	0.397377	0.6071	1.0598	0.947124	0.502238	1.99109	0.00506272
CL2125.Contig2_All	293 3904 minus strand PREDICTED: structural maintenance of chromosomes protein 3-like [Vitis vinifera]	1.83	2	2	139.052	6.81494	1.59832	1.50681	1.04295	0.9616	1.55257	0.644095	0.00525182
Unigene25286_All	233 1105 unnamed protein product [Vitis vinifera]	2.75	1	1	33.3182	5.10986	1.14758	1.95631	0.867104	1.11798	1.55194	0.644353	0.00530371
Unigene38120_All	143 2332 minus strand unnamed protein product [Vitis vinifera]	4.93	1	2	83.1243	6.15088	1.53386	1.5675	0.998313	1.00055	1.55068	0.644878	0.00541044
CL1355.Contig5_All	1 990 PREDICTED: transcription initiation factor TFIID subunit 1-A-like [Vitis vinifera]	1.82	1	1	36.4653	9.89111	1.11233	1.9811	1.08322	0.926439	1.54671	0.646532	0.00575826
CL9862.Contig1_All	768 1016 minus strand PREDICTED: 31 kDa ribonucleoprotein, chloroplastic-like [Vitis vinifera]	28.92	1	1	9.35673	6.06201	0.525487	0.494966	0.998285	1.00172	0.510227	1.95991	0.00580426
CL88.Contig42_All	3 341 minus strand hypothetical protein PRUPE_ppa000022mg [Prunus persica]	6.19	2	1	12.5444	4.88135	1.58925	1.50281	1.08153	0.927941	1.54603	0.646817	0.00582008
CL13330.Contig2_All	380 1132 minus strand PREDICTED: translation factor GUF1 homolog, mitochondrial [Vitis vinifera]	5.58	3	1	26.8879	5.77002	0.4792	0.541735	1.54901	0.513609	0.510467	1.95899	0.00582807
Unigene21399_All	297 1538 minus strand PREDICTED: metal tolerance protein A2-like [Vitis vinifera]	3.14	6	1	46.0762	6.29053	0.574418	0.447004	1.01455	0.987303	0.510711	1.95806	0.00585219
Unigene8998_All	259 2766 unnamed protein product [Vitis vinifera]	2.63	1	1	89.328	7.00537	1.76443	1.32657	1.21821	0.806086	1.5455	0.64704	0.00586872
CL9920.Contig5_All	191 955 minus strand carbonic anhydrase [Diospyros kaki]	49.41	1	2	28.4366	5.04639	0.559118	0.464093	1.04568	0.959709	0.511605	1.95463	0.00594175
CL6660.Contig2_All	371 3589 unnamed protein product [Vitis vinifera]	0.84	1	1	118.33	5.31299	1.73023	1.35912	1.17799	0.842445	1.54467	0.647387	0.00594507
CL3719.Contig1_All	159 1430 PREDICTED: uncharacterized acetyltransferase At3g50280-like [Solanum lycopersicum]	5.66	2	2	46.8729	6.53662	0.553857	0.47101	1.04859	0.957128	0.512433	1.95147	0.0060257
CL4192.Contig1_All	191 817 aquaporin protein 7 [Camellia sinensis]	33.97	3	6	22.1854	8.41162	1.62604	1.46065	0.931529	1.0607	1.54334	0.647944	0.00606957
Unigene4943_All	336 2036 PREDICTED: medium-chain-fatty-acid--CoA ligase [Vitis vinifera]	21.52	3	9	62.3719	7.6792	0.462538	0.565767	0.971464	1.02549	0.514152	1.94495	0.00620344
Unigene8352_All	4612 4770 minus strand PREDICTED: tubby-like F-box protein 8-like [Fragaria vesca subsp. vesca]	11.32	8	1	5.98313	9.49561	1.28832	1.79534	0.996129	1.00363	1.54183	0.64858	0.0062143
CL166.Contig19_All	3 2351 unnamed protein product [Vitis vinifera]	4.34	8	2	88.1191	6.21436	1.6316	1.44982	0.846867	1.12861	1.54071	0.649052	0.00632342
CL14163.Contig2_All	1663724 gb|AAB18638.1| 4-coumarate:coenzyme A ligase [Nicotiana tabacum]	7.65	6	4	63.0462	6.16357	1.45293	1.62812	0.941905	1.05169	1.54053	0.649128	0.00634105
CL4093.Contig7_All	293 1405 hypothetical protein VITISV_028023 [Vitis vinifera]	35.31	7	10	40.2386	8.07471	0.522563	0.511949	1.0115	0.990006	0.517256	1.93328	0.00653632
CL7977.Contig3_All	1 1044 minus strand unnamed protein product [Vitis vinifera]	3.74	3	1	38.2307	6.43018	0.507261	0.52919	1.17238	0.847418	0.518226	1.92966	0.00664358
CL263.Contig3_All	2 403 fructose-bisphosphate aldolase [Codonopsis lanceolata]	23.13	1	1	14.3313	9.53955	0.405978	0.631159	1.03123	0.972521	0.518569	1.92838	0.00668191
CL2899.Contig10_All	147819028 emb|CAN64894.1| hypothetical protein VITISV_029111 [Vitis vinifera]	64.88	13	1	50.1939	4.85596	1.58954	1.48343	0.998858	1.00121	1.53649	0.650836	0.00675008
CL11723.Contig1_All	216 1730 minus strand cinnamate-4-hydroxylase [Gossypium arboreum]	35.05	9	9	58.0098	9.14404	1.3518	1.72004	0.947556	1.04661	1.53592	0.651077	0.00680944
Unigene24598_All	223539144 gb|EEF40739.1| hypothetical protein RCOM_1110360 [Ricinus communis]	3.44	1	1	36.2984	10.521	0.554049	0.485682	1.0664	0.941344	0.519866	1.92357	0.00682857
CL11256.Contig1_All	223546972 gb|EEF48469.1| phosphoglycerate mutase, putative [Ricinus communis]	4.66	2	1	38.5377	9.0415	1.61433	1.45411	1.14305	0.873407	1.53422	0.651797	0.00698968
CL11584.Contig2_All	449515255 ref|XP_004164665.1| PREDICTED: protein FMP32, mitochondrial-like [Cucumis sativus]	5.42	1	1	23.032	7.92822	1.42582	1.6416	1.12297	0.831115	1.53371	0.652014	0.00704469
Unigene25158_All	224 652 minus strand unnamed protein product [Vitis vinifera]	12.59	1	1	15.9261	7.98682	1.32606	1.74074	0.951592	1.0431	1.5334	0.652144	0.00707773
Unigene22437_All	223542840 gb|EEF44376.1| 26S proteasome regulatory subunit rpn1, putative [Ricinus communis]	51.9	1	2	17.4894	7.92822	1.64153	1.42418	0.860565	1.12378	1.53285	0.652379	0.00713798
Unigene10342_All	90 737 chalcone isomerase [Camellia nitidissima]	62.04	1	12	23.2431	5.43994	1.41777	1.64734	0.952324	1.04407	1.53255	0.652506	0.00717058
Unigene67892_All	3 341 PREDICTED: protein SRG1-like [Fragaria vesca subsp. vesca]	7.08	1	1	12.3887	9.59814	0.494033	0.551817	0.945919	1.04813	0.522925	1.91232	0.00718611
CL7775.Contig2_All	21 1079 minus strand GDH1 [Actinidia chinensis]	29.18	4	5	37.7496	6.45557	0.562492	0.484248	1.12363	0.890608	0.52337	1.91069	0.00723949
CL5099.Contig1_All	54 464 minus strand putative calcium-binding protein CML21 [Camellia sinensis]	14.6	2	1	15.3466	4.81787	1.42054	1.64235	0.962617	1.03333	1.53144	0.65298	0.00729366
CL13597.Contig2_All	305 811 minus strand hypothetical protein PRUPE_ppa021958mg [Prunus persica]	5.92	2	1	18.5227	5.14795	1.58989	1.47138	1.02641	0.976791	1.53063	0.653325	0.00738439
Unigene18468_All	83 667 PREDICTED: uncharacterized protein LOC101268808 [Solanum lycopersicum]	27.18	1	4	20.9529	9.43701	0.556817	0.500004	1.04048	0.964319	0.528411	1.89247	0.00786947
CL6484.Contig1_All	230 1798 unnamed protein product [Vitis vinifera]	7.46	3	3	58.3267	7.85498	1.64047	1.41215	0.969681	1.02633	1.52631	0.655175	0.00788662
Unigene18527_All	302142231 emb|CBI19434.3| unnamed protein product [Vitis vinifera]	19.32	1	2	9.5426	8.5874	0.34703	0.710369	0.586285	1.3664	0.5287	1.89143	0.007907
CL4881.Contig4_All	297742362 emb|CBI34511.3| unnamed protein product [Vitis vinifera]	20.83	2	1	85.072	7.76709	1.50248	1.54785	0.925136	1.06655	1.52516	0.655667	0.00802471
Unigene22217_All	101 718 minus strand PREDICTED: 21 kDa protein-like [Vitis vinifera]	27.67	1	4	21.9591	6.88818	0.580324	0.482019	1.07716	0.931812	0.531171	1.88263	0.00823489
CL802.Contig1_All	1432 1689 minus strand PREDICTED: uncharacterized protein At3g58460-like [Solanum lycopersicum]	16.28	7	1	9.17255	11.5171	0.513607	0.550228	0.981324	1.01675	0.531918	1.87999	0.00833625
CL13461.Contig3_All	223551060 gb|EEF52546.1| cop9 complex subunit, putative [Ricinus communis]	11.08	7	3	44.9744	5.14795	1.29365	1.75147	0.958047	1.0338	1.52256	0.65679	0.00834719
CL1969.Contig6_All	386 655 PREDICTED: uncharacterized protein LOC101260128 [Solanum lycopersicum]	12.22	6	1	9.3588	8.45557	1.22523	1.8183	1.01476	0.987118	1.52177	0.657131	0.0084471
Unigene17751_All	128 511 PREDICTED: programmed cell death protein 5-like [Vitis vinifera]	17.19	1	2	14.7616	5.68115	0.936269	2.10382	0.905861	1.08363	1.52004	0.657876	0.00866916
CL8944.Contig3_All	981 1136 hypothetical protein PRUPE_ppa007773mg [Prunus persica]	30.77	5	1	5.88609	7.1665	0.508494	0.564128	0.914254	1.0762	0.536311	1.86459	0.00895596
Unigene12434_All	134 1057 Retrovirus-related Pol polyprotein from transposon TNT 1-94 OS=Nicotiana tabacum PE=2 SV=1	4.55	1	1	35.1556	8.70459	0.548225	0.524881	0.997147	1.00273	0.536553	1.86375	0.00899125
Unigene33965_All	270 1145 minus strand PREDICTED: cytidine deaminase-like [Vitis vinifera]	2.4	1	1	30.7838	5.57959	0.544325	0.529751	1.07024	0.937944	0.537038	1.86207	0.00906237
CL3021.Contig1_All	129 413 hypothetical protein PRUPE_ppa013223m1g, partial [Prunus persica]	55.79	1	1	10.9139	9.78857	1.5771	1.45565	1.05732	0.949148	1.51638	0.659466	0.00915802
CL6002.Contig1_All	229 1962 phytoene desaturase [Diospyros kaki]	7.96	3	3	64.5521	6.97607	0.543084	0.532324	0.855432	1.12833	0.537704	1.85976	0.00916084
CL4185.Contig1_All	294 935 minus strand PREDICTED: probable glutathione S-transferase [Vitis vinifera]	42.99	2	1	24.8157	5.73193	1.0514	1.98025	1.08062	0.928741	1.51582	0.659707	0.0092342
CL2573.Contig5_All	2309 2545 minus strand PREDICTED: uncharacterized protein Cbei_0202-like [Vitis vinifera]	18.99	1	1	8.17817	6.53662	1.30619	1.72489	0.737456	1.23289	1.51554	0.659831	0.00927343
CL11581.Contig2_All	297740475 emb|CBI30657.3| unnamed protein product [Vitis vinifera]	8.97	2	3	49.5498	6.39209	1.45683	1.57245	0.983857	1.01451	1.51464	0.660224	0.00939898
Unigene34077_All	193 729 putative ribulose-1,5-bisphosphate carboxylase/oxygenase small subunit [Aralia elata]	8.38	1	2	20.1431	8.90967	1.47929	1.54676	1.2272	0.798829	1.51303	0.660926	0.00962666
CL9142.Contig1_All	230 1945 PREDICTED: gamma-glutamyltranspeptidase 1-like [Solanum lycopersicum]	14.69	1	5	61.6538	8.5874	0.56713	0.517013	1.00932	0.991934	0.542072	1.84477	0.00983067
CL1849.Contig3_All	222857830 gb|EEE95377.1| predicted protein [Populus trichocarpa]	21.78	4	8	55.3096	5.42725	0.529336	0.557603	1.07712	0.931808	0.543469	1.84003	0.0100541
CL10469.Contig2_All	200 1585 minus strand cysteine protease Cp6 [Actinidia deliciosa]	11.69	1	5	50.699	5.19873	0.485154	0.605334	1.03326	0.97072	0.545244	1.83404	0.0103442
Unigene26173_All	297741552 emb|CBI32684.3| unnamed protein product [Vitis vinifera]	11.43	3	1	12.16	5.51611	0.561911	0.528834	0.977656	1.02	0.545373	1.83361	0.0103656
CL9052.Contig2_All	222 3056 PREDICTED: magnesium-transporting ATPase, P-type 1-like [Fragaria vesca subsp. vesca]	2.43	1	2	105.702	8.01611	1.53303	1.4766	0.893753	1.08268	1.50481	0.664534	0.0108667
Unigene33244_All	334 2346 minus strand PREDICTED: EIN3-binding F-box protein 1-like [Vitis vinifera]	1.04	1	1	71.4001	6.85889	1.44775	1.56011	0.962592	1.03335	1.50393	0.664926	0.011009
CL7907.Contig1_All	364 2934 PREDICTED: uncharacterized protein LOC100258654 [Vitis vinifera]	2.22	1	1	94.3418	5.08447	0.524668	0.57626	1.01279	0.988865	0.550464	1.81665	0.0112413
Unigene12457_All	312 2051 minus strand PREDICTED: zeta-carotene desaturase, chloroplastic/chromoplastic [Vitis vinifera]	28.1	6	13	63.7466	8.36768	0.598274	0.5041	1.10366	0.908162	0.551187	1.81427	0.0113709
Unigene33466_All	201 1337 fasciclin-like arabinogalactan protein 19 [Gossypium hirsutum]	38.52	1	8	40.1315	5.8208	1.56804	1.43515	0.994137	1.00539	1.5016	0.665958	0.0113901
CL11657.Contig2_All	297739915 emb|CBI30097.3| unnamed protein product [Vitis vinifera]	19.82	2	1	12.3755	6.53662	1.48367	1.51847	1.05224	0.953898	1.50107	0.666191	0.0114776
CL14047.Contig3_All	2 298 TMV resistance protein N OS=Nicotiana glutinosa GN=N PE=1 SV=1	19.19	1	1	11.4939	8.63135	1.35826	1.64232	0.591345	1.36239	1.50029	0.666538	0.011609
CL3341.Contig2_All	297738654 emb|CBI27899.3| unnamed protein product [Vitis vinifera]	4.07	1	1	45.1902	7.13721	1.49413	1.50641	1.19216	0.829886	1.50027	0.666547	0.0116123
CL710.Contig37_All	317 2857 minus strand PREDICTED: beta-galactosidase 3 [Vitis vinifera]	13.34	59	8	94.1955	7.21045	0.590613	0.515564	1.0602	0.946843	0.553088	1.80803	0.0117179
CL10146.Contig2_All	222858027 gb|EEE95574.1| predicted protein [Populus trichocarpa]	4.43	1	1	30.1132	5.03369	0.580995	0.525253	1.20467	0.818801	0.553124	1.80791	0.0117245
Unigene38119_All	99 464 PREDICTED: thiosulfate sulfurtransferase 18-like [Solanum lycopersicum]	10.66	1	1	13.4067	4.91943	1.26069	1.73826	1.01399	0.987798	1.49948	0.666899	0.0117467
Unigene37853_All	42 1001 cinnamyl alcohol dehydrogenase [Punica granatum]	7.19	1	1	35.2183	6.78564	1.2701	1.72792	1.06478	0.942786	1.49901	0.667106	0.0118266
Unigene30225_All	111 845 minus strand PREDICTED: probable pectinesterase/pectinesterase inhibitor 51-like [Vitis vinifera]	4.9	1	1	26.7816	8.99756	0.561549	0.547625	0.873816	1.11204	0.554587	1.80314	0.0119981
CL8153.Contig3_All	297743846 emb|CBI36729.3| unnamed protein product [Vitis vinifera]	5.93	3	1	39.1688	8.20654	1.41108	1.58336	0.982322	1.01584	1.49722	0.667905	0.0121378
CL2095.Contig7_All	222837459 gb|EEE75838.1| predicted protein [Populus trichocarpa]	9.96	4	1	30.7407	7.03467	0.489222	0.621574	1.02042	0.979882	0.555398	1.80051	0.0121522
CL9134.Contig2_All	2 1087 minus strand PREDICTED: UDP-glycosyltransferase 91A1-like [Vitis vinifera]	17.68	1	2	39.9265	5.21143	1.53734	1.45518	1.00057	0.999693	1.49626	0.668332	0.0123069
CL446.Contig2_All	177 869 hypothetical protein PRUPE_ppa006120m2g, partial [Prunus persica]	3.46	5	1	26.2798	9.70068	1.37002	1.62067	0.890215	1.09714	1.49535	0.668742	0.0124711
CL2415.Contig6_All	223536662 gb|EEF38304.1| conserved hypothetical protein [Ricinus communis]	15.79	5	3	45.3098	5.71924	0.615444	0.500638	1.01405	0.987748	0.558041	1.79198	0.0126664
Unigene29971_All	147833478 emb|CAN75185.1| hypothetical protein VITISV_001912 [Vitis vinifera]gi|298205231|emb|CBI17290.3| unnamed protein product [Vitis vinifera]	9.49	1	1	14.4018	8.33838	0.499931	0.617356	0.910019	1.07995	0.558644	1.79005	0.0127863
CL12162.Contig1_All	59 1090 minus strand JHL10I11.2 [Jatropha curcas]	37.21	2	9	36.4609	6.91748	1.47707	1.51012	0.976638	1.0209	1.4936	0.669525	0.0127894
CL3649.Contig2_All	438247 emb|CAA81082.1| glycine hydroxymethyltransferase [Solanum tuberosum]	10.78	1	1	36.8321	8.83643	1.56021	1.42633	1.18127	0.839532	1.49327	0.669673	0.0128501
CL900.Contig4_All	72 1304 minus strand GDH2 [Actinidia chinensis]	21.41	5	4	44.8228	6.94678	0.493961	0.625973	0.993075	1.00634	0.559967	1.78582	0.0130533
Unigene66575_All	2 3208 minus strand hypothetical protein PRUPE_ppa000503mg [Prunus persica]	1.59	8	2	118.383	6.90283	0.574044	0.547083	0.613966	1.23681	0.560563	1.78392	0.0131751
Unigene8967_All	238 876 minus strand PREDICTED: LOW QUALITY PROTEIN: acetyl-CoA carboxylase 1-like [Cucumis sativus]	11.74	1	1	22.7946	5.32568	1.38209	1.60051	0.886031	1.10121	1.4913	0.670556	0.0132181
CL5213.Contig3_All	299 1822 hypothetical protein PRUPE_ppa015533mg, partial [Prunus persica]	8.86	3	3	55.3735	6.41748	0.603609	0.519084	1.05778	0.948988	0.561347	1.78143	0.0133367
Unigene53704_All	72 1238 PREDICTED: GPI ethanolamine phosphate transferase 3-like [Vitis vinifera]	2.31	8	1	43.5943	8.42627	1.49977	1.48128	0.964924	1.03129	1.49053	0.670904	0.0133653
Unigene11562_All	302143427 emb|CBI21988.3| unnamed protein product [Vitis vinifera]	5.59	4	1	36.7525	7.94287	1.46511	1.51531	1.10076	0.910893	1.49021	0.671046	0.0134258
CL13211.Contig1_All	62003087 gb|AAX59006.1| 4-hydroxyphenylpyruvate dioxygenase [Medicago truncatula]gi|355518726|gb|AET00350.1| 4-hydroxyphenylpyruvate dioxygenase [Medicago truncatula]	14.04	2	1	6.35111	5.0083	0.508913	0.615087	1.09187	0.918775	0.562	1.77936	0.0134728
CL12418.Contig1_All	222858314 gb|EEE95861.1| predicted protein [Populus trichocarpa]	2.46	15	2	90.1095	6.58057	0.641842	0.482347	1.14826	0.868794	0.562094	1.77906	0.0134926
CL9487.Contig1_All	80 928 minus strand PREDICTED: chlorophyll a-b binding protein CP29.2, chloroplastic-like [Solanum lycopersicum]	4.95	1	1	31.116	6.41748	1.28062	1.69759	1.01253	0.989089	1.48911	0.671544	0.0136397
CL2578.Contig2_All	64 1590 minus strand flavonoid 3&apos; hydroxylase [Actinidia chinensis]	1.96	1	1	58.1151	7.26904	0.622575	0.503946	0.867399	1.11772	0.56326	1.77538	0.0137389
CL11947.Contig2_All	285 860 minus strand dehydrin [Citrus x paradisi]	49.48	2	10	21.8384	5.42725	0.538034	0.588563	1.06587	0.94182	0.563298	1.77526	0.013747
Unigene37079_All	1 561 glucosyltransferase [Vitis vinifera]	18.18	1	2	20.6014	5.42725	1.4628	1.50691	0.951819	1.0429	1.48486	0.673466	0.01449
Unigene791_All	649 3066 minus strand PREDICTED: G-type lectin S-receptor-like serine/threonine-protein kinase SD2-5-like [Fragaria vesca subsp. vesca]	1.74	24	1	88.0372	6.21436	1.39262	1.57564	0.944387	1.04949	1.48413	0.673796	0.0146402
CL2903.Contig1_All	395 1582 minus strand PREDICTED: glucose-6-phosphate/phosphate translocator 1, chloroplastic-like isoform 2 [Solanum lycopersicum]	9.34	2	3	43.2338	9.59814	1.27169	1.69634	0.965461	1.03081	1.48401	0.673848	0.0146637
CL13215.Contig2_All	223540703 gb|EEF42266.1| Metalloendoproteinase 1 precursor, putative [Ricinus communis]	4.71	2	1	39.4423	5.71924	0.60756	0.527618	0.931779	1.06066	0.567589	1.76184	0.0146885
Unigene22356_All	296083305 emb|CBI22941.3| unnamed protein product [Vitis vinifera]	7.59	1	1	17.0969	5.23682	1.62053	1.34666	1.03308	0.970877	1.4836	0.674038	0.0147508
Unigene6167_All	222849549 gb|EEE87096.1| predicted protein [Populus trichocarpa]	4.91	1	2	41.5586	8.77783	0.629456	0.507148	1.12576	0.888739	0.568302	1.75963	0.0148502
Unigene14343_All	350 715 minus strand PREDICTED: nifU-like protein 4, mitochondrial-like [Glycine max]	12.3	2	1	13.5313	4.4751	0.467523	0.669387	1.12326	0.864179	0.568455	1.75915	0.0148852
CL7591.Contig1_All	421 948 hypothetical protein VITISV_005527 [Vitis vinifera]	3.98	2	1	20.2049	9.89111	1.50087	1.46341	1.02684	0.976405	1.48214	0.674699	0.0150572
Unigene29552_All	275 1567 PREDICTED: UPF0481 protein At3g47200-like [Vitis vinifera]	1.62	1	1	49.4092	6.7417	1.63577	1.32721	1.18957	0.832181	1.48149	0.674996	0.0151964
CL3367.Contig2_All	297739525 emb|CBI29707.3| unnamed protein product [Vitis vinifera]	20.3	2	2	14.7965	5.84619	1.58832	1.37427	0.97518	1.02105	1.48129	0.675085	0.0152382
Unigene23443_All	222859515 gb|EEE97062.1| predicted protein [Populus trichocarpa]	9.32	1	1	38.2184	6.88818	0.609331	0.53122	1.06151	0.94568	0.570275	1.75354	0.0153063
Unigene7454_All	297740409 emb|CBI30591.3| unnamed protein product [Vitis vinifera]	8.16	1	1	16.5268	7.72314	1.45566	1.50604	0.994862	0.989283	1.48085	0.675289	0.0153347
CL3070.Contig14_All	717 1661 minus strand UDP-glucose 4-epimerase GEPI48 OS=Cyamopsis tetragonoloba PE=2 SV=1	31.43	10	3	34.2027	7.53271	0.540647	0.601713	0.979775	1.01812	0.57118	1.75076	0.0155196
CL11183.Contig5_All	1 345 hypothetical protein PRUPE_ppa000357mg [Prunus persica]	13.04	2	2	12.4284	6.52197	1.57286	1.38619	1.01807	0.983914	1.47953	0.675892	0.0156221
CL10529.Contig2_All	133 969 unnamed protein product [Vitis vinifera]	6.45	2	1	30.6698	5.71924	0.559375	0.585058	0.966961	1.02948	0.572216	1.74759	0.015767
Unigene24785_All	297741826 emb|CBI33139.3| unnamed protein product [Vitis vinifera]	13.61	5	2	38.2833	5.59229	1.55327	1.4024	1.10118	0.873852	1.47783	0.676666	0.0159975
Unigene56695_All	75169682 sp|Q9C9C6.1|RL62_ARATH RecName: Full=60S ribosomal protein L6-2gi|332197423|gb|AEE35544.1| 60S ribosomal protein L6-2 [Arabidopsis thaliana]	12.07	1	1	6.46443	9.46631	1.33898	1.61546	1.12932	0.885578	1.47722	0.676946	0.0161354
Unigene5625_All	166 1236 anthocyanidin synthase [Camellia chekiangoleosa]	40.34	1	14	40.3707	6.29053	1.41468	1.53911	0.938263	1.05482	1.47689	0.677097	0.0162099
CL3881.Contig1_All	148 1485 minus strand PREDICTED: cyanidin-3-O-glucoside 2-O-glucuronosyltransferase-like [Vitis vinifera]	13.45	2	4	49.4218	6.07471	0.510666	0.637508	1.00731	0.993682	0.574087	1.7419	0.0162224
CL1637.Contig6_All	2 226 uncharacterized protein LOC100782924 [Glycine max]	48	3	1	7.87508	8.51416	0.583006	0.568277	0.566488	1.38442	0.575641	1.73719	0.0166096
Unigene33652_All	161 1624 minus strand hypothetical protein PRUPE_ppa004638mg [Prunus persica]	4.1	1	1	54.276	6.75635	0.577592	0.577473	0.997466	1.00244	0.577533	1.7315	0.0170916
Unigene4570_All	191 661 minus strand PREDICTED: LOW QUALITY PROTEIN: aldehyde dehydrogenase family 2 member B7, mitochondrial-like [Glycine max]	29.94	3	1	17.2529	8.08936	0.422533	0.73282	0.972841	1.02427	0.577677	1.73107	0.0171288
CL308.Contig19_All	40 1218 minus strand PREDICTED: coproporphyrinogen-III oxidase, chloroplastic-like [Vitis vinifera]	15.27	22	6	44	7.75244	1.52604	1.41869	1.05999	0.946737	1.47236	0.679181	0.0172665
Unigene34048_All	50 1009 minus strand PREDICTED: putative GDP-L-fucose synthase 2-like [Cucumis sativus]	33.44	1	9	35.0651	6.68311	1.25003	1.69342	1.01457	0.98728	1.47173	0.679473	0.0174189
Unigene17191_All	296085308 emb|CBI29040.3| unnamed protein product [Vitis vinifera]	16.54	1	1	27.7057	5.38916	0.573272	0.584466	1.04179	0.963156	0.578869	1.72751	0.0174396
Unigene9156_All	29 958 minus strand short chain dehydrogenase/reductase [Nandina domestica]	11.94	1	3	33.7611	5.73193	0.545986	0.612064	0.959628	1.03596	0.579025	1.72704	0.0174807
Unigene37107_All	184 396 minus strand jasmonoyl-L-isoleucine hydrolase 1 [Nicotiana attenuata]	22.54	1	1	8.17021	6.53662	0.602661	0.555777	0.96232	1.03359	0.579219	1.72646	0.0175317
CL3931.Contig4_All	109 1164 minus strand alcohol dehydrogenase 3, partial [Diospyros kaki]	67.61	5	15	38.0494	6.37939	1.4728	1.46969	0.953417	1.04272	1.47125	0.679696	0.017536
CL2427.Contig4_All	414005520 gb|AFW97328.1| SR protein [Arachis diogoi]	7.73	1	1	20.6705	11.356	0.610274	0.548225	0.761803	1.21131	0.57925	1.72637	0.0175398
CL3720.Contig1_All	222842093 gb|EEE79640.1| predicted protein [Populus trichocarpa]	13.14	4	1	14.7858	5.56689	1.58075	1.36114	0.930361	1.06192	1.47095	0.679835	0.017609
CL10414.Contig5_All	28 1122 unnamed protein product [Vitis vinifera]	2.47	4	1	41.4741	7.15186	1.51062	1.4308	1.10428	0.90777	1.47071	0.679943	0.017666
Unigene56614_All	11134656 sp|Q42877.1|RPB2_SOLLC RecName: Full=DNA-directed RNA polymerase II subunit RPB2; Short=RNA polymerase II subunit 2; Short=RNA polymerase II subunit B2; AltName: Full=DNA-directed RNA polymerase II 135 kDa polypeptidegi|1049068|gb|AAC49273.1| RNA polymerase II subunit 2 [Solanum lycopersicum]	14.65	3	2	17.9764	8.25049	1.69925	1.24043	1.07431	0.923374	1.46984	0.680346	0.0178804
Unigene22035_All	1 993 PREDICTED: formin-like protein 1-like [Vitis vinifera]	3.32	1	1	36.6191	5.80811	1.71063	1.22623	1.07214	0.93626	1.46843	0.680999	0.0182318
CL3313.Contig1_All	82 435 minus strand PREDICTED: small heat shock protein, chloroplastic-like [Cucumis sativus]	26.27	2	2	12.9906	7.28369	1.42885	1.50746	1.0097	0.991598	1.46816	0.681125	0.0183001
Unigene20626_All	244 1296 minus strand hypothetical protein PRUPE_ppa007678mg [Prunus persica]	21.94	1	4	38.1124	7.04932	1.50996	1.42624	0.877917	1.1084	1.4681	0.681154	0.0183157
CL6724.Contig2_All	332138235 pdb|3QO6|B Chain B, Crystal Structure Analysis Of The Plant Protease Deg1gi|332138236|pdb|3QO6|C Chain C, Crystal Structure Analysis Of The Plant Protease Deg1	8.79	3	2	32.2459	6.31592	0.566731	0.599356	0.893561	1.09325	0.583044	1.71514	0.0185668
Unigene38099_All	258 1337 minus strand PREDICTED: DNA-damage-repair/toleration protein DRT100-like [Solanum lycopersicum]	5	1	1	38.3875	6.06201	0.509886	0.656218	0.943149	1.05059	0.583052	1.71511	0.0185691
Unigene12740_All	52 2109 PREDICTED: pentatricopeptide repeat-containing protein At2g29760, chloroplastic-like [Vitis vinifera]	4.52	1	1	78.0833	7.40088	0.43217	0.735575	0.340041	1.58512	0.583873	1.7127	0.0187982
Unigene28941_All	43 693 PREDICTED: ras-related protein RABA1d [Vitis vinifera]	40.09	5	1	24.0671	5.69385	0.524568	0.645037	1.04249	0.962536	0.584802	1.70998	0.0190605
CL6944.Contig2_All	222850151 gb|EEE87698.1| predicted protein [Populus trichocarpa]	27.48	1	3	27.8347	4.85596	0.619324	0.552634	0.991646	1.00747	0.585979	1.70655	0.0193972
Unigene1478_All	2 1426 PREDICTED: cullin-1-like [Solanum lycopersicum]	13.26	1	2	54.6564	8.49951	1.44692	1.47973	1.0101	0.991193	1.46332	0.683375	0.0195556
Unigene10530_All	52 621 PREDICTED: disease resistance response protein 206-like [Vitis vinifera]	9.47	1	1	20.4951	9.93506	0.675547	0.498197	1.02267	0.980102	0.586872	1.70395	0.0196562
CL4387.Contig2_All	84 1241 26S proteasome non-ATPase regulatory subunit [Cucumis melo subsp. melo]	32.12	4	10	44.164	5.90967	1.06803	1.85635	1.00474	0.995997	1.46219	0.683906	0.019861
Unigene36344_All	333 2189 minus strand PREDICTED: probably inactive leucine-rich repeat receptor-like protein kinase At5g48380-like [Vitis vinifera]	6.3	1	3	68.08	7.63525	0.613005	0.562989	0.971743	1.02524	0.587997	1.70069	0.0199866
Unigene4835_All	297738422 emb|CBI27623.3| unnamed protein product [Vitis vinifera]	1.54	1	1	96.9381	7.94287	1.53407	1.38929	0.968808	1.02784	1.46168	0.684144	0.0199998
Unigene4476_All	396 824 PREDICTED: uncharacterized protein LOC101263365 [Solanum lycopersicum]	20.28	3	1	15.8232	8.79248	1.62417	1.29708	0.991103	1.00808	1.46063	0.684638	0.0202887
Unigene28478_All	67 1233 patatin-like protein 3 [Nicotiana tabacum]	6.17	1	2	42.2037	6.7124	1.39812	1.52255	0.958145	1.03716	1.46033	0.684776	0.02037
CL1483.Contig3_All	296089046 emb|CBI38749.3| unnamed protein product [Vitis vinifera]	4.29	1	1	30.7013	7.86963	1.4441	1.47424	0.915601	1.075	1.45917	0.685321	0.0206941
CL2039.Contig7_All	150 1895 PREDICTED: NAD(P)H dehydrogenase B3, mitochondrial-like [Cucumis sativus]	19.59	6	6	65.5445	8.00146	0.58948	0.592273	1.00035	0.999886	0.590876	1.6924	0.0208549
CL2916.Contig4_All	1357 1707 minus strand PREDICTED: mitogen-activated protein kinase 3 [Vitis vinifera]	24.79	5	2	13.5899	4.89404	0.557056	0.627227	0.92067	1.06911	0.592142	1.68879	0.0212467
Unigene24506_All	11 4429 minus strand PREDICTED: uncharacterized protein LOC100852899 [Vitis vinifera]	4.01	1	5	169.055	5.021	1.40685	1.507	0.996038	1.00371	1.45692	0.686379	0.0213344
Unigene5998_All	195610190 gb|ACG26925.1| glyceraldehyde-3-phosphate dehydrogenase, cytosolic [Zea mays]	8.08	1	1	10.8286	9.0415	0.634199	0.551123	0.801416	1.1762	0.592661	1.68731	0.0214093
Unigene34250_All	112 618 UDP-sugar:glycosyltransferase [Forsythia x intermedia]	34.91	1	4	18.6186	6.40479	0.531812	0.654041	1.00278	0.997629	0.592926	1.68655	0.0214928
CL5619.Contig6_All	25 1440 minus strand PREDICTED: cytochrome P450 716B1-like [Fragaria vesca subsp. vesca]	4.03	6	2	53.0245	9.15869	1.36319	1.5494	0.980761	1.01716	1.4563	0.686673	0.0215151
CL11559.Contig2_All	231 3089 PREDICTED: uncharacterized protein LOC101314705 [Fragaria vesca subsp. vesca]	23.92	1	2	103.95	4.84326	1.56917	1.34219	1.06563	0.942027	1.45568	0.686964	0.0216947
Unigene29441_All	222860780 gb|EEE98322.1| predicted protein [Populus trichocarpa]	3.6	2	2	55.1356	4.4751	1.5925	1.31843	1.0187	0.983542	1.45546	0.687066	0.021758
Unigene20642_All	216 1856 minus strand PREDICTED: uncharacterized protein LOC101265714 [Solanum lycopersicum]	4.2	1	1	61.0608	9.20264	0.653788	0.534766	1.05387	0.95245	0.594277	1.68272	0.0219223
CL4017.Contig2_All	223550096 gb|EEF51583.1| conserved hypothetical protein [Ricinus communis]	25.58	1	3	18.4391	6.16357	0.551718	0.638098	1.03641	0.967924	0.594908	1.68093	0.0221256
Unigene20658_All	23 448 minus strand PREDICTED: uncharacterized protein LOC101258154 isoform 1 [Solanum lycopersicum]	5.63	2	1	16.5538	10.3452	1.46604	1.44059	0.96922	1.02748	1.45332	0.688081	0.0223958
CL10643.Contig2_All	297733729 emb|CBI14976.3| unnamed protein product [Vitis vinifera]	5.76	3	2	49.9679	6.87354	1.41826	1.48826	0.992967	1.0064	1.45326	0.688108	0.0224129
Unigene29285_All	25453217 sp|Q9SJZ2.1|PER17_ARATH RecName: Full=Peroxidase 17; Short=Atperox P17; AltName: Full=ATP25a; Flags: Precursorgi|330252207|gb|AEC07301.1| peroxidase [Arabidopsis thaliana]	28.21	1	7	34.9257	6.01123	0.631414	0.560216	1.02015	0.982342	0.595815	1.67837	0.0224206
Unigene16939_All	46 1689 PREDICTED: nucleolar protein 56-like [Vitis vinifera]	2.55	1	1	61.1167	8.42627	1.18602	1.71957	0.937408	1.05567	1.4528	0.688328	0.0225534
CL11690.Contig1_All	296089082 emb|CBI38785.3| unnamed protein product [Vitis vinifera]	2.13	1	1	36.152	9.12939	1.36052	1.5445	1.12378	0.890489	1.45251	0.688464	0.0226402
Unigene20804_All	30 1250 minus strand PREDICTED: probable sarcosine oxidase-like [Vitis vinifera]	11.3	1	4	44.1784	6.7417	0.619576	0.574003	1.03317	0.970583	0.59679	1.67563	0.0227413
Unigene21083_All	223549477 gb|EEF50965.1| protein with unknown function [Ricinus communis]	2.89	1	1	34.9301	9.20264	1.31268	1.59166	1.1578	0.860335	1.45217	0.688623	0.0227425
CL4586.Contig2_All	4 897 minus strand Dicarboxylate transporter 1, chloroplastic OS=Arabidopsis thaliana GN=DIT1 PE=1 SV=1	3.36	3	1	31.1565	9.24658	0.488684	0.704967	0.988794	1.01013	0.596826	1.67553	0.0227533
Unigene21053_All	223533818 gb|EEF35549.1| peptidase, putative [Ricinus communis]	21.92	2	3	15.6972	7.59131	0.473743	0.720628	0.969356	1.02728	0.597185	1.67452	0.0228728
Unigene20657_All	490 1860 minus strand PREDICTED: purple acid phosphatase 2 isoform 1 [Vitis vinifera]	5.91	1	2	52.5155	6.69775	0.615467	0.579686	0.977513	1.02013	0.597577	1.67343	0.0230033
Unigene29966_All	11 934 UDP-sugar:glycosyltransferase [Forsythia x intermedia]	17.21	2	3	34.1823	5.2749	0.635966	0.559198	0.999588	1.0005	0.597582	1.67341	0.0230051
Unigene68657_All	222834858 gb|EEE73307.1| predicted protein [Populus trichocarpa]	5.96	1	1	23.5042	7.38623	1.60053	1.30083	1.00761	0.988865	1.45068	0.689334	0.0232028
Unigene19911_All	223534471 gb|EEF36173.1| calmodulin binding protein, putative [Ricinus communis]	23.64	1	1	6.28419	7.18115	1.24065	1.66056	1.17412	0.845871	1.4506	0.689368	0.0232251
CL2365.Contig2_All	121 1140 minus strand anthocyanidin reductase [Diospyros kaki]	40.29	9	11	36.4288	7.29834	1.37143	1.52431	0.938037	1.05512	1.44787	0.690669	0.0240869
Unigene29419_All	223548387 gb|EEF49878.1| RALFL33, putative [Ricinus communis]	15.38	3	1	11.0444	8.74854	0.591981	0.612785	0.975344	1.02203	0.602383	1.66007	0.0246606
Unigene6009_All	164 1777 minus strand cystathionine gamma-synthase isoform 2 [Solanum tuberosum]	9.85	6	1	58.0268	7.23975	0.613549	0.591366	0.880224	1.10636	0.602458	1.65987	0.0246871
CL5988.Contig1_All	50 730 minus strand manganese superoxide dismutase [Camellia sinensis]	41.41	3	9	25.123	8.11865	0.521219	0.683873	1.00316	0.997395	0.602546	1.65962	0.0247186
Unigene28714_All	87 668 minus strand unnamed protein product [Vitis vinifera]	31.44	2	2	21.451	6.53662	0.680204	0.52528	0.663003	1.29888	0.602742	1.65908	0.0247885
Unigene30342_All	218 1177 hypothetical protein PRUPE_ppa008653mg [Prunus persica]	6.56	1	2	35.4437	9.49561	1.2309	1.65908	1.10202	0.904076	1.44499	0.692047	0.0250265
CL3421.Contig2_All	1 2448 minus strand PREDICTED: protein argonaute 1-like [Vitis vinifera]	4.04	22	3	92.364	8.92432	1.43566	1.4526	1.03269	0.971224	1.44413	0.69246	0.0253133
CL9547.Contig2_All	302142146 emb|CBI19349.3| unnamed protein product [Vitis vinifera]	4.46	2	1	23.155	8.96826	0.595522	0.613238	0.858845	1.1253	0.60438	1.65459	0.025379
CL9124.Contig1_All	113536030 dbj|BAF08413.1| Os02g0265400 [Oryza sativa Japonica Group]	20	2	1	18.8777	6.354	0.579399	0.629579	0.979482	1.01828	0.604489	1.65429	0.0254186
CL5109.Contig3_All	223541546 gb|EEF43095.1| map3k delta-1 protein kinase, putative [Ricinus communis]	1.29	1	1	85.5626	6.96143	1.69816	1.18868	0.954351	1.04066	1.44342	0.692798	0.0255502
Unigene22287_All	223526810 gb|EEF29030.1| Late embryogenesis abundant protein Lea14-A, putative [Ricinus communis]	59.31	1	15	35.2093	4.95752	1.44803	1.43799	0.981026	1.01701	1.44301	0.692996	0.0256899
Unigene26071_All	81 860 PREDICTED: adenine phosphoribosyltransferase 1, chloroplastic-like [Solanum lycopersicum]	31.15	3	5	28.3583	7.03467	1.25068	1.63294	1.01196	0.989595	1.44181	0.693573	0.026099
CL846.Contig3_All	186 2438 PREDICTED: beta-xylosidase/alpha-L-arabinofuranosidase 2-like [Vitis vinifera]	9.05	3	4	81.0876	5.47803	0.698322	0.514422	0.991941	1.00688	0.606372	1.64915	0.0261136
CL6797.Contig5_All	839 1381 PREDICTED: uncharacterized protein LOC101294330 [Fragaria vesca subsp. vesca]	25.97	2	5	19.9532	8.54346	0.679537	0.536691	0.979225	1.01861	0.608114	1.64443	0.026771
CL6690.Contig1_All	20 1012 JHL20J20.11 [Jatropha curcas]	4.23	1	1	37.2328	8.57275	0.478941	0.737555	0.93266	1.05252	0.608248	1.64407	0.0268222
CL11531.Contig1_All	114 1331 PREDICTED: inositol-pentakisphosphate 2-kinase-like [Vitis vinifera]	10.59	3	3	45.6127	7.38623	0.67022	0.548696	0.973935	1.0233	0.609458	1.6408	0.0272879
Unigene8635_All	539 1246 PREDICTED: WPP domain-interacting protein 2-like [Solanum lycopersicum]	3.81	2	1	26.5885	4.70361	1.50643	1.37019	0.926699	1.06516	1.43831	0.69526	0.0273256
CL10329.Contig2_All	110 664 talisin [Talisia esculenta]	36.76	1	6	20.4875	5.33838	1.42332	1.4533	0.807811	1.17054	1.43831	0.695261	0.0273263
Unigene16391_All	319 2121 minus strand PREDICTED: probable methyltransferase PMT20 [Vitis vinifera]	21.13	2	5	68.4672	8.30908	0.704206	0.515594	0.957129	1.03806	0.6099	1.63961	0.0274597
CL580.Contig7_All	188 586 minus strand PREDICTED: sphingosine-1-phosphate lyase [Vitis vinifera]	9.02	1	1	14.776	9.93506	1.75138	1.12381	0.931981	1.06048	1.43759	0.695608	0.0275833
CL10592.Contig2_All	45 347 minus strand cytokinin-specific binding protein 1 [Lupinus luteus]	46.53	2	3	11.6488	4.51318	0.569254	0.651805	0.883029	1.10387	0.610529	1.63792	0.0277061
CL11469.Contig1_All	267 2135 minus strand PREDICTED: mannosyl-oligosaccharide 1,2-alpha-mannosidase MNS3-like [Vitis vinifera]	1.28	1	1	70.0449	7.51807	0.654558	0.566824	1.0257	0.977417	0.610691	1.63749	0.0277697
Unigene10230_All	222863714 gb|EEF00845.1| homocysteine s-methyltransferase [Populus trichocarpa]	23.35	3	6	36.1971	5.12256	0.627242	0.594868	0.974613	1.0227	0.611055	1.63651	0.0279133
Unigene10531_All	460402142 ref|XP_004246573.1| PREDICTED: heterodimeric geranylgeranyl pyrophosphate synthase small subunit, chloroplastic-like isoform 2 [Solanum lycopersicum]	25.45	1	1	6.12913	5.36377	0.6197	0.603835	0.996262	1.00351	0.611768	1.63461	0.0281964
CL6799.Contig1_All	302141691 emb|CBI18894.3| unnamed protein product [Vitis vinifera]	10.81	2	6	82.0249	5.51611	0.630481	0.594481	1.09675	0.914451	0.612481	1.6327	0.0284821
CL6698.Contig5_All	21 404 JHL06P13.9 [Jatropha curcas]	5.47	5	1	14.2945	7.57666	0.622503	0.603525	0.605411	1.34993	0.613014	1.63128	0.0286972
CL3444.Contig2_All	296082569 emb|CBI21574.3| unnamed protein product [Vitis vinifera]	2.73	4	2	62.5354	8.95361	1.52676	1.34045	1.04342	0.9606	1.43361	0.697542	0.0290521
CL9180.Contig1_All	189 2924 minus strand hypothetical protein PRUPE_ppa001105mg [Prunus persica]	1.75	1	1	101.853	5.68115	1.3808	1.48531	0.906596	1.08298	1.43305	0.697811	0.0292612
Unigene10585_All	460382416 ref|XP_004236935.1| PREDICTED: cysteine-rich repeat secretory protein 12-like isoform 2 [Solanum lycopersicum]	5.93	1	1	24.961	5.61768	0.752197	0.477225	0.991237	1.00796	0.614711	1.62678	0.0293918
Unigene16507_All	172 780 minus strand xyloglucan endotransglucosylase/hydrolase [Diospyros kaki]	14.78	3	2	23.1765	6.68311	1.67223	1.19313	1.12382	0.887311	1.43268	0.697993	0.0294033
CL10441.Contig2_All	2 667 PREDICTED: probable serine/threonine-protein kinase GCN2-like [Vitis vinifera]	4.05	2	1	24.4138	4.61475	1.41227	1.4526	1.06074	0.946367	1.43243	0.698112	0.0294964
Unigene34065_All	460372311 ref|XP_004231974.1| PREDICTED: uncharacterized protein LOC101251835 isoform 2 [Solanum lycopersicum]	21.23	1	2	23.3678	6.72705	0.575843	0.655782	0.991901	1.00737	0.615813	1.62387	0.0298502
Unigene4610_All	158 3457 PREDICTED: ABC transporter G family member 28-like isoform 1 [Vitis vinifera]	1.55	1	1	122.512	8.67529	1.50197	1.35989	0.94385	1.04996	1.43093	0.698845	0.0300749
Unigene45237_All	2 712 minus strand PREDICTED: LOW QUALITY PROTEIN: ABC transporter B family member 9-like [Cucumis sativus]	7.17	3	1	25.5775	7.03467	0.774437	0.458714	1.08927	0.920989	0.616575	1.62186	0.0301712
Unigene13548_All	276 1547 PREDICTED: probable leucine-rich repeat receptor-like protein kinase At1g68400-like [Vitis vinifera]	4.95	1	2	46.2842	9.01221	1.39292	1.4684	0.905622	1.08135	1.43066	0.698976	0.0301791
CL6538.Contig2_All	42 1463 glucosyltransferase [Vitis vinifera]	4.64	2	1	52.7157	5.5415	0.644535	0.588659	1.05048	0.955455	0.616597	1.6218	0.0301804
Unigene65465_All	3 203 minus strand predicted protein [Hordeum vulgare subsp. vulgare]	20.9	2	1	6.85848	5.94775	0.622079	0.611393	0.927051	1.06485	0.616736	1.62144	0.0302392
CL6200.Contig1_All	261 1628 minus strand PREDICTED: putative UDP-rhamnose:rhamnosyltransferase 1-like [Solanum lycopersicum]	35.31	2	10	51.2364	6.17627	1.51632	1.34103	0.91901	1.07198	1.42867	0.699949	0.0309622
Unigene26002_All	110 622 minus strand hypothetical protein PRUPE_ppa012372mg [Prunus persica]	16.37	1	3	18.6258	9.05615	1.33686	1.52036	1.03975	0.964201	1.42861	0.699981	0.0309878
CL1009.Contig2_All	105 1403 minus strand putative hydroxycinnamoyl CoA shikimate/quinate hydroxycinnamoyl transferase [Hibiscus cannabinus]	2.77	2	1	48.1964	6.12549	1.46423	1.39191	0.996266	1.00351	1.42807	0.700248	0.0312051
Unigene54497_All	54 401 minus strand PREDICTED: uncharacterized protein LOC100783050 [Glycine max]	6.9	1	1	12.8411	10.0962	0.588821	0.649171	0.89544	1.09287	0.618996	1.61552	0.0312097
CL1138.Contig6_All	223529623 gb|EEF31570.1| Glycosyltransferase QUASIMODO1, putative [Ricinus communis]	2.33	1	1	68.698	8.73389	1.33655	1.51905	1.06291	0.944439	1.4278	0.700377	0.0313108
Unigene13545_All	103 1269 chalcone synthase [Nelumbo nucifera]	34.7	2	10	42.4469	6.62451	1.41696	1.43689	0.95024	1.04426	1.42693	0.700807	0.0316646
CL13755.Contig1_All	1215 1805 30S ribosomal protein S10, chloroplastic OS=Mesembryanthemum crystallinum GN=RPS10 PE=2 SV=1	9.14	2	2	21.2343	8.98291	1.55221	1.30151	1.12114	0.882445	1.42686	0.700841	0.0316926
Unigene54177_All	372 542 minus strand hypothetical protein VITISV_044337 [Vitis vinifera]	21.05	3	1	6.53449	9.31982	1.65817	1.19505	1.06554	0.938779	1.42661	0.700963	0.031794
Unigene1217_All	297739160 emb|CBI28811.3| unnamed protein product [Vitis vinifera]	13.19	8	1	20.5661	8.11865	0.639548	0.602459	0.929145	1.06286	0.621004	1.6103	0.0320942
CL5087.Contig1_All	561 3158 PREDICTED: uncharacterized protein LOC100262654 isoform 1 [Vitis vinifera]	2.77	1	2	95.6087	5.36377	1.52055	1.32672	1.06421	0.940201	1.42364	0.702425	0.0330229
CL5805.Contig1_All	147815482 emb|CAN68383.1| hypothetical protein VITISV_041082 [Vitis vinifera]	9.31	1	2	45.6413	7.37158	1.23812	1.60846	1.11856	0.895117	1.42329	0.702598	0.0331701
CL124.Contig9_All	2024 2281 minus strand PREDICTED: aspartic proteinase-like protein 2 isoform 2 [Vitis vinifera]	11.63	6	1	9.17872	5.87158	0.67176	0.576167	0.983359	1.01495	0.623964	1.60266	0.0334376
Unigene20438_All	222860744 gb|EEE98291.1| predicted protein [Populus trichocarpa]	13.78	1	8	100.612	7.47412	0.610494	0.638217	1.00423	0.996344	0.624355	1.60165	0.0336187
Unigene13530_All	222854946 gb|EEE92493.1| predicted protein [Populus trichocarpa]	4.82	1	2	50.4233	5.22412	1.40161	1.44264	1.18069	0.839974	1.42212	0.703174	0.0336656
CL9623.Contig1_All	223541326 gb|EEF42877.1| protein phosphatase 2a, regulatory subunit, putative [Ricinus communis]	4.95	8	1	55.7528	7.23975	0.628248	0.620989	0.924788	1.057	0.624619	1.60098	0.0337411
Unigene9755_All	19 183 PREDICTED: uncharacterized protein LOC101294636 [Fragaria vesca subsp. vesca]	16.36	1	1	6.60351	10.521	1.17806	1.66563	1.13659	0.877629	1.42185	0.70331	0.0337837
Unigene6281_All	57 1016 minus strand chorismate mutase 1 [Petunia x hybrida]	13.13	1	3	36.2622	6.06201	1.07856	1.76397	0.969854	1.034	1.42126	0.703599	0.034035
CL1484.Contig2_All	1616 1780 PREDICTED: histone-lysine N-methyltransferase setd3 isoform 2 [Vitis vinifera]	16.36	1	1	6.06024	7.98682	0.567699	0.683419	1.04991	0.955958	0.625559	1.59857	0.0341812
Unigene10240_All	296089118 emb|CBI38821.3| unnamed protein product [Vitis vinifera]	5.7	1	1	17.5793	9.42236	0.544641	0.706584	1.0204	0.982036	0.625612	1.59843	0.0342064
CL7561.Contig1_All	5 244 minus strand PREDICTED: RNA-binding protein 8A-like [Solanum lycopersicum]	10	2	1	9.55487	9.979	1.35258	1.48897	1.0238	0.979102	1.42078	0.703841	0.0342461
CL12642.Contig2_All	190 1173 minus strand ketoacyl-ACP reductase [Camellia chekiangoleosa]	13.11	1	3	34.181	8.82178	1.33413	1.50724	0.97243	1.02463	1.42068	0.703887	0.0342863
Unigene24455_All	402 1982 minus strand unnamed protein product [Vitis vinifera]	5.88	1	2	57.08	9.46631	1.5687	1.27183	0.992922	1.0045	1.42026	0.704096	0.0344701
Unigene26098_All	223529132 gb|EEF31112.1| calcium ion binding protein, putative [Ricinus communis]	12.77	2	4	34.9612	4.52588	1.16795	1.67253	1.00789	0.993206	1.42024	0.704107	0.0344802
Unigene22193_All	223537212 gb|EEF38844.1| apolipoprotein d, putative [Ricinus communis]	27.72	2	2	21.1928	7.47412	1.3626	1.47769	1.02343	0.978785	1.42015	0.704153	0.0345206
Unigene34107_All	339 1016 PREDICTED: l-Ala-D/L-Glu epimerase [Vitis vinifera]	5.75	1	1	24.0445	5.70654	1.37853	1.46036	0.986753	1.01194	1.41944	0.704502	0.0348287
CL5604.Contig1_All	296081919 emb|CBI20924.3| unnamed protein product [Vitis vinifera]	8.88	1	1	19.3135	6.53662	0.568169	0.68696	1.00212	0.998317	0.627564	1.59346	0.0351361
CL3424.Contig2_All	191 541 minus strand hypothetical protein PRUPE_ppa009664mg [Prunus persica]	8.55	1	1	12.8965	10.1987	0.661905	0.593584	0.997077	1.00279	0.627745	1.593	0.0352231
CL8466.Contig1_All	127 2184 hypothetical protein VITISV_033335 [Vitis vinifera]	2.62	1	1	74.5218	9.15869	0.637312	0.618439	0.843501	1.1389	0.627876	1.59267	0.0352862
CL5365.Contig1_All	322394267 gb|ADW96024.1| ribosomal protein S7 (mitochondrion) [Ricinus communis]	10.81	1	1	17.2915	10.5356	1.32683	1.50965	0.921585	1.0697	1.41824	0.7051	0.0353623
CL1872.Contig10_All	222867281 gb|EEF04412.1| predicted protein [Populus trichocarpa]	21.05	4	1	6.57149	9.30518	0.677051	0.58062	1.04711	0.955897	0.628836	1.59024	0.035753
CL3204.Contig1_All	53 1642 PREDICTED: cullin-4 [Vitis vinifera]	11.51	5	2	59.7217	7.6792	0.609802	0.649664	1.00354	0.995047	0.629733	1.58797	0.0361943
CL4480.Contig3_All	250 1431 4-diphosphocytidyl-2-C-methyl-D-erythritol kinase [Salvia miltiorrhiza]	2.28	3	1	42.9938	7.37158	0.617069	0.642968	1.06004	0.946984	0.630019	1.58725	0.0363356
CL230.Contig3_All	1 1656 unnamed protein product [Vitis vinifera]	3.08	1	1	62.0286	9.49561	0.609958	0.65062	0.661638	1.30009	0.630289	1.58657	0.0364698
CL11743.Contig1_All	302143501 emb|CBI22062.3| unnamed protein product [Vitis vinifera]	3.4	1	1	53.5736	7.37158	1.33438	1.49132	1.02486	0.97816	1.41285	0.707789	0.0378357
CL5585.Contig5_All	2552 3193 unnamed protein product [Vitis vinifera]	6.07	3	1	24.0453	5.40186	0.544801	0.723881	1.13267	0.881313	0.634341	1.57644	0.0385328
Unigene32428_All	220 1101 minus strand PREDICTED: uncharacterized protein C24B11.05-like [Vitis vinifera]	4.42	1	1	32.9544	5.19873	0.535967	0.733027	1.04431	0.960927	0.634497	1.57605	0.0386143
Unigene3436_All	89 1078 minus strand PREDICTED: probable carboxylesterase 18-like [Solanum lycopersicum]	14.85	2	5	37.252	8.88037	0.664564	0.604497	1.05461	0.951275	0.634531	1.57597	0.0386319
Unigene30211_All	143 1246 flavanone 3-hydroxylase [Actinidia chinensis]	56.25	1	16	41.2152	6.16357	1.28517	1.53675	0.896932	1.09155	1.41096	0.708737	0.038738
CL3070.Contig10_All	142 1161 PREDICTED: UDP-glucose 4-epimerase GEPI48-like [Cucumis sativus]	23.24	6	1	37.2991	7.76709	0.620436	0.650286	1.06875	0.939264	0.635361	1.57391	0.0390675
Unigene18334_All	222857634 gb|EEE95181.1| predicted protein [Populus trichocarpa]	37.62	2	7	21.5859	6.94678	0.608716	0.664554	1.00794	0.993161	0.636635	1.57076	0.0397443
CL9295.Contig1_All	296089701 emb|CBI39520.3| unnamed protein product [Vitis vinifera]	7.1	1	2	35.4263	7.97217	0.576652	0.697015	1.34933	0.61225	0.636833	1.57027	0.0398505
Unigene32843_All	2 1309 minus strand unnamed protein product [Vitis vinifera]	2.75	1	1	49.6222	6.7417	1.68222	1.13488	1.07246	0.935978	1.40855	0.709951	0.0399154
Unigene64294_All	1 174 PREDICTED: 125 kDa kinesin-related protein [Vitis vinifera]	24.14	2	1	6.87265	5.38916	1.45371	1.3633	0.976948	1.02018	1.40851	0.709971	0.0399353
Unigene65933_All	243 2432 hypothetical protein PRUPE_ppa001935mg [Prunus persica]	4.11	4	1	83.6973	6.85889	0.711592	0.564259	0.931689	1.05861	0.637926	1.56758	0.04044
CL7861.Contig3_All	1859 2815 hypothetical protein PRUPE_ppa007651mg [Prunus persica]	27.27	9	7	35.2004	8.82178	0.645364	0.631252	0.991667	1.00758	0.638308	1.56664	0.0406479
CL5067.Contig1_All	95 730 PREDICTED: reticulon-like protein B9-like [Solanum lycopersicum]	10.85	2	2	24.5379	8.44092	1.41385	1.39932	1.01357	0.986864	1.40658	0.710943	0.0408965
Unigene5341_All	136 417 minus strand PREDICTED: putative UDP-rhamnose:rhamnosyltransferase 1, partial [Vitis vinifera]	25.53	2	2	10.7979	8.99756	1.10181	1.71126	0.863644	1.12105	1.40654	0.710966	0.0409203
Unigene37875_All	81 1142 minus strand hypothetical protein PRUPE_ppa007538mg [Prunus persica]	7.91	1	2	39.4814	6.52197	0.628393	0.650579	1.01657	0.985509	0.639486	1.56376	0.0412949
CL2700.Contig3_All	35 946 1-deoxy-D-xylulose 5-phosphate reductoisomerase [Rauvolfia verticillata]	7.89	2	1	32.5642	8.49951	0.688363	0.592648	1.09272	0.918021	0.640505	1.56127	0.0418614
CL2518.Contig1_All	41 1576 minus strand flavonoid-3&apos;-hydroxylase [Camellia nitidissima]	23.83	3	10	56.2475	8.5874	1.23256	1.57645	0.936479	1.0565	1.40451	0.711994	0.0419564
CL919.Contig7_All	544 1227 minus strand RecName: Full=Prolycopene isomerase, chloroplastic; Short=CrtISO; AltName: Full=Carotenoid isomerase; Flags: Precursor	6.14	3	1	25.3179	7.38623	0.636068	0.645774	0.939651	1.05369	0.640921	1.56025	0.0420944
Unigene21866_All	297315958 gb|EFH46381.1| hypothetical protein ARALYDRAFT_329817 [Arabidopsis lyrata subsp. lyrata]	17.54	1	1	6.33713	8.74854	1.45982	1.34825	1.05637	0.950234	1.40404	0.712233	0.0421993
CL614.Contig17_All	223534327 gb|EEF36039.1| acyl-CoA dehydrogenase, putative [Ricinus communis]	7.18	1	1	38.0279	6.7124	0.565025	0.717231	0.936329	1.05663	0.641128	1.55975	0.0422108
CL2391.Contig1_All	106 597 hypothetical protein PRUPE_ppa022539mg [Prunus persica]	9.15	2	1	18.8628	9.29053	0.640208	0.643309	0.748717	1.22291	0.641758	1.55822	0.0425669
CL8908.Contig1_All	147816254 emb|CAN77545.1| hypothetical protein VITISV_025212 [Vitis vinifera]	20.77	1	4	33.4518	9.99365	0.664106	0.619574	1.04929	0.956392	0.64184	1.55802	0.0426132
Unigene8791_All	3 1346 PREDICTED: uncharacterized mitochondrial protein ymf11-like [Vitis vinifera]	2.46	1	1	51.5696	8.96826	1.39475	1.41133	0.912772	1.07066	1.40304	0.712737	0.0427165
CL3590.Contig1_All	78 1289 minus strand phosphate/phosphoenolpyruvate translocator precursor [Nicotiana tabacum]	3.47	1	1	43.8933	10.0962	1.27394	1.5313	0.943576	1.04912	1.40262	0.712953	0.0429401
Unigene22254_All	263 817 minus strand PREDICTED: peroxisomal membrane protein PMP22-like [Solanum lycopersicum]	5.95	1	1	21.2075	10.3452	0.537985	0.747227	1.02647	0.976733	0.642606	1.55616	0.04305
CL13781.Contig4_All	116 391 minus strand PREDICTED: bifunctional polymyxin resistance protein ArnA-like [Glycine max]	6.52	1	1	10.6133	5.97314	1.27989	1.52461	1.0434	0.961731	1.40225	0.713141	0.0431351
Unigene58033_All	12 440 PREDICTED: pentatricopeptide repeat-containing protein At5g39710 [Vitis vinifera]	8.39	1	1	15.5298	6.87354	1.19244	1.60956	0.934796	1.05799	1.401	0.713778	0.0437997
Unigene36005_All	73 1653 minus strand PREDICTED: pyruvate kinase, cytosolic isozyme-like [Vitis vinifera]	38.14	2	10	57.9433	7.15186	0.628778	0.660679	0.982713	1.01552	0.644728	1.55104	0.0442794
Unigene26041_All	147864853 emb|CAN79376.1| hypothetical protein VITISV_009584 [Vitis vinifera]gi|296085986|emb|CBI31427.3| unnamed protein product [Vitis vinifera]	18.99	3	1	17.5201	5.33838	1.45904	1.34019	0.973896	1.02333	1.39962	0.71448	0.0445416
Unigene10378_All	118486431 gb|ABK95055.1| unknown [Populus trichocarpa]gi|222866835|gb|EEF03966.1| predicted protein [Populus trichocarpa]	40.35	2	3	31.2939	5.23682	1.42319	1.37585	0.976345	1.02116	1.39952	0.714529	0.044593
CL9975.Contig1_All	345 503 minus strand Endo-1,3;1,4-beta-D-glucanase OS=Zea mays PE=1 SV=1	47.17	2	1	5.48468	7.07861	0.582255	0.71008	0.939683	1.04629	0.646168	1.54759	0.0451302
CL10308.Contig1_All	409 1314 PREDICTED: protein KTI12 homolog [Vitis vinifera]	6.29	1	1	33.8254	7.91357	0.52462	0.767844	0.934285	1.05844	0.646232	1.54743	0.0451686
Unigene34128_All	223525276 gb|EEF27937.1| Minor allergen Alt a, putative [Ricinus communis]	53.69	1	8	21.7631	8.73389	0.625307	0.667163	0.926948	1.06494	0.646235	1.54742	0.0451704
Unigene53734_All	224 1000 PREDICTED: COP9 signalosome complex subunit 7-like isoform 1 [Solanum lycopersicum]	6.56	1	1	29.6623	5.69385	1.37807	1.41845	1.04971	0.92588	1.39826	0.715174	0.0452834
CL2607.Contig4_All	255 1553 PREDICTED: blue-light photoreceptor PHR2-like [Solanum lycopersicum]	8.31	3	3	47.1888	6.87354	1.33392	1.46221	0.953137	1.04166	1.39806	0.715276	0.0453927
CL2433.Contig1_All	347 2677 PREDICTED: copper methylamine oxidase-like [Vitis vinifera]	6.44	2	3	86.9787	7.12256	0.585077	0.708386	0.962497	1.03293	0.646731	1.54624	0.045467
CL5650.Contig2_All	297738652 emb|CBI27897.3| unnamed protein product [Vitis vinifera]	13.74	1	1	14.6204	9.5835	0.670659	0.623485	0.977126	1.02047	0.647072	1.54542	0.0456714
CL9297.Contig1_All	297737506 emb|CBI26707.3| unnamed protein product [Vitis vinifera]	15.58	2	3	25.8226	8.55811	0.691521	0.603857	1.10142	0.910304	0.647689	1.54395	0.0460443
CL1797.Contig2_All	503 2737 minus strand PREDICTED: protein FAR1-RELATED SEQUENCE 5-like [Vitis vinifera]	0.94	2	1	85.5545	7.53271	1.39649	1.39712	1.06011	0.946918	1.39681	0.715918	0.0460878
Unigene6381_All	19 675 PREDICTED: pectinesterase 3-like [Vitis vinifera]	18.72	1	4	24.0753	8.07471	1.43353	1.36001	1.08408	0.925599	1.39677	0.715937	0.0461087
CL5240.Contig2_All	71 844 hypothetical protein PRUPE_ppa010457mg [Prunus persica]	15.12	1	4	26.6636	8.98291	0.651595	0.644328	1.02008	0.9824	0.647961	1.5433	0.0462093
CL1934.Contig1_All	147860391 emb|CAN82570.1| hypothetical protein VITISV_016117 [Vitis vinifera]gi|296090220|emb|CBI40039.3| unnamed protein product [Vitis vinifera]	7.83	6	2	30.8245	5.07178	1.24304	1.54988	0.988843	1.01002	1.39646	0.716096	0.0462828
CL2620.Contig2_All	223549301 gb|EEF50790.1| DNA binding protein, putative [Ricinus communis]	10.22	3	1	15.7678	6.75635	0.624479	0.672929	1.02098	0.981601	0.648704	1.54153	0.0466629
Unigene53448_All	449473940 ref|XP_004154026.1| PREDICTED: MLO-like protein 1-like [Cucumis sativus]gi|449498923|ref|XP_004160672.1| PREDICTED: MLO-like protein 1-like [Cucumis sativus]	6.78	4	3	54.1821	9.17334	1.2833	1.50804	1.01604	0.985677	1.39567	0.716501	0.0467263
Unigene2099_All	230 862 minus strand unnamed protein product [Vitis vinifera]	42.65	1	7	23.3701	5.021	1.38608	1.40497	0.93904	1.05423	1.39553	0.716576	0.0468085
CL7594.Contig4_All	2 1084 minus strand glyceraldehyde-3-phosphate dehydrogenase [Arachis hypogaea]	29.92	3	6	39.0429	6.55127	1.48118	1.30854	1.22402	0.8016	1.39486	0.716917	0.0471855
Unigene33284_All	223545215 gb|EEF46724.1| Aspartic proteinase nepenthesin-1 precursor, putative [Ricinus communis]	3.05	1	1	53.4206	5.36377	0.715959	0.583623	1.162	0.851952	0.649791	1.53896	0.0473328
CL705.Contig1_All	296081369 emb|CBI16802.3| unnamed protein product [Vitis vinifera]	53.21	1	3	10.7302	8.54346	0.532692	0.767623	0.891618	1.09626	0.650157	1.53809	0.0475603
CL1407.Contig2_All	121 1092 minus strand hypothetical protein PRUPE_ppa008668mg [Prunus persica]	3.09	1	1	36.4619	8.74854	1.38619	1.40212	1.08099	0.928413	1.39416	0.71728	0.0475893
CL1382.Contig1_All	274 1383 hypothetical protein VITISV_015334 [Vitis vinifera]	15.41	1	1	39.9246	6.45557	0.67545	0.62499	0.958912	1.03613	0.65022	1.53794	0.0475994
Unigene24533_All	7 330 minus strand hypothetical protein PRUPE_ppa011923mg [Prunus persica]	12.96	1	1	11.8492	8.00146	1.34298	1.44503	1.08544	0.924471	1.39401	0.717356	0.0476743
CL210.Contig13_All	70 1323 calreticulin [Carica papaya]	44.02	16	3	47.6859	4.64014	1.65986	1.12733	0.996471	1.00331	1.3936	0.717567	0.04791
Unigene21874_All	222859387 gb|EEE96934.1| predicted protein [Populus trichocarpa]	26.8	1	1	10.2063	7.09326	1.21875	1.56842	0.996231	1.00354	1.39358	0.717574	0.0479177
CL9515.Contig1_All	43 492 unnamed protein product [Vitis vinifera]	5.33	1	1	17.1508	5.23682	1.20138	1.58499	1.12011	0.893744	1.39318	0.71778	0.0481486
CL13628.Contig12_All	223534183 gb|EEF35899.1| dynamin, putative [Ricinus communis]	19.84	9	2	68.867	7.60596	0.640082	0.664547	1.07803	0.929921	0.652314	1.533	0.0489194
Unigene39486_All	182 2317 minus strand phenylalanine ammonia-lyase [Camellia japonica]	26.69	4	5	77.0726	6.58057	1.45826	1.32513	0.950722	1.04379	1.39169	0.718549	0.0490182
CL8929.Contig2_All	146 1303 PREDICTED: 26S proteasome non-ATPase regulatory subunit 13-like isoform 1 [Vitis vinifera]	24.87	3	5	44.1242	5.40186	1.11811	1.66334	0.982331	1.01583	1.39072	0.71905	0.0495914
Unigene52605_All	517 738 PREDICTED: beta-glucosidase 11-like [Vitis vinifera]	18.92	3	1	8.46627	4.83057	0.649214	0.658047	1.11791	0.895692	0.653631	1.52992	0.0497649
Unigene25499_All	65 526 PREDICTED: universal stress protein A-like protein [Vitis vinifera]	5.84	1	1	16.7047	6.12549	1.08845	1.6924	0.984658	1.01379	1.39042	0.719206	0.0497705
Unigene34211_All	161 1243 PREDICTED: palmitoyl-protein thioesterase 1-like [Solanum lycopersicum]	7.48	1	2	40.4901	8.57275	0.641164	0.666319	1.10916	0.87799	0.653741	1.52966	0.0498363
CL2331.Contig5_All	1385 1861 minus strand PREDICTED: autophagy protein 5-like [Solanum lycopersicum]	5.03	6	1	18.0881	4.76709	0.69293	0.615279	1.13219	0.883038	0.654105	1.52881	0.0500721
Unigene23435_All	223535883 gb|EEF37543.1| multicopper oxidase, putative [Ricinus communis]	6.34	1	1	40.0013	8.38232	0.777717	0.530531	1.02082	0.981748	0.654124	1.52876	0.0500848
CL43.Contig11_All	64 2037 minus strand PREDICTED: long chain acyl-CoA synthetase 4-like [Solanum lycopersicum]	13.53	6	3	73.1775	6.96143	0.684302	0.624068	1.07538	0.933387	0.654185	1.52862	0.0501244
CL5400.Contig1_All	171 512 minus strand uncharacterized protein LOC100306661 [Glycine max]	8.77	1	1	12.5201	7.29834	0.545859	0.762852	0.936331	1.05663	0.654356	1.52822	0.0502356
CL14268.Contig2_All	223549749 gb|EEF51237.1| polygalacturonase, putative [Ricinus communis]	18.05	3	4	51.2537	5.13525	0.648759	0.660432	1.00984	0.991475	0.654596	1.52766	0.0503923
Unigene8552_All	1806 3155 PREDICTED: UDP-glucuronate 4-epimerase 6 [Vitis vinifera]	9.56	1	3	49.848	9.89111	0.662981	0.646352	1.06678	0.939988	0.654666	1.5275	0.0504384
CL8888.Contig1_All	2 280 minus strand PREDICTED: fructokinase-2-like [Glycine max]	32.26	1	2	9.43084	5.33838	0.689906	0.621474	0.929958	1.06228	0.65569	1.52511	0.0511117
CL4216.Contig1_All	593 1621 PREDICTED: alternative oxidase, mitochondrial [Vitis vinifera]	16.91	3	5	39.001	8.70459	0.652816	0.658727	0.952246	1.04252	0.655771	1.52492	0.0511655
CL1768.Contig6_All	32 1801 PREDICTED: neurochondrin-like [Vitis vinifera]	3.22	3	2	64.523	4.90674	1.40454	1.36982	0.917498	1.06219	1.38718	0.720886	0.0517327
CL3445.Contig10_All	137 2128 phosphoenolpyruvate carboxykinase [Flaveria trinervia]	8.58	7	4	73.1806	7.45947	1.48578	1.2883	1.00104	0.998916	1.38704	0.720961	0.0518212
CL3564.Contig4_All	95 1543 minus strand unnamed protein product [Vitis vinifera]	2.28	1	1	53.4884	9.56885	0.718033	0.597755	1.01529	0.986634	0.657894	1.52	0.0525871
Unigene2732_All	401879780 gb|AFQ30967.1| ribosomal protein S3 (chloroplast) [Salvia miltiorrhiza]	11.54	1	1	8.87191	10.0669	1.42977	1.34165	1.08149	0.927974	1.38571	0.72165	0.0526425
Unigene20566_All	397 1995 minus strand hypothetical protein PRUPE_ppa003908mg [Prunus persica]	2.44	1	1	58.1078	7.78174	0.535073	0.781944	0.985843	1.01275	0.658509	1.51858	0.0530049
Unigene13542_All	225 1571 PREDICTED: UDP-glycosyltransferase 89B1-like [Vitis vinifera]	14.7	1	5	49.3023	5.65576	0.646992	0.671368	1.01216	0.989421	0.65918	1.51704	0.0534645
CL4601.Contig1_All	127 1026 minus strand hypothetical protein PRUPE_ppa009129mg [Prunus persica]	3.33	1	1	33.0773	9.34912	0.677756	0.641452	1.02374	0.979158	0.659604	1.51606	0.053756
CL11229.Contig2_All	185 1129 hypothetical protein PRUPE_ppa008781mg [Prunus persica]	12.06	3	3	34.0885	6.18896	0.675465	0.644465	1.06257	0.944742	0.659965	1.51523	0.0540057
CL5009.Contig1_All	4 2424 minus strand lipoxygenase [Nicotiana attenuata]	3.59	2	2	90.335	6.7124	1.36973	1.39732	1.08947	0.920881	1.38353	0.72279	0.0540214
Unigene25808_All	256 1068 PREDICTED: momilactone A synthase-like [Vitis vinifera]	5.17	1	1	28.1915	6.52197	0.638773	0.682175	0.972079	1.02479	0.660474	1.51406	0.0543591
Unigene60133_All	58 423 unknown [Medicago truncatula]	5.74	2	1	14.2592	10.8726	1.50221	1.26357	1.23671	0.790402	1.38289	0.723124	0.0544303
CL12788.Contig1_All	296088517 emb|CBI37508.3| unnamed protein product [Vitis vinifera]	0.76	2	1	103.827	6.31592	1.38751	1.37598	0.993643	1.00583	1.38175	0.723722	0.0551676
CL1090.Contig1_All	444 1088 minus strand unknown [Medicago truncatula]	45.12	4	2	23.7252	7.40088	1.24818	1.5147	0.946411	1.04769	1.38144	0.723883	0.0553668
Unigene5478_All	121 1596 minus strand putative sucrose-H+ symporter [Datisca glomerata]	5.49	1	2	52.8237	8.6167	0.70872	0.615306	1.02125	0.980683	0.662013	1.51054	0.0554399
CL263.Contig1_All	32 715 minus strand PREDICTED: fructose-bisphosphate aldolase, cytoplasmic isozyme [Glycine max]	30.26	1	3	24.6808	5.92236	1.46211	1.29983	0.864786	1.15086	1.38097	0.72413	0.0556743
Unigene55042_All	170 424 PREDICTED: uncharacterized protein LOC101255849 [Solanum lycopersicum]	20	3	1	9.26789	6.69775	0.646452	0.678718	1.04015	0.964616	0.662585	1.50924	0.0558459
Unigene37833_All	61 1131 minus strand JHL18I08.12 [Jatropha curcas]	14.29	1	4	39.3253	6.27783	0.659519	0.666149	1.10382	0.908183	0.662834	1.50867	0.0560237
CL560.Contig1_All	446 2206 minus strand unnamed protein product [Vitis vinifera]	23.68	5	4	65.3859	5.09717	1.01068	1.75011	1.15219	0.865286	1.3804	0.72443	0.0560501
Unigene25321_All	245 985 hypothetical protein VITISV_015346 [Vitis vinifera]	6.07	1	1	27.3899	8.19189	1.44396	1.31667	0.965847	1.03047	1.38032	0.724471	0.0561014
CL13596.Contig1_All	524 961 uncharacterized protein LOC100527912 [Glycine max]	45.89	2	2	16.7867	6.81494	1.54483	1.21508	0.970236	1.02658	1.37996	0.72466	0.0563391
CL5073.Contig3_All	137 1555 PREDICTED: alanine--glyoxylate aminotransferase 2 homolog 2, mitochondrial [Vitis vinifera]	24.31	4	8	51.7453	7.78174	0.647598	0.679523	1.05269	0.952867	0.66356	1.50702	0.0565441
Unigene66979_All	3 572 minus strand class III peroxidase [Gossypium hirsutum]	27.37	1	2	20.0615	4.97021	0.762428	0.564774	0.891162	1.09421	0.663601	1.50693	0.0565733
Unigene36851_All	66 722 PREDICTED: glutathione transferase GST 23-like isoform 1 [Vitis vinifera]	36.53	1	5	24.624	5.71924	1.14159	1.61756	1.02296	0.979847	1.37957	0.724862	0.0565933
Unigene24822_All	222853263 gb|EEE90810.1| predicted protein [Populus trichocarpa]	8.8	1	3	49.9034	6.11279	0.707624	0.620473	1.07066	0.937568	0.664049	1.50591	0.0568966
CL4767.Contig4_All	328 2070 PREDICTED: LOW QUALITY PROTEIN: protein argonaute 5-like [Vitis vinifera]	2.24	4	1	65.68	9.49561	1.41183	1.34573	0.875802	1.11028	1.37878	0.725279	0.0571214
CL2668.Contig2_All	336 1094 Chaperonin CPN60-2, mitochondrial OS=Cucurbita maxima GN=CPN60-2 PE=1 SV=1	44.66	10	2	27.1284	8.89502	0.727942	0.6009	1.02653	0.976681	0.664421	1.50507	0.0571665
CL1287.Contig2_All	297740679 emb|CBI30861.3| unnamed protein product [Vitis vinifera]	6.91	2	1	37.253	6.55127	0.826638	0.50326	0.908817	1.08101	0.664949	1.50387	0.0575509
CL1690.Contig2_All	421 1794 hypothetical protein PRUPE_ppa003850mg [Prunus persica]	10.04	4	2	50.3256	6.25244	0.776299	0.553713	0.914191	1.07625	0.665006	1.50375	0.0575925
CL9477.Contig7_All	72 1196 minus strand (-)-germacrene D synthase OS=Vitis vinifera GN=VIT_19s0014g04930 PE=1 SV=1	16.27	3	6	42.652	6.21436	1.30954	1.44586	1.0254	0.977687	1.3777	0.725847	0.0578453
Unigene18439_All	296088792 emb|CBI38242.3| unnamed protein product [Vitis vinifera]	7.56	2	1	11.8275	5.73193	0.703582	0.628964	1.00893	0.992284	0.666273	1.50089	0.0585245
Unigene21560_All	296082520 emb|CBI21525.3| unnamed protein product [Vitis vinifera]	32.06	1	2	15.0872	9.89111	0.601157	0.73181	1.02979	0.973791	0.666483	1.50041	0.0586806
CL5024.Contig1_All	296082090 emb|CBI21095.3| unnamed protein product [Vitis vinifera]	18.14	1	6	50.6399	7.88428	1.33265	1.42008	1.03176	0.971747	1.37637	0.72655	0.058751
CL2757.Contig1_All	297741929 emb|CBI33364.3| unnamed protein product [Vitis vinifera]	35.29	3	2	53.5497	6.65381	0.716339	0.617541	1.02306	0.97608	0.66694	1.49938	0.0590204
CL6045.Contig1_All	3855 4880 PREDICTED: myosin-J heavy chain-like [Vitis vinifera]	4.97	2	1	39.9619	9.90576	0.82442	0.510998	0.873254	1.11253	0.667709	1.49766	0.0595963
CL2899.Contig1_All	90 1406 beta-tubulin 10 [Salix arbutifolia]	34.4	6	3	49.3645	4.97021	1.50413	1.24447	0.948279	1.04604	1.3743	0.727643	0.0601796
Unigene1498_All	95 646 unknown [Lotus japonicus]	32.07	7	2	20.5726	8.14795	1.23605	1.51179	1.0383	0.963587	1.37392	0.727844	0.0604451
Unigene38209_All	223539137 gb|EEF40732.1| aspartate kinase, putative [Ricinus communis]	8	1	3	40.2308	5.63037	1.36588	1.38116	0.944385	1.04949	1.37352	0.728056	0.0607251
Unigene5563_All	103 1329 PREDICTED: tRNA-dihydrouridine synthase 1-like [Vitis vinifera]	6.85	1	1	46.1933	6.78564	0.61091	0.727758	0.887408	1.087	0.669334	1.49402	0.0608284
Unigene16749_All	171 1355 PREDICTED: aspartic proteinase Asp1-like [Vitis vinifera]	21.01	1	6	42.876	8.45557	0.709801	0.629258	0.9668	1.02962	0.669529	1.49359	0.0609777
CL9574.Contig1_All	42 1415 PREDICTED: serine carboxypeptidase-like 42-like [Fragaria vesca subsp. vesca]	13.1	3	5	51.2698	7.45947	0.78263	0.556875	1.10477	0.907343	0.669753	1.49309	0.061149
Unigene50777_All	31 222 minus strand hypothetical protein VITISV_038718 [Vitis vinifera]	12.5	1	1	7.76922	11.4878	1.27376	1.47137	1.11433	0.898869	1.37257	0.728562	0.0613989
Unigene6191_All	136 633 minus strand superoxide dismutase [Fagus sylvatica]	28.31	10	3	16.6764	6.60986	0.568373	0.772194	1.04852	0.957192	0.670283	1.49191	0.0615576
CL11539.Contig1_All	297737082 emb|CBI26283.3| unnamed protein product [Vitis vinifera]	1.59	1	1	99.7634	5.47803	0.756291	0.584669	1.04642	0.959052	0.67048	1.49147	0.0617096
CL9857.Contig2_All	325 2451 PREDICTED: acyltransferase-like protein At1g54570, chloroplastic-like [Vitis vinifera]	1.41	1	1	79.719	7.43018	0.723368	0.61784	0.907043	1.08259	0.670604	1.49119	0.0618056
Unigene20833_All	222849779 gb|EEE87326.1| predicted protein [Populus trichocarpa]	3.74	1	2	44.0929	8.25049	1.249	1.49418	1.09393	0.913635	1.37159	0.729079	0.0620933
CL8081.Contig2_All	223537002 gb|EEF38638.1| AMP dependent CoA ligase, putative [Ricinus communis]	3.74	1	1	34.9851	8.23584	0.527281	0.81483	1.02997	0.973631	0.671055	1.49019	0.0621562
CL8697.Contig2_All	192 3386 hypothetical protein VITISV_034639 [Vitis vinifera]	12.11	2	6	115.858	5.14795	0.711892	0.630479	0.964659	1.0303	0.671186	1.4899	0.0622577
CL12777.Contig1_All	10 1752 hypothetical protein VITISV_036193 [Vitis vinifera]	1.55	1	1	65.0082	6.55127	0.509175	0.833613	1.08047	0.928872	0.671394	1.48944	0.0624203
Unigene15406_All	82 1482 minus strand PREDICTED: serine carboxypeptidase-like 25 [Vitis vinifera]	1.93	1	1	52.9327	7.97217	0.693308	0.64951	0.93455	1.05821	0.671409	1.48941	0.0624318
Unigene58710_All	73 1122 PREDICTED: protein SUPPRESSOR OF GENE SILENCING 3-like [Vitis vinifera]	5.71	3	2	38.7134	6.30322	0.73135	0.611632	0.916539	1.05991	0.671491	1.48922	0.0624959
CL10095.Contig3_All	169 6186 PREDICTED: vacuolar protein sorting-associated protein 8 homolog [Vitis vinifera]	1.6	1	2	221.568	5.2749	1.33123	1.41049	1.05572	0.950813	1.37086	0.729468	0.0626178
Unigene37427_All	222867033 gb|EEF04164.1| predicted protein [Populus trichocarpa]	13.94	1	4	44.5585	6.53662	0.593551	0.749942	0.942443	1.04975	0.671746	1.48866	0.0626959
CL2388.Contig4_All	205 1614 minus strand 3-hydroxy-3-methylglutaryl-CoA synthase [Camellia sinensis]	5.96	4	2	51.9557	6.88818	0.761598	0.582101	1.11154	0.900919	0.67185	1.48843	0.0627771
Unigene439_All	912 3107 minus strand PREDICTED: tetratricopeptide repeat protein 7B [Vitis vinifera]	3.01	1	2	81.6723	7.50342	1.3021	1.43669	0.99328	1.00615	1.3694	0.730249	0.0636827
Unigene29416_All	120 1577 PREDICTED: elongation factor Tu, chloroplastic-like [Vitis vinifera]	25.93	1	9	52.5922	6.48096	1.50804	1.22975	0.992207	1.0071	1.3689	0.730516	0.0640498
CL10968.Contig2_All	109 852 tropinone reductase I [Solanum tuberosum]	11.69	2	1	26.3145	7.38623	0.714496	0.637517	0.782844	1.19266	0.676007	1.47928	0.0661106
Unigene12878_All	1264 1431 minus strand PREDICTED: neuferricin-like [Glycine max]	44.64	2	1	6.3081	7.7085	0.647878	0.70471	0.996165	1.0036	0.676294	1.47865	0.0663463
CL5508.Contig6_All	338 1600 minus strand PREDICTED: DUF21 domain-containing protein At2g14520-like [Cucumis sativus]	5.94	3	1	46.8767	5.61768	0.694683	0.660296	1.0337	0.970331	0.677489	1.47604	0.0673342
CL3556.Contig6_All	222849884 gb|EEE87431.1| predicted protein [Populus trichocarpa]	24.1	4	1	9.12172	5.09717	1.23085	1.49728	1.04393	0.961265	1.36406	0.733103	0.0676809
Unigene29295_All	297741633 emb|CBI32765.3| unnamed protein product [Vitis vinifera]	43.73	14	6	89.4305	5.2876	0.785663	0.571971	1.05486	0.951577	0.678817	1.47315	0.0684457
Unigene12728_All	1562 2434 Beta-1,2-xylosyltransferase [Vitis vinifera]	5.15	2	1	32.7087	7.88428	0.718805	0.639938	0.965712	1.03059	0.679372	1.47195	0.0689145
CL6205.Contig4_All	223545436 gb|EEF46941.1| Vesicle-associated membrane protein, putative [Ricinus communis]	21.92	9	3	24.859	9.45166	0.635138	0.725664	1.10933	0.903295	0.680401	1.46972	0.0697915
CL8095.Contig1_All	1110 3962 unnamed protein product [Vitis vinifera]	1.37	1	1	106.574	7.38623	1.39039	1.33172	1.03905	0.965585	1.36105	0.734724	0.0700274
Unigene37984_All	147826727 emb|CAN66108.1| hypothetical protein VITISV_020089 [Vitis vinifera]gi|302143099|emb|CBI20394.3| unnamed protein product [Vitis vinifera]	24.66	1	3	23.8392	8.17725	1.29793	1.42392	1.1241	0.890205	1.36093	0.734793	0.0701285
Unigene6614_All	87162781 gb|ABD28576.1| Protease-associated PA; Proteinase inhibitor I9, subtilisin propeptide [Medicago truncatula]gi|355499120|gb|AES80323.1| Xylem serine proteinase [Medicago truncatula]	11.18	1	1	18.3841	7.38623	1.44732	1.27436	0.977945	1.01975	1.36084	0.73484	0.0701971
CL8297.Contig2_All	297741159 emb|CBI31890.3| unnamed protein product [Vitis vinifera]	3.29	1	1	41.296	6.04932	0.698668	0.66413	1.04981	0.956047	0.681399	1.46757	0.0706504
CL3984.Contig2_All	355509451 gb|AES90593.1| hypothetical protein MTR_4g093660 [Medicago truncatula]	22.81	2	1	6.21433	7.18115	1.16874	1.5516	0.947332	1.04096	1.36017	0.735201	0.0707273
CL13193.Contig1_All	40737984 gb|AAR89457.1| cytochrome B5 [Petunia x hybrida]gi|85700983|gb|ABC74800.1| cytochrome B5 [Petunia x hybrida]	50.34	2	6	16.6254	5.87158	1.10901	1.6113	0.94296	1.05075	1.36016	0.735209	0.0707388
Unigene6311_All	147794105 emb|CAN62361.1| hypothetical protein VITISV_031921 [Vitis vinifera]gi|297742668|emb|CBI34817.3| unnamed protein product [Vitis vinifera]	4.83	1	1	31.9503	9.46631	0.61423	0.748872	1.06725	0.940595	0.681551	1.46724	0.0707818
Unigene37828_All	199 1107 PREDICTED: ATP-dependent Clp protease proteolytic subunit 3, chloroplastic [Vitis vinifera]	4.95	1	1	33.0277	7.73779	0.631266	0.731953	0.864812	1.12002	0.68161	1.46712	0.0708329
CL2918.Contig2_All	67 1572 hypothetical protein VITISV_035274 [Vitis vinifera]	18.73	3	8	56.2377	7.51807	0.608562	0.754876	0.963577	1.03231	0.681719	1.46688	0.0709278
Unigene14143_All	34 717 PREDICTED: 2-C-methyl-D-erythritol 2,4-cyclodiphosphate synthase, chloroplastic-like [Vitis vinifera]	11.84	1	2	24.0658	8.45557	0.69012	0.673377	1.03183	0.971983	0.681749	1.46682	0.0709535
CL11613.Contig3_All	418 891 minus strand PREDICTED: beta-glucosidase 42-like [Vitis vinifera]	44.94	1	1	18.0527	4.86865	0.644778	0.718964	0.750127	1.15587	0.681871	1.46655	0.0710599
CL9499.Contig3_All	118487880 gb|ABK95762.1| unknown [Populus trichocarpa]gi|118488755|gb|ABK96188.1| unknown [Populus trichocarpa]gi|222856683|gb|EEE94230.1| hypothetical protein POPTRDRAFT_716206 [Populus trichocarpa]	28.7	2	6	35.0109	7.62061	1.38367	1.33576	1.11234	0.900544	1.35972	0.735448	0.0710929
Unigene8869_All	95 1618 minus strand dehydroquinate dehydratase/shikimate:NADP oxidoreductase [Diospyros kaki]	15.35	1	4	54.8414	6.85889	1.21722	1.50196	0.969897	1.02688	1.35959	0.735516	0.071194
CL9635.Contig1_All	297746241 emb|CBI16297.3| unnamed protein product [Vitis vinifera]	6.46	3	4	90.951	7.1665	0.755416	0.608827	1.09558	0.915487	0.682121	1.46602	0.0712775
CL5151.Contig1_All	2 166 actin [Setaria italica]	78.18	2	1	6.10914	9.30518	0.676501	0.687789	1.04879	0.956955	0.682145	1.46596	0.0712983
CL9079.Contig1_All	147 296 minus strand PREDICTED: 26S protease regulatory subunit 6B homolog [Vitis vinifera]	42	1	1	5.43666	4.71631	0.661329	0.703709	1.01459	0.980259	0.682519	1.46516	0.0716248
CL10968.Contig1_All	4140003 pdb|1AE1|A Chain A, Tropinone Reductase-I Complex With Nadpgi|4140004|pdb|1AE1|B Chain B, Tropinone Reductase-I Complex With Nadpgi|424160|gb|AAA33281.1| tropinone reductase-I [Datura stramonium]	11.24	1	2	26.2784	6.66846	1.25983	1.45724	0.986319	1.01157	1.35853	0.736088	0.0720442
Unigene6453_All	222851461 gb|EEE89008.1| predicted protein [Populus trichocarpa]	15.43	1	1	18.4662	5.57959	0.499402	0.867349	0.932466	1.06005	0.683375	1.46332	0.0723773
CL10656.Contig1_All	193 1497 minus strand endo-beta-mannanase [Actinidia arguta]	28.51	2	9	49.9182	9.65674	0.780999	0.586023	1.0526	0.953523	0.683511	1.46303	0.0724971
Unigene25962_All	15077233 gb|AAK83088.1|AF290200_1 Pin1-type peptidyl-prolyl cis/trans isomerase [Malus x domestica]	31.25	3	1	8.62349	10.1987	0.615929	0.751918	0.883624	1.10334	0.683924	1.46215	0.0728622
CL11121.Contig1_All	258 878 minus strand unnamed protein product [Vitis vinifera]	37.2	1	4	22.986	9.11475	1.22776	1.48688	0.956276	1.0389	1.35732	0.736746	0.0730317
Unigene43031_All	2 202 PREDICTED: tubulin beta-1 chain-like [Cucumis sativus]	47.76	1	1	7.40361	5.90967	1.46229	1.25226	1.09715	0.91409	1.35727	0.736771	0.0730699
Unigene8924_All	207 809 PREDICTED: BAG family molecular chaperone regulator 5, mitochondrial-like [Fragaria vesca subsp. vesca]	4.48	1	1	22.8337	7.2251	1.33568	1.37813	0.984767	1.0137	1.3569	0.736972	0.0733726
CL10020.Contig1_All	170 1183 unnamed protein product [Vitis vinifera]	3.55	1	1	38.1164	6.91748	0.730313	0.638703	0.984419	1.01401	0.684508	1.4609	0.0733821
CL11039.Contig2_All	370 1563 minus strand hypothetical protein VITISV_020113 [Vitis vinifera]	17.59	2	3	43.8552	5.85889	0.686049	0.684141	0.902937	1.08092	0.685095	1.45965	0.0739077
CL2730.Contig1_All	223537630 gb|EEF39253.1| conserved hypothetical protein [Ricinus communis]	18.05	3	2	14.2463	6.26514	0.655803	0.715809	0.982425	1.01577	0.685806	1.45814	0.0745483
CL8388.Contig1_All	509 2209 PREDICTED: L-ascorbate oxidase-like [Vitis vinifera]	20.46	1	1	63.0448	8.00146	0.68162	0.691502	1.17338	0.846533	0.686561	1.45653	0.0752333
Unigene33276_All	139 1104 minus strand hypothetical protein PRUPE_ppa008660mg [Prunus persica]	6.83	1	2	35.2666	8.20654	1.24217	1.46675	0.971129	1.02579	1.35446	0.738301	0.0754021
Unigene2135_All	147 839 minus strand hypothetical protein PRUPE_ppa010349mg [Prunus persica]	14.72	1	2	24.564	5.16064	1.19778	1.51103	0.992929	1.00646	1.35441	0.738331	0.0754474
CL3717.Contig7_All	254 973 minus strand PREDICTED: vesicle-associated membrane protein 727-like [Glycine max]	22.5	12	1	27.5157	7.13721	0.76143	0.61241	0.90081	1.08811	0.68692	1.45577	0.0755604
Unigene37663_All	119 1717 minus strand PREDICTED: tonoplast dicarboxylate transporter-like [Fragaria vesca subsp. vesca]	1.5	1	1	57.2201	6.60986	1.28879	1.41606	1.02943	0.974117	1.35242	0.739413	0.077129
Unigene8631_All	294 1097 PREDICTED: short-chain type dehydrogenase/reductase-like [Glycine max]	24.25	1	5	27.9504	7.69385	0.691189	0.686506	1.02115	0.981424	0.688848	1.4517	0.0773393
CL11339.Contig3_All	164 1600 PREDICTED: patellin-4 isoform 1 [Vitis vinifera]	48.23	3	10	54.5441	5.2749	1.26697	1.43723	1.01699	0.985053	1.3521	0.73959	0.0774057
CL5616.Contig1_All	349 1608 minus strand PREDICTED: uncharacterized protein LOC100251089 [Vitis vinifera]	2.86	4	1	46.9022	8.52881	1.55021	1.15369	1.01857	0.983734	1.35195	0.739673	0.0775361
CL1637.Contig2_All	2 682 uncharacterized protein LOC100782924 [Glycine max]	33.92	6	2	24.2976	8.23584	0.739936	0.638538	0.94897	1.04523	0.689237	1.45088	0.0777023
Unigene32957_All	2 646 PREDICTED: d-3-phosphoglycerate dehydrogenase, chloroplastic-like [Glycine max]	28.84	1	2	23.1144	5.51611	1.26481	1.43864	1.00455	0.996166	1.35172	0.739796	0.0777299
Unigene16765_All	2 3136 PREDICTED: ABC transporter C family member 8-like [Vitis vinifera]	1.34	1	1	115.824	5.84619	0.695619	0.683314	1.21709	0.807788	0.689466	1.4504	0.0779172
Unigene29882_All	223528862 gb|EEF30863.1| catalytic, putative [Ricinus communis]	22.72	1	8	52.9451	6.96143	0.764406	0.614921	1.02878	0.974687	0.689664	1.44998	0.0781026
Unigene14296_All	302143920 emb|CBI23025.3| unnamed protein product [Vitis vinifera]	7.08	1	2	24.4544	9.59814	1.458	1.24404	1.02763	0.97528	1.35102	0.740181	0.0783373
CL2388.Contig1_All	150 1550 minus strand 3-hydroxy-3-methylglutaryl-CoA synthase [Camellia sinensis]	5.78	1	2	51.6477	7.29834	0.710694	0.669755	1.07362	0.934437	0.690224	1.4488	0.0786301
CL6104.Contig7_All	236 1426 minus strand PAE [Litchi chinensis]	57.68	8	16	43.7234	8.30908	0.728319	0.652307	1.00335	0.998247	0.690313	1.44862	0.0787142
CL11916.Contig5_All	296084555 emb|CBI25576.3| unnamed protein product [Vitis vinifera]	3.94	1	1	36.0675	6.50732	0.816878	0.563826	0.945627	1.04839	0.690352	1.44854	0.0787506
CL5315.Contig2_All	40 873 minus strand glutathione S-transferase 1 [Diospyros kaki]	7.55	2	2	31.395	8.1333	0.540798	0.840339	1.04106	0.963803	0.690568	1.44808	0.0789557
CL13726.Contig1_All	30 1271 minus strand PREDICTED: transketolase, chloroplastic-like [Vitis vinifera]	13.04	1	2	45.3598	7.10791	0.601936	0.780654	1.08882	0.896623	0.691295	1.44656	0.0796464
CL12024.Contig1_All	222852269 gb|EEE89816.1| predicted protein [Populus trichocarpa]	18.75	1	2	18.2455	6.34131	1.31786	1.3804	1.14297	0.873479	1.34913	0.741218	0.0799879
Unigene37889_All	98 886 uncharacterized protein LOC100274491 [Zea mays]	20.91	1	2	29.2515	5.04639	0.731317	0.652324	1.00491	0.995177	0.691821	1.44546	0.0801494
Unigene8913_All	40 1494 PREDICTED: uncharacterized protein LOC100241465 [Vitis vinifera]	6.19	1	2	54.9645	6.39209	1.39816	1.29927	0.961024	1.03238	1.34871	0.741447	0.0803559
CL6287.Contig1_All	296082227 emb|CBI21232.3| unnamed protein product [Vitis vinifera]	3.84	5	2	111.728	5.36377	0.670811	0.713746	0.81273	1.15135	0.692278	1.44451	0.0805889
CL10995.Contig4_All	175 306 minus strand PREDICTED: non-specific lipid-transfer protein-like [Solanum lycopersicum]	18.18	3	1	4.84462	9.18799	0.572924	0.812101	1.00526	0.995535	0.692513	1.44402	0.0808152
CL2755.Contig3_All	455 679 minus strand PREDICTED: uncharacterized protein LOC101254708 [Solanum lycopersicum]	20	8	1	8.78916	4.24658	0.628699	0.756452	0.695561	1.27002	0.692575	1.44389	0.0808754
CL11257.Contig1_All	248 1054 PREDICTED: E3 ubiquitin-protein ligase BRE1-like 2-like [Vitis vinifera]	10.04	2	2	30.2196	6.75635	1.48755	1.20856	1.0941	0.916675	1.34806	0.741808	0.0809384
Unigene64801_All	1 201 PREDICTED: UDP-glycosyltransferase 85A1-like [Vitis vinifera]	32.84	1	1	7.47089	9.94971	0.751914	0.633486	0.928952	1.06317	0.6927	1.44363	0.0809957
CL2508.Contig13_All	223550435 gb|EEF51922.1| zinc ion binding protein, putative [Ricinus communis]	4.05	7	1	46.0838	6.7417	0.665887	0.72008	0.965538	1.03074	0.692983	1.44304	0.0812705
CL8806.Contig2_All	108 680 minus strand PREDICTED: transmembrane emp24 domain-containing protein 10-like [Vitis vinifera]	18.32	4	2	21.0727	6.93213	0.694146	0.692337	0.966062	1.02163	0.693242	1.4425	0.0815211
CL4252.Contig2_All	271 1155 minus strand xyloglucan endotransglucosylase/hydrolase [Diospyros kaki]	11.86	2	2	34.0392	7.76709	0.778671	0.608158	1.0473	0.958272	0.693414	1.44214	0.0816891
CL3058.Contig2_All	61 1284 minus strand hypothetical protein VITISV_037210 [Vitis vinifera]	7.35	4	1	45.2478	8.39697	0.753856	0.633061	1.23198	0.794537	0.693458	1.44205	0.0817319
CL10722.Contig1_All	407 3967 PREDICTED: putative phospholipid-transporting ATPase 8-like [Glycine max]	1.85	3	2	134.737	6.91748	1.36257	1.33	1.08309	0.925719	1.34629	0.742783	0.0825254
CL8059.Contig5_All	147867252 emb|CAN81194.1| hypothetical protein VITISV_022853 [Vitis vinifera]gi|297745390|emb|CBI40470.3| unnamed protein product [Vitis vinifera]	16.07	5	1	11.9571	4.66553	1.45515	1.23735	1.02324	0.979603	1.34625	0.742802	0.0825573
Unigene18128_All	199 669 PREDICTED: universal stress protein YxiE-like [Vitis vinifera]	4.46	1	1	17.0528	8.67529	0.597996	0.790665	1.10927	0.903337	0.69433	1.44024	0.0825851
CL8832.Contig1_All	843 4100 hypothetical protein PRUPE_ppa000517mg [Prunus persica]	2.21	1	1	119.359	5.89697	0.57689	0.811929	1.12034	0.893536	0.69441	1.44007	0.082663
Unigene17535_All	222867323 gb|EEF04454.1| predicted protein [Populus trichocarpa]	17.7	1	7	47.8865	6.02393	0.750996	0.637891	1.04491	0.960284	0.694443	1.44	0.0826964
CL8423.Contig1_All	297735050 emb|CBI17412.3| unnamed protein product [Vitis vinifera]	4.09	1	2	71.3481	5.52881	1.29482	1.39721	1.03546	0.958599	1.34601	0.742934	0.0827736
Unigene66382_All	31 1260 minus strand PREDICTED: GC-rich sequence DNA-binding factor 1-like [Vitis vinifera]	3.17	3	1	43.8042	6.26514	1.45043	1.24147	1.09077	0.919752	1.34595	0.742972	0.0828353
Unigene10519_All	19 1146 minus strand PREDICTED: uncharacterized protein LOC101261448 [Solanum lycopersicum]	7.98	1	2	41.0304	9.48096	0.704956	0.68486	1.081	0.928406	0.694908	1.43904	0.0831545
CL68.Contig6_All	296085216 emb|CBI28711.3| unnamed protein product [Vitis vinifera]	6.43	1	1	18.3276	5.17334	1.46908	1.222	0.900168	1.08868	1.34554	0.743195	0.0832025
CL3324.Contig4_All	284 1924 minus strand PREDICTED: serine/threonine-protein kinase SRPK1 [Vitis vinifera]	1.46	1	1	61.7367	6.25244	0.674002	0.716077	0.965511	1.03077	0.69504	1.43877	0.0832844
CL7308.Contig2_All	180 1403 hypothetical protein PRUPE_ppa006391mg [Prunus persica]	4.41	1	1	44.3875	6.56592	0.94556	1.7448	1.00256	0.997929	1.34518	0.743394	0.0835309
Unigene21979_All	143 1702 minus strand 5-enolpyruvylshikimate 3-phosphate synthase [Camptotheca acuminata]	26.35	1	13	55.5395	7.75244	1.39127	1.29779	0.956641	1.03863	1.34453	0.743754	0.0841273
CL181.Contig31_All	297739794 emb|CBI29976.3| unnamed protein product [Vitis vinifera]	5.5	2	1	66.555	7.03467	0.628947	0.763714	0.816637	1.16271	0.696331	1.4361	0.0845696
CL2156.Contig13_All	344 670 minus strand PREDICTED: uncharacterized protein LOC100256775 [Vitis vinifera]	18.35	4	2	12.0195	9.86182	1.19696	1.49085	0.99699	1.00287	1.3439	0.7441	0.0847031
CL1093.Contig3_All	223545415 gb|EEF46920.1| heat shock protein 70 (HSP70)-interacting protein, putative [Ricinus communis]	4.04	1	2	81.6289	5.75732	0.691421	0.701533	0.91693	1.0738	0.696477	1.4358	0.0847162
CL10916.Contig1_All	395 1666 E3 ubiquitin-protein ligase RGLG2 OS=Arabidopsis thaliana GN=RGLG2 PE=1 SV=1	4.25	2	1	46.6728	6.02393	1.19853	1.48767	0.928416	1.06364	1.3431	0.744546	0.0854488
Unigene10203_All	65 1033 minus strand PREDICTED: uncharacterized protein LOC100250482 [Vitis vinifera]	2.48	1	1	37.2447	5.03369	0.557868	0.837138	0.931983	1.06048	0.697503	1.43369	0.0857505
Unigene33402_All	297736110 emb|CBI24148.3| unnamed protein product [Vitis vinifera]	5.44	1	2	39.3602	9.40771	0.823152	0.572438	0.996308	0.969647	0.697795	1.43309	0.0860467
CL5502.Contig1_All	558 2330 PREDICTED: protein BONZAI 3-like [Vitis vinifera]	11.17	3	1	65.1502	6.58057	1.41787	1.26688	1.03333	0.970556	1.34237	0.744949	0.0861264
Unigene33127_All	255671353 dbj|BAP10W427.2| Os02g0816500 [Oryza sativa Japonica Group]	31.33	2	3	9.4759	8.42627	1.07144	1.61097	0.997973	1.00199	1.3412	0.745599	0.0872268
CL7936.Contig1_All	2244 2768 hypothetical protein PRUPE_ppa000118mg [Prunus persica]	14.29	1	2	20.0861	5.17334	1.40876	1.27274	1.04082	0.964021	1.34075	0.74585	0.0876541
CL150.Contig5_All	223529961 gb|EEF31888.1| proliferation-associated 2g4, putative [Ricinus communis]	27.64	3	1	43.8107	6.69775	1.29677	1.38217	0.91056	1.07908	1.33947	0.746562	0.0888744
Unigene12735_All	222860338 gb|EEE97885.1| hypothetical protein POPTRDRAFT_834003 [Populus trichocarpa]	10.77	2	1	14.4508	8.99756	1.41102	1.26731	1.21314	0.811288	1.33917	0.746733	0.0891692
CL5144.Contig1_All	82 261 uncharacterized protein LOC100499736 [Glycine max]	31.67	4	2	6.42138	7.34229	1.10124	1.57667	1.00968	0.991386	1.33895	0.746853	0.0893764
CL8627.Contig2_All	3 1403 hexokinase 6 [Nicotiana tabacum]	4.5	2	2	50.8169	6.32861	1.25536	1.42205	0.983728	1.01462	1.33871	0.74699	0.0896136
CL8670.Contig2_All	159 1214 PREDICTED: peroxidase 12-like [Fragaria vesca subsp. vesca]	27.27	3	8	38.2432	5.74463	0.778459	0.624239	0.989124	1.00982	0.701349	1.42582	0.0897178
CL4326.Contig6_All	152 1831 minus strand hypothetical protein PRUPE_ppa003518mg [Prunus persica]	27.5	10	2	61.0099	6.53662	1.43282	1.24432	1.01633	0.985724	1.33857	0.747066	0.089745
Unigene26237_All	117 1247 hypothetical protein PRUPE_ppa007218mg [Prunus persica]	6.1	1	1	41.8091	6.46826	0.720312	0.682631	1.0056	0.995021	0.701472	1.42557	0.0898466
CL3623.Contig1_All	512 2401 PREDICTED: vacuolar-sorting receptor 3-like [Vitis vinifera]	8.73	3	2	69.8717	5.36377	0.749507	0.654256	1.06516	0.942448	0.701882	1.42474	0.0902788
Unigene22238_All	355523785 gb|AET04239.1| 14-3-3-like protein gf14-6 [Medicago truncatula]	11.27	1	1	8.088	6.27783	1.12987	1.54567	1.01716	0.984973	1.33777	0.747511	0.090519
Unigene21909_All	147812436 emb|CAN67769.1| hypothetical protein VITISV_039237 [Vitis vinifera]gi|296081071|emb|CBI18265.3| unnamed protein product [Vitis vinifera]	5.43	1	1	45.1196	8.51416	0.760778	0.643583	0.990259	1.00883	0.702181	1.42413	0.090595
Unigene21427_All	127 1443 PREDICTED: uncharacterized protein LOC100250322 [Vitis vinifera]	1.59	1	1	49.4566	6.48096	1.47568	1.19969	1.19601	0.82543	1.33769	0.74756	0.0906038
CL3856.Contig1_All	297741476 emb|CBI32608.3| unnamed protein product [Vitis vinifera]	9.35	1	1	15.327	9.75928	0.619832	0.785096	1.02196	0.98073	0.702464	1.42356	0.0908951
Unigene14290_All	271 747 minus strand unnamed protein product [Vitis vinifera]	4.4	1	1	16.7837	6.91748	1.18882	1.48568	1.06781	0.940101	1.33725	0.747805	0.0910325
CL427.Contig7_All	297735244 emb|CBI17606.3| unnamed protein product [Vitis vinifera]	5.14	2	1	35.3604	5.60498	1.257	1.417	0.968854	1.0278	1.337	0.747942	0.0912717
CL9980.Contig2_All	223547113 gb|EEF48610.1| conserved hypothetical protein [Ricinus communis]	10.65	1	1	18.1602	6.25244	0.682161	0.723761	0.868194	1.11702	0.702961	1.42255	0.0914241
CL6138.Contig1_All	295 1794 minus strand PREDICTED: uncharacterized protein LOC100267372 [Vitis vinifera]	4.2	2	1	57.3733	9.1001	1.54262	1.13107	1.0583	0.948217	1.33684	0.74803	0.0914267
CL1588.Contig8_All	943 1638 hypothetical protein PRUPE_ppa010626mg [Prunus persica]	21.98	5	3	26.1935	4.76709	1.07518	1.59836	1.03014	0.972702	1.33677	0.748071	0.0914995
Unigene22206_All	666 2927 minus strand PREDICTED: subtilisin-like protease-like isoform 1 [Vitis vinifera]	6.63	1	3	79.2038	7.12256	0.71075	0.695693	1.11191	0.901012	0.703222	1.42203	0.0917025
CL9.Contig1_All	302142754 emb|CBI19957.3| unnamed protein product [Vitis vinifera]	3.6	2	1	30.6988	8.57275	1.638	1.03508	1.15707	0.860983	1.33654	0.748199	0.0917233
Unigene9112_All	1842115 gb|AAB47571.1| non-phosphorylating glyceraldehyde dehydrogenase [Nicotiana plumbaginifolia]	30.04	1	6	53.0593	6.78564	1.36519	1.30693	0.989624	1.00939	1.33606	0.74847	0.0922009
CL2934.Contig3_All	239 1459 minus strand PREDICTED: IAA-amino acid hydrolase ILR1-like 6-like [Vitis vinifera]	4.42	1	1	44.4226	6.26514	0.732006	0.676812	1.04454	0.960723	0.704409	1.41963	0.092979
CL8364.Contig2_All	223532637 gb|EEF34423.1| conserved hypothetical protein [Ricinus communis]	3.46	3	1	41.4722	8.646	0.777983	0.632218	1.01946	0.982946	0.7051	1.41824	0.0937286
CL1469.Contig18_All	279 1415 alcohol dehydrogenase 1 [Diospyros kaki]	27.18	12	1	41.6122	7.12256	1.24109	1.42717	0.884311	1.10047	1.33413	0.749551	0.0941215
Unigene8683_All	413951984 gb|AFW84633.1| heat shock protein1 [Zea mays]	50.85	3	1	38.8439	6.93213	0.677329	0.733783	1.08769	0.92248	0.705556	1.41732	0.0942259
Unigene12971_All	161 1084 minus strand PREDICTED: uncharacterized protein At4g06744-like [Solanum lycopersicum]	24.68	1	8	33.6115	6.97607	1.40909	1.25863	1.0322	0.971659	1.33386	0.749706	0.0943992
CL5399.Contig1_All	297736958 emb|CBI26159.3| unnamed protein product [Vitis vinifera]	3.21	1	1	39.9098	6.46826	1.20157	1.46477	1.0856	0.92433	1.33317	0.75009	0.095089
Unigene18458_All	223536908 gb|EEF38546.1| conserved hypothetical protein [Ricinus communis]	20	5	2	12.4284	9.33447	0.658628	0.75488	1.02796	0.975414	0.706754	1.41492	0.0955421
Unigene24627_All	222867394 gb|EEF04525.1| white-brown-complex ABC transporter family [Populus trichocarpa]	0.81	1	1	81.826	9.02686	0.700752	0.712764	0.803468	1.17439	0.706758	1.41491	0.0955466
CL7850.Contig2_All	1438075 gb|AAB04095.1| phospholipase D [Ricinus communis]	20	2	2	11.67	7.1958	1.43495	1.23037	0.994229	1.00531	1.33266	0.750379	0.0956108
CL268.Contig1_All	32 2611 minus strand PREDICTED: uncharacterized protein LOC100242503 [Vitis vinifera]	1.4	2	1	97.3845	7.88428	1.3829	1.28133	1.03473	0.969417	1.33211	0.750686	0.0961664
CL1155.Contig7_All	6 347 hypothetical protein VITISV_004050 [Vitis vinifera]	14.04	1	1	13.0057	7.41553	0.760069	0.654727	1.02362	0.979263	0.707398	1.41363	0.0962556
CL988.Contig1_All	9 362 hypothetical protein PRUPE_ppa010412mg [Prunus persica]	65.25	1	5	13.5199	6.63916	0.603577	0.812349	1.01716	0.984901	0.707963	1.4125	0.0968855
Unigene34224_All	106 1260 minus strand hypothetical protein PRUPE_ppa006884mg [Prunus persica]	33.51	1	9	43.6172	7.48877	0.701574	0.71455	0.995826	1.0039	0.708062	1.41231	0.096996
CL12946.Contig1_All	223543552 gb|EEF45082.1| serine carboxypeptidase, putative [Ricinus communis]	15.89	2	5	50.337	5.37646	0.782934	0.634	1.03209	0.971093	0.708467	1.4115	0.09745
Unigene36456_All	258 1271 minus strand PREDICTED: hyoscyamine 6-dioxygenase-like [Fragaria vesca subsp. vesca]	12.13	3	4	38.6839	6.43018	0.690495	0.726716	0.973607	1.02359	0.708605	1.41122	0.0976049
Unigene37099_All	440 652 minus strand unnamed protein product [Vitis vinifera]	26.76	1	1	8.29062	9.94971	0.573345	0.844155	0.717719	1.25039	0.70875	1.41094	0.0977674
Unigene33864_All	64 453 PREDICTED: dual specificity phosphatase Cdc25-like [Solanum lycopersicum]	6.92	1	1	14.3704	8.83643	1.0677	1.59305	1.05198	0.954129	1.33037	0.751668	0.0979598
CL10469.Contig4_All	147 1532 minus strand cysteine protease Cp6 [Actinidia deliciosa]	10.82	2	3	50.7679	4.89404	0.646169	0.772152	1.02483	0.978194	0.70916	1.41012	0.0982305
Unigene7305_All	4 1062 unnamed protein product [Vitis vinifera]	3.4	5	1	39.3529	7.7085	1.6427	1.0169	1.64709	0.42668	1.3298	0.751993	0.0985563
CL2389.Contig3_All	149 943 minus strand PREDICTED: protein THYLAKOID FORMATION1, chloroplastic [Vitis vinifera]	4.91	2	1	29.9993	8.88037	0.62915	0.790038	0.955751	1.03942	0.709594	1.40926	0.0987211
Unigene3276_All	83 493 minus strand Heat shock 70 kDa protein OS=Daucus carota GN=HSP70 PE=3 SV=1	5.11	1	1	15.721	5.23682	1.47371	1.18427	1.18399	0.837126	1.32899	0.752448	0.0993994
CL4182.Contig5_All	302143220 emb|CBI20515.3| unnamed protein product [Vitis vinifera]	1.03	3	1	114.045	7.35693	1.58724	1.06979	0.959475	1.02462	1.32851	0.752721	0.0999057
Unigene18507_All	138 554 PREDICTED: lipid transfer-like protein VAS-like isoform 2 [Solanum lycopersicum]	7.19	1	1	14.1269	6.43018	0.840116	0.582677	1.06111	0.946031	0.711397	1.40569	0.100783
Unigene8750_All	104 1273 hypothetical protein PRUPE_ppa006884mg [Prunus persica]	24.62	1	6	43.6232	6.34131	1.26793	1.38738	0.921213	1.07002	1.32765	0.753209	0.100816
CL6983.Contig2_All	73 894 PREDICTED: F-actin-capping protein subunit alpha-like isoform 1 [Solanum lycopersicum]	7.3	2	1	30.91	4.69092	0.821359	0.60165	0.775181	1.19946	0.711504	1.40547	0.100907
CL9862.Contig2_All	412 612 minus strand PREDICTED: 31 kDa ribonucleoprotein, chloroplastic-like [Vitis vinifera]	20.9	1	1	7.44866	4.17041	1.28439	1.37073	1.06441	0.943107	1.32756	0.753262	0.100916
CL1379.Contig18_All	347 1600 molecular chaperone [Ricinus communis]	24.16	8	1	46.5069	6.48096	0.676739	0.746835	0.888001	1.09644	0.711787	1.40491	0.101234
CL11050.Contig2_All	205 5922 PREDICTED: LOW QUALITY PROTEIN: E3 ubiquitin-protein ligase listerin-like [Vitis vinifera]	1.05	1	2	213.821	5.84619	1.22588	1.42858	0.950303	1.04424	1.32723	0.753449	0.101266
Unigene34120_All	80 1087 PREDICTED: probable carboxylesterase 17-like isoform 1 [Solanum lycopersicum]	21.73	1	4	37.227	5.68115	0.69703	0.726825	1.06385	0.943601	0.711928	1.40464	0.101397
Unigene335_All	111 1844 minus strand PREDICTED: anaphase-promoting complex subunit 8 [Vitis vinifera]	2.42	3	1	67.0961	6.68311	0.76619	0.65786	0.977329	1.02029	0.712025	1.40444	0.10151
Unigene432_All	254 886 PREDICTED: 23 kDa jasmonate-induced protein-like [Cucumis sativus]	7.11	1	1	24.0236	6.78564	0.733606	0.690545	0.962777	1.03319	0.712075	1.40435	0.101568
CL10218.Contig2_All	187 624 Protein disulfide isomerase-like 1-6 OS=Arabidopsis thaliana GN=PDIL1-6 PE=1 SV=1	52.05	1	1	16.2895	7.44482	0.726645	0.697763	0.867499	1.11763	0.712204	1.40409	0.101717
Unigene14276_All	223547265 gb|EEF48760.1| 2,4-dienoyl-CoA reductase, putative [Ricinus communis]	15.15	2	4	31.7097	9.23193	0.72013	0.704406	0.966164	1.03019	0.712268	1.40397	0.101791
CL9966.Contig1_All	222852927 gb|EEE90474.1| predicted protein [Populus trichocarpa]	10.82	3	4	65.4749	5.77002	0.755134	0.669832	1.10063	0.911004	0.712483	1.40354	0.102042
CL6036.Contig3_All	297735785 emb|CBI18472.3| unnamed protein product [Vitis vinifera]	7.97	1	4	65.3246	7.06396	0.795467	0.629755	1.04571	0.9592	0.712611	1.40329	0.10219
Unigene54021_All	30 581 PREDICTED: arogenate dehydratase/prephenate dehydratase 2, chloroplastic-like [Solanum lycopersicum]	9.24	2	1	20.3884	5.24951	0.687381	0.738125	0.921782	1.06952	0.712753	1.40301	0.102356
CL6498.Contig3_All	561 3242 unnamed protein product [Vitis vinifera]	1.45	2	1	100.23	8.48486	1.2663	1.38607	1.00319	0.997374	1.32619	0.754042	0.102383
CL3068.Contig5_All	1 210 minus strand unnamed protein product [Vitis vinifera]	45.71	1	2	7.59886	8.1626	0.813323	0.612571	0.956268	1.03892	0.712947	1.40263	0.102583
CL1857.Contig13_All	297733828 emb|CBI15075.3| unnamed protein product [Vitis vinifera]	5.12	1	2	57.8815	9.49561	0.728917	0.697641	0.962667	1.03329	0.713279	1.40198	0.102972
Unigene28470_All	204 2330 minus strand PREDICTED: uncharacterized protein LOC100259547 [Vitis vinifera]	4.51	1	3	80.7177	6.31592	1.36812	1.28215	1.03615	0.96816	1.32514	0.754638	0.103514
Unigene52882_All	202 996 unnamed protein product [Vitis vinifera]	3.77	3	1	28.4594	6.55127	0.755126	0.672398	0.838075	1.14371	0.713762	1.40103	0.10354
CL2735.Contig5_All	178 2781 minus strand starch branching enzyme II [Ipomoea batatas]	18.32	9	14	99.1155	5.73193	1.32797	1.32174	0.980376	1.01759	1.32485	0.7548	0.103823
Unigene25298_All	151335776 gb|ABS00393.1| cytochrome P450 hydroxylase [Hyoscyamus muticus]	2.27	1	1	54.7077	8.07471	0.507769	0.920307	0.766557	1.2071	0.714038	1.40049	0.103865
Unigene23500_All	296086099 emb|CBI31540.3| unnamed protein product [Vitis vinifera]	18.45	1	3	25.1799	5.46533	1.43927	1.21002	1.13907	0.876447	1.32464	0.754919	0.104051
CL4680.Contig1_All	1029 1226 minus strand hypothetical protein ZEAMMB73_808459 [Zea mays]	15.15	1	1	8.0913	9.17334	0.688424	0.740113	1.06749	0.940377	0.714268	1.40003	0.104138
Unigene14368_All	296085201 emb|CBI28696.3| unnamed protein product [Vitis vinifera]	6.32	1	1	20.3722	7.43018	1.26688	1.38146	1.07852	0.930608	1.32417	0.755191	0.104571
CL11916.Contig3_All	296084555 emb|CBI25576.3| unnamed protein product [Vitis vinifera]	14.22	2	2	49.0551	5.40186	1.4229	1.22497	0.980042	1.01784	1.32394	0.755324	0.104825
CL9456.Contig3_All	246 1613 hypothetical protein PRUPE_ppa003545mg [Prunus persica]	7.46	4	2	50.9302	6.99072	1.28099	1.36685	0.994958	0.999851	1.32392	0.755332	0.10484
CL2702.Contig2_All	511 3879 minus strand PREDICTED: uncharacterized protein LOC100266729 [Vitis vinifera]	1.78	10	2	124.633	5.75732	1.43245	1.2148	0.989961	1.00836	1.32363	0.755501	0.105165
CL4049.Contig1_All	2434 3573 minus strand PREDICTED: lipoyl synthase, mitochondrial-like [Solanum lycopersicum]	8.95	1	2	41.786	7.66455	1.46287	1.18429	0.955577	1.03957	1.32358	0.755525	0.105213
Unigene6062_All	11 904 unnamed protein product [Vitis vinifera]	6.04	1	1	34.0156	9.15869	0.716382	0.714682	1.02436	0.978605	0.715532	1.39756	0.105642
Unigene37223_All	89 1285 minus strand PREDICTED: uncharacterized protein LOC101266881 [Solanum lycopersicum]	2.76	1	1	45.0141	9.36377	0.795397	0.636823	0.95755	1.03782	0.71611	1.39643	0.106335
CL1680.Contig15_All	106 1887 PREDICTED: putative phagocytic receptor 1b-like [Solanum lycopersicum]	8.25	7	2	68.1568	7.63525	0.724283	0.70858	1.00942	0.991849	0.716432	1.39581	0.106723
Unigene18258_All	196 1092 PREDICTED: histidine protein methyltransferase 1 homolog [Vitis vinifera]	6.69	1	1	32.8617	6.52197	1.43027	1.21405	0.738285	1.23216	1.32216	0.756338	0.106783
Unigene30437_All	223536775 gb|EEF38416.1| glutathione s-transferase, putative [Ricinus communis]	24.46	1	2	20.6158	6.34131	1.17689	1.4671	0.941662	1.0508	1.322	0.756432	0.106966
Unigene29585_All	92 1324 PREDICTED: BAG family molecular chaperone regulator 7-like [Solanum lycopersicum]	21.65	1	7	46.6064	9.23193	1.49561	1.14824	0.927739	1.06424	1.32192	0.756473	0.107046
CL8923.Contig1_All	297734431 emb|CBI15678.3| unnamed protein product [Vitis vinifera]	5.88	1	1	35.8813	5.23682	1.17732	1.46638	0.920912	1.06109	1.32185	0.756515	0.107128
Unigene18515_All	111 584 minus strand PREDICTED: major allergen Pru ar 1 [Vitis vinifera]	24.05	1	2	16.9507	5.03369	0.763613	0.670446	1.00835	0.992793	0.71703	1.39464	0.107447
CL3227.Contig2_All	223534100 gb|EEF35817.1| conserved hypothetical protein [Ricinus communis]	2.16	3	1	51.621	4.88135	0.6542	0.780117	1.06172	0.945491	0.717159	1.39439	0.107603
Unigene36324_All	163 1146 minus strand hypothetical protein PRUPE_ppa008497mg [Prunus persica]	8.84	1	2	36.3202	7.75244	0.806439	0.628078	1.0396	0.9648	0.717258	1.3942	0.107724
CL13120.Contig1_All	347 1780 PREDICTED: diacylglycerol kinase iota-like [Solanum lycopersicum]	22.59	2	6	53.6773	6.65381	0.696347	0.738768	0.968278	1.02831	0.717558	1.39362	0.108089
CL7501.Contig1_All	73 1161 unnamed protein product [Vitis vinifera]	11.85	2	3	39.796	6.40479	0.740602	0.694886	0.997933	1.00203	0.717744	1.39325	0.108316
CL7494.Contig1_All	1561577 emb|CAA69420.1| spermidine synthase 1 [Datura stramonium]	20.83	1	2	34.2773	5.21143	1.37311	1.26606	1.04722	0.957767	1.31959	0.757813	0.109674
CL2912.Contig1_All	2982249 gb|AAC32112.1| probable 60S ribosomal protein L15 [Picea mariana]	10.34	2	1	24.1191	11.3853	1.33547	1.30367	0.894271	1.09391	1.31957	0.757821	0.109691
Unigene9167_All	189096138 pdb|3BBO|P Chain P, Homology Model For The Spinach Chloroplast 50s Subunit Fitted To 9.4a Cryo-Em Map Of The 70s Chlororibosomegi|3298443|dbj|BAA31512.1| chloroplast ribosomal protein L17 [Nicotiana tabacum]	6.34	1	1	23.0215	11.3853	1.37498	1.26409	0.848244	1.1347	1.31954	0.757843	0.109733
Unigene1374_All	54 1466 minus strand PREDICTED: uncharacterized protein LOC100241221 [Vitis vinifera]	4.03	1	1	50.0999	9.24658	1.48935	1.14892	1.05795	0.947261	1.31914	0.758072	0.110187
Unigene37771_All	49 459 unnamed protein product [Vitis vinifera]	22.63	4	3	15.7193	11.356	0.546862	0.892798	0.904979	1.08438	0.71983	1.38922	0.110887
Unigene10062_All	182 2098 PREDICTED: wall-associated receptor kinase-like 4-like [Vitis vinifera]	2.19	1	1	69.9633	6.93213	0.859685	0.580933	1.20088	0.822156	0.720309	1.38829	0.111484
Unigene34160_All	297736976 emb|CBI26177.3| unnamed protein product [Vitis vinifera]	1.96	1	1	45.1472	7.34229	1.40785	1.22734	0.951931	1.0428	1.31759	0.758961	0.111958
CL5997.Contig1_All	318 1334 minus strand mitogen-activated protein kinase kinase [Solanum tuberosum]	5.31	2	2	37.6903	8.6167	0.683485	0.758843	0.846898	1.11382	0.721164	1.38665	0.112556
CL5176.Contig3_All	59 1882 hypothetical protein PRUPE_ppa001780mg [Prunus persica]	5.43	2	2	66.5697	5.98584	1.26149	1.3705	1.09129	0.913889	1.316	0.75988	0.11381
Unigene23445_All	740 1057 minus strand unnamed protein product [Vitis vinifera]	8.49	4	1	11.8691	5.8335	0.694622	0.750581	1.05322	0.953021	0.722601	1.38389	0.114377
Unigene20186_All	2 427 minus strand PREDICTED: importin-5-like, partial [Cucumis sativus]	4.23	1	1	15.5107	5.05908	0.770269	0.675118	0.882977	1.10392	0.722694	1.38371	0.114494
CL7363.Contig2_All	178 1287 minus strand CBL-interacting protein kinase 01 [Vitis vinifera]	8.11	1	2	41.793	8.71924	1.33447	1.29625	0.931277	1.06111	1.31536	0.76025	0.114559
Unigene37331_All	60 1604 PREDICTED: glucose-1-phosphate adenylyltransferase small subunit, chloroplastic-like isoform 1 [Glycine max]	8.35	1	4	56.4068	6.80029	1.4418	1.18885	1.0291	0.974408	1.31532	0.76027	0.114601
CL1122.Contig4_All	223538342 gb|EEF39949.1| Alpha-expansin 1 precursor, putative [Ricinus communis]	3.66	2	1	26.3125	8.30908	0.827463	0.61891	0.980128	1.01781	0.723186	1.38277	0.115124
Unigene34079_All	120 830 minus strand hypothetical protein PRUPE_ppa009037m1g, partial [Prunus persica]	15.61	1	3	26.9726	5.03369	0.625757	0.82101	1.01925	0.983134	0.723383	1.38239	0.115376
CL12992.Contig1_All	297741579 emb|CBI32711.3| unnamed protein product [Vitis vinifera]	24.14	2	5	29.17	5.2876	1.44567	1.18326	1.03097	0.972175	1.31446	0.760766	0.115611
CL1635.Contig18_All	252 4640 minus strand hypothetical protein PRUPE_ppa000212mg [Prunus persica]	4.65	7	1	164.954	7.48877	0.734511	0.713684	1.02226	0.958665	0.724098	1.38103	0.116296
CL10329.Contig1_All	2 574 vegetative storage protein [Litchi chinensis]	21.99	1	3	20.6764	5.47803	1.40834	1.21893	1.20859	0.815158	1.31363	0.761247	0.116599
CL11201.Contig1_All	147782754 emb|CAN70573.1| hypothetical protein VITISV_027129 [Vitis vinifera]	18.13	1	2	17.7177	4.79248	1.42044	1.20656	0.951384	1.04329	1.3135	0.761323	0.116755
CL3012.Contig1_All	222855304 gb|EEE92851.1| predicted protein [Populus trichocarpa]	16.41	1	1	22.0872	7.81104	0.749229	0.700064	1.02363	0.979256	0.724646	1.37998	0.117006
Unigene1559_All	39 455 uncharacterized protein LOC100305752 [Glycine max]	5.76	1	1	14.2933	9.49561	1.36493	1.26159	1.21907	0.80603	1.31326	0.761466	0.117049
CL5787.Contig1_All	189 1772 PREDICTED: TOM1-like protein 2-like [Vitis vinifera]	7.95	3	3	57.5222	5.42725	0.731265	0.718594	0.916749	1.07398	0.72493	1.37944	0.117374
Unigene6206_All	296087727 emb|CBI34983.3| unnamed protein product [Vitis vinifera]	16.33	1	2	21.64	5.8335	0.635428	0.815322	0.919347	1.07088	0.725375	1.3786	0.117955
CL210.Contig56_All	117165712 dbj|BAF36056.1| calreticulin-1 [Glycine max]	49.78	15	2	25.7539	4.34814	1.53096	1.0929	1.00842	0.992737	1.31193	0.762236	0.118643
Unigene9951_All	258 1985 minus strand hypothetical protein PRUPE_ppa003462mg [Prunus persica]	3.82	7	2	64.4988	6.49365	1.42488	1.19892	1.00002	1.00018	1.3119	0.762253	0.118679
CL12874.Contig1_All	82 1407 minus strand unnamed protein product [Vitis vinifera]	3.17	1	1	48.4066	7.40088	1.32051	1.30324	0.925395	1.06632	1.31187	0.762268	0.118709
CL3555.Contig1_All	297740207 emb|CBI30389.3| unnamed protein product [Vitis vinifera]	6.09	2	1	56.549	8.77783	1.40741	1.21612	0.720186	1.2482	1.31176	0.762333	0.118844
CL5579.Contig1_All	249 1190 hypothetical protein PRUPE_ppa008763mg [Prunus persica]	3.82	1	1	35.2346	6.12549	0.693837	0.758525	0.936627	1.05637	0.726181	1.37707	0.119011
Unigene2383_All	20141760 sp|P49215.3|RS17_SOLLC RecName: Full=40S ribosomal protein S17gi|5758304|gb|AAD50774.1|AF161704_1 40S ribosomal protein S17 [Solanum lycopersicum]	30.66	1	1	15.4353	9.87646	1.29225	1.33065	1.03143	0.972345	1.31145	0.762514	0.11922
Unigene33034_All	494 805 PREDICTED: probable inactive purple acid phosphatase 1-like [Fragaria vesca subsp. vesca]	13.46	1	1	11.5667	6.90283	1.26941	1.35336	1.06439	0.942904	1.31138	0.762554	0.119305
CL4613.Contig1_All	2 508 PREDICTED: uncharacterized protein LOC100797280 [Glycine max]	6.51	2	1	19.0278	5.23682	0.726445	0.726452	1.03675	0.967622	0.726448	1.37656	0.119363
Unigene26305_All	189 743 minus strand PREDICTED: thioredoxin X, chloroplastic-like [Fragaria vesca subsp. vesca]	5.95	1	1	20.6731	9.46631	1.12766	1.49494	0.956526	1.03873	1.3113	0.762602	0.119404
CL776.Contig13_All	617 3019 PREDICTED: protein MEI2-like 2-like [Vitis vinifera]	3.12	11	2	87.7352	6.58057	1.37757	1.24483	0.977048	1.01976	1.3112	0.762658	0.119522
CL13458.Contig1_All	297742333 emb|CBI34482.3| unnamed protein product [Vitis vinifera]	1.84	2	1	42.5231	5.03369	1.24868	1.37281	1.0629	0.944447	1.31074	0.762927	0.120084
CL2822.Contig3_All	223547380 gb|EEF48875.1| sorting and assembly machinery (sam50) protein, putative [Ricinus communis]	5.98	4	3	74.457	7.97217	1.22636	1.39495	1.09368	0.917171	1.31066	0.762977	0.120189
Unigene33364_All	2 163 PREDICTED: stem-specific protein TSJT1-like [Solanum lycopersicum]	51.85	1	2	5.83992	5.10986	0.726518	0.727755	1.01562	0.986352	0.727136	1.37526	0.120273
Unigene17539_All	296089230 emb|CBI39002.3| unnamed protein product [Vitis vinifera]	7.51	1	2	32.5101	4.99561	1.12941	1.49168	0.972314	1.02473	1.31054	0.763041	0.120324
CL1469.Contig3_All	52 1266 minus strand alcohol dehydrogenase 1 [Diospyros kaki]	42.72	25	5	44.0954	6.78564	1.35227	1.26874	1.01023	0.991126	1.3105	0.763066	0.120375
Unigene10310_All	223539254 gb|EEF40847.1| Oxygen-evolving enhancer protein 2, chloroplast precursor, putative [Ricinus communis]	5.11	1	1	29.0967	8.67529	1.32051	1.30044	1.11687	0.896611	1.31048	0.763081	0.120406
Unigene25828_All	223532558 gb|EEF34346.1| elongation factor 1-alpha, putative [Ricinus communis]	52.31	3	2	21.045	9.0708	0.656925	0.797721	0.867059	1.11802	0.727323	1.3749	0.120521
CL8990.Contig2_All	2 535 minus strand unnamed protein product [Vitis vinifera]	3.93	2	1	19.6622	5.30029	0.611719	0.842978	0.869191	1.08389	0.727348	1.37486	0.120554
CL1621.Contig2_All	213 1643 minus strand PREDICTED: uncharacterized protein LOC100266864 [Vitis vinifera]	2.94	2	1	52.8183	6.17627	0.692261	0.762523	1.51338	0.54518	0.727392	1.37477	0.120612
CL312.Contig11_All	392 1018 minus strand unnamed protein product [Vitis vinifera]	9.57	2	1	22.5263	7.94287	0.646256	0.808845	0.966161	1.03019	0.72755	1.37448	0.120822
CL876.Contig6_All	233 952 PREDICTED: probable protein phosphatase 2C 59-like [Fragaria vesca subsp. vesca]	11.67	5	1	25.9408	4.98291	0.742829	0.712331	1.00052	0.999739	0.72758	1.37442	0.120862
Unigene16864_All	296088380 emb|CBI37371.3| unnamed protein product [Vitis vinifera]	3.6	1	2	88.6611	4.89404	1.38	1.23967	1.15681	0.861215	1.30984	0.763453	0.12119
CL9588.Contig1_All	1 456 PREDICTED: acetylornithine deacetylase-like [Solanum lycopersicum]	21.05	2	3	17.0254	4.729	0.657876	0.797957	1.03154	0.971002	0.727916	1.37378	0.12131
CL794.Contig28_All	36 2879 minus strand hypothetical protein PRUPE_ppa000954mg [Prunus persica]	2.22	8	1	106.105	6.43018	0.764014	0.69248	1.04556	0.959819	0.728247	1.37316	0.121753
Unigene2205_All	2 109 minus strand pyruvate decarboxylase 3, partial [Diospyros kaki]	52.78	1	1	3.884	8.74854	0.767135	0.690149	0.994796	1.00481	0.728642	1.37242	0.122282
Unigene33280_All	223547384 gb|EEF48879.1| ADP,ATP carrier protein, putative [Ricinus communis]	28.2	10	4	41.8725	9.83252	0.593263	0.864085	1.10861	0.903933	0.728674	1.37236	0.122325
CL3937.Contig1_All	359492226 ref|XP_003634386.1| PREDICTED: probable diphthine synthase isoform 2 [Vitis vinifera]gi|302142643|emb|CBI19846.3| unnamed protein product [Vitis vinifera]	8.9	1	2	31.3961	5.43994	1.23263	1.38453	1.07226	0.936154	1.30858	0.764186	0.12274
Unigene21583_All	98 1228 minus strand PREDICTED: probable pectate lyase 4-like [Vitis vinifera]	4.24	1	1	41.7238	8.19189	0.717611	0.740419	1.01033	0.991046	0.729015	1.37171	0.122784
CL2825.Contig12_All	45 2159 minus strand PREDICTED: heat shock protein 83-like [Solanum lycopersicum]	54.75	9	1	81.0442	5.12256	1.39269	1.22342	1.01155	0.989957	1.30805	0.764495	0.123396
CL1713.Contig2_All	101 3016 minus strand PREDICTED: L-arabinokinase-like [Vitis vinifera]	2.26	1	1	106.907	7.04932	1.27465	1.34135	0.955003	1.04008	1.308	0.764527	0.123465
CL12734.Contig1_All	1490 4021 minus strand hypothetical protein PRUPE_ppa001400mg [Prunus persica]	3.08	8	1	92.4475	5.43994	0.876502	0.582904	1.118	0.895615	0.729703	1.37042	0.123714
CL1182.Contig2_All	296083844 emb|CBI24232.3| unnamed protein product [Vitis vinifera]	10.53	6	3	37.9311	8.74854	1.08061	1.53497	1.01989	0.981858	1.30779	0.76465	0.123728
CL3225.Contig11_All	84 1736 minus strand PREDICTED: E3 ubiquitin-protein ligase UPL1-like [Vitis vinifera]	7.08	1	2	59.1641	4.95752	0.733842	0.725671	0.939479	1.05384	0.729756	1.37032	0.123786
Unigene4696_All	78 410 PREDICTED: cell division cycle protein 48 homolog [Solanum lycopersicum]	39.64	1	1	12.274	4.29736	0.791357	0.668375	0.931229	1.06115	0.729866	1.37011	0.123934
Unigene21610_All	501 2735 minus strand hypothetical protein PRUPE_ppa001641mg [Prunus persica]	8.46	1	5	82.0188	6.11279	0.742499	0.71735	1.01638	0.985677	0.729924	1.37	0.124014
Unigene6255_All	3 254 PREDICTED: cytochrome P450 704C1-like [Solanum lycopersicum]	34.52	1	2	9.86807	9.78857	1.25375	1.35965	0.960274	1.03514	1.3067	0.765288	0.125094
CL7881.Contig1_All	1548 2123 minus strand ATP synthase protein MI25 OS=Arabidopsis thaliana GN=AtMg00640 PE=1 SV=2	16.67	1	3	21.7206	9.01221	1.41792	1.19538	1.00289	0.989771	1.30665	0.765316	0.125154
Unigene37408_All	10 123 PREDICTED: WUSCHEL-related homeobox 8-like [Solanum lycopersicum]	18.42	1	1	4.47497	4.60205	1.1795	1.43366	1.05328	0.952974	1.30658	0.765359	0.125245
CL4738.Contig1_All	2 859 minus strand putative pyruvate dehydrogenase E3 subunit [Capsicum annuum]	11.19	3	1	30.791	6.1001	0.844494	0.618133	0.990005	1.00865	0.731313	1.3674	0.125911
Unigene9911_All	175 2286 unnamed protein product [Vitis vinifera]	2.98	1	2	80.0018	7.85498	1.32611	1.28598	1.01171	0.989816	1.30605	0.765669	0.125915
CL104.Contig23_All	242 1981 minus strand PREDICTED: phosphoinositide phospholipase C 2-like [Vitis vinifera]	9.83	6	3	65.6762	6.16357	1.4554	1.15591	1.00158	0.997935	1.30566	0.765898	0.12641
CL1812.Contig1_All	380 2065 minus strand PREDICTED: uncharacterized protein LOC100248412 [Vitis vinifera]	3.74	1	1	63.2669	8.35303	0.788086	0.675366	0.921044	1.07018	0.731726	1.36663	0.12648
CL4185.Contig3_All	309 950 minus strand PREDICTED: uncharacterized protein LOC100232878 [Vitis vinifera]	42.99	2	1	24.8698	5.73193	1.01423	1.59694	0.980068	1.01786	1.30559	0.765939	0.126498
CL2257.Contig9_All	100 3561 PREDICTED: nuclear export mediator factor Nemf-like [Vitis vinifera]	5.2	3	4	129.162	6.97607	0.805821	0.658374	1.02563	0.977479	0.732098	1.36594	0.126993
CL9934.Contig3_All	2 1168 minus strand 3-deoxy-D-arabino-heptulosonate 7-phosphate synthase [Morinda citrifolia]	16.97	1	1	43.6689	8.19189	1.19744	1.41128	0.94342	1.05034	1.30436	0.76666	0.128064
Unigene9190_All	296080944 emb|CBI18666.3| unnamed protein product [Vitis vinifera]	41.27	4	4	14.1335	4.84326	0.681429	0.784735	1.03442	0.969561	0.733082	1.3641	0.12836
Unigene16018_All	296087770 emb|CBI35026.3| unnamed protein product [Vitis vinifera]	1.2	1	1	75.5927	8.20654	1.20215	1.4059	1.09113	0.91943	1.30403	0.766856	0.128492
Unigene22143_All	449525930 ref|XP_004169969.1| PREDICTED: electron transfer flavoprotein subunit beta, mitochondrial-like [Cucumis sativus]	25.1	1	4	27.4888	8.104	0.688461	0.777978	1.0948	0.916154	0.733219	1.36385	0.128552
CL1258.Contig3_All	223547693 gb|EEF49186.1| electron transporter, putative [Ricinus communis]	43.85	2	7	14.7695	5.36377	0.989649	1.61789	1.07329	0.935215	1.30377	0.767008	0.128823
Unigene21234_All	2 616 minus strand cysteine protease Cp1 [Actinidia deliciosa]	12.68	1	2	22.2354	5.03369	0.733077	0.733881	0.962996	1.03299	0.733479	1.36337	0.128915
CL2079.Contig11_All	148 1953 ABC transporter GCN1 [Hevea brasiliensis]	16.45	6	7	67.0563	6.37939	0.752971	0.714015	0.971279	1.02565	0.733493	1.36334	0.128934
Unigene38218_All	449526118 ref|XP_004170061.1| PREDICTED: uncharacterized LOC101212982 [Cucumis sativus]	17.37	1	4	37.0881	5.16064	1.15101	1.45628	1.04759	0.958017	1.30364	0.767082	0.128986
Unigene10562_All	124 531 minus strand unnamed protein product [Vitis vinifera]	9.56	1	1	14.5318	10.1548	0.818081	0.649063	1.07263	0.935823	0.733572	1.36319	0.129045
Unigene24512_All	390 1091 minus strand PREDICTED: uncharacterized protein LOC100261983 [Vitis vinifera]	11.11	1	2	25.8683	9.53955	0.686415	0.780876	0.922865	1.05849	0.733645	1.36306	0.129147
CL12928.Contig1_All	332 1639 minus strand PREDICTED: UDP-glucuronic acid decarboxylase 1-like isoform 1 [Vitis vinifera]	4.82	2	1	48.7224	9.39307	0.771756	0.69593	0.984823	1.01365	0.733843	1.36269	0.129425
CL3828.Contig16_All	197 904 PREDICTED: glutathione S-transferase L3-like [Vitis vinifera]	50	17	9	26.7968	6.23975	0.646903	0.821706	0.996993	1.00286	0.734305	1.36183	0.130075
Unigene26090_All	83 739 minus strand chloroplast copper-zinc superoxide dismutase [Vitis vinifera]	18.26	1	2	22.3496	6.80029	0.668969	0.800031	1.04846	0.957247	0.7345	1.36147	0.13035
CL3879.Contig2_All	222867390 gb|EEF04521.1| predicted protein [Populus trichocarpa]	2.57	2	1	57.5495	5.71924	0.791284	0.678762	1.07671	0.932209	0.735023	1.3605	0.131089
Unigene9730_All	222862811 gb|EEF00318.1| predicted protein [Populus trichocarpa]	10.92	1	1	13.3328	7.03467	0.74615	0.724004	0.838577	1.14267	0.735077	1.3604	0.131166
Unigene26134_All	34 933 minus strand PREDICTED: chitinase 2-like [Vitis vinifera]	4	1	1	33.5378	7.48877	0.821941	0.649476	1.00717	0.993846	0.735709	1.35923	0.132065
Unigene36348_All	222848488 gb|EEE86035.1| predicted protein [Populus trichocarpa]	11.14	1	2	42.1369	7.41553	1.41718	1.18514	0.94627	1.1074	1.30116	0.768547	0.13222
CL3775.Contig2_All	238 2133 minus strand PREDICTED: uncharacterized protein LOC100252085 [Vitis vinifera]	3.01	1	1	69.8688	7.15186	0.789411	0.682938	0.819316	1.16034	0.736174	1.35837	0.13273
CL7466.Contig1_All	327 3188 hypothetical protein PRUPE_ppa000949mg [Prunus persica]	6.39	2	4	100.939	5.68115	1.4798	1.12106	0.872706	1.11225	1.30043	0.768976	0.133178
CL10235.Contig1_All	223527340 gb|EEF29486.1| Blue copper protein precursor, putative [Ricinus communis]	14.04	2	2	12.5853	6.771	1.39652	1.20399	1.11425	0.898907	1.30026	0.769079	0.133407
CL2861.Contig3_All	170 1846 unnamed protein product [Vitis vinifera]	5.9	3	2	60.3178	5.78271	0.756861	0.717044	0.866421	1.11831	0.736952	1.35694	0.133848
Unigene10370_All	131 757 minus strand PREDICTED: ras-related protein RABA5c-like isoform 2 [Vitis vinifera]	20.57	4	1	23.3017	5.14795	1.41051	1.18773	0.913668	1.07671	1.29912	0.769751	0.134916
CL4259.Contig1_All	91 447 minus strand PREDICTED: 60S ribosomal protein L51, mitochondrial-like [Glycine max]	11.76	2	1	13.7434	10.3306	1.41052	1.18744	0.946662	1.04719	1.29898	0.769836	0.135108
Unigene13868_All	323 1780 PREDICTED: sterol 14-demethylase [Vitis vinifera]	9.05	1	4	55.1616	7.82568	1.27191	1.32589	0.96518	1.02636	1.2989	0.769885	0.135218
Unigene4560_All	223538043 gb|EEF39656.1| adenosylhomocysteinase, putative [Ricinus communis]	65.77	3	4	32.3192	5.23682	0.69195	0.784265	0.933757	1.05891	0.738107	1.35482	0.13552
CL611.Contig3_All	217 1347 unnamed protein product [Vitis vinifera]	2.12	1	1	41.4985	6.15088	0.717598	0.758716	1.02107	0.981527	0.738157	1.35473	0.135592
Unigene10105_All	87 287 PREDICTED: 40S ribosomal protein S28-like [Glycine max]	37.31	2	3	7.80226	11.1362	1.33841	1.25874	0.95251	1.04228	1.29858	0.770073	0.135643
Unigene29362_All	490 1665 stearoyl-ACP desaturase [Camellia chekiangoleosa]	31.89	2	5	44.8488	6.39209	0.703644	0.773464	1.00999	0.991347	0.738554	1.354	0.136172
CL4126.Contig4_All	53 352 hypothetical protein VITISV_004464 [Vitis vinifera]	10	3	1	11.662	8.36768	0.66052	0.817244	1.01198	0.98958	0.738882	1.3534	0.136651
Unigene37399_All	123 1397 hypothetical protein PRUPE_ppa006144mg [Prunus persica]	25.65	1	8	46.3111	6.69775	0.75373	0.724194	1.07152	0.93681	0.738962	1.35325	0.136768
CL3716.Contig1_All	174 1922 PREDICTED: calcium-transporting ATPase 9, plasma membrane-type-like [Solanum lycopersicum]	5.49	6	1	63.5875	6.04932	0.755117	0.723832	1.14905	0.868096	0.739474	1.35231	0.13752
CL11916.Contig6_All	296084555 emb|CBI25576.3| unnamed protein product [Vitis vinifera]	13.12	6	2	59.7624	5.57959	1.40793	1.18639	1.01821	0.980788	1.29716	0.770915	0.137553
CL9233.Contig2_All	296084428 emb|CBI24987.3| unnamed protein product [Vitis vinifera]	4.23	3	1	34.4165	6.23975	0.639256	0.840175	0.958584	1.03691	0.739716	1.35187	0.137876
CL7096.Contig1_All	222859133 gb|EEE96680.1| predicted protein [Populus trichocarpa]	28.09	2	6	26.02	7.81104	0.842767	0.63689	0.929805	1.06241	0.739829	1.35166	0.138042
CL5057.Contig2_All	223534363 gb|EEF36071.1| phosphopentothenoylcysteine decarboxylase, putative [Ricinus communis]	9.48	2	1	12.7426	8.00146	1.10403	1.48913	0.945136	1.04882	1.29658	0.77126	0.138342
CL8684.Contig3_All	1002 3935 minus strand PREDICTED: non-lysosomal glucosylceramidase-like [Vitis vinifera]	1.64	5	1	108.796	6.66846	1.10764	1.48467	1.01405	0.987741	1.29616	0.77151	0.138915
Unigene22216_All	222868324 gb|EEF05455.1| predicted protein [Populus trichocarpa]	4.15	1	1	21.1568	9.96436	1.37962	1.21263	1.21349	0.810983	1.29612	0.771532	0.138965
Unigene13059_All	223548531 gb|EEF50022.1| s-adenosylmethionine synthetase, putative [Ricinus communis]	53.51	6	4	41.9852	5.80811	1.3381	1.25401	0.990383	1.00872	1.29606	0.771572	0.139057
CL5158.Contig3_All	16 2427 hypothetical protein PRUPE_ppa001556mg [Prunus persica]	15.8	2	6	91.5714	6.02393	1.26157	1.32998	1.04936	0.956453	1.29578	0.771739	0.139439
CL8772.Contig1_All	296086029 emb|CBI31470.3| unnamed protein product [Vitis vinifera]	27.94	3	9	46.9262	8.36768	1.28129	1.30968	0.962955	1.03303	1.29549	0.771911	0.139836
Unigene78_All	474 2063 calcium-dependent protein kinase [Hevea brasiliensis]	7.55	6	1	59.8793	6.50732	0.726175	0.756253	0.926382	1.06545	0.741214	1.34914	0.140099
CL11824.Contig10_All	177 545 minus strand 5-methyltetrahydropteroyltriglutamate--homocysteine methyltransferase OS=Solenostemon scutellarioides GN=MET PE=1 SV=2	49.59	1	2	13.7881	6.91748	1.20996	1.37995	1.00777	0.993304	1.29495	0.772228	0.140567
Unigene58341_All	33 401 PREDICTED: long chain acyl-CoA synthetase 4-like [Solanum lycopersicum]	45.53	5	1	13.7379	8.06006	0.716262	0.767239	1.09064	0.918113	0.74175	1.34816	0.140901
Unigene53497_All	1 936 minus strand hypothetical protein PRUPE_ppa001471mg [Prunus persica]	21.15	4	1	35.8977	7.10791	1.42583	1.16355	1.07964	0.929613	1.29469	0.772385	0.140931
CL6206.Contig1_All	345 1586 minus strand hypothetical protein PRUPE_ppa004912mg [Prunus persica]	5.56	2	1	46.9708	9.40771	0.803293	0.680311	0.927962	1.06405	0.741802	1.34807	0.140979
CL6367.Contig1_All	206 775 minus strand hypothetical protein PRUPE_ppa011831mg [Prunus persica]	40	1	5	20.5665	8.6167	0.8303	0.653369	1.04525	0.960091	0.741834	1.34801	0.141027
CL3789.Contig1_All	36 2450 PREDICTED: pentatricopeptide repeat-containing protein At5g12100, mitochondrial-like [Vitis vinifera]	1.61	1	1	90.5978	6.81494	1.34941	1.23894	0.833958	1.14736	1.29418	0.772693	0.141643
Unigene15429_All	2 226 malate dehydrogenase [Corylus heterophylla]	22.67	1	1	8.28606	4.42432	1.22873	1.3588	0.976404	1.02111	1.29377	0.772937	0.142211
Unigene30081_All	93 686 type II peroxiredoxin F [Vitis vinifera]	45.45	1	6	21.335	8.66064	0.756378	0.729654	0.986289	1.01234	0.743016	1.34587	0.142808
CL9891.Contig3_All	223542661 gb|EEF44198.1| conserved hypothetical protein [Ricinus communis]	6.71	4	1	17.0387	7.50342	1.1578	1.42865	0.915389	1.07287	1.29323	0.77326	0.142963
CL11857.Contig4_All	261 1649 PREDICTED: uncharacterized WD repeat-containing protein C17D11.16-like [Vitis vinifera]	3.67	2	1	50.3524	4.67822	0.811478	0.675168	0.990288	1.00788	0.743323	1.34531	0.143274
Unigene55406_All	222857405 gb|EEE94952.1| predicted protein [Populus trichocarpa]	5.79	2	1	13.2838	4.97021	0.704125	0.782736	1.06133	0.94584	0.743431	1.34512	0.143437
Unigene26157_All	223542081 gb|EEF43625.1| DNA-directed RNA polymerase II subunit, putative [Ricinus communis]	4.08	1	1	35.3836	4.85596	1.24582	1.33975	1.07504	0.933588	1.29278	0.773525	0.143583
Unigene24047_All	297741633 emb|CBI32765.3| unnamed protein product [Vitis vinifera]	50	11	10	89.4044	5.2876	0.785428	0.701653	1.00564	0.995201	0.74354	1.34492	0.143604
CL6081.Contig5_All	78 1766 minus strand PREDICTED: uncharacterized protein LOC100264607 isoform 1 [Vitis vinifera]	8.88	2	4	61.5354	9.36377	0.828677	0.658971	0.959365	1.03621	0.743824	1.3444	0.144036
Unigene8744_All	118489595 gb|ABK96599.1| unknown [Populus trichocarpa x Populus deltoides]gi|222872270|gb|EEF09401.1| predicted protein [Populus trichocarpa]	12.5	4	1	15.0727	4.41162	1.47977	1.10505	1.04095	0.963903	1.29241	0.773749	0.144108
Unigene34126_All	248 1240 minus strand PREDICTED: monoglyceride lipase [Vitis vinifera]	10.88	1	2	36.2415	6.45557	1.34393	1.24035	1.08534	0.924561	1.29214	0.77391	0.144484
Unigene58500_All	12323977 gb|AAG51948.1|AC015450_9 putative RNA-binding protein; 24808-23340 [Arabidopsis thaliana]	21.92	16	1	8.11504	6.52197	0.867874	0.620427	0.897052	1.09144	0.744151	1.34381	0.144535
Unigene22186_All	128 646 hypothetical protein [Camellia sinensis]	7.51	1	1	19.4543	6.32861	0.784939	0.703455	1.16819	0.851132	0.744197	1.34373	0.144606
Unigene4180_All	332196149 gb|AEE34270.1| general substrate transporter-like protein [Arabidopsis thaliana]	7.14	2	1	10.4103	5.17334	0.718921	0.769615	1.08972	0.920676	0.744268	1.3436	0.144715
CL7700.Contig1_All	223531771 gb|EEF33590.1| UDP-glucosyltransferase, putative [Ricinus communis]	20.09	2	5	26.1677	6.29053	0.759584	0.730007	0.976347	1.02116	0.744796	1.34265	0.145524
Unigene30127_All	222860544 gb|EEE98091.1| predicted protein [Populus trichocarpa]	5	1	1	17.0299	9.33447	1.35727	1.22553	1.05142	0.954623	1.2914	0.774353	0.145527
CL9510.Contig2_All	63 482 PREDICTED: putative pterin-4-alpha-carbinolamine dehydratase-like isoform 2 [Solanum lycopersicum]	6.43	2	1	16.1613	7.09326	1.06422	1.5184	1.0238	0.979105	1.29131	0.774407	0.145655
Unigene9936_All	156 1097 unnamed protein product [Vitis vinifera]	4.46	4	1	35.9723	8.89502	0.787854	0.702171	0.892162	1.09577	0.745012	1.34226	0.145857
CL3945.Contig2_All	53 967 hypothetical protein PRUPE_ppa009146mg [Prunus persica]	12.79	3	2	34.9273	5.5542	0.835871	0.654171	0.978382	1.01282	0.745021	1.34224	0.14587
CL1786.Contig1_All	1781353 emb|CAA71442.1| soluble starch (bacterial glycogen) synthase [Solanum tuberosum]	7.29	1	1	27.8185	5.05908	0.823106	0.667407	0.946138	1.04701	0.745257	1.34182	0.146233
Unigene5834_All	402 1736 CBL-interacting protein kinase 13 [Vitis vinifera]	3.6	1	1	50.056	8.26514	1.18356	1.39792	0.96738	1.02911	1.29074	0.774751	0.146468
CL12345.Contig1_All	243 1211 minus strand dihydropyrimidinase (EC:3.5.2.2); K01464 dihydropyrimidinase [EC:3.5.2.2]	10.22	3	3	34.7254	5.64307	0.769344	0.7215	0.987506	1.01091	0.745422	1.34152	0.146488
Unigene8733_All	296090589 emb|CBI40958.3| unnamed protein product [Vitis vinifera]	4.83	1	1	32.2451	6.43018	1.53737	1.044	0.878844	1.10758	1.29068	0.774783	0.146546
CL2405.Contig4_All	118485147 gb|ABK94436.1| unknown [Populus trichocarpa]gi|222860521|gb|EEE98068.1| predicted protein [Populus trichocarpa]	32.14	1	3	15.4383	9.94971	0.645044	0.846435	0.940329	1.05308	0.745739	1.34095	0.146979
CL8642.Contig2_All	100 420 expressed protein [Prunus persica]	5.61	1	1	11.9423	9.62744	0.97515	0.516612	1.30812	0.727111	0.745881	1.3407	0.147199
Unigene38118_All	283 1251 minus strand PREDICTED: uncharacterized protein LOC101252337 [Solanum lycopersicum]	17.65	1	6	35.3276	7.78174	0.734622	0.75784	1.09559	0.915479	0.746231	1.34007	0.147741
Unigene14533_All	147788706 emb|CAN65294.1| hypothetical protein VITISV_017781 [Vitis vinifera]	17.86	1	2	17.9883	9.05615	1.28275	1.29675	0.966512	1.01727	1.28975	0.775344	0.147877
CL2855.Contig1_All	330318648 gb|AEC10984.1| NADH-ubiquinone oxidoreductase-like protein [Camellia sinensis]	12.05	1	1	9.89867	8.104	1.15123	1.42759	1.19231	0.829747	1.28941	0.775547	0.148363
Unigene8522_All	222834261 gb|EEE72738.1| cc-nbs-lrr resistance protein [Populus trichocarpa]	6.94	1	1	25.0939	8.1626	1.22627	1.35211	0.947847	1.04642	1.28919	0.775681	0.148683
CL9491.Contig5_All	223546569 gb|EEF48067.1| WD-repeat protein, putative [Ricinus communis]	12.45	1	1	52.7208	5.30029	1.40821	1.1701	1.03945	0.965231	1.28916	0.775702	0.148732
Unigene28894_All	67 711 minus strand hypothetical protein PRUPE_ppa015296mg [Prunus persica]	6.98	1	1	24.2612	9.29053	0.693475	0.800569	1.13369	0.881708	0.747022	1.33865	0.148975
CL4022.Contig1_All	302142793 emb|CBI20088.3| unnamed protein product [Vitis vinifera]	7.86	1	1	29.9724	8.41162	1.4579	1.1195	1.09809	0.913261	1.2887	0.775976	0.14939
CL13607.Contig2_All	145 2754 unnamed protein product [Vitis vinifera]	2.18	2	1	97.7462	6.34131	0.834605	0.660031	0.983752	1.0146	0.747318	1.33812	0.149439
Unigene17354_All	222848629 gb|EEE86176.1| predicted protein [Populus trichocarpa]	58.82	1	4	9.22885	5.45264	0.769453	0.725217	0.946875	1.04728	0.747335	1.33809	0.149466
Unigene42869_All	3 773 PREDICTED: peroxidase 19-like [Solanum lycopersicum]	38.52	1	6	27.7628	6.97607	1.37346	1.20372	1.04189	0.963069	1.28859	0.776041	0.149544
CL14161.Contig2_All	449494927 ref|XP_004159685.1| PREDICTED: 60S ribosomal protein L17-2-like [Cucumis sativus]	27.87	3	1	20.5768	10.3306	0.626718	0.868677	0.923632	1.06779	0.747698	1.33744	0.150036
CL6848.Contig1_All	147780810 emb|CAN77215.1| hypothetical protein VITISV_036372 [Vitis vinifera]	26.54	4	4	48.983	5.60498	0.792902	0.702902	1.03967	0.96504	0.747902	1.33707	0.150358
Unigene43977_All	64 168 unnamed protein product [Vitis vinifera]	42.86	4	1	4.17914	4.22119	1.16193	1.41391	1.0208	0.981763	1.28792	0.776443	0.150511
Unigene32840_All	223533223 gb|EEF34979.1| conserved hypothetical protein [Ricinus communis]	16.67	2	1	9.30994	10.7114	0.772779	0.723518	0.943408	1.03287	0.748149	1.33663	0.150747
Unigene14030_All	234 1307 minus strand unnamed protein product [Thellungiella halophila]	32.12	2	9	39.878	6.46826	0.716091	0.780954	1.01937	0.983018	0.748523	1.33597	0.151338
Unigene37801_All	297737813 emb|CBI27014.3| unnamed protein product [Vitis vinifera]	7.14	1	1	28.0572	10.9751	0.709991	0.787104	1.07811	0.93097	0.748547	1.33592	0.151377
Unigene20690_All	222853622 gb|EEE91169.1| predicted protein [Populus trichocarpa]	1.37	1	1	57.0208	9.12939	1.26432	1.30914	0.976425	1.02109	1.28673	0.777164	0.152254
CL7822.Contig10_All	223528774 gb|EEF30782.1| Calcium-binding protein, putative [Ricinus communis]	11.85	3	1	41.0926	8.51416	1.20991	1.36317	1.03701	0.967393	1.28654	0.777281	0.152537
CL4184.Contig1_All	235 1854 hypothetical protein PRUPE_ppa003926mg [Prunus persica]	4.81	13	1	60.3138	9.11475	0.790535	0.708261	1.04605	0.959383	0.749398	1.3344	0.152729
CL14161.Contig1_All	162 710 hypothetical protein VITISV_011749 [Vitis vinifera]	36.61	4	2	20.814	10.3013	0.69377	0.805093	0.898832	1.08986	0.749432	1.33434	0.152782
Unigene18187_All	223538765 gb|EEF40365.1| cyclophilin, putative [Ricinus communis]	14.94	16	1	18.8933	8.42627	1.17164	1.40082	0.981624	1.01648	1.28623	0.777467	0.152988
CL6418.Contig1_All	265 2430 minus strand PREDICTED: uncharacterized membrane protein C24H6.13-like [Vitis vinifera]	18.28	2	12	81.9485	9.0708	1.37323	1.19874	1.00475	0.995972	1.28599	0.777612	0.153341
CL13866.Contig1_All	225 707 minus strand hypothetical protein PRUPE_ppa001969mg [Prunus persica]	6.83	13	1	18.9908	9.02686	1.43399	1.13776	0.984745	1.01355	1.28587	0.777682	0.153511
CL9851.Contig2_All	31 906 PREDICTED: mitochondrial outer membrane protein porin 2-like isoform 2 [Solanum lycopersicum]	10.27	1	2	31.2964	9.08545	0.814177	0.686136	0.986555	1.01211	0.750157	1.33305	0.153942
Unigene29426_All	108 1748 minus strand PREDICTED: 4-coumarate--CoA ligase-like 5-like [Solanum lycopersicum]	8.96	1	3	59.13	8.57275	0.910668	0.590517	0.958229	1.03722	0.750592	1.33228	0.154642
CL1838.Contig6_All	175 975 PREDICTED: superoxide dismutase [Fe], chloroplastic-like [Solanum lycopersicum]	28.84	8	8	30.1763	9.1001	0.670464	0.831021	1.02645	0.976693	0.750743	1.33201	0.154884
Unigene33637_All	300793600 tpg|DAA33866.1| TPA_inf: aquaporin TIP1;3 [Gossypium hirsutum]	17.58	1	1	9.08572	5.71924	1.3423	1.22721	0.897132	1.09134	1.28476	0.778356	0.15516
CL6074.Contig5_All	1282 1521 PREDICTED: polyphosphoinositide phosphatase-like [Solanum lycopersicum]	10	5	1	9.65305	9.40771	1.34628	1.22135	1.23449	0.792367	1.28382	0.778928	0.156566
Unigene23232_All	297745389 emb|CBI40469.3| unnamed protein product [Vitis vinifera]	7.11	1	1	23.994	5.66846	1.38024	1.18734	1.04392	0.961268	1.28379	0.778945	0.156606
CL4244.Contig5_All	46 969 minus strand phenylcoumaran benzylic ether reductase homolog Fi1 [Forsythia x intermedia]	54.22	4	14	34.17	6.96143	1.18987	1.37766	0.941348	1.05218	1.28376	0.77896	0.156644
CL4286.Contig1_All	297740810 emb|CBI30992.3| unnamed protein product [Vitis vinifera]	8.73	3	4	76.7412	4.83057	1.37055	1.19669	0.976707	1.02084	1.28362	0.779046	0.156858
Unigene20424_All	128 2218 minus strand PREDICTED: probable L-type lectin-domain containing receptor kinase S.5-like [Solanum lycopersicum]	3.73	2	2	76.299	6.04932	0.806199	0.698565	0.907343	1.06377	0.752382	1.32911	0.157543
CL3122.Contig2_All	327 842 minus strand PREDICTED: DEAD-box ATP-dependent RNA helicase 38-like [Solanum lycopersicum]	53.49	1	1	18.6704	5.03369	0.719452	0.785404	0.96653	1.02986	0.752428	1.32903	0.157618
Unigene30056_All	296084922 emb|CBI28331.3| unnamed protein product [Vitis vinifera]	13.95	1	4	38.854	8.73389	1.25515	1.31094	0.998605	1.00128	1.28304	0.779397	0.157723
Unigene37807_All	53 547 minus strand hypothetical protein PRUPE_ppa011659mg [Prunus persica]	9.7	2	2	18.831	10.4624	0.60945	0.895635	0.968692	1.02795	0.752542	1.32883	0.157805
CL3070.Contig2_All	223545882 gb|EEF47385.1| Aspartic proteinase Asp1 precursor, putative [Ricinus communis]	3.97	1	1	51.7136	6.02393	0.873535	0.632048	0.971772	1.02418	0.752791	1.32839	0.158213
CL5658.Contig1_All	1504 3195 PREDICTED: ABC transporter B family member 20-like [Vitis vinifera]	1.95	2	1	62.9971	8.67529	1.4438	1.12142	0.974175	1.02133	1.28261	0.779659	0.158373
CL2605.Contig13_All	309 12065 PREDICTED: transformation/transcription domain-associated protein [Vitis vinifera]	2.63	5	8	440.824	7.18115	1.36519	1.19986	1.05433	0.952042	1.28253	0.779712	0.158505
CL2533.Contig2_All	296081593 emb|CBI20598.3| unnamed protein product [Vitis vinifera]	5.48	2	1	33.6337	9.14404	0.657704	0.848458	0.544723	1.39245	0.753081	1.32788	0.158688
CL855.Contig2_All	191 6268 PREDICTED: protein MOR1-like [Solanum lycopersicum]	2.02	7	4	222.547	7.94287	1.27232	1.2923	1.03579	0.968479	1.28231	0.779843	0.15883
CL11824.Contig1_All	422 1348 5-methyltetrahydropteroyltriglutamate--homocysteine methyltransferase OS=Catharanthus roseus GN=METE PE=2 SV=1	44.98	2	2	34.7936	5.70654	1.29148	1.27296	1.05952	0.947448	1.28222	0.779895	0.158962
CL3198.Contig7_All	249 1223 PREDICTED: succinyl-CoA ligase [ADP-forming] subunit alpha-1, mitochondrial-like [Cucumis sativus]	25.54	8	7	33.7325	8.22119	0.68973	0.817184	1.0174	0.984712	0.753457	1.32722	0.159305
Unigene32522_All	296084646 emb|CBI25769.3| unnamed protein product [Vitis vinifera]	19.38	1	2	25.2165	4.71631	0.676368	0.830695	1.03863	0.96593	0.753532	1.32708	0.159429
CL824.Contig2_All	449517890 ref|XP_004165977.1| PREDICTED: synaptotagmin-5-like [Cucumis sativus]	13.3	4	1	63.076	5.65576	1.34474	1.21906	1.00658	0.994367	1.2819	0.780093	0.159453
CL9773.Contig1_All	448 1569 PREDICTED: ATP synthase gamma chain, chloroplastic-like isoform 1 [Vitis vinifera]	6.95	2	2	41.0187	5.96045	1.13912	1.42427	0.980424	1.01473	1.28169	0.780219	0.159768
CL1803.Contig1_All	187 1242 minus strand hypothetical protein PRUPE_ppa007563mg [Prunus persica]	9.38	6	2	38.327	5.89697	0.77682	0.731026	0.959288	1.03628	0.753923	1.3264	0.160074
CL7017.Contig2_All	486 647 PREDICTED: probable E3 ubiquitin-protein ligase HERC1-like [Glycine max]	33.33	1	1	5.64079	5.08447	0.680106	0.82792	0.670329	1.29239	0.754013	1.32624	0.160223
CL3229.Contig1_All	60 1613 PREDICTED: uncharacterized protein LOC101299784 isoform 1 [Fragaria vesca subsp. vesca]	6.18	2	3	57.8711	7.12256	1.25368	1.30902	0.984248	1.01416	1.28135	0.780429	0.160292
Unigene17551_All	335 2194 PREDICTED: uncharacterized protein LOC101258185 isoform 2 [Solanum lycopersicum]	1.45	1	1	70.2411	7.98682	1.4102	1.15245	1.08203	0.927497	1.28133	0.780442	0.160325
CL415.Contig7_All	376 3270 minus strand unnamed protein product [Vitis vinifera]	2.49	8	2	107.505	6.69775	1.41669	1.14584	1.09106	0.919491	1.28127	0.780477	0.160412
CL3531.Contig7_All	223540782 gb|EEF42342.1| chromosome region maintenance protein 1/exportin, putative [Ricinus communis]	35.63	2	3	9.92418	5.18604	1.14875	1.41357	1.03673	0.967642	1.28116	0.780545	0.160583
CL5893.Contig3_All	1 663 PREDICTED: probable ribose-5-phosphate isomerase-like [Solanum lycopersicum]	24.89	3	5	23.6534	5.35107	1.04942	1.51248	1.01831	0.983965	1.28095	0.780673	0.160902
CL604.Contig4_All	223534093 gb|EEF35810.1| aromatic amino acid decarboxylase, putative [Ricinus communis]	11.68	5	1	21.356	4.97021	1.38323	1.17858	0.977396	1.02023	1.28091	0.780698	0.160965
CL4648.Contig1_All	216 701 PREDICTED: uncharacterized protein LOC101263460 [Solanum lycopersicum]	8.02	1	1	17.1261	6.50732	1.44153	1.11988	0.884072	1.10295	1.28071	0.780818	0.161265
CL5490.Contig1_All	118483524 gb|ABK93660.1| unknown [Populus trichocarpa]gi|222842596|gb|EEE80143.1| predicted protein [Populus trichocarpa]	19.84	2	7	42.9833	5.84619	1.22122	1.33987	0.951096	1.0435	1.28054	0.78092	0.161523
CL2385.Contig1_All	222861624 gb|EEE99166.1| predicted protein [Populus trichocarpa]	6.21	1	1	38.4672	9.45166	0.942816	0.566843	0.902852	1.0863	0.75483	1.3248	0.161578
CL9732.Contig3_All	106 1407 minus strand PREDICTED: aspartic proteinase nepenthesin-1-like isoform 1 [Vitis vinifera]	12.67	1	5	46.1806	8.83643	1.34488	1.21592	0.9936	1.00587	1.2804	0.781005	0.161737
Unigene32211_All	557 11359 PREDICTED: BEACH domain-containing protein lvsA-like [Solanum lycopersicum]	1.11	5	3	401.295	5.97314	0.799532	0.710322	1.07962	0.92944	0.754927	1.32463	0.16174
Unigene29665_All	297738725 emb|CBI27970.3| unnamed protein product [Vitis vinifera]	5.94	1	2	67.2065	7.81104	0.765232	0.74474	0.902358	1.08674	0.754986	1.32453	0.161837
CL7227.Contig1_All	292 1854 unnamed protein product [Vitis vinifera]	1.73	1	1	56.4649	4.86865	0.768095	0.742063	1.00771	0.993362	0.755079	1.32436	0.161993
CL12571.Contig1_All	222840684 gb|EEE78231.1| predicted protein [Populus trichocarpa]	14.99	5	6	71.2919	7.32764	0.804169	0.706208	1.00811	0.992598	0.755188	1.32417	0.162176
CL3535.Contig2_All	132 2258 minus strand PREDICTED: NADPH--cytochrome P450 reductase-like [Vitis vinifera]	6.06	1	3	78.2651	5.59229	0.865075	0.645309	1.05749	0.949247	0.755192	1.32417	0.162182
CL867.Contig5_All	449515790 ref|XP_004164931.1| PREDICTED: tubulin alpha-3 chain-like [Cucumis sativus]	43.56	2	2	10.8966	5.45264	1.06253	1.49768	0.966746	1.02967	1.2801	0.781186	0.162192
Unigene30011_All	298 2700 minus strand PREDICTED: filament-like plant protein 7-like [Vitis vinifera]	0.87	1	1	90.1884	5.70654	1.18025	1.37936	0.928925	1.06319	1.2798	0.78137	0.162655
CL5473.Contig1_All	195 2279 unnamed protein product [Vitis vinifera]	8.35	2	4	78.7106	7.12256	1.41038	1.14914	1.05247	1.01108	1.27976	0.781398	0.162727
CL2757.Contig2_All	297741929 emb|CBI33364.3| unnamed protein product [Vitis vinifera]	45.64	3	5	53.6427	5.85889	1.31504	1.2444	0.988312	1.01056	1.27972	0.781423	0.162789
CL11989.Contig2_All	296085896 emb|CBI31220.3| unnamed protein product [Vitis vinifera]	30.19	2	1	6.28562	11.3999	1.31016	1.24919	0.894962	1.09329	1.27968	0.781446	0.162846
CL5710.Contig5_All	1096 1929 minus strand Spermine synthase OS=Arabidopsis thaliana GN=SPMS PE=1 SV=1	33.81	5	7	30.9919	5.60498	1.30361	1.25567	0.94382	1.04999	1.27964	0.781469	0.162904
Unigene20441_All	2745 4052 minus strand hypothetical protein PRUPE_ppa005931mg [Prunus persica]	26.61	2	3	48.967	5.60498	1.27136	1.28725	0.923119	1.06828	1.27931	0.781672	0.163418
Unigene27439_All	131 334 unknown [Medicago truncatula]	29.41	1	1	7.8993	9.64209	1.30558	1.25175	1.04948	0.956341	1.27866	0.782067	0.164419
CL9780.Contig1_All	489 6851 minus strand PREDICTED: uncharacterized protein LOC100264630 [Vitis vinifera]	13.67	3	1	226.394	5.49072	1.3777	1.17939	0.908765	1.07766	1.27855	0.782138	0.164598
CL10831.Contig2_All	296082425 emb|CBI21430.3| unnamed protein product [Vitis vinifera]	19.44	2	5	36.1044	5.84619	0.700735	0.812762	1.01354	0.988201	0.756749	1.32144	0.164795
Unigene34052_All	147845365 emb|CAN79048.1| hypothetical protein VITISV_004867 [Vitis vinifera]gi|297737699|emb|CBI26900.3| unnamed protein product [Vitis vinifera]	13.87	2	2	19.7047	4.88135	1.22924	1.32732	1.0021	0.998252	1.27828	0.782302	0.165015
Unigene5259_All	52 207 minus strand unknown [Lotus japonicus]	11.54	2	1	5.77787	5.2876	0.967851	1.58846	1.03113	0.972608	1.27815	0.782378	0.165209
CL7258.Contig2_All	58 2328 minus strand PREDICTED: uncharacterized protein LOC100254786 [Vitis vinifera]	2.25	5	1	82.1061	8.08936	0.769755	0.745953	0.787093	1.1889	0.757854	1.31952	0.16667
Unigene18550_All	297735844 emb|CBI18564.3| unnamed protein product [Vitis vinifera]	10.13	3	1	8.92375	7.69385	1.27564	1.27824	1.05037	0.955554	1.27694	0.783124	0.167113
CL162.Contig6_All	223548531 gb|EEF50022.1| s-adenosylmethionine synthetase, putative [Ricinus communis]	62.91	3	4	44.0262	6.53662	1.29286	1.26088	0.958849	1.03667	1.27687	0.783165	0.167219
Unigene25270_All	111 3248 minus strand PREDICTED: glycine dehydrogenase [decarboxylating], mitochondrial [Vitis vinifera]	6.21	1	5	113.974	7.56201	0.796907	0.719661	1.01453	0.987313	0.758284	1.31877	0.167404
Unigene5319_All	222860488 gb|EEE98035.1| predicted protein [Populus trichocarpa]	10.91	2	1	12.4351	11.312	0.570647	0.945947	0.979781	1.01812	0.758297	1.31874	0.167426
Unigene32880_All	1 588 transketolase [Camellia sinensis]	67.35	1	3	21.4861	8.07471	1.16003	1.39329	0.967091	1.02936	1.27666	0.783295	0.167551
CL4914.Contig6_All	1408 3837 PREDICTED: uncharacterized protein LOC100264167 [Vitis vinifera]	1.36	4	1	90.2885	6.354	1.24361	1.30969	0.875871	1.11021	1.27665	0.7833	0.167565
CL6991.Contig1_All	62 487 elicitor responsive protein 3 [Camellia sinensis]	69.72	1	7	15.6795	4.27197	0.54025	0.976557	0.917368	1.07343	0.758404	1.31856	0.167609
CL2939.Contig21_All	455 1501 minus strand serine/threonine protein kinase [Camellia sinensis]	26.93	21	6	40.1012	5.84619	0.696584	0.820229	0.981939	1.01608	0.758407	1.31855	0.167613
CL7567.Contig2_All	297734247 emb|CBI15494.3| unnamed protein product [Vitis vinifera]	6.43	2	2	48.9024	5.2876	1.297	1.25615	1.11271	0.899615	1.27658	0.783344	0.167677
CL9830.Contig2_All	353 4798 minus strand PREDICTED: DNA-directed RNA polymerase E subunit 1 [Vitis vinifera]	0.74	1	1	165.068	6.41748	1.30352	1.2495	1.14757	0.869405	1.27651	0.783385	0.167784
Unigene21623_All	297740124 emb|CBI30306.3| unnamed protein product [Vitis vinifera]	6.6	1	1	11.692	5.35107	1.3013	1.25147	0.990808	1.00834	1.27638	0.783464	0.167986
Unigene24534_All	171 962 unknown [Glycine max]	15.53	3	1	28.7325	7.98682	0.72914	0.78828	0.974199	1.02307	0.75871	1.31803	0.168134
Unigene21812_All	154 618 minus strand PREDICTED: MIP18 family protein At1g68310-like [Vitis vinifera]	13.55	2	1	17.2869	5.37646	0.736576	0.781001	0.856505	1.12738	0.758789	1.31789	0.168268
Unigene36731_All	3 1118 hypothetical protein PRUPE_ppa023537mg, partial [Prunus persica]	28.76	1	8	41.9031	7.84033	1.38282	1.1694	0.983972	1.0144	1.27611	0.783631	0.168417
CL147.Contig1_All	296085741 emb|CBI29552.3| unnamed protein product [Vitis vinifera]	35.64	1	1	11.2669	5.2749	1.42403	1.12804	1.01549	0.986468	1.27604	0.783677	0.168534
Unigene22299_All	119 535 PREDICTED: LOW QUALITY PROTEIN: metal-nicotianamine transporter YSL3-like [Fragaria vesca subsp. vesca]	52.52	1	5	15.4117	5.05908	0.609884	0.908126	1.04914	0.956648	0.759005	1.31751	0.168639
CL13478.Contig2_All	240 1508 minus strand PREDICTED: dnaJ protein homolog 2 [Vitis vinifera]	6.86	4	1	47.5292	6.30322	0.718687	0.799364	0.974592	1.02272	0.759025	1.31748	0.168674
Unigene38129_All	1 423 pectin methylesterase [Nicotiana tabacum]	37.59	1	4	15.5378	9.45166	1.36871	1.18296	1.03862	0.965967	1.27583	0.783802	0.168856
Unigene20681_All	241 1038 minus strand PREDICTED: probable serine/threonine-protein phosphatase 2A regulatory subunit B&apos;&apos; subunit TON2-like [Solanum lycopersicum]	2.63	3	1	30.457	7.29834	0.956888	1.59473	1.07411	0.934511	1.27581	0.783817	0.168894
CL10752.Contig2_All	223540096 gb|EEF41673.1| histone h2a, putative [Ricinus communis]	28.26	7	1	14.583	10.3599	0.619981	0.898631	0.788727	1.18745	0.759306	1.31699	0.169157
CL11613.Contig2_All	124 318 minus strand PREDICTED: beta-glucosidase 42-like [Solanum lycopersicum]	70.77	1	1	7.41645	4.99561	1.26438	1.2869	1.00337	0.997213	1.27564	0.783923	0.169167
CL7072.Contig1_All	3 566 S-adenosyl-L-homocysteine hydrolase [Populus tomentosa]	52.13	1	5	21.0138	7.1665	0.688387	0.83081	1.00337	0.997209	0.759598	1.31649	0.169661
CL4802.Contig4_All	297746302 emb|CBI16358.3| unnamed protein product [Vitis vinifera]	21.5	2	8	72.6163	8.89502	0.804139	0.71516	0.957816	1.03759	0.75965	1.3164	0.16975
CL13145.Contig1_All	259 1812 minus strand PREDICTED: synaptotagmin-5-like [Fragaria vesca subsp. vesca]	18.34	1	7	55.844	8.646	1.42767	1.12281	1.05662	0.950015	1.27524	0.784165	0.169794
Unigene5637_All	7 690 PREDICTED: TMV resistance protein N-like [Vitis vinifera]	3.07	2	1	25.6174	8.54346	1.33175	1.21852	1.0391	0.965431	1.27514	0.784229	0.169959
CL2446.Contig1_All	1 4542 PREDICTED: acetyl-CoA carboxylase 1-like [Vitis vinifera]	14.13	1	11	170.447	6.78564	1.36381	1.18609	0.974527	1.02277	1.27495	0.784343	0.170254
CL1922.Contig5_All	223540093 gb|EEF41670.1| conserved hypothetical protein [Ricinus communis]	6.04	7	1	20.5949	6.84424	1.33536	1.21415	0.928646	1.06344	1.27475	0.784465	0.170569
CL12910.Contig2_All	81 761 PREDICTED: uncharacterized protein LOC100267656 [Vitis vinifera]	5.29	2	1	25.1118	7.88428	1.5452	1.00347	1.03931	0.965355	1.27433	0.784723	0.171241
CL1297.Contig1_All	297737627 emb|CBI26828.3| unnamed protein product [Vitis vinifera]	6.6	3	2	70.7637	8.1626	1.33444	1.21393	1.08967	0.904434	1.27418	0.784817	0.171483
CL8217.Contig5_All	297745375 emb|CBI40455.3| unnamed protein product [Vitis vinifera]	8.33	4	1	17.2502	9.81787	1.44026	1.1081	1.11251	0.894464	1.27418	0.784819	0.171489
CL3677.Contig4_All	168 1301 minus strand hypothetical protein PRUPE_ppa006639mg [Prunus persica]	28.57	5	7	39.7576	6.7124	1.22259	1.3257	0.999258	1.00086	1.27414	0.78484	0.171545
Unigene20423_All	5126 8674 BRI1 protein [Solanum tuberosum]	1.78	1	2	127.407	6.55127	1.2818	1.26636	1.12726	0.887402	1.27408	0.784881	0.171649
CL9364.Contig3_All	64 324 minus strand hypothetical protein VITISV_040599 [Vitis vinifera]	37.93	2	3	9.60386	5.47803	1.1015	1.44607	0.925901	1.06587	1.27378	0.785062	0.172123
CL6433.Contig2_All	118485559 gb|ABK94631.1| unknown [Populus trichocarpa]gi|222844574|gb|EEE82121.1| predicted protein [Populus trichocarpa]	22.76	4	3	16.3632	5.14795	0.770914	0.751993	0.929011	1.06312	0.761453	1.31328	0.172886
CL3736.Contig1_All	296083820 emb|CBI24208.3| unnamed protein product [Vitis vinifera]	3.38	2	3	97.8133	5.37646	1.11146	1.43499	1.0456	0.959783	1.27322	0.785408	0.173027
Unigene28572_All	2 289 minus strand unknown [Lotus japonicus]	63.54	1	3	10.3793	8.63135	0.73595	0.787418	0.985729	1.01285	0.761684	1.31288	0.173291
CL7072.Contig2_All	3 566 PREDICTED: adenosylhomocysteinase-like isoform 1 [Vitis vinifera]	52.13	1	4	20.9899	7.57666	0.746242	0.777455	0.985594	1.01297	0.761848	1.3126	0.173579
CL2784.Contig8_All	297740707 emb|CBI30889.3| unnamed protein product [Vitis vinifera]	29.52	5	1	23.8134	7.43018	1.03044	1.51525	0.610798	1.34515	1.27284	0.785643	0.173641
CL1950.Contig13_All	258 1694 hypothetical protein PRUPE_ppa003994mg [Prunus persica]	13.15	4	2	52.9971	8.22119	1.29276	1.25282	1.03307	0.970886	1.27279	0.785675	0.173724
CL7944.Contig4_All	271 2388 minus strand PREDICTED: uncharacterized aarF domain-containing protein kinase At1g79600, chloroplastic-like isoform 1 [Solanum lycopersicum]	2.41	1	1	78.4123	6.75635	0.73943	0.784856	1.00436	0.996335	0.762143	1.31209	0.174097
CL1131.Contig2_All	297743850 emb|CBI36820.3| unnamed protein product [Vitis vinifera]	22.38	4	2	16.526	9.33447	1.26355	1.28135	1.02132	0.9813	1.27245	0.785887	0.17428
Unigene24597_All	296086213 emb|CBI31654.3| unnamed protein product [Vitis vinifera]	1.38	1	1	82.9944	5.88428	1.38164	1.16319	1.12102	0.892935	1.27242	0.785904	0.174326
Unigene26270_All	1 729 cytochrome f protein [Ilex cornuta]	22.63	1	4	26.5333	8.89502	1.27046	1.27429	1.10352	0.908391	1.27238	0.785931	0.174396
CL2784.Contig10_All	297740707 emb|CBI30889.3| unnamed protein product [Vitis vinifera]	27.62	2	1	23.9125	7.92822	1.06945	1.47525	0.835679	1.14523	1.27235	0.785947	0.174439
Unigene29899_All	297733734 emb|CBI14981.3| unnamed protein product [Vitis vinifera]	4.88	1	2	57.8183	7.38623	1.37114	1.17253	1.07431	0.932284	1.27183	0.786266	0.175278
Unigene7459_All	223549242 gb|EEF50731.1| 6-phosphogluconolactonase, putative [Ricinus communis]	34.21	4	6	28.977	6.17627	1.18962	1.3539	0.976347	1.02116	1.27176	0.786311	0.175397
Unigene9177_All	2 496 minus strand PREDICTED: ras-related protein Rab11C-like [Glycine max]	35.15	2	1	18.1433	7.38623	1.18449	1.35901	0.991682	1.00757	1.27175	0.786318	0.175413
CL8169.Contig1_All	222847637 gb|EEE85184.1| predicted protein [Populus trichocarpa]	5.22	1	1	30.5305	5.18604	1.31241	1.23037	1.21809	0.806902	1.27139	0.786541	0.176002
CL11183.Contig1_All	318 1343 PREDICTED: uncharacterized protein LOC100262718 [Vitis vinifera]	35.38	1	11	37.5715	6.55127	1.27331	1.26943	1.00322	0.997347	1.27137	0.786553	0.176035
CL13514.Contig17_All	2 157 minus strand Isocitrate dehydrogenase [NADP] OS=Glycine max GN=IDH1 PE=2 SV=2	38.46	4	1	6.27715	9.12939	0.805743	0.721384	0.917035	1.07373	0.763564	1.30965	0.176611
Unigene63229_All	162665755 gb|EDQ52429.1| nucleosome assembly protein family [Physcomitrella patens subsp. patens]	13.57	1	1	15.5359	4.88135	0.762012	0.765246	0.815062	1.16411	0.763629	1.30954	0.176727
CL5964.Contig2_All	148 1530 hydroxymethylbutenyl diphosphate reductase [Camellia sinensis]	6.72	1	2	51.7501	5.52881	0.753109	0.774621	0.966465	1.02743	0.763865	1.30913	0.177148
Unigene18131_All	160 1344 hypothetical protein PRUPE_ppa002686mg [Prunus persica]	5.06	1	1	43.1229	7.34229	0.744396	0.783473	0.995033	1.00385	0.763934	1.30901	0.177271
CL43.Contig4_All	222618978 gb|EEE55110.1| hypothetical protein OsJ_02872 [Oryza sativa Japonica Group]	10.85	2	1	14.6701	5.50342	1.67673	0.864307	1.09324	0.917556	1.27052	0.787079	0.177425
CL14147.Contig2_All	279 1658 minus strand PREDICTED: SUN domain-containing protein 3-like [Vitis vinifera]	14.13	3	5	50.5552	8.5874	1.26365	1.27613	0.929211	1.06294	1.26989	0.787471	0.178468
CL7760.Contig1_All	222851734 gb|EEE89281.1| predicted protein [Populus trichocarpa]	33.49	1	12	66.983	6.85889	1.4664	1.07334	0.909077	1.08072	1.26987	0.78748	0.178493
CL3253.Contig1_All	296082564 emb|CBI21569.3| unnamed protein product [Vitis vinifera]	6.73	6	4	104.926	6.63916	0.819811	0.709926	0.910898	1.07901	0.764869	1.30741	0.178944
Unigene21601_All	61 318 minus strand copper transport protein ATOX1 [Hevea brasiliensis]	73.26	1	4	9.05863	5.40186	0.617937	0.911854	0.980614	1.01738	0.764896	1.30737	0.178992
CL3362.Contig1_All	449480506 ref|XP_004155914.1| PREDICTED: aldehyde dehydrogenase family 7 member B4-like [Cucumis sativus]	33.6	7	4	54.0947	5.57959	0.763209	0.766835	1.06545	0.942151	0.765022	1.30715	0.179219
CL4995.Contig3_All	109 1428 hypothetical protein VITISV_015452 [Vitis vinifera]	8.41	2	3	50.5315	7.48877	0.774945	0.75575	0.993252	1.00618	0.765348	1.3066	0.179806
CL8778.Contig2_All	117 512 minus strand PREDICTED: probable histone H2A.1-like [Solanum lycopersicum]	29.55	6	1	13.8545	10.0522	1.07332	1.46475	0.925263	1.06381	1.26903	0.788001	0.179882
CL1052.Contig2_All	62 343 minus strand PREDICTED: soluble starch synthase 3, chloroplastic/amyloplastic-like [Vitis vinifera]	11.7	4	1	10.6504	9.99365	0.73479	0.796238	0.838123	1.14367	0.765514	1.30631	0.180106
CL4158.Contig4_All	139 738 minus strand hypothetical protein PRUPE_ppa011657mg [Prunus persica]	13	3	2	21.6059	4.50049	1.18729	1.35036	1.02196	0.975414	1.26883	0.788129	0.180225
CL1595.Contig4_All	123 1496 minus strand PREDICTED: probable amino acid permease 7-like isoform 1 [Fragaria vesca subsp. vesca]	2.84	1	1	50.5517	6.59521	0.816251	0.71494	0.914151	1.07629	0.765595	1.30617	0.180252
CL9235.Contig1_All	11 439 hypothetical protein VITISV_036738 [Vitis vinifera]	6.29	1	1	16.6664	6.94678	0.726789	0.804433	1.06936	0.938697	0.765611	1.30615	0.180281
CL9134.Contig1_All	222866688 gb|EEF03819.1| predicted protein [Populus trichocarpa]	18.77	1	1	28.7748	5.50342	1.31346	1.22359	0.988262	1.0106	1.26853	0.788315	0.180723
Unigene30358_All	87 461 minus strand PREDICTED: uncharacterized protein LOC101250472 [Solanum lycopersicum]	28	1	2	14.3574	9.5542	0.74415	0.787652	1.07643	0.931818	0.765901	1.30565	0.180805
Unigene306_All	359480890 ref|XP_003632540.1| PREDICTED: uncharacterized RNA-binding protein C660.15-like isoform 2 [Vitis vinifera]gi|296082418|emb|CBI21423.3| unnamed protein product [Vitis vinifera]	11.8	5	1	39.8297	7.18115	0.843311	0.688946	0.947445	1.04678	0.766128	1.30526	0.181217
CL11137.Contig1_All	2322 4172 PREDICTED: RNA-binding protein NOB1-like [Vitis vinifera]	2.27	1	1	67.5687	5.89697	0.8561	0.676165	1.08368	0.926031	0.766132	1.30526	0.181224
CL5248.Contig1_All	222866555 gb|EEF03686.1| predicted protein [Populus trichocarpa]	8.57	1	1	19.8448	4.58936	1.12982	1.40655	0.95793	1.03748	1.26818	0.788529	0.181297
CL5759.Contig3_All	2023 2460 minus strand PREDICTED: TATA-binding protein-associated factor 172 isoform 1 [Vitis vinifera]	12.33	4	1	16.1154	5.23682	1.10716	1.42901	0.919528	1.07152	1.26808	0.788591	0.181463
CL10281.Contig2_All	297743402 emb|CBI36269.3| unnamed protein product [Vitis vinifera]	14.86	2	2	16.101	8.49951	1.14841	1.38749	0.941567	1.04834	1.26795	0.788676	0.181692
Unigene1542_All	278 640 minus strand fructose-bisphosphate aldolase 4 [Camellia oleifera]	31.4	1	4	12.9267	8.93896	0.740047	0.792905	0.995673	1.00403	0.766476	1.30467	0.181848
Unigene67847_All	2 232 minus strand PREDICTED: TMV resistance protein N-like [Vitis vinifera]	12.99	1	1	9.05666	7.97217	0.722737	0.810584	1.14878	0.868332	0.76666	1.30436	0.182184
CL3635.Contig4_All	297745587 emb|CBI40752.3| unnamed protein product [Vitis vinifera]	2.44	1	1	36.8144	10.0815	1.29802	1.23726	0.97429	1.02298	1.26764	0.788866	0.182202
Unigene21474_All	223535083 gb|EEF36765.1| cyclophilin, putative [Ricinus communis]	41.27	1	3	13.5908	8.41162	0.711393	0.822043	0.92208	1.06926	0.766718	1.30426	0.182289
CL454.Contig17_All	46 795 minus strand 1-acyl-sn-glycerol-3-phosphate acyltransferase 2 OS=Brassica oleracea GN=LPAT2 PE=2 SV=1	6.8	4	1	28.1942	9.86182	1.2201	1.31499	0.961739	1.03411	1.26754	0.788927	0.182367
CL5116.Contig3_All	714 2651 minus strand PREDICTED: HBS1-like protein-like [Vitis vinifera]	5.11	5	3	70.1244	5.96045	1.39523	1.13969	0.979272	1.01857	1.26746	0.788979	0.182507
CL6180.Contig1_All	222833074 gb|EEE71551.1| predicted protein [Populus trichocarpa]	2.35	1	1	72.3922	5.93506	0.875896	0.659036	0.954619	1.04042	0.767466	1.30299	0.183655
CL1154.Contig2_All	297737954 emb|CBI27155.3| unnamed protein product [Vitis vinifera]	13.85	3	2	14.0588	4.4751	0.606658	0.930552	0.939003	1.05426	0.768605	1.30106	0.18575
CL1778.Contig2_All	105 2351 unnamed protein product [Vitis vinifera]	5.61	1	3	85.7444	6.26514	0.783706	0.753583	0.968106	1.02847	0.768644	1.30099	0.185822
CL6926.Contig1_All	449492910 ref|XP_004159138.1| PREDICTED: ras-related protein RABB1b-like [Cucumis sativus]	48.34	4	3	23.3259	8.26514	1.23158	1.29935	0.964035	1.03207	1.26547	0.790222	0.185875
CL3989.Contig1_All	143 643 minus strand PREDICTED: uncharacterized protein LOC101267559 [Solanum lycopersicum]	7.78	1	1	19.246	8.80713	1.23695	1.29383	1.04039	0.964403	1.26539	0.790268	0.186003
CL1293.Contig5_All	588 1094 minus strand PREDICTED: nicotinamide-nucleotide adenylyltransferase 2-like [Fragaria vesca subsp. vesca]	14.2	3	2	19.2047	6.32861	1.13293	1.39759	1.02795	0.975428	1.26526	0.790351	0.186228
CL13181.Contig3_All	262 2733 PREDICTED: protein FAR-RED IMPAIRED RESPONSE 1-like [Vitis vinifera]	0.85	1	1	94.7326	6.93213	1.29231	1.23764	1.26118	0.768711	1.26497	0.790532	0.18672
CL10130.Contig1_All	297736797 emb|CBI25998.3| unnamed protein product [Vitis vinifera]	1.22	1	1	108.67	6.7124	1.22253	1.30705	0.94901	1.04539	1.26479	0.790645	0.187031
Unigene16904_All	338 2638 PREDICTED: uncharacterized protein LOC100259389 [Vitis vinifera]	11.08	1	9	82.2101	7.12256	0.873151	0.665987	1.05479	0.951639	0.769569	1.29943	0.187536
CL1761.Contig6_All	261 1814 minus strand hypothetical protein PRUPE_ppa004338mg [Prunus persica]	7.72	4	3	57.5503	6.12549	0.888596	0.650654	0.998194	1.0018	0.769625	1.29933	0.18764
CL7452.Contig5_All	222865281 gb|EEF02412.1| predicted protein [Populus trichocarpa]	10.56	3	1	20.7728	5.56689	0.781492	0.758328	1.10315	0.908773	0.76991	1.29885	0.188172
CL5783.Contig1_All	432 1913 minus strand PREDICTED: alanine aminotransferase 2 [Vitis vinifera]	24.49	2	7	54.0594	5.46533	0.78181	0.758254	0.9731	1.02404	0.770032	1.29865	0.188399
CL7760.Contig2_All	2 283 PREDICTED: d-3-phosphoglycerate dehydrogenase, chloroplastic-like [Fragaria vesca subsp. vesca]	20.21	1	1	9.65495	5.32568	1.3393	1.18861	0.999409	1.00065	1.26395	0.79117	0.188468
CL57.Contig25_All	282 2558 minus strand PREDICTED: neutral ceramidase-like [Glycine max]	5.93	8	2	83.6156	8.54346	0.743272	0.796958	0.997655	0.991085	0.770115	1.29851	0.188554
CL3362.Contig5_All	449480506 ref|XP_004155914.1| PREDICTED: aldehyde dehydrogenase family 7 member B4-like [Cucumis sativus]	46.2	12	1	32.436	8.03076	0.838991	0.701291	1.11182	0.901094	0.770141	1.29846	0.188602
CL6831.Contig1_All	30 1013 hypothetical protein VITISV_025424 [Vitis vinifera]	10.06	1	2	36.0912	6.40479	1.14024	1.38723	1.01283	0.988827	1.26373	0.791308	0.188847
Unigene13944_All	107 2014 PREDICTED: C-terminal binding protein AN-like [Vitis vinifera]	3.77	1	2	69.8897	6.41748	1.45664	1.07067	0.995943	1.00359	1.26365	0.791356	0.188978
CL1514.Contig1_All	223532112 gb|EEF33919.1| dtdp-glucose 4-6-dehydratase, putative [Ricinus communis]	61.34	1	5	38.7869	7.54736	0.760401	0.780429	0.98609	1.01253	0.770415	1.298	0.189114
Unigene16752_All	117 1391 PREDICTED: protein midA homolog [Vitis vinifera]	5.65	1	2	48.1993	7.25439	1.24781	1.27915	0.925566	1.06617	1.26348	0.791466	0.189281
Unigene5077_All	22 771 thaumatin-like protein [Citrus jambhiri]	11.2	1	2	26.6088	7.72314	0.824422	0.716748	1.0429	0.962175	0.770585	1.29771	0.189433
CL7122.Contig1_All	693 1049 minus strand PREDICTED: LOW QUALITY PROTEIN: villin-4 [Vitis vinifera]	26.05	2	2	13.2207	7.04932	0.737457	0.803864	0.894033	1.07985	0.77066	1.29759	0.189574
Unigene17348_All	297318638 gb|EFH49060.1| transducin family protein [Arabidopsis lyrata subsp. lyrata]	8.04	3	1	31.4893	6.96143	0.799557	0.74263	0.897622	1.09094	0.771094	1.29686	0.190388
CL6716.Contig1_All	223541601 gb|EEF43150.1| dihydrolipoamide dehydrogenase, putative [Ricinus communis]	42.52	2	16	53.7058	7.59131	0.786877	0.755554	0.996088	1.00366	0.771215	1.29665	0.190617
CL3682.Contig3_All	164 1717 unnamed protein product [Vitis vinifera]	12.55	2	4	56.8247	9.15869	1.33333	1.19204	1.02275	0.980029	1.26268	0.791963	0.190653
Unigene21376_All	321 1163 unknown [Populus trichocarpa]	10.32	1	2	29.7963	6.82959	0.765857	0.776654	1.06507	0.942524	0.771255	1.29659	0.190692
CL7367.Contig1_All	119 922 hypothetical protein PRUPE_ppa015357mg [Prunus persica]	5.22	2	1	29.5952	7.25439	0.750448	0.79227	1.11193	0.899325	0.771359	1.29641	0.190888
CL8056.Contig1_All	2695861 emb|CAA74644.1| 3-deoxy-D-manno-2-octulosonate-8-phosphate synthase [Pisum sativum]gi|2695863|emb|CAA74645.1| 3-deoxy-D-manno-2-octulosonate-8-phosphate synthase [Pisum sativum]	38.28	1	1	31.7677	6.78564	1.17977	1.34503	0.89391	1.09345	1.2624	0.792143	0.19115
Unigene2115_All	97 813 U1snRNP-specific protein, U1A [Solanum tuberosum]	7.53	1	1	26.6696	9.46631	1.28393	1.24081	1.03557	0.968256	1.26237	0.792159	0.191195
Unigene12500_All	177 956 minus strand PREDICTED: 14-3-3 protein [Vitis vinifera]	50.77	8	3	29.3226	4.729	0.969429	1.55464	0.951232	1.04342	1.26204	0.79237	0.191779
CL5806.Contig2_All	302143427 emb|CBI21988.3| unnamed protein product [Vitis vinifera]	4.78	2	2	53.3966	5.98584	1.17623	1.34684	0.971601	1.02537	1.26154	0.792684	0.192651
Unigene5945_All	375 1817 minus strand AlaT1 [Vitis vinifera]	3.74	1	2	53.4685	7.06396	1.25886	1.2642	1.02136	0.98127	1.26153	0.792687	0.192658
Unigene28938_All	449501789 ref|XP_004161459.1| PREDICTED: probable polygalacturonase-like [Cucumis sativus]	2.75	1	1	47.1296	6.04932	0.772253	0.772392	1.15561	0.862277	0.772323	1.2948	0.19271
CL13382.Contig4_All	37 207 PREDICTED: leucine carboxyl methyltransferase 2-like [Vitis vinifera]	15.79	4	1	6.43129	9.87646	1.24279	1.28021	1.0829	0.926722	1.2615	0.792707	0.192716
Unigene4453_All	462413391 gb|EMJ18440.1| hypothetical protein PRUPE_ppa006356mg [Prunus persica]gi|462413392|gb|EMJ18441.1| hypothetical protein PRUPE_ppa006356mg [Prunus persica]	18.79	5	1	16.6495	7.23975	1.2043	1.31857	1.04521	0.960128	1.26143	0.792748	0.192829
CL6582.Contig8_All	19547871 gb|AAL87457.1| serine/threonine protein kinase pk23 [Solanum lycopersicum]	8.92	7	1	66.0512	8.83643	0.885243	0.659687	0.969785	1.02698	0.772465	1.29456	0.19298
CL7651.Contig1_All	223549495 gb|EEF50983.1| Amine oxidase [copper-containing] precursor, putative [Ricinus communis]	10.47	1	6	80.3709	6.60986	0.773778	0.77116	0.95491	1.04016	0.772469	1.29455	0.192988
CL1084.Contig40_All	222851964 gb|EEE89511.1| predicted protein [Populus trichocarpa]	26.3	7	4	34.5993	6.7124	1.17543	1.34684	1.06731	0.93991	1.26114	0.792936	0.193353
Unigene30024_All	130 624 minus strand hypothetical protein PRUPE_ppa012400mg [Prunus persica]	21.82	1	3	18.3882	6.99072	0.744096	0.801268	0.975856	1.02156	0.772682	1.29419	0.193392
CL7613.Contig1_All	297745742 emb|CBI15798.3| unnamed protein product [Vitis vinifera]	24.77	2	2	24.759	10.3892	0.705684	0.839909	0.89612	1.09227	0.772797	1.294	0.19361
Unigene37488_All	301 591 minus strand PREDICTED: probable ADP-ribosylation factor-binding protein C25H2.16c-like [Solanum lycopersicum]	26.8	5	1	10.6794	5.8208	0.910629	0.635712	0.991809	1.00746	0.773171	1.29338	0.194324
CL1615.Contig3_All	297745607 emb|CBI40772.3| unnamed protein product [Vitis vinifera]	19.71	4	4	30.1545	7.32764	0.77447	0.772002	0.928469	1.06346	0.773236	1.29327	0.194448
CL7971.Contig3_All	298204989 emb|CBI34296.3| unnamed protein product [Vitis vinifera]	3.4	1	1	41.8574	6.27783	1.36633	1.15466	0.911319	1.0788	1.2605	0.793339	0.194475
CL706.Contig2_All	222860390 gb|EEE97937.1| predicted protein [Populus trichocarpa]	6.33	5	2	34.8341	7.31299	1.06778	1.45238	1.05697	0.949708	1.26008	0.793601	0.19521
Unigene59029_All	449531599 ref|XP_004172773.1| PREDICTED: uncharacterized protein LOC101227622 [Cucumis sativus]	10.31	4	1	10.5136	5.90967	1.09749	1.4224	0.948546	1.0458	1.25995	0.793684	0.195442
Unigene54007_All	297738507 emb|CBI27752.3| unnamed protein product [Vitis vinifera]	3.23	7	1	42.8286	9.18799	0.723454	0.824219	1.19642	0.826109	0.773837	1.29226	0.195598
Unigene2876_All	178 927 cytosolic ascorbate peroxidase [Vitis vinifera]	67.6	4	15	27.635	5.92236	0.73196	0.815877	0.969306	1.0274	0.773919	1.29213	0.195756
Unigene11975_All	85 1080 pericarp peroxidase 3 [Litchi chinensis]	16.87	1	3	36.5564	8.39697	1.36606	1.15254	0.990618	1.00845	1.2593	0.794092	0.196587
CL441.Contig9_All	3 1697 minus strand hypothetical protein PRUPE_ppa000198mg [Prunus persica]	12.39	28	5	63.4709	7.21045	1.18503	1.33343	1.03277	0.97115	1.25923	0.794135	0.196709
Unigene32046_All	429 566 minus strand PREDICTED: exosome complex component RRP4-like [Glycine max]	15.22	3	1	5.3489	8.73389	0.754684	0.794483	0.600567	1.35422	0.774584	1.29102	0.197035
CL2087.Contig1_All	222 533 unnamed protein product [Vitis vinifera]	19.23	1	1	11.6138	4.77979	0.761479	0.787766	0.873524	1.11229	0.774623	1.29095	0.19711
CL511.Contig1_All	223543019 gb|EEF44555.1| Phosphoenolpyruvate carboxylase, putative [Ricinus communis]	45.04	8	10	55.8425	5.33838	1.17196	1.34602	0.990577	1.00855	1.25899	0.794288	0.197138
CL9649.Contig1_All	24 1283 minus strand PREDICTED: uncharacterized protein LOC101264670 [Solanum lycopersicum]	2.38	2	1	46.696	4.43701	1.30228	1.21566	0.995331	1.00434	1.25897	0.794303	0.197179
Unigene8700_All	225446771 ref|XP_002283019.1| PREDICTED: reticulon-like protein B8 isoform 2 [Vitis vinifera]gi|225446773|ref|XP_002283015.1| PREDICTED: reticulon-like protein B8 isoform 1 [Vitis vinifera]gi|302143506|emb|CBI22067.3| unnamed protein product [Vitis vinifera]	18	1	4	27.9146	8.60205	0.665488	0.884227	0.965947	1.03038	0.774858	1.29056	0.197564
Unigene23624_All	18 629 hypothetical protein VITISV_022777 [Vitis vinifera]	13.73	2	2	22.5329	9.70068	1.37916	1.13824	0.810183	1.16154	1.2587	0.79447	0.197651
Unigene8753_All	296081877 emb|CBI20882.3| unnamed protein product [Vitis vinifera]	10.19	1	3	41.3163	8.1333	0.776731	0.773289	1.00428	0.996402	0.77501	1.29031	0.197859
CL7195.Contig2_All	222856003 gb|EEE93550.1| f-box family protein [Populus trichocarpa]	8.74	2	4	69.6807	5.8335	1.18796	1.32856	1.01851	0.98379	1.25826	0.794748	0.198435
CL7395.Contig3_All	2 313 minus strand transketolase [Camellia sinensis]	12.5	1	1	11.5487	7.03467	1.27224	1.24395	1.05015	0.955747	1.25809	0.794853	0.198731
Unigene26194_All	296083652 emb|CBI23641.3| unnamed protein product [Vitis vinifera]	16.67	3	1	10.9874	8.41162	1.1395	1.37653	1.04551	0.95986	1.25801	0.794906	0.198882
Unigene4938_All	175 1260 minus strand PREDICTED: phytosulfokine receptor 2-like [Vitis vinifera]	5.8	1	1	39.6726	6.25244	0.77729	0.774188	1.07975	0.929513	0.775739	1.28909	0.199273
CL1084.Contig41_All	297740235 emb|CBI30417.3| unnamed protein product [Vitis vinifera]	21.94	19	3	34.8234	6.53662	1.00591	1.50941	1.05967	0.947311	1.25766	0.795126	0.199506
CL2551.Contig8_All	297744710 emb|CBI37972.3| unnamed protein product [Vitis vinifera]	8.21	5	1	21.8701	7.6792	0.78596	0.765792	0.953708	1.04123	0.775876	1.28887	0.19954
CL5118.Contig1_All	466 1026 minus strand hypothetical protein PRUPE_ppa007712mg [Prunus persica]	4.28	3	1	20.2739	5.79541	1.32681	1.18827	0.990206	0.998725	1.25754	0.795205	0.19973
CL4000.Contig2_All	296086225 emb|CBI31666.3| unnamed protein product [Vitis vinifera]	4.2	3	3	122.975	5.49072	0.886151	0.6661	0.962105	1.03378	0.776126	1.28845	0.200026
CL4981.Contig2_All	38231570 gb|AAR14689.1| PII-like protein [Solanum lycopersicum]	21.78	2	4	21.9795	8.63135	0.659758	0.89291	1.0396	0.965104	0.776334	1.2881	0.200433
Unigene37938_All	1427 1855 PREDICTED: afadin- and alpha-actinin-binding protein-like [Cucumis sativus]	16.78	3	2	16.002	5.10986	1.21043	1.30385	0.967727	1.0288	1.25714	0.795456	0.200443
Unigene24650_All	223532722 gb|EEF34502.1| mitochondrial uncoupling protein, putative [Ricinus communis]	8.33	1	2	31.945	9.48096	1.40776	1.10637	0.944838	1.04909	1.25707	0.795502	0.200573
CL9655.Contig2_All	138 1805 minus strand PREDICTED: pyruvate kinase isozyme G, chloroplastic-like [Vitis vinifera]	7.37	3	3	61.3815	7.04932	0.796806	0.756212	1.03601	0.968284	0.776509	1.28781	0.200775
CL5014.Contig1_All	296088170 emb|CBI35662.3| unnamed protein product [Vitis vinifera]	6.34	2	1	51.7111	5.64307	0.781393	0.771692	0.97397	1.02327	0.776543	1.28776	0.200841
Unigene20630_All	105 1691 minus strand PREDICTED: pentatricopeptide repeat-containing protein At4g18840-like [Vitis vinifera]	3.21	1	1	58.633	6.13818	1.22696	1.28659	0.964674	1.03151	1.25678	0.795686	0.201095
Unigene21958_All	275 1972 PREDICTED: uncharacterized protein LOC101268664 [Solanum lycopersicum]	6.54	1	3	63.8222	6.53662	1.25296	1.26052	1.04687	0.958659	1.25674	0.795711	0.201166
CL10232.Contig1_All	56 1642 minus strand unnamed protein product [Vitis vinifera]	2.65	2	1	60.9578	6.81494	1.28222	1.23048	1.02039	0.982123	1.25635	0.795956	0.201866
CL1067.Contig3_All	1876 4449 minus strand PREDICTED: disease resistance protein At4g27190-like [Vitis vinifera]	2.45	2	2	98.1324	5.17334	0.814362	0.739963	1.01308	0.988603	0.777162	1.28673	0.202054
CL11759.Contig5_All	49617335 gb|AAT67423.1| digalactosyldiacylglycerol synthase 2 [Lotus japonicus]	5.98	2	1	21.4302	8.68994	1.12933	1.38286	1.40522	0.641048	1.2561	0.796116	0.202322
Unigene1854_All	48 1622 minus strand unnamed protein product [Vitis vinifera]	3.62	1	1	59.539	9.40771	1.35569	1.15626	0.878135	1.10821	1.25597	0.796195	0.202548
CL5706.Contig4_All	748 1314 PREDICTED: nodulation receptor kinase-like [Solanum lycopersicum]	13.23	3	2	20.6559	8.42627	1.43317	1.07858	1.10297	0.908938	1.25588	0.796257	0.202726
Unigene28194_All	2 205 minus strand unnamed protein product [Vitis vinifera]	45.59	1	1	7.28969	4.75439	1.27887	1.23284	1.01862	0.983693	1.25585	0.79627	0.202763
Unigene10361_All	92 925 minus strand hypothetical protein PRUPE_ppa009496mg [Prunus persica]	12.23	1	2	29.9045	6.3667	1.29955	1.21206	1.03736	0.966635	1.25581	0.796302	0.202852
Unigene33538_All	222863561 gb|EEF00692.1| predicted protein [Populus trichocarpa]	9.14	1	1	18.5438	8.07471	0.758063	0.79761	0.673332	1.28973	0.777837	1.28562	0.203383
Unigene17516_All	2 757 unnamed protein product [Vitis vinifera]	40.08	1	2	28.0505	5.51611	1.10318	1.40736	0.88968	1.09798	1.25527	0.796642	0.203828
CL3277.Contig1_All	1771 5118 minus strand sucrose phosphate synthase [Actinidia chinensis]	31.9	15	1	125.181	6.66846	0.787715	0.768673	1.00204	0.998348	0.778194	1.28503	0.204088
Unigene28834_All	70 1164 PREDICTED: uncharacterized protein LOC100255693 [Vitis vinifera]	4.11	1	1	42.216	8.92432	0.815712	0.741015	1.04177	0.963173	0.778363	1.28475	0.204424
CL5489.Contig1_All	296087808 emb|CBI35064.3| unnamed protein product [Vitis vinifera]	11.22	2	2	34.1651	8.48486	0.774123	0.782682	0.908798	1.08103	0.778403	1.28468	0.204502
Unigene21361_All	147783188 emb|CAN64242.1| hypothetical protein VITISV_022595 [Vitis vinifera]	71.05	2	5	32.9385	5.56689	0.754545	0.802377	1.01248	0.989097	0.778461	1.28459	0.204618
CL3611.Contig1_All	296087673 emb|CBI34929.3| unnamed protein product [Vitis vinifera]	49.74	1	15	41.8736	7.62061	0.680222	0.877225	0.977114	1.02048	0.778723	1.28415	0.205138
CL6411.Contig1_All	662271 dbj|BAA05643.1| phenylalanine ammonia-lyase [Camellia sinensis]	34.1	2	5	75.792	6.58057	1.29318	1.21559	0.948176	1.04613	1.25439	0.797202	0.205438
Unigene16149_All	359493934 ref|XP_003634695.1| PREDICTED: uncharacterized protein LOC100247007 isoform 2 [Vitis vinifera]gi|302143185|emb|CBI20480.3| unnamed protein product [Vitis vinifera]	19.01	2	2	14.0312	8.80713	1.04768	1.46059	1.02082	0.980574	1.25413	0.797363	0.205902
Unigene26006_All	34 885 PREDICTED: acetylornithine deacetylase-like [Solanum lycopersicum]	46.48	1	9	31.0891	6.11279	0.746859	0.811373	1.04493	0.960376	0.779116	1.28351	0.205919
CL4904.Contig2_All	215 1201 minus strand arogenate dehydrogenase 1 [Solanum pennellii]	19.76	1	6	37.0009	6.02393	1.15219	1.35423	1.02236	0.980378	1.25321	0.797951	0.2076
Unigene38058_All	76 1161 minus strand PREDICTED: 1-aminocyclopropane-1-carboxylate oxidase homolog 11 [Vitis vinifera]	2.49	1	1	40.5688	6.48096	1.11181	1.39391	1.05033	0.955593	1.25286	0.798173	0.208245
CL9110.Contig2_All	302141665 emb|CBI18868.3| unnamed protein product [Vitis vinifera]	5.61	2	1	35.8864	8.45557	1.33526	1.17033	1.00069	0.999585	1.25279	0.798215	0.208367
Unigene1311_All	222865041 gb|EEF02172.1| predicted protein [Populus trichocarpa]	4.37	1	1	53.6969	5.16064	0.740533	0.820385	0.786247	1.18965	0.780459	1.2813	0.208607
CL244.Contig10_All	15 956 PREDICTED: annexin D5-like [Glycine max]	6.05	1	1	35.6986	8.76318	1.19764	1.30694	1.06482	0.94274	1.25229	0.798535	0.209296
CL3923.Contig7_All	142 1065 plastid lipid-associated protein [Vitis pseudoreticulata]	31.17	12	9	33.8248	8.06006	1.20857	1.29583	1.04108	0.963789	1.2522	0.798592	0.209463
Unigene25794_All	222840887 gb|EEE78434.1| predicted protein [Populus trichocarpa]	19.44	1	1	7.51781	9.61279	0.635267	0.926616	0.961117	1.03466	0.780941	1.28051	0.209579
Unigene6355_All	364 768 PREDICTED: chaperone protein dnaJ 10-like [Fragaria vesca subsp. vesca]	39.26	1	2	15.0235	4.70361	1.23234	1.27172	1.07102	0.937106	1.25203	0.798705	0.209791
CL2370.Contig8_All	136 3078 minus strand hypothetical protein PRUPE_ppa000846mg [Prunus persica]	17.23	5	8	109.428	6.87354	1.28413	1.21985	0.921492	1.0697	1.25199	0.798728	0.209857
CL556.Contig6_All	158 1012 minus strand putative aquaporin PIP1-2 [Vitis cinerea var. helleri x Vitis rupestris]	20.7	2	3	30.66	8.85107	1.27397	1.22991	0.968271	1.02832	1.25194	0.79876	0.209952
CL3224.Contig1_All	35 520 UDP-apiose/xylose synthase [Solanum tuberosum]	27.78	4	2	18.1224	7.82568	0.7931	0.769577	0.994531	0.997562	0.781338	1.27986	0.21038
CL3151.Contig1_All	938 1042 minus strand PREDICTED: uncharacterized isochorismatase family protein pncA [Vitis vinifera]	31.43	2	1	3.86988	8.25049	1.19771	1.30527	1.10421	0.907749	1.25149	0.799046	0.210784
Unigene6322_All	76 1185 minus strand chlorophyll synthase [Camellia sinensis]	4.59	1	1	39.9442	8.74854	0.711203	0.851911	0.999999	1.0002	0.781557	1.2795	0.210823
CL2041.Contig1_All	26 2080 PREDICTED: uncharacterized protein LOC100264639 [Vitis vinifera]	1.9	1	1	80.7337	4.95752	1.29379	1.20893	0.959666	1.03595	1.25136	0.799131	0.211033
Unigene6097_All	147856945 emb|CAN82846.1| hypothetical protein VITISV_007988 [Vitis vinifera]gi|296081603|emb|CBI20608.3| unnamed protein product [Vitis vinifera]	11.68	1	3	37.6312	5.75732	1.26936	1.23324	1.09827	0.9131	1.2513	0.799169	0.211145
Unigene1436_All	241939139 gb|EES12284.1| hypothetical protein SORBIDRAFT_06g018750 [Sorghum bicolor]	19.61	1	1	5.24583	11.2241	1.5045	0.998085	1.06728	0.940564	1.25129	0.799173	0.211158
CL630.Contig4_All	416 3325 minus strand PREDICTED: ubiquitin carboxyl-terminal hydrolase 9-like [Vitis vinifera]	4.85	4	4	110.449	6.22705	0.722628	0.841338	1.07353	0.935026	0.781983	1.2788	0.211688
Unigene30005_All	114 488 hypothetical protein PRUPE_ppa013376mg [Prunus persica]	47.2	1	4	14.4892	4.51318	0.87777	1.62422	0.999023	1.00106	1.251	0.799362	0.211711
Unigene2370_All	86 658 minus strand PREDICTED: 50S ribosomal protein L12, chloroplastic-like [Solanum lycopersicum]	15.71	1	2	20.1367	5.73193	1.18886	1.31304	1.02895	0.974387	1.25095	0.799392	0.211798
CL5048.Contig7_All	1831 4554 minus strand unnamed protein product [Vitis vinifera]	34.25	3	1	102.459	5.04639	0.803773	0.76053	0.858528	1.12559	0.782151	1.27853	0.21203
CL2235.Contig8_All	106 237 PREDICTED: uncharacterized protein LOC101312928 [Fragaria vesca subsp. vesca]	36.36	4	1	4.97656	8.74854	0.722699	0.842014	0.949949	1.04456	0.782357	1.27819	0.212448
CL930.Contig3_All	101 2893 minus strand PREDICTED: ubiquitin carboxyl-terminal hydrolase 8-like [Vitis vinifera]	4.08	10	1	104.707	5.87158	1.47211	1.02885	1.16437	0.854511	1.25048	0.799693	0.212681
CL2508.Contig15_All	116 1618 hypothetical protein PRUPE_ppa001688mg [Prunus persica]	1.2	6	1	54.103	7.41553	0.771451	0.79385	1.07271	0.935754	0.782651	1.27771	0.213047
CL6076.Contig2_All	236 850 minus strand PREDICTED: brefeldin A-inhibited guanine nucleotide-exchange protein 2-like [Solanum lycopersicum]	4.88	2	1	22.7506	5.79541	1.25273	1.24747	0.96059	1.03513	1.2501	0.799937	0.213396
CL1718.Contig19_All	219 3941 minus strand PREDICTED: helicase SKI2W-like [Vitis vinifera]	1.93	9	2	138.701	6.34131	1.27376	1.22641	0.821792	1.15735	1.25009	0.799944	0.213418
CL10903.Contig1_All	166 1350 PREDICTED: probable nucleoredoxin 2 [Vitis vinifera]	22.03	2	6	44.4961	5.59229	0.757198	0.808705	1.04421	0.961013	0.782951	1.27722	0.213662
Unigene8333_All	531 1370 hypothetical protein PRUPE_ppa009665mg [Prunus persica]	17.86	6	4	30.5536	7.31299	0.673227	0.892977	1.0226	0.980171	0.783102	1.27697	0.21397
CL9483.Contig2_All	167 1405 minus strand PREDICTED: protein SCAI homolog [Vitis vinifera]	2.91	3	1	47.5499	9.05615	0.757547	0.808831	1.03034	0.971081	0.783189	1.27683	0.214148
CL2805.Contig2_All	35 1027 PREDICTED: tubulin-specific chaperone C-like [Vitis vinifera]	3.32	1	1	36.9846	6.78564	0.511566	1.05505	1.25481	0.774354	0.783308	1.27664	0.214392
Unigene13631_All	223453028 gb|ACM89778.1| alpha-tubulin 6 [Gossypium hirsutum]	54.89	10	4	49.6134	5.09717	1.24882	1.24968	0.976758	1.0208	1.24925	0.800478	0.21499
Unigene22333_All	355492001 gb|AES73204.1| GLABRA2 expression modulator [Medicago truncatula]	20.95	5	1	16.3824	8.38232	0.786859	0.780723	1.04586	0.959555	0.783791	1.27585	0.215385
Unigene22311_All	147774268 emb|CAN65552.1| hypothetical protein VITISV_033330 [Vitis vinifera]gi|297736349|emb|CBI25072.3| unnamed protein product [Vitis vinifera]	19.38	1	1	37.4577	8.1626	1.42281	1.07442	0.951603	1.04309	1.24861	0.800888	0.216204
Unigene37986_All	296083222 emb|CBI22858.3| unnamed protein product [Vitis vinifera]	30.6	7	9	54.7385	5.41455	0.734491	0.834099	1.00376	0.996848	0.784295	1.27503	0.216424
CL4087.Contig5_All	170 1264 hypothetical protein PRUPE_ppa006436mg [Prunus persica]	26.03	3	5	40.5409	7.07861	0.771271	0.797401	0.920456	1.0707	0.784336	1.27496	0.216508
CL7068.Contig1_All	222851439 gb|EEE88986.1| predicted protein [Populus trichocarpa]	13.49	1	1	62.0059	5.64307	0.843253	0.725431	1.09418	0.916726	0.784342	1.27495	0.216521
Unigene32938_All	283 1749 PREDICTED: UBX domain-containing protein 6 [Vitis vinifera]	5.52	1	2	53.2114	5.88428	0.895903	0.672958	0.962434	1.03349	0.784431	1.27481	0.216703
CL7867.Contig5_All	236 1189 minus strand PREDICTED: uncharacterized methyltransferase At2g41040, chloroplastic-like [Solanum lycopersicum]	7.55	4	2	35.7631	8.63135	0.789529	0.77948	1.09677	0.882355	0.784504	1.27469	0.216856
CL1187.Contig3_All	283 531 hypothetical protein PRUPE_ppa009705mg [Prunus persica]	42.17	3	3	9.41624	10.4478	1.41026	1.08616	0.824593	1.15554	1.24821	0.801147	0.216971
Unigene10333_All	107 712 minus strand hypothetical protein VITISV_044183 [Vitis vinifera]	17.82	1	3	21.5323	6.69775	0.723669	0.846105	0.979264	1.01786	0.784887	1.27407	0.217647
Unigene10325_All	182 985 minus strand heme oxygenase 1 [Nicotiana tabacum]	2.24	1	1	30.7448	8.74854	0.68366	0.886699	1.07143	0.936891	0.78518	1.27359	0.218256
CL8999.Contig3_All	187 966 unnamed protein product [Vitis vinifera]	3.46	1	1	30.3562	5.88428	0.68517	0.88523	1.06654	0.941223	0.7852	1.27356	0.218298
Unigene10356_All	56 571 minus strand cyclophilin [Citrus sinensis]	41.86	14	1	18.145	8.92432	1.05151	1.44323	0.985194	1.01332	1.24737	0.801687	0.218577
CL1526.Contig11_All	151 1017 unnamed protein product [Vitis vinifera]	3.46	7	1	32.5675	6.37939	1.34373	1.15074	1.17985	0.840794	1.24723	0.801774	0.218836
CL1211.Contig1_All	71 1054 hypothetical protein PRUPE_ppa020891mg [Prunus persica]	5.79	2	1	36.0882	8.11865	0.902673	0.66845	0.886923	1.10042	0.785562	1.27297	0.21905
CL651.Contig10_All	225462545 ref|XP_002266877.1| PREDICTED: proteasome subunit alpha type-4 isoform 1 [Vitis vinifera]gi|147799989|emb|CAN77245.1| hypothetical protein VITISV_018657 [Vitis vinifera]	50.6	2	2	27.2447	6.22705	1.18253	1.31171	1.1175	0.893999	1.24712	0.801848	0.219055
CL14069.Contig3_All	3 773 PREDICTED: AMP deaminase-like [Solanum lycopersicum]	5.84	3	1	29.7569	7.40088	0.764887	0.80634	1.04111	0.963758	0.785613	1.27289	0.219158
CL8232.Contig1_All	95 1063 PREDICTED: outer envelope pore protein 37, chloroplastic-like [Solanum lycopersicum]	9.91	2	3	36.2114	8.26514	1.29636	1.19709	1.00349	0.996617	1.24672	0.802103	0.219816
CL2808.Contig1_All	132 1781 PREDICTED: medium-chain-fatty-acid--CoA ligase [Vitis vinifera]	2.73	1	1	59.8566	7.63525	1.43642	1.05694	0.964484	1.03099	1.24668	0.802133	0.219906
CL10449.Contig1_All	242 1486 squalene synthase [Diospyros kaki]	17.83	3	5	47.3682	7.31299	1.22741	1.26577	0.961591	1.03421	1.24659	0.802189	0.220073
CL8093.Contig4_All	107 949 minus strand Mitochondrial dicarboxylate/tricarboxylate transporter DTC OS=Arabidopsis thaliana GN=DTC PE=1 SV=1	28.47	3	3	29.8734	9.20264	0.726484	0.845904	1.00871	0.992464	0.786194	1.27195	0.22037
CL13393.Contig2_All	222845442 gb|EEE82989.1| predicted protein [Populus trichocarpa]	24.6	1	1	13.2296	9.72998	0.681143	0.891443	1.06537	0.942256	0.786293	1.27179	0.220577
Unigene27099_All	439 1722 minus strand PREDICTED: fasciclin-like arabinogalactan protein 17 [Vitis vinifera]	19.16	3	4	46.4672	5.69385	0.822975	0.749911	1.01363	0.988114	0.786443	1.27155	0.220891
Unigene36270_All	223548531 gb|EEF50022.1| s-adenosylmethionine synthetase, putative [Ricinus communis]	61.71	4	4	43.582	5.93506	0.74497	0.828146	0.994122	1.0054	0.786558	1.27136	0.221132
Unigene27140_All	157 621 PREDICTED: eukaryotic peptide chain release factor GTP-binding subunit ERF3A-like [Glycine max]	60.65	6	5	17.4445	4.57666	0.871916	0.701238	1.05976	0.947223	0.786577	1.27133	0.221172
Unigene24965_All	92 625 60S ribosomal protein L18a [Solanum tuberosum]	42.7	3	1	21.4654	10.4185	1.13709	1.35432	1.07847	0.930649	1.24571	0.802757	0.221776
CL8766.Contig1_All	119 646 minus strand PREDICTED: RNA polymerase II transcriptional coactivator KELP-like [Vitis vinifera]	12.5	1	2	20.2224	5.45264	1.17501	1.31638	1.0094	1.01064	1.24569	0.802765	0.221799
Unigene36538_All	147835636 emb|CAN66258.1| hypothetical protein VITISV_001237 [Vitis vinifera]	50	5	1	17.8526	8.95361	1.31229	1.17895	0.90271	1.08282	1.24562	0.802813	0.221943
CL12343.Contig1_All	75 407 minus strand thioredoxin [Limonium bicolor]	18.02	2	1	12.0402	5.47803	0.731728	0.842253	1.05754	0.949197	0.78699	1.27066	0.22204
CL12247.Contig2_All	296086353 emb|CBI31942.3| unnamed protein product [Vitis vinifera]	13.51	2	2	24.2045	6.78564	0.780223	0.793998	1.01796	0.982629	0.787111	1.27047	0.222294
CL4773.Contig1_All	222850035 gb|EEE87582.1| predicted protein [Populus trichocarpa]	8.98	1	2	35.6701	5.16064	0.814248	0.760028	0.919096	1.07175	0.787138	1.27042	0.222351
Unigene30041_All	297735008 emb|CBI17370.3| unnamed protein product [Vitis vinifera]	4.42	1	1	40.4118	8.66064	0.731098	0.843191	1.04412	0.961093	0.787144	1.27041	0.222364
CL6276.Contig4_All	383 1999 PREDICTED: aldehyde dehydrogenase family 2 member B7, mitochondrial-like [Glycine max]	41.19	7	12	58.2439	7.45947	0.755905	0.818388	0.976836	1.02073	0.787146	1.27041	0.222368
Unigene2291_All	314 1279 hypothetical protein PRUPE_ppa008501mg [Prunus persica]	57.76	1	14	35.0222	5.31299	1.29791	1.19285	0.973891	1.02334	1.24538	0.802969	0.222413
CL590.Contig9_All	297734039 emb|CBI15286.3| unnamed protein product [Vitis vinifera]	28.97	13	7	105.256	6.65381	1.25436	1.23596	0.987789	1.01102	1.24516	0.80311	0.222836
CL10421.Contig3_All	93 2192 minus strand hypothetical protein PRUPE_ppa002052mg [Prunus persica]	16.57	3	8	75.6576	9.01221	0.8087	0.766041	1.03657	0.967786	0.78737	1.27005	0.222841
Unigene25328_All	223531789 gb|EEF33608.1| Zuotin, putative [Ricinus communis]	7.21	1	3	74.7181	8.38232	0.779458	0.795309	0.927268	1.06463	0.787383	1.27003	0.222868
Unigene18104_All	160 723 minus strand unknown [Lotus japonicus]	5.85	1	1	20.2887	6.29053	1.23225	1.25755	1.04136	0.963544	1.2449	0.803277	0.22334
CL7451.Contig3_All	351 1088 minus strand PREDICTED: uncharacterized protein LOC100242589 [Vitis vinifera]	8.13	3	2	27.2881	4.42432	1.19737	1.29239	1.05804	0.948752	1.24488	0.80329	0.223379
CL7532.Contig1_All	222859387 gb|EEE96934.1| predicted protein [Populus trichocarpa]	29.87	1	2	17.3181	6.94678	0.704993	0.870439	1.01355	0.98354	0.787716	1.26949	0.22357
CL3404.Contig2_All	271 2667 minus strand PREDICTED: uncharacterized protein LOC100246247 [Vitis vinifera]	1	1	1	86.3092	6.87354	1.34784	1.14087	0.997771	1.00217	1.24436	0.803629	0.2244
Unigene26257_All	117 2171 PREDICTED: KH domain-containing protein At4g18375-like [Vitis vinifera]	6.57	1	4	73.4814	6.25244	0.883769	0.692454	0.913447	1.05558	0.788112	1.26886	0.224408
CL7539.Contig1_All	194 2497 PREDICTED: mechanosensitive ion channel protein 10-like [Solanum lycopersicum]	2.08	3	1	87.3128	8.68994	0.722881	0.85349	1.02012	0.982361	0.788186	1.26874	0.224564
CL8698.Contig1_All	75273406 sp|Q9LIL4.1|P24B3_ARATH RecName: Full=Transmembrane emp24 domain-containing protein p24beta3; AltName: Full=p24 family protein beta2; Short=p24beta2; AltName: Full=p24 family protein beta3; Short=p24beta3; Flags: Precursorgi|11994713|dbj|BAB03029.1| coated vesicle membrane protein-like [Arabidopsis thaliana]gi|17979492|gb|AAL50082.1| AT3g22845/MWI23_22 [Arabidopsis thaliana]gi|20147305|g…	3.81	1	1	23.8122	7.28369	0.720112	0.856791	1.03131	0.972445	0.788451	1.26831	0.225128
CL2797.Contig6_All	297736965 emb|CBI26166.3| unnamed protein product [Vitis vinifera]	2.7	1	1	53.7515	5.13525	0.855973	0.721	0.79734	1.17982	0.788487	1.26825	0.225203
CL4320.Contig1_All	548 862 PREDICTED: histone H4-like [Glycine max]	38.1	11	4	11.6455	11.5757	1.26634	1.22065	1.01808	0.98417	1.2435	0.804183	0.226078
CL10049.Contig1_All	147 596 minus strand calcineurin-like protein [Hevea brasiliensis]	7.33	2	1	16.9184	4.95752	1.0961	1.39084	1.005	0.995768	1.24347	0.8042	0.226129
Unigene21385_All	352 1752 minus strand hypothetical protein PRUPE_ppa004392mg [Prunus persica]	3	1	1	51.1739	5.16064	0.786327	0.791939	0.963719	1.03235	0.789133	1.26721	0.226579
Unigene13595_All	219 1520 hypothetical protein PRUPE_ppa005973mg [Prunus persica]	6.68	1	2	48.9381	6.68311	0.765744	0.813926	1.05969	0.947296	0.789835	1.26609	0.22808
CL2110.Contig2_All	115463469 ref|NP_001055334.1| Os05g0367000 [Oryza sativa Japonica Group]gi|351720989|ref|NP_001235659.1| uncharacterized protein LOC100305969 [Glycine max]gi|255582664|ref|XP_002532111.1| Pre-mRNA-splicing factor ini1 [Ricinus communis]gi|38346076|emb|CAE04844.2| OSJNBa0084K01.16 [Oryza sativa Japonica Group]gi|113565734|dbj|BAF16077.1| Os04g0663300 [Oryza sativa Japonica Group]gi|113578885|dbj|B…	13.27	2	1	10.9733	8.33838	0.816285	0.763421	0.90303	1.08614	0.789853	1.26606	0.228119
CL4858.Contig1_All	296085532 emb|CBI29264.3| unnamed protein product [Vitis vinifera]	13.19	3	2	29.7022	8.32373	0.820925	0.758884	1.08807	0.922143	0.789904	1.26598	0.228229
CL2197.Contig1_All	355507094 gb|AES88236.1| Photosystem II CP43 chlorophyll apoprotein [Medicago truncatula]	9.86	1	2	39.8338	5.5542	1.40768	1.07677	1.10819	0.904309	1.24222	0.805007	0.228585
CL1459.Contig4_All	32 301 minus strand unnamed protein product [Vitis vinifera]	12.22	3	1	10.0321	4.61475	1.43501	1.04936	1.06253	0.944773	1.24218	0.805036	0.228672
CL12795.Contig1_All	6 704 PREDICTED: uncharacterized protein LOC100244402 [Vitis vinifera]	7.3	2	1	25.2352	4.51318	1.28171	1.20264	1.03099	0.971652	1.24217	0.805041	0.228688
Unigene8758_All	296082859 emb|CBI22160.3| unnamed protein product [Vitis vinifera]	2.02	1	1	71.685	5.89697	0.777014	0.803312	1.09451	0.916433	0.790163	1.26556	0.228785
CL9833.Contig1_All	516 2600 PREDICTED: uncharacterized protein LOC100266152 [Vitis vinifera]	1.15	2	1	78.2768	9.45166	1.23428	1.24961	1.06466	0.942887	1.24195	0.805188	0.229138
Unigene6299_All	2 784 PREDICTED: magnesium-chelatase subunit chlI, chloroplastic-like [Brachypodium distachyon]	8.43	2	1	28.9613	5.77002	0.782942	0.797912	0.833549	1.14772	0.790427	1.26514	0.229352
Unigene33562_All	297744118 emb|CBI37088.3| unnamed protein product [Vitis vinifera]	9.38	2	1	10.2361	8.646	0.654228	0.926775	0.990713	1.00843	0.790501	1.26502	0.229512
Unigene36119_All	358 813 minus strand RecName: Full=Glucan endo-1,3-beta-glucosidase; AltName: Full=(1->3)-beta-glucan endohydrolase; Short=(1->3)-beta-glucanase; AltName: Full=Beta-1,3-endoglucanase; Flags: Precursor	20.39	4	1	16.5685	6.03662	0.79679	0.78432	1.02406	0.978875	0.790555	1.26493	0.229627
CL12548.Contig3_All	198 1124 PREDICTED: glyoxylate/hydroxypyruvate reductase HPR3-like [Solanum lycopersicum]	30.1	2	6	33.5965	6.41748	0.766295	0.815229	0.947252	1.04646	0.790762	1.2646	0.230074
Unigene8489_All	2 3454 minus strand PREDICTED: myosin-Vb-like [Vitis vinifera]	4.52	13	2	132.133	9.0415	0.874426	0.707107	1.00995	0.989757	0.790766	1.2646	0.230083
Unigene10357_All	118488161 gb|ABK95900.1| unknown [Populus trichocarpa]gi|222833340|gb|EEE71817.1| predicted protein [Populus trichocarpa]	35.65	1	7	26.1736	5.41455	1.1617	1.32121	1.03296	0.970974	1.24145	0.805508	0.230116
Unigene6304_All	213 695 AP-1 Golgi-related complex component; clathrin coated vesicles; clathrin assembly protein [Camptotheca acuminata]	8.07	1	1	18.7368	7.81104	0.807857	0.774064	1.05185	0.954245	0.790961	1.26429	0.230503
CL3113.Contig1_All	364 2655 minus strand PREDICTED: WD repeat-containing protein 48 homolog isoform 1 [Vitis vinifera]	1.57	1	1	83.309	6.75635	1.44228	1.03996	1.03244	0.971447	1.24112	0.805724	0.230776
CL6994.Contig5_All	552 1073 hypothetical protein VITISV_008818 [Vitis vinifera]	54.6	4	10	19.6539	5.08447	1.27766	1.20451	0.991729	1.00753	1.24109	0.805746	0.230843
Unigene2208_All	2 901 PREDICTED: cysteinyl-tRNA synthetase-like [Vitis vinifera]	10	1	1	33.8484	6.68311	1.04012	1.442	1.07425	0.934393	1.24106	0.805761	0.230891
CL4889.Contig1_All	222852216 gb|EEE89763.1| predicted protein [Populus trichocarpa]	9.09	3	1	12.2309	6.50732	1.16607	1.31597	1.05406	0.952286	1.24102	0.805789	0.230976
CL76.Contig4_All	222846526 gb|EEE84073.1| predicted protein [Populus trichocarpa]	12.22	4	1	10.8583	4.70361	1.33716	1.14436	1.01737	0.984804	1.24076	0.805958	0.231493
Unigene12866_All	297741009 emb|CBI31321.3| unnamed protein product [Vitis vinifera]	4.62	1	2	37.8642	6.85889	1.28703	1.19356	1.04685	0.958233	1.2403	0.806259	0.232421
Unigene1348_All	246 1559 minus strand PREDICTED: F-box/kelch-repeat protein At1g55270-like [Solanum lycopersicum]	4.57	1	1	49.4001	9.48096	0.802483	0.781363	0.949717	1.04476	0.791923	1.26275	0.232588
Unigene10285_All	449497261 ref|XP_004160355.1| PREDICTED: 60S ribosomal protein L9-like [Cucumis sativus]	57.73	1	8	21.9789	9.5542	1.2765	1.20391	0.960896	1.03485	1.2402	0.806319	0.232604
CL4100.Contig2_All	45 641 1-cys peroxiredoxin 1 [Diospyros kaki]	14.07	2	2	22.3694	5.2876	1.03043	1.44994	0.894572	1.09307	1.24018	0.806332	0.232644
CL3888.Contig1_All	119 1672 hypothetical protein PRUPE_ppa004079mg [Prunus persica]	28.96	1	12	60.8313	6.1001	1.14159	1.33852	1.05811	0.948693	1.24006	0.806414	0.232897
Unigene2215_All	101 787 minus strand unknown protein [Vitis vinifera]	16.16	1	4	24.5964	11.0337	1.48945	0.990515	0.956414	1.03883	1.23998	0.806462	0.233044
CL10861.Contig2_All	460405771 ref|XP_004248348.1| PREDICTED: probable LRR receptor-like serine/threonine-protein kinase At1g56130-like isoform 2 [Solanum lycopersicum]	13.79	3	1	12.7083	4.75439	0.795668	0.788694	1.02308	0.979744	0.792181	1.26234	0.233149
CL3261.Contig1_All	177 695 minus strand hypothetical protein PRUPE_ppa000835mg [Prunus persica]	5.2	4	1	19.3339	9.42236	1.278	1.20185	1.05919	0.947739	1.23993	0.806499	0.23316
CL6395.Contig2_All	182 871 minus strand vacuolar ATP synthase subunit [Camellia sinensis]	36.09	1	2	26.313	8.03076	0.709685	0.874719	1.03929	0.965373	0.792202	1.2623	0.233195
Unigene27935_All	331 1194 minus strand hypothetical protein PRUPE_ppa004457mg [Prunus persica]	6.94	2	1	32.2146	9.59814	1.34574	1.13401	1.05742	0.948266	1.23988	0.806531	0.233257
CL6982.Contig5_All	91 1713 minus strand unnamed protein product [Vitis vinifera]	20.89	5	7	58.6893	5.31299	0.83342	0.751856	1.00654	0.994327	0.792638	1.26161	0.234146
CL3617.Contig1_All	296087299 emb|CBI33673.3| unnamed protein product [Vitis vinifera]	3.64	1	1	41.4099	7.06396	0.774211	0.811838	0.968038	1.02833	0.793025	1.261	0.234991
CL12873.Contig3_All	1 735 PREDICTED: NADH dehydrogenase C1, chloroplastic/mitochondrial-like [Vitis vinifera]	4.49	1	1	26.9704	6.1001	1.08304	1.39436	1.05003	0.955858	1.2387	0.807298	0.235628
Unigene25970_All	160 987 voltage-dependent anion channel [Nicotiana tabacum]	42.39	2	6	29.4962	8.76318	0.743521	0.84316	1.01738	0.984541	0.793341	1.26049	0.235684
Unigene22655_All	275 2758 hypothetical protein PRUPE_ppa001448mg [Prunus persica]	10.27	6	7	93.4063	4.90674	1.256	1.22111	0.965702	1.03059	1.23856	0.807392	0.235921
CL741.Contig5_All	223530597 gb|EEF32474.1| dihydrolipoamide succinyltransferase component of 2-oxoglutarate dehydrogenase, putative [Ricinus communis]	12.45	9	5	51.2298	9.12939	0.855787	0.731129	0.990339	1.00875	0.793458	1.26031	0.235943
Unigene20067_All	188 511 minus strand hypothetical protein VITISV_002890 [Vitis vinifera]	12.96	2	1	12.0122	4.93213	0.64507	0.942167	1.09323	0.910022	0.793618	1.26005	0.236295
CL10469.Contig5_All	3 926 cysteine protease Cp6 [Actinidia deliciosa]	5.19	1	1	33.2725	4.55127	0.764386	0.823063	0.972747	1.02279	0.793724	1.25988	0.236527
CL9336.Contig1_All	186 1070 minus strand PREDICTED: ubiquitin-like modifier-activating enzyme atg7-like [Vitis vinifera]	10.51	1	2	33.1577	6.31592	1.23597	1.23944	0.940583	1.05286	1.2377	0.807948	0.237646
Unigene38175_All	62 1426 PREDICTED: UDP-glycosyltransferase 88A1-like isoform 1 [Vitis vinifera]	19.78	1	6	49.4727	6.25244	1.23304	1.24167	1.0423	0.962707	1.23735	0.808176	0.238358
Unigene30241_All	297740084 emb|CBI30266.3| unnamed protein product [Vitis vinifera]	10.72	1	3	38.2585	9.23193	1.31461	1.15964	1.02635	0.976753	1.23713	0.808326	0.238824
CL8508.Contig1_All	434 847 minus strand hypothetical protein PRUPE_ppa006073mg [Prunus persica]	7.25	2	1	15.1436	8.73389	1.3172	1.15694	0.904088	1.0852	1.23707	0.80836	0.238932
CL1059.Contig6_All	297739230 emb|CBI28881.3| unnamed protein product [Vitis vinifera]	46.75	1	3	8.39735	7.98682	0.862365	0.727409	1.02641	0.976792	0.794887	1.25804	0.239095
CL1616.Contig2_All	222850460 gb|EEE88007.1| cinnamoyl CoA reductase-like protein [Populus trichocarpa]	16.41	1	4	35.9068	5.90967	0.739379	0.850532	1.02326	0.979586	0.794955	1.25793	0.239246
CL6397.Contig1_All	39 1628 minus strand PREDICTED: nucleoside-triphosphatase [Vitis vinifera]	11.89	8	5	57.6185	7.92822	0.840067	0.750361	1.0207	0.981851	0.795214	1.25752	0.23982
CL8388.Contig2_All	237 1934 minus strand PREDICTED: L-ascorbate oxidase-like [Vitis vinifera]	32.16	1	6	63.0454	7.40088	0.794856	0.795731	1.18163	0.839219	0.795294	1.2574	0.239997
CL5420.Contig9_All	496 3243 minus strand PREDICTED: auxin response factor 6-like [Vitis vinifera]	3.38	2	2	101.12	6.52197	0.837737	0.753128	0.816366	1.14117	0.795432	1.25718	0.240306
Unigene34280_All	246 2264 minus strand hypothetical protein PRUPE_ppa001983mg [Prunus persica]	4.16	1	3	76.1835	6.37939	1.12288	1.34976	1.00964	0.991656	1.23632	0.808849	0.24046
Unigene14215_All	61 1029 minus strand unnamed protein product [Vitis vinifera]	18.27	1	4	35.518	6.94678	1.20893	1.26368	0.976363	1.02092	1.23631	0.808862	0.2405
CL5750.Contig4_All	182 2002 pyruvate decarboxylase 2 [Diospyros kaki]	25.37	2	2	65.2028	6.31592	1.20757	1.26497	1.04234	0.962673	1.23627	0.808885	0.240574
CL7804.Contig4_All	164 1966 hypothetical protein PRUPE_ppa003359mg [Prunus persica]	1.66	1	1	67.2825	8.73389	0.728268	0.862911	0.989466	1.00953	0.79559	1.25693	0.240656
Unigene12674_All	139 1620 minus strand PREDICTED: isoamylase 3, chloroplastic-like [Glycine max]	2.63	3	1	55.8159	6.75635	0.736735	0.854597	0.993469	1.00599	0.795666	1.25681	0.240825
CL591.Contig28_All	350 988 PREDICTED: uncharacterized protein LOC100257842 isoform 2 [Vitis vinifera]	11.74	5	2	23.6743	9.61279	0.812675	0.779486	0.963952	1.03211	0.796081	1.25615	0.241751
Unigene21171_All	14 763 minus strand PREDICTED: serine/threonine-protein kinase Nek6-like [Vitis vinifera]	5.2	3	1	26.7712	4.75439	1.28909	1.18225	1.01417	0.987606	1.23567	0.80928	0.24181
Unigene14323_All	298204604 emb|CBI23879.3| unnamed protein product [Vitis vinifera]	11.49	1	1	19.7671	5.46533	0.875833	0.716592	0.999377	1.00075	0.796213	1.25595	0.242046
CL150.Contig2_All	223529961 gb|EEF31888.1| proliferation-associated 2g4, putative [Ricinus communis]	25.23	2	2	47.1084	6.84424	1.25477	1.21612	1.04595	0.949761	1.23545	0.809424	0.242266
CL4714.Contig1_All	116 745 minus strand unknown [Populus trichocarpa x Populus deltoides]	38.57	3	8	23.5982	7.56201	0.702306	0.890726	0.851385	1.13192	0.796516	1.25547	0.242726
CL2425.Contig5_All	147778657 emb|CAN62897.1| hypothetical protein VITISV_020300 [Vitis vinifera]	35	3	4	53.0623	6.78564	0.81801	0.775066	0.976949	1.02063	0.796538	1.25543	0.242774
CL2416.Contig2_All	1739 4132 PREDICTED: ATP-dependent Clp protease ATP-binding subunit clpA homolog CD4A, chloroplastic-like [Vitis vinifera]	20.3	2	1	88.4869	6.94678	1.40899	1.0608	1.06331	0.944089	1.2349	0.809785	0.243401
CL6226.Contig1_All	183 545 minus strand Zinc finger CCCH domain-containing protein 22 OS=Oryza sativa subsp. japonica GN=Os03g0328900 PE=2 SV=2	8.26	5	1	13.7139	7.18115	1.12596	1.34355	1.04487	0.960141	1.23475	0.809878	0.243693
Unigene33954_All	222860845 gb|EEE98387.1| cytochrome P450 [Populus trichocarpa]	40	1	15	48.0346	7.82568	1.2188	1.25059	1.00967	0.991622	1.23469	0.809918	0.24382
Unigene65303_All	120 251 Na+/H+ antiporter [Galega orientalis]	22.73	1	1	4.71451	7.28369	0.863968	0.730111	0.903771	1.08549	0.79704	1.25464	0.2439
Unigene18426_All	65 1459 minus strand hypothetical protein PRUPE_ppa005188mg [Prunus persica]	13.76	1	5	50.1197	6.17627	1.1991	1.26978	0.939037	1.05405	1.23444	0.810084	0.244344
Unigene61973_All	2 424 DEAD/DEAH box RNA helicase putative [Albugo laibachii Nc14]	9.93	1	1	14.9529	9.40771	1.29182	1.17681	1.1634	0.855378	1.23432	0.810164	0.244596
Unigene9772_All	119 517 hypothetical protein PRUPE_ppa010844mg [Prunus persica]	9.77	1	1	14.7956	11.7661	1.13443	1.33363	0.870787	1.11472	1.23403	0.810353	0.245195
CL5614.Contig2_All	2 253 PREDICTED: probable protein phosphatase 2C 6-like [Solanum lycopersicum]	9.52	8	1	9.45481	5.12256	0.82345	0.771832	1.10362	0.907694	0.797641	1.2537	0.245255
CL10194.Contig2_All	124 2409 PREDICTED: dynamin-like protein ARC5 [Vitis vinifera]	3.28	3	2	86.2839	6.91748	1.23318	1.23468	1.02322	0.97956	1.23393	0.810419	0.245401
CL12259.Contig2_All	2 751 minus strand PREDICTED: heat shock cognate 70 kDa protein-like [Solanum lycopersicum]	3.6	1	1	27.7716	5.69385	0.788631	0.806871	1.0487	0.957034	0.797751	1.25352	0.245502
Unigene24207_All	296082169 emb|CBI21174.3| unnamed protein product [Vitis vinifera]	19.2	1	1	69.4889	5.77002	1.31544	1.15225	1.01174	0.989792	1.23384	0.810476	0.245584
CL1382.Contig3_All	242 1522 hypothetical protein VITISV_015334 [Vitis vinifera]	22.95	2	1	45.7383	5.57959	0.806971	0.788603	0.953811	1.04114	0.797787	1.25347	0.245585
CL10239.Contig2_All	223532818 gb|EEF34593.1| phosphoglucomutase, putative [Ricinus communis]	47.77	3	1	63.377	6.01123	0.800487	0.795418	1.0327	0.963992	0.797953	1.25321	0.245959
Unigene53760_All	223538778 gb|EEF40378.1| l-allo-threonine aldolase, putative [Ricinus communis]	8.52	6	2	28.702	7.47412	1.29744	1.16988	0.977827	1.01944	1.23366	0.810597	0.245967
Unigene14257_All	136 1074 minus strand PREDICTED: glyoxylate/hydroxypyruvate reductase A HPR2-like [Solanum lycopersicum]	13.42	1	4	34.2359	5.90967	1.07525	1.39197	1.06245	0.94472	1.23361	0.810628	0.246065
Unigene29204_All	158 655 minus strand PREDICTED: uncharacterized protein At3g49720-like [Vitis vinifera]	8.43	4	1	18.2186	8.6167	0.861218	0.73505	0.972506	1.02457	0.798134	1.25292	0.246369
Unigene14273_All	223551160 gb|EEF52646.1| cysteine protease, putative [Ricinus communis]	17.62	1	2	23.0817	6.88818	0.8913	0.704997	0.935276	1.05756	0.798149	1.2529	0.246402
Unigene33770_All	563 787 minus strand PREDICTED: non-functional NADPH-dependent codeinone reductase 2-like [Fragaria vesca subsp. vesca]	21.33	4	1	8.80634	4.76709	1.19711	1.2689	1.13004	0.884494	1.233	0.811029	0.247336
Unigene25909_All	109 1137 PREDICTED: sufE-like protein, chloroplastic-like [Vitis vinifera]	5.54	1	1	38.0468	8.29443	1.36653	1.09889	1.01207	0.989497	1.23271	0.811222	0.247951
Unigene33784_All	48 1739 minus strand PREDICTED: E3 ubiquitin-protein ligase HERC2-like [Vitis vinifera]	17.02	1	6	61.0716	5.87158	0.758383	0.839447	0.998554	1.00148	0.798915	1.2517	0.248142
CL9996.Contig2_All	120 464 Probable calcium-binding protein CML20 OS=Arabidopsis thaliana GN=CML20 PE=1 SV=1	7.83	2	1	13.2254	4.75439	1.11063	1.35459	0.98861	1.01029	1.23261	0.811285	0.24815
Unigene36855_All	223535410 gb|EEF37080.1| Peroxidase 73 precursor, putative [Ricinus communis]	8.16	1	2	35.7712	9.17334	1.49168	0.973376	1.01883	0.980083	1.23253	0.811339	0.248323
CL7087.Contig3_All	331 2277 unnamed protein product [Vitis vinifera]	9.71	1	3	72.7616	6.62451	1.32599	1.13885	0.9961	1.00365	1.23242	0.811415	0.248564
CL9077.Contig1_All	171 821 minus strand PREDICTED: acyl-protein thioesterase 1-like [Vitis vinifera]	10.6	2	2	23.368	7.10791	0.788745	0.80958	0.969508	1.02722	0.799162	1.25131	0.248704
CL5450.Contig3_All	1473 1676 unnamed protein product [Vitis vinifera]	61.76	1	1	7.72685	4.56396	0.753738	0.844624	0.911062	1.07899	0.799181	1.25128	0.248747
CL2011.Contig33_All	33 215 PREDICTED: phytoene dehydrogenase-like [Vitis vinifera]	24.59	4	1	6.9626	4.77979	0.769376	0.829012	0.893863	1.09427	0.799194	1.25126	0.248777
CL2608.Contig1_All	223546432 gb|EEF47932.1| calcium-dependent protein kinase, putative [Ricinus communis]	6.1	1	2	64.0163	5.71924	0.796023	0.802591	0.906954	1.08001	0.799307	1.25108	0.249035
CL4708.Contig1_All	446 1723 hypothetical protein PRUPE_ppa006106mg [Prunus persica]	12.21	4	4	47.4498	7.84033	1.25119	1.21318	1.03713	0.967288	1.23219	0.811566	0.249047
Unigene53422_All	983 1354 minus strand PREDICTED: probable NOT transcription complex subunit VIP2-like [Vitis vinifera]	11.29	1	1	14.9404	7.00537	0.886427	0.713211	0.950112	1.04441	0.799819	1.25028	0.250205
CL8241.Contig2_All	2 400 unknown [Populus trichocarpa]	68.42	2	5	13.7103	8.49951	1.2414	1.22179	1.08549	0.924428	1.2316	0.811955	0.250287
Unigene22385_All	195618998 gb|ACG31329.1| mitochondrial import inner membrane translocase subunit Tim9 [Zea mays]gi|414864349|tpg|DAA42906.1| TPA: import inner membrane translocase subunit Tim9 isoform 1 [Zea mays]gi|414864350|tpg|DAA42907.1| TPA: import inner membrane translocase subunit Tim9 isoform 2 [Zea mays]	10.75	1	1	10.8462	6.11279	1.05908	1.4039	0.988487	1.0104	1.23149	0.812023	0.250505
CL5934.Contig2_All	297739625 emb|CBI29807.3| unnamed protein product [Vitis vinifera]	18.05	5	5	43.8019	6.15088	1.24366	1.21909	1.09447	0.916467	1.23138	0.8121	0.250751
Unigene9726_All	223540288 gb|EEF41859.1| ceramidase, putative [Ricinus communis]	14.51	3	1	21.4479	8.14795	0.83553	0.764738	0.971886	1.02511	0.800134	1.24979	0.250927
CL13950.Contig2_All	84 1589 PREDICTED: DUF21 domain-containing protein At4g14240 [Vitis vinifera]	20.32	9	6	53.9252	6.16357	0.778126	0.822166	1.0552	0.951274	0.800146	1.24977	0.250953
Unigene556_All	273 3014 minus strand hypothetical protein VITISV_003952 [Vitis vinifera]	2.52	1	2	106.389	6.02393	1.19073	1.2715	1.08547	0.894624	1.23112	0.81227	0.251297
Unigene18107_All	223551227 gb|EEF52713.1| hexokinase, putative [Ricinus communis]	19.93	4	2	30.6138	7.78174	1.05048	1.41173	0.976174	1.02117	1.23111	0.812278	0.251321
CL13021.Contig2_All	386 1486 minus strand PTI1-like tyrosine-protein kinase 3 OS=Arabidopsis thaliana GN=PTI13 PE=1 SV=1	34.33	3	7	40.513	8.63135	1.2047	1.25738	0.964573	1.0316	1.23104	0.812321	0.25146
CL229.Contig6_All	348 1724 minus strand unnamed protein product [Vitis vinifera]	24.4	8	4	49.6442	8.49951	1.2193	1.24263	0.916158	1.07387	1.23096	0.812371	0.25162
CL2825.Contig2_All	586 2373 minus strand PREDICTED: heat shock cognate protein 80-like [Glycine max]	51.68	5	3	68.5603	5.65576	1.17017	1.29173	0.909282	1.08015	1.23095	0.812381	0.251651
CL10149.Contig1_All	3269 3529 minus strand hypothetical protein VITISV_014731 [Vitis vinifera]	9.2	2	1	9.78029	7.43018	0.859965	0.740989	0.954911	1.04016	0.800477	1.24926	0.251713
Unigene20420_All	223551084 gb|EEF52570.1| ATP binding protein, putative [Ricinus communis]	21.21	4	1	7.92616	9.01221	0.838284	0.762865	1.04366	0.961499	0.800575	1.2491	0.251938
Unigene52412_All	111 692 minus strand 40S ribosomal protein S5B [Hevea brasiliensis]	12.37	3	1	21.6584	9.5249	1.04101	1.41975	1.0137	0.988051	1.23038	0.812759	0.252864
Unigene18375_All	223536385 gb|EEF38034.1| conserved hypothetical protein [Ricinus communis]	4.99	1	2	47.3268	9.18799	1.15669	1.30365	0.990228	1.00883	1.23017	0.812896	0.253303
CL580.Contig12_All	222842106 gb|EEE79653.1| predicted protein [Populus trichocarpa]	17.8	2	3	20.6457	7.79639	1.19098	1.26902	1.03404	0.969888	1.23	0.813008	0.253665
CL6049.Contig5_All	297736083 emb|CBI24121.3| unnamed protein product [Vitis vinifera]	30.12	2	1	9.57266	7.69385	0.691324	0.911348	1.0797	0.929561	0.801336	1.24792	0.253693
CL10763.Contig2_All	63 11447 minus strand PREDICTED: serine/threonine-protein kinase SMG1 [Vitis vinifera]	1.08	2	2	421.561	6.07471	1.29322	1.16653	1.08933	0.921026	1.22988	0.81309	0.253928
CL6172.Contig17_All	117 1646 1L-myo-inositol 1-phosphate synthase [Jatropha curcas]	8.04	8	4	56.1027	5.45264	1.33114	1.12844	1.00119	0.998501	1.22979	0.813147	0.254111
Unigene21287_All	297328204 gb|EFH58623.1| tRNA synthetase class I family protein [Arabidopsis lyrata subsp. lyrata]	27.43	2	1	12.9775	6.68311	0.840987	0.762255	0.986261	1.01237	0.801621	1.24747	0.254352
CL14190.Contig1_All	442 2769 PREDICTED: uncharacterized protein LOC101260588 [Solanum lycopersicum]	6.57	8	4	89.2385	9.12939	1.37067	1.08823	0.985713	1.01167	1.22945	0.813373	0.254841
CL5115.Contig2_All	296086384 emb|CBI31973.3| unnamed protein product [Vitis vinifera]	4.89	4	1	24.8448	5.41455	0.826932	0.77679	0.677348	1.28617	0.801861	1.2471	0.254908
CL6006.Contig1_All	296087098 emb|CBI33472.3| unnamed protein product [Vitis vinifera]	2.26	1	1	72.0105	5.49072	1.30085	1.15761	0.919208	1.07173	1.22923	0.813518	0.255308
CL9581.Contig2_All	233 1342 minus strand similar to formimidoyltransferase-cyclodeaminase-like [Lupinus angustifolius]	2.97	1	1	40.9409	8.79248	1.19984	1.25823	1.0561	0.950475	1.22904	0.813644	0.255717
CL6611.Contig1_All	108 1190 PREDICTED: protein disulfide isomerase-like 2-1-like [Solanum lycopersicum]	40.44	4	10	39.9833	6.02393	0.732987	0.871441	0.979277	1.01856	0.802214	1.24655	0.255727
CL764.Contig2_All	223542517 gb|EEF44057.1| transporter, putative [Ricinus communis]	2.14	1	1	55.5674	7.44482	0.852342	0.752136	0.851959	1.13141	0.802239	1.24651	0.255785
CL10979.Contig1_All	68 760 minus strand RNA-binding protein with multiple splicing [Morella rubra]	12.12	3	2	25.3838	8.42627	0.764059	0.840776	0.96614	1.03021	0.802418	1.24623	0.256201
Unigene260_All	2378 3331 minus strand Transketolase-2, chloroplastic OS=Arabidopsis thaliana GN=TKL-2 PE=1 SV=1	13.84	1	2	33.7824	7.04932	0.812311	0.792555	1.00446	0.99546	0.802433	1.24621	0.256236
CL2292.Contig1_All	2 2683 lipoxygenase [Diospyros kaki]	39.49	9	29	102.394	6.31592	0.797021	0.807913	1.00255	0.997934	0.802467	1.24616	0.256315
Unigene35954_All	241916685 gb|EER89829.1| hypothetical protein SORBIDRAFT_10g020030 [Sorghum bicolor]	65.91	12	2	5.01277	9.05615	0.70627	0.899435	0.91801	1.06936	0.802853	1.24556	0.257215
Unigene25465_All	13 321 PREDICTED: dynein light chain 2, cytoplasmic-like [Solanum lycopersicum]	14.56	2	1	11.2495	7.97217	1.05433	1.40212	1.06429	0.943213	1.22822	0.814184	0.257462
CL6435.Contig1_All	47 1396 minus strand hypothetical protein PRUPE_ppa005488mg [Prunus persica]	11.78	2	4	48.7205	6.59521	0.8312	0.774826	0.956512	1.03591	0.803013	1.24531	0.257588
CL5734.Contig2_All	2 337 PREDICTED: V-type proton ATPase 16 kDa proteolipid subunit c4-like [Fragaria vesca subsp. vesca]	16.07	9	1	11.0688	8.90967	0.746276	0.85994	0.93185	1.0606	0.803108	1.24516	0.257811
CL7954.Contig1_All	1624 2979 minus strand PREDICTED: eukaryotic translation initiation factor 5-like [Vitis vinifera]	9.51	2	3	49.353	5.96045	1.16529	1.29056	0.853919	1.12864	1.22793	0.814382	0.258105
CL2112.Contig15_All	225451237 ref|XP_002275940.1| PREDICTED: cysteine synthase isoform 1 [Vitis vinifera]gi|359487829|ref|XP_003633658.1| PREDICTED: cysteine synthase [Vitis vinifera]gi|147819267|emb|CAN75607.1| hypothetical protein VITISV_033255 [Vitis vinifera]gi|298204909|emb|CBI34216.3| unnamed protein product [Vitis vinifera]	39.08	4	2	18.0966	5.35107	1.0033	0.603233	0.93191	1.06055	0.803264	1.24492	0.258175
Unigene37709_All	297742362 emb|CBI34511.3| unnamed protein product [Vitis vinifera]	2.16	1	1	78.1858	7.66455	0.825069	0.781799	1.22506	0.800729	0.803434	1.24466	0.258573
Unigene58401_All	351 554 minus strand unnamed protein product [Vitis vinifera]	19.12	3	1	7.56774	6.75635	0.84223	0.76481	1.02786	0.975503	0.80352	1.24452	0.258774
CL81.Contig9_All	187 1755 minus strand AP-2 complex subunit alpha-1 OS=Arabidopsis thaliana GN=ALPHA-ADR PE=1 SV=1	21.22	16	1	59.8191	7.62061	0.812187	0.79494	0.918394	1.07253	0.803564	1.24446	0.258876
Unigene4723_All	296086018 emb|CBI31459.3| unnamed protein product [Vitis vinifera]	4.6	1	1	37.1669	6.44287	1.35935	1.09556	0.994545	1.00503	1.22745	0.814697	0.259128
CL5718.Contig1_All	249 1040 minus strand PREDICTED: protein SCO1 homolog 2, mitochondrial-like [Solanum lycopersicum]	16.67	2	3	29.6134	9.01221	1.23089	1.22387	0.953248	1.04037	1.22738	0.814747	0.259291
CL2442.Contig4_All	18 980 PREDICTED: probable 39S ribosomal protein L45, mitochondrial-like [Solanum lycopersicum]	6.54	2	2	37.4666	10.0083	1.16447	1.28989	1.11035	0.902395	1.22718	0.814878	0.259717
CL844.Contig19_All	130 3396 minus strand PREDICTED: DNA damage-binding protein 1 isoform 1 [Vitis vinifera]	8.72	14	7	121.72	5.31299	1.30433	1.14993	1.05601	0.950552	1.22713	0.814909	0.25982
Unigene18535_All	110 1153 PREDICTED: quinone oxidoreductase-like protein 2 homolog [Solanum lycopersicum]	22.7	1	4	37.0138	9.31982	0.793674	0.814313	1.03472	0.969425	0.803993	1.24379	0.259885
Unigene34170_All	296088008 emb|CBI35291.3| unnamed protein product [Vitis vinifera]	38.89	2	1	7.62765	4.15771	1.25756	1.19654	1.05551	0.944843	1.22705	0.814964	0.259999
CL9691.Contig1_All	297737560 emb|CBI26761.3| unnamed protein product [Vitis vinifera]	8.6	7	3	90.1522	6.53662	0.844583	0.763716	1.00876	0.992168	0.804149	1.24355	0.260251
CL9135.Contig3_All	16 741 minus strand PREDICTED: uncharacterized protein LOC100248980 [Vitis vinifera]	6.2	1	2	25.5809	5.32568	1.28833	1.16519	0.962241	1.03182	1.22676	0.815157	0.260626
CL6537.Contig10_All	211 1230 minus strand glycolate oxidase [Gossypium hirsutum]	7.94	3	1	37.4409	9.5249	0.991028	1.46237	0.979587	1.01829	1.2267	0.815195	0.26075
CL5002.Contig5_All	434 1072 hypothetical protein PRUPE_ppa011350mg [Prunus persica]	7.51	1	1	23.7135	8.47021	0.805998	0.802948	0.917854	1.073	0.804473	1.24305	0.261013
Unigene25297_All	323 2011 PREDICTED: galactoside 2-alpha-L-fucosyltransferase-like [Vitis vinifera]	3.91	1	2	64.1782	6.93213	1.32225	1.13076	0.865694	1.09607	1.22651	0.815324	0.261172
CL13141.Contig2_All	598 1848 minus strand hypothetical protein VITISV_008028 [Vitis vinifera]	6.24	2	1	44.2696	8.19189	0.328535	1.28091	0.628079	1.32983	0.804723	1.24266	0.261604
CL5959.Contig3_All	520 2931 minus strand PREDICTED: uncharacterized protein LOC101299842 [Fragaria vesca subsp. vesca]	1.62	1	1	88.2124	6.25244	1.45871	0.9939	0.93862	1.0546	1.22631	0.815457	0.261608
CL3593.Contig9_All	1068 1442 PREDICTED: uncharacterized protein LOC100257929 [Vitis vinifera]	29.6	9	2	13.2116	4.83057	1.22355	1.22899	0.987954	1.01087	1.22627	0.815482	0.26169
Unigene17537_All	326 1366 minus strand unknown [Lotus japonicus]	8.93	1	1	37.9805	5.65576	0.921402	0.688163	1.04649	0.958497	0.804782	1.24257	0.261743
Unigene32484_All	449502554 ref|XP_004161675.1| PREDICTED: probable mediator of RNA polymerase II transcription subunit 37e-like [Cucumis sativus]	56.12	5	8	53.9118	6.46826	0.848947	0.760785	1.01621	0.985834	0.804866	1.24244	0.26194
CL13249.Contig2_All	1 261 Rpp4 candidate R7 [Glycine max]	10.34	1	1	9.79502	8.00146	0.801466	0.808294	1.06452	0.942969	0.80488	1.24242	0.261975
Unigene26320_All	405 785 unnamed protein product [Vitis vinifera]	29.13	1	2	14.5992	5.84619	0.787541	0.822566	0.983935	1.01076	0.805053	1.24215	0.262384
Unigene52691_All	225450075 ref|XP_002277645.1| PREDICTED: 42 kDa peptidyl-prolyl isomerase isoform 1 [Vitis vinifera]gi|297736282|emb|CBI24920.3| unnamed protein product [Vitis vinifera]	9.89	20	3	40.5076	6.63916	1.23576	1.21612	0.964839	1.03136	1.22594	0.815701	0.262407
CL1745.Contig1_All	297738855 emb|CBI28100.3| unnamed protein product [Vitis vinifera]	4.92	2	3	80.0094	7.56201	0.897654	0.712889	0.914866	1.07563	0.805271	1.24182	0.262899
CL2006.Contig1_All	907 1236 minus strand PREDICTED: alpha-L-fucosidase 2-like [Vitis vinifera]	9.09	1	1	12.3552	8.92432	1.44189	1.00935	0.920244	1.06852	1.22562	0.815913	0.263099
Unigene23873_All	903 1814 minus strand Probable uridine nucleosidase 2 OS=Arabidopsis thaliana GN=URH2 PE=2 SV=1	8.55	9	2	32.3718	5.31299	0.741205	0.869655	1.01123	0.989722	0.80543	1.24157	0.263275
CL4973.Contig2_All	141 3065 minus strand PREDICTED: structural maintenance of chromosomes protein 6-like [Vitis vinifera]	2.26	2	1	112.566	8.42627	0.751278	0.859917	1.0623	0.944982	0.805597	1.24131	0.263673
CL10506.Contig2_All	92 907 PREDICTED: uncharacterized protein LOC101312827 [Fragaria vesca subsp. vesca]	8.82	2	1	30.5647	9.5249	0.895604	0.715665	0.762446	1.21074	0.805635	1.24126	0.263761
CL8056.Contig3_All	2695861 emb|CAA74644.1| 3-deoxy-D-manno-2-octulosonate-8-phosphate synthase [Pisum sativum]gi|2695863|emb|CAA74645.1| 3-deoxy-D-manno-2-octulosonate-8-phosphate synthase [Pisum sativum]	38.28	1	1	31.7817	6.78564	1.08239	1.36815	0.947332	1.0452	1.22527	0.816144	0.263858
CL8992.Contig1_All	222835238 gb|EEE73673.1| predicted protein [Populus trichocarpa]	12.82	2	3	34.7576	6.52197	0.806191	0.805176	0.909064	1.0808	0.805684	1.24118	0.263878
Unigene37375_All	13508844 emb|CAC35167.1| arbutin synthase [Rauvolfia serpentina]	13.36	1	4	50.6088	7.21045	1.13298	1.31744	0.926361	1.06546	1.22521	0.816187	0.263997
CL550.Contig1_All	110 865 PREDICTED: putative uridine kinase C227.14-like [Solanum lycopersicum]	8.73	2	2	28.1642	6.22705	0.804876	0.806969	1.0301	0.97257	0.805922	1.24081	0.264444
CL13147.Contig1_All	112 1242 minus strand unnamed protein product [Vitis vinifera]	11.41	2	3	41.3003	5.87158	0.843643	0.768262	0.938185	1.05498	0.805952	1.24077	0.264516
CL12629.Contig1_All	577 2100 minus strand PREDICTED: proline-rich receptor-like protein kinase PERK15-like isoform 2 [Solanum lycopersicum]	1.77	1	1	54.8651	7.00537	0.86839	0.743561	0.975576	1.02184	0.805975	1.24073	0.264571
CL12145.Contig1_All	222839693 gb|EEE78016.1| predicted protein [Populus trichocarpa]	11.11	1	1	15.3043	8.90967	0.895424	0.716661	0.995007	1.00462	0.806042	1.24063	0.26473
Unigene18322_All	399 941 minus strand hypothetical protein PRUPE_ppa012122mg [Prunus persica]	12.71	1	2	20.4954	8.42627	0.836584	0.775525	1.01895	0.982254	0.806054	1.24061	0.264759
CL40.Contig1_All	359485573 ref|XP_003633291.1| PREDICTED: protein translation factor SUI1 homolog 1 [Vitis vinifera]gi|297739300|emb|CBI28951.3| unnamed protein product [Vitis vinifera]	19.47	6	2	12.6616	9.02686	1.10358	1.34602	1.05019	0.955717	1.2248	0.816457	0.264886
Unigene20673_All	2 3769 hypothetical protein PRUPE_ppa000149mg [Prunus persica]	3.42	1	2	138.601	6.34131	0.8039	0.808472	1.06821	1.33148	0.806186	1.24041	0.265073
Unigene466_All	223548017 gb|EEF49509.1| aldo-keto reductase, putative [Ricinus communis]	37.54	1	9	34.7529	6.80029	1.12284	1.32626	0.99202	1.00727	1.22455	0.816627	0.265444
CL2359.Contig9_All	359493111 ref|XP_002266320.2| PREDICTED: U6 snRNA-associated Sm-like protein LSm3-like isoform 1 [Vitis vinifera]gi|222856945|gb|EEE94492.1| predicted protein [Populus trichocarpa]	12.37	1	1	11.1889	4.88135	1.65921	0.789724	1.1079	0.904568	1.22446	0.816683	0.265629
Unigene24716_All	222862561 gb|EEF00068.1| predicted protein [Populus trichocarpa]	18.52	2	1	8.91958	9.99365	1.41028	1.03829	1.00386	0.996777	1.22428	0.816804	0.266028
Unigene25247_All	566 880 PREDICTED: tetratricopeptide repeat protein 7B-like [Vitis vinifera]	19.05	3	1	11.4731	5.45264	0.835077	0.7783	0.978025	1.01967	0.806689	1.23964	0.266272
CL9732.Contig1_All	223548055 gb|EEF49547.1| Aspartic proteinase nepenthesin-1 precursor, putative [Ricinus communis]	21.91	2	9	46.2056	9.45166	1.32071	1.1274	0.998823	1.00124	1.22406	0.816954	0.266522
CL6215.Contig1_All	99 647 minus strand PREDICTED: mitochondrial import inner membrane translocase subunit TIM23-1-like [Solanum lycopersicum]	9.29	3	1	19.331	9.5542	0.872154	0.741462	0.985361	1.01317	0.806808	1.23945	0.266556
Unigene5748_All	125 1738 minus strand PREDICTED: uncharacterized protein LOC101249871 [Solanum lycopersicum]	4.09	1	2	58.5052	9.05615	1.14193	1.30593	1.10902	0.90357	1.22393	0.817039	0.266803
CL13263.Contig2_All	276 1310 minus strand PREDICTED: uncharacterized protein LOC100255693 [Vitis vinifera]	15.94	2	3	39.8717	9.12939	0.890182	0.723676	1.08305	0.926589	0.806929	1.23927	0.266846
Unigene12983_All	560 1198 minus strand PREDICTED: CASP-like protein POPTRDRAFT_820933-like [Solanum lycopersicum]	23	1	4	22.2584	9.43701	0.880089	0.734265	0.99674	1.00307	0.807177	1.23889	0.267439
Unigene17364_All	25 366 hypothetical protein PRUPE_ppa013476mg [Prunus persica]	40.35	1	4	12.6986	5.94775	0.781472	0.832894	0.963934	1.03216	0.807183	1.23888	0.267455
CL7815.Contig3_All	37 1005 minus strand katanin1 [Gossypium arboreum]	5.88	2	1	36.0852	5.17334	1.29733	1.14981	0.847945	1.13497	1.22357	0.817281	0.267601
CL1695.Contig2_All	56 811 hypothetical protein PRUPE_ppa010354mg [Prunus persica]	7.54	2	2	28.0364	7.00537	1.09069	1.35614	1.04116	0.963669	1.22342	0.817384	0.267941
CL1149.Contig2_All	186 1358 PREDICTED: alcohol dehydrogenase-like 1 [Vitis vinifera]	22.76	5	1	42.3426	7.15186	1.33429	1.11239	0.970738	1.02613	1.22334	0.817436	0.268114
Unigene8890_All	245 649 minus strand PREDICTED: CBS domain-containing protein CBSX1, chloroplastic-like isoform 2 [Solanum lycopersicum]	17.04	2	1	14.7747	6.55127	0.733753	0.881488	0.98777	1.01104	0.807621	1.2382	0.268505
CL5389.Contig2_All	218 2800 PREDICTED: alpha,alpha-trehalose-phosphate synthase [UDP-forming] 5-like [Vitis vinifera]	24.85	4	7	96.8392	6.06201	1.31331	1.13279	1.05098	0.955014	1.22305	0.81763	0.268757
CL1194.Contig1_All	449494490 ref|XP_004159560.1| PREDICTED: serine/threonine protein phosphatase 2A 59 kDa regulatory subunit B&apos; eta isoform-like [Cucumis sativus]	4.75	2	1	58.3523	7.02002	1.29369	1.15234	1.15708	0.860972	1.22301	0.817652	0.268827
CL6791.Contig2_All	127 744 minus strand PREDICTED: uncharacterized protein LOC101309947 [Fragaria vesca subsp. vesca]	13.11	1	3	23.3463	10.0376	1.30311	1.14277	1.01492	0.986978	1.22294	0.817701	0.268991
CL4942.Contig3_All	370 3291 PREDICTED: calcium-transporting ATPase 4, plasma membrane-type isoform 2 [Vitis vinifera]	2.26	2	2	105.749	5.61768	0.79741	0.818436	1.0009	0.9994	0.807923	1.23774	0.269232
CL10638.Contig1_All	64 1950 PREDICTED: probable LRR receptor-like serine/threonine-protein kinase At5g48740-like [Vitis vinifera]	17.65	2	10	69.9492	6.06201	0.845502	0.770424	1.09242	0.918289	0.807963	1.23768	0.269328
CL10451.Contig3_All	233 1324 unnamed protein product [Vitis vinifera]	25.27	2	6	40.4743	7.06396	0.798534	0.817583	1.04483	0.960461	0.808059	1.23753	0.269559
CL7667.Contig1_All	449521467 ref|XP_004167751.1| PREDICTED: EH domain-containing protein 1-like [Cucumis sativus]	37.07	1	4	23.5484	8.47021	1.2166	1.22871	1.05373	0.951367	1.22265	0.817894	0.269629
Unigene32392_All	137 451 PREDICTED: non-specific lipid-transfer protein-like protein At2g13820-like [Solanum lycopersicum]	25.71	2	2	10.7621	5.17334	1.3281	1.11683	1.02788	0.975487	1.22247	0.818019	0.270046
CL1770.Contig1_All	223525697 gb|EEF28168.1| chaperone protein DNAj, putative [Ricinus communis]	7.32	4	2	43.8782	9.05615	0.752094	0.864745	1.03557	0.965663	0.80842	1.23698	0.270429
CL2543.Contig27_All	155 892 PREDICTED: ferritin-2, chloroplastic-like isoform 2 [Solanum lycopersicum]	37.8	17	6	27.8972	5.8335	0.77959	0.837356	0.980732	1.01727	0.808473	1.2369	0.270559
Unigene55070_All	243 5750 minus strand PREDICTED: callose synthase 9-like isoform 1 [Glycine max]	6.21	8	7	211.46	8.06006	1.14745	1.29684	0.987394	1.01137	1.22214	0.818236	0.270767
CL5555.Contig2_All	136 996 PREDICTED: exosome complex component RRP42-like [Glycine max]	6.27	1	1	29.9603	4.75439	1.18327	1.26097	0.96322	1.0328	1.22212	0.81825	0.270813
CL4078.Contig1_All	222864282 gb|EEF01413.1| predicted protein [Populus trichocarpa]	41.57	11	27	115.611	7.09326	0.822409	0.794964	1.00941	0.991859	0.808686	1.23657	0.271074
CL3428.Contig6_All	168 1925 minus strand hypothetical protein PRUPE_ppa003254mg [Prunus persica]	5.8	8	3	67.1032	7.62061	0.8978	0.719625	1.0467	0.958691	0.808712	1.23653	0.271137
Unigene4301_All	23 442 minus strand unnamed protein product [Vitis vinifera]	6.43	1	1	16.6952	7.79639	1.37613	1.06768	0.957214	1.03812	1.2219	0.818397	0.271301
CL638.Contig1_All	1327 2238 PREDICTED: uncharacterized protein LOC100267469 [Vitis vinifera]	11.84	1	3	33.4061	6.94678	1.3318	1.11135	1.01979	0.982653	1.22157	0.818617	0.272034
Unigene36636_All	2 475 eIF5A4 [Populus deltoides]	36.08	2	2	17.3277	5.98584	1.25741	1.18569	1.05271	0.951239	1.22155	0.818631	0.27208
CL877.Contig1_All	216 1121 hypothetical protein PRUPE_ppa009111mg [Prunus persica]	11.92	3	2	34.1954	6.40479	0.792876	0.825755	0.944436	1.04941	0.809315	1.23561	0.272598
Unigene4517_All	196 2607 hypothetical protein PRUPE_ppa001406mg [Prunus persica]	1.24	1	1	87.4156	4.44971	1.31075	1.13172	1.05038	0.955543	1.22123	0.818844	0.272789
CL2074.Contig1_All	296088326 emb|CBI36771.3| unnamed protein product [Vitis vinifera]	3.95	1	1	39.6047	4.99561	0.898265	0.720574	1.10028	0.911323	0.809419	1.23545	0.272851
Unigene8739_All	72 878 unnamed protein product [Vitis vinifera]	9.67	6	1	28.5128	7.32764	0.810983	0.808004	1.03352	0.970486	0.809494	1.23534	0.273032
Unigene32328_All	1709 1921 minus strand PREDICTED: uncharacterized protein LOC101255784 [Solanum lycopersicum]	16.9	1	1	7.95733	9.89111	0.765648	0.853423	1.07295	0.935538	0.809535	1.23528	0.273133
Unigene20644_All	297736620 emb|CBI25491.3| unnamed protein product [Vitis vinifera]	2.71	1	1	90.1162	6.63916	0.95017	0.669115	0.902473	1.08664	0.809642	1.23511	0.273393
Unigene30104_All	430728298 gb|AGA55622.1| photosystem II 47 kDa protein (chloroplast) [Camellia sinensis]	7.07	1	1	33.1659	8.29443	1.26842	1.17336	0.857692	1.12633	1.22089	0.819075	0.273563
Unigene15855_All	221 2608 PREDICTED: heat shock protein 83-like [Vitis vinifera]	37.81	20	18	90.4749	5.08447	1.26452	1.17725	1.0176	0.984598	1.22088	0.819079	0.273575
CL692.Contig2_All	297740490 emb|CBI30672.3| unnamed protein product [Vitis vinifera]	4.31	1	1	50.3588	6.75635	1.17382	1.2671	1.09508	0.915926	1.22046	0.819366	0.274534
Unigene23710_All	355507159 gb|AES88301.1| Aspartyl-tRNA synthetase [Medicago truncatula]	5.88	1	1	11.6253	8.06006	1.2557	1.18484	1.08606	0.923923	1.22027	0.819489	0.274947
Unigene12835_All	1 1374 flavonoid 3-O-galactosyltransferase [Diospyros kaki]	2.62	1	1	49.6227	7.54736	1.12646	1.31396	0.969958	1.02672	1.22021	0.819531	0.275085
CL4520.Contig5_All	296081627 emb|CBI20632.3| unnamed protein product [Vitis vinifera]	29.51	6	1	6.6515	8.52881	0.881926	0.73889	1.06169	0.945519	0.810408	1.23395	0.27526
Unigene12711_All	223549401 gb|EEF50889.1| conserved hypothetical protein [Ricinus communis]	6.37	1	4	65.0713	8.41162	0.778728	0.842495	1.01072	0.990343	0.810611	1.23364	0.275758
Unigene17048_All	223536824 gb|EEF38463.1| conserved hypothetical protein [Ricinus communis]	41.03	3	2	8.72727	4.70361	0.738579	0.882727	0.994411	1.0046	0.810653	1.23357	0.275859
CL538.Contig6_All	334 828 PREDICTED: crt homolog 1-like [Solanum lycopersicum]	9.09	1	1	17.9985	9.37842	0.794726	0.82717	1.03765	0.966829	0.810948	1.23312	0.276583
Unigene18221_All	389 2671 minus strand PREDICTED: subtilisin-like protease-like [Solanum lycopersicum]	10.25	1	6	79.91	8.73389	0.811021	0.810903	0.975147	1.0222	0.810962	1.2331	0.276616
CL1162.Contig10_All	197 2290 Peptide-N(4)-(N-acetyl-beta-glucosaminyl)asparagine amidase OS=Arabidopsis thaliana GN=PNG1 PE=2 SV=1	8.6	10	4	79.8102	5.64307	0.886802	0.735674	1.04011	0.964544	0.811238	1.23268	0.277295
Unigene5548_All	1 408 hypothetical protein PRUPE_ppa005925mg [Prunus persica]	8.82	1	1	15.1599	9.39307	0.850057	0.772617	1.06374	0.943702	0.811337	1.23253	0.277537
CL4325.Contig8_All	21 1184 minus strand hypothetical protein PRUPE_ppa006873mg [Prunus persica]	6.96	6	2	42.7563	8.38232	0.762677	0.860092	0.992791	1.00622	0.811385	1.23246	0.277655
Unigene2378_All	24 1055 hypothetical protein PRUPE_ppa008104mg [Prunus persica]	12.5	1	3	38.1864	6.80029	0.763141	0.860296	0.994178	1.00536	0.811719	1.23195	0.278477
Unigene28961_All	73 939 minus strand putative phosphate-induced protein [Capsicum chinense]	34.26	1	9	30.0743	8.93896	0.883869	0.739826	1.02565	0.97742	0.811848	1.23176	0.278795
Unigene37498_All	184 1911 minus strand PREDICTED: plastidial pyruvate kinase 2-like [Solanum lycopersicum]	1.56	1	1	62.9051	7.28369	0.816433	0.807273	1.00847	0.992693	0.811853	1.23175	0.278809
CL1912.Contig2_All	296090288 emb|CBI40107.3| unnamed protein product [Vitis vinifera]	8.81	3	3	61.2766	8.89502	0.819568	0.804934	0.940522	1.05291	0.812251	1.23115	0.279791
CL1379.Contig1_All	309 1562 molecular chaperone [Ricinus communis]	24.16	11	1	46.5209	6.48096	0.850665	0.773855	0.869886	1.11552	0.81226	1.23113	0.279814
CL3292.Contig1_All	367 1695 hypothetical protein VITISV_027037 [Vitis vinifera]	5.19	1	1	50.8438	6.88818	0.780215	0.844311	0.956337	1.0389	0.812263	1.23113	0.27982
Unigene34442_All	1 186 minus strand unnamed protein product [Vitis vinifera]	46.77	1	2	7.062	9.46631	0.844335	0.780432	0.910121	1.07986	0.812383	1.23095	0.280118
CL12181.Contig1_All	73 501 minus strand thioredoxin H [Nicotiana alata]	49.65	1	6	15.5109	6.78564	0.823853	0.800987	1.01676	0.985344	0.81242	1.23089	0.280209
CL9473.Contig1_All	63 650 PREDICTED: uncharacterized protein LOC101302889 [Fragaria vesca subsp. vesca]	8.67	1	1	21.9804	9.56885	0.831888	0.793023	0.972164	1.02487	0.812456	1.23084	0.280297
Unigene18115_All	175 711 hypothetical protein VITISV_012657 [Vitis vinifera]	5.59	1	1	19.8997	10.4624	0.765609	0.85994	1.01682	0.985288	0.812774	1.23035	0.281086
CL2642.Contig3_All	241 993 minus strand PREDICTED: probable methyltransferase PMT8-like [Solanum lycopersicum]	17.93	8	3	27.9628	9.77393	0.849578	0.776087	1.0403	0.964484	0.812833	1.23027	0.281231
CL2004.Contig2_All	223551331 gb|EEF52817.1| multicopper oxidase, putative [Ricinus communis]	32.31	22	9	50.9749	9.24658	1.30024	1.13461	0.999805	1.00037	1.21742	0.821407	0.281404
CL2006.Contig18_All	41 2539 hypothetical protein PRUPE_ppa001398mg [Prunus persica]	13.69	10	8	92.6501	5.79541	0.825104	0.800869	0.993087	1.00632	0.812987	1.23003	0.281613
CL11703.Contig2_All	249 848 PREDICTED: uncharacterized RNA-binding protein C23E6.01c-like isoform 2 [Vitis vinifera]	8.5	2	1	21.9605	6.91748	0.721073	1.71272	1.22366	0.801969	1.2169	0.821763	0.282609
CL3155.Contig2_All	197 2050 minus strand hypothetical protein PRUPE_ppa002580mg [Prunus persica]	1.94	1	1	69.0741	8.06006	0.734971	0.891862	1.05221	0.95017	0.813417	1.22938	0.282682
CL11183.Contig2_All	81 890 hypothetical protein PRUPE_ppa000357mg [Prunus persica]	40	1	9	29.183	5.94775	1.20561	1.22796	0.99419	1.00535	1.21679	0.821835	0.282856
CL278.Contig1_All	222871142 gb|EEF08273.1| predicted protein [Populus trichocarpa]	18.97	2	1	25.9471	7.03467	1.31712	1.11644	1.13052	0.884519	1.21678	0.821843	0.282881
CL9490.Contig1_All	296084318 emb|CBI24706.3| unnamed protein product [Vitis vinifera]	17.52	1	4	33.9053	6.03662	1.05115	1.38215	0.966174	1.03018	1.21665	0.821932	0.283185
CL5844.Contig5_All	1 1755 unnamed protein product [Vitis vinifera]	26.5	2	5	64.6912	4.64014	0.710596	0.916739	0.93765	1.05495	0.813668	1.229	0.283307
Unigene24213_All	202 1578 minus strand PREDICTED: protein SAMHD1 homolog [Solanum lycopersicum]	2.4	4	1	53.3464	7.18115	1.16589	1.26686	1.00904	0.992183	1.21638	0.822113	0.283798
CL1642.Contig2_All	303 1040 PREDICTED: novel plant SNARE 13-like [Solanum lycopersicum]	15.45	2	4	27.6702	6.39209	1.23811	1.19461	0.886881	1.10046	1.21636	0.822126	0.283842
CL12429.Contig2_All	1823 2599 hypothetical protein; K02370 alpha-1,4-N-acetylglucosaminyltransferase EXTL3 [EC:2.4.1.223 2.4.1.224]	6.18	2	1	30.1269	8.76318	0.780112	0.84875	1.03581	0.96846	0.814431	1.22785	0.285215
CL13069.Contig2_All	449499061 ref|XP_004160709.1| PREDICTED: thioredoxin domain-containing protein 9-like [Cucumis sativus]	20.26	4	4	26.0032	5.57959	1.12111	1.31016	0.945369	1.04862	1.21564	0.822613	0.285501
CL2252.Contig1_All	96 2363 PREDICTED: exocyst complex component 3-like [Cucumis sativus]	13.89	15	9	86.6182	4.86865	1.21402	1.21708	0.998553	1.00148	1.21555	0.822673	0.285704
CL7322.Contig1_All	297737461 emb|CBI26662.3| unnamed protein product [Vitis vinifera]	25.34	2	10	64.3268	6.66846	0.851505	0.777926	0.981903	1.01624	0.814716	1.22742	0.285928
Unigene36937_All	3 365 PREDICTED: nudix hydrolase 2-like [Solanum lycopersicum]	11.57	3	1	13.6431	6.3667	1.32134	1.10914	0.977041	1.02055	1.21524	0.822884	0.286425
Unigene12340_All	355490697 gb|AES71900.1| Magnesium transporter NIPA2 [Medicago truncatula]	12.73	3	1	6.01137	8.88037	1.07689	1.35353	1.03973	0.964987	1.21521	0.822905	0.286498
Unigene34167_All	5 493 PREDICTED: oleosin 16 kDa [Vitis vinifera]	11.04	1	2	17.4702	9.89111	0.831327	0.798578	0.992949	1.00539	0.814953	1.22707	0.286522
CL27.Contig1_All	354 680 minus strand unnamed protein product [Vitis vinifera]	75.23	3	6	11.9393	8.90967	0.858358	0.771727	0.866241	1.11875	0.815043	1.22693	0.286749
CL10316.Contig1_All	203 889 minus strand PREDICTED: uncharacterized protein C167.05-like isoform 4 [Vitis vinifera]	55.46	2	7	25.1936	5.38916	0.775536	0.854554	0.972523	1.02455	0.815045	1.22693	0.286755
Unigene16710_All	402 2252 PREDICTED: homeobox protein BEL1 homolog [Vitis vinifera]	3.89	1	1	68.2316	7.41553	0.70391	0.926186	0.787633	1.18842	0.815048	1.22692	0.286761
CL11562.Contig1_All	222842001 gb|EEE79548.1| predicted protein [Populus trichocarpa]	4.38	1	2	81.2715	6.25244	0.892206	0.738022	0.952541	1.04226	0.815114	1.22682	0.286928
Unigene58203_All	223527234 gb|EEF29396.1| conserved hypothetical protein [Ricinus communis]	2.85	3	1	81.1124	7.43018	0.819169	0.811413	1.41625	0.63127	0.815291	1.22656	0.287373
CL556.Contig4_All	1414 3048 minus strand endo-1,4-beta-glucanase [Diospyros kaki]	2.75	1	1	60.2146	8.47021	0.943925	0.686863	1.05065	0.955303	0.815394	1.2264	0.287633
Unigene24474_All	223548423 gb|EEF49914.1| Pectinesterase PPE8B precursor, putative [Ricinus communis]	4.15	1	2	59.1218	8.73389	0.954125	0.676675	1.18789	0.802437	0.8154	1.22639	0.287647
CL14359.Contig1_All	175 1452 sucrose phosphate phosphatase [Actinidia chinensis]	17.14	5	6	48.0369	6.21436	0.760886	0.869956	1.03743	0.967009	0.815421	1.22636	0.287701
Unigene1407_All	223548682 gb|EEF50172.1| beta-glucosidase, putative [Ricinus communis]	35.96	1	15	55.9442	8.99756	1.23862	1.19073	0.922285	1.06908	1.21467	0.823266	0.287732
CL2989.Contig1_All	93 1955 PREDICTED: glycine--tRNA ligase 1, mitochondrial-like [Solanum lycopersicum]	46.7	2	6	69.9646	6.22705	1.13097	1.2983	0.918386	1.07253	1.21463	0.823295	0.287829
CL4017.Contig1_All	795 3089 PREDICTED: uncharacterized protein LOC100264133 [Vitis vinifera]	4.58	1	2	87.2908	6.72705	0.91763	0.713322	1.00282	0.996252	0.815476	1.22628	0.287838
CL1395.Contig21_All	916 2562 minus strand Protein STRUBBELIG-RECEPTOR FAMILY 8 OS=Arabidopsis thaliana GN=SRF8 PE=2 SV=1	5.46	17	2	60.4939	8.86572	1.19874	1.23031	1.11021	0.901477	1.21452	0.823369	0.288084
CL8910.Contig1_All	297743233 emb|CBI36100.3| unnamed protein product [Vitis vinifera]	6.51	3	4	77.5615	5.74463	0.878935	0.75233	0.999391	1.00074	0.815632	1.22604	0.288233
CL4716.Contig2_All	1905 2114 minus strand Chaperone protein dnaJ 2 OS=Arabidopsis thaliana GN=ATJ2 PE=1 SV=2	17.14	1	1	8.05322	6.15088	0.778113	0.853235	1.02778	0.97558	0.815674	1.22598	0.288339
CL11613.Contig1_All	418 1842 minus strand PREDICTED: beta-glucosidase 42-like [Vitis vinifera]	35.37	2	9	54.416	5.87158	1.19706	1.23166	0.965541	1.03074	1.21436	0.823479	0.288459
Unigene37355_All	1 1320 PREDICTED: exocyst complex component 7-like [Fragaria vesca subsp. vesca]	6.59	1	3	50.1323	7.31299	1.09368	1.33465	0.943832	1.04998	1.21416	0.823612	0.288917
Unigene18142_All	1200205 emb|CAA65064.1| DAG [Antirrhinum majus]	9.78	2	1	25.6368	9.46631	0.94868	0.683142	1.21811	0.806889	0.815911	1.22562	0.288936
CL9491.Contig3_All	223546569 gb|EEF48067.1| WD-repeat protein, putative [Ricinus communis]	12.27	2	2	53.4985	6.0874	1.22982	1.19816	0.8805	1.10585	1.21399	0.823728	0.289315
Unigene14167_All	222849149 gb|EEE86696.1| predicted protein [Populus trichocarpa]	7.14	1	1	16.9677	9.15869	1.21488	1.21224	1.0289	0.974584	1.21356	0.824024	0.290329
CL7170.Contig1_All	25 1311 minus strand PREDICTED: actin-related protein 3-like [Solanum lycopersicum]	3.5	1	1	47.7537	6.25244	0.788324	0.844606	1.07558	0.933207	0.816465	1.22479	0.290339
CL3948.Contig14_All	1881 2156 PREDICTED: endoplasmic oxidoreductin-1-like [Vitis vinifera]	25	10	2	10.2525	9.1001	1.34181	1.08496	1.08648	0.923551	1.21339	0.824139	0.290726
Unigene66661_All	384 2498 minus strand PREDICTED: nudix hydrolase 3-like [Vitis vinifera]	17.3	8	9	80.2331	5.17334	0.739248	0.894088	1.00971	0.991587	0.816668	1.22449	0.290854
Unigene2156_All	223547542 gb|EEF49037.1| NADH dehydrogenase, putative [Ricinus communis]	63.07	2	8	19.9482	4.93213	0.722834	0.91072	1.02668	0.976497	0.816777	1.22432	0.29113
CL11223.Contig1_All	124 1092 minus strand PREDICTED: uncharacterized protein At2g37660, chloroplastic-like [Solanum lycopersicum]	29.1	1	5	34.8882	8.98291	0.788221	0.845758	1.0281	0.975288	0.81699	1.22401	0.291671
CL13154.Contig6_All	223549684 gb|EEF51172.1| glutathione-s-transferase theta, gst, putative [Ricinus communis]	32.47	6	5	26.4377	6.07471	0.733875	0.900255	1.02617	0.976996	0.817065	1.22389	0.291862
Unigene1351_All	254 1549 minus strand glutamine synthetase precursor [Juglans nigra]	7.18	1	2	47.793	7.41553	0.855962	0.778431	1.10016	0.910553	0.817196	1.2237	0.292196
CL1600.Contig14_All	327 1127 PREDICTED: salicylic acid-binding protein 2-like [Solanum lycopersicum]	16.48	3	3	29.5651	6.01123	0.812277	0.822523	0.985378	1.01229	0.8174	1.22339	0.292715
CL9676.Contig2_All	165 2339 minus strand PREDICTED: callose synthase 7-like [Solanum lycopersicum]	1.24	1	1	84.4138	9.23193	1.3251	1.09994	1.2495	0.779063	1.21252	0.824728	0.292755
CL7564.Contig1_All	1224 1628 NADH-ubiquinone oxidoreductase chain 1 OS=Oenothera berteriana GN=ND1 PE=2 SV=1	24.44	1	2	14.6341	9.62744	1.26512	1.15924	0.916511	1.07419	1.21218	0.824961	0.293556
CL650.Contig2_All	255 2969 argonaute 4-like protein [Pelargonium x hortorum]	11.71	4	7	101.406	8.74854	1.23106	1.19324	0.972955	1.02417	1.21215	0.82498	0.293622
CL4081.Contig1_All	92 1117 minus strand farnesyl diphosphate synthase [Panax ginseng]	29.82	2	7	39.4231	6.1001	0.964719	1.45953	0.952995	1.04186	1.21212	0.824998	0.293686
CL3502.Contig7_All	139 630 minus strand PREDICTED: universal stress protein Slr1101-like [Solanum lycopersicum]	45.73	5	6	18.2394	6.34131	0.976428	1.44775	1.00513	0.995623	1.21209	0.825022	0.293768
CL6696.Contig4_All	222863574 gb|EEF00705.1| predicted protein [Populus trichocarpa]	58.9	2	6	16.6606	7.38623	1.14231	1.28054	0.9708	1.02607	1.21142	0.825474	0.295333
CL3658.Contig1_All	309 722 unnamed protein product [Vitis vinifera]	21.01	2	3	15.4699	9.30518	0.801492	0.835956	1.04302	0.962065	0.818724	1.22141	0.296102
CL7174.Contig3_All	136 714 hypothetical protein PRUPE_ppa005653mg [Prunus persica]	6.22	3	1	21.7439	7.13721	0.899115	0.738348	0.91109	1.07186	0.818732	1.2214	0.296121
CL9231.Contig2_All	153 1184 minus strand PREDICTED: peroxidase 12-like [Vitis vinifera]	32.56	2	8	38.0248	5.46533	0.905538	0.732124	1.02019	0.982262	0.818831	1.22125	0.296376
CL2253.Contig1_All	297734325 emb|CBI15572.3| unnamed protein product [Vitis vinifera]	5.58	4	3	64.4226	8.60205	0.795802	0.841968	1.03101	0.972709	0.818885	1.22117	0.296515
CL8415.Contig1_All	223529972 gb|EEF31898.1| aldose-1-epimerase, putative [Ricinus communis]	16.18	2	4	37.2656	5.77002	1.20687	1.21481	1.03457	0.969554	1.21084	0.825871	0.296709
CL6696.Contig2_All	222863574 gb|EEF00705.1| predicted protein [Populus trichocarpa]	53.79	1	5	15.1267	4.70361	1.17338	1.24801	0.996521	1.00325	1.2107	0.825972	0.297058
CL3819.Contig1_All	223550276 gb|EEF51763.1| Protein yrdA, putative [Ricinus communis]	41.94	1	6	26.9203	8.71924	0.805415	0.832778	1.07241	0.93597	0.819097	1.22086	0.29706
Unigene22442_All	449497261 ref|XP_004160355.1| PREDICTED: 60S ribosomal protein L9-like [Cucumis sativus]	35.05	1	3	22.111	9.67139	1.29456	1.1267	0.955811	1.03936	1.21063	0.826016	0.297211
CL3105.Contig1_All	639 2633 PREDICTED: filament-like plant protein 3-like isoform 1 [Vitis vinifera]	2.11	1	1	74.0475	5.05908	1.13297	1.28816	1.00717	0.993838	1.21057	0.826058	0.297357
Unigene22358_All	222852458 gb|EEE90005.1| predicted protein [Populus trichocarpa]	1.97	1	1	40.016	9.36377	0.766889	0.871904	1.0359	0.968377	0.819397	1.22041	0.297832
Unigene1183_All	51 581 minus strand PREDICTED: serine hydroxymethyltransferase, mitochondrial-like [Vitis vinifera]	26.55	2	1	19.785	6.56592	1.33093	1.08967	1.22397	0.801687	1.2103	0.826243	0.298001
Unigene24588_All	76 2100 PREDICTED: GPI transamidase component PIG-T-like isoform 1 [Vitis vinifera]	2.37	1	1	76.2147	7.15186	0.912447	0.72655	0.928805	1.0633	0.819498	1.22026	0.298095
Unigene36410_All	101 1237 PREDICTED: isocitrate dehydrogenase [NAD] regulatory subunit 1, mitochondrial-like [Cucumis sativus]	22.43	1	2	40.9901	7.89893	1.32606	1.09401	0.968277	1.02808	1.21004	0.826421	0.298621
CL6686.Contig1_All	96 1031 minus strand PREDICTED: carboxylesterase 1-like [Fragaria vesca subsp. vesca]	15.06	1	3	34.5806	5.96045	0.798362	0.841645	1.00725	0.992963	0.820004	1.21951	0.2994
Unigene28728_All	297736215 emb|CBI24853.3| unnamed protein product [Vitis vinifera]	13.54	1	3	40.6636	6.26514	0.783116	0.85699	1.01613	0.9859	0.820053	1.21943	0.299528
CL8147.Contig4_All	423 1523 PREDICTED: uncharacterized protein LOC101263823 [Solanum lycopersicum]	18.8	4	5	40.861	7.89893	0.843506	0.796614	0.999058	1.00103	0.82006	1.21942	0.299546
CL4842.Contig5_All	222 740 minus strand PREDICTED: DNA-directed RNA polymerases I and III subunit RPAC1-like [Solanum lycopersicum]	16.76	6	2	19.5142	6.11279	0.831089	0.809147	1.2586	0.714604	0.820118	1.21934	0.299695
CL6226.Contig9_All	125 1597 PREDICTED: protein ASPARTIC PROTEASE IN GUARD CELL 1-like [Cucumis sativus]	4.48	1	2	52.9553	7.04932	0.845811	0.79457	0.989253	1.009	0.820191	1.21923	0.299884
CL2663.Contig3_All	223 507 minus strand hypothetical protein PRUPE_ppa009607mg [Prunus persica]	17.89	5	1	10.0172	5.97314	0.75862	0.882016	1.04091	0.963938	0.820318	1.21904	0.300215
Unigene26017_All	106 678 PREDICTED: uncharacterized protein At1g08160-like [Glycine max]	18.85	1	3	21.7007	9.72998	0.885433	0.755635	1.06639	0.941208	0.820534	1.21872	0.300775
CL7135.Contig1_All	140 676 PREDICTED: pyrophosphate-energized vacuolar membrane proton pump-like [Glycine max]	10.06	1	1	19.1859	5.22412	0.772094	0.869104	1.06872	0.939287	0.820599	1.21862	0.300943
CL13043.Contig1_All	2 697 minus strand unnamed protein product [Vitis vinifera]	11.21	2	2	25.9513	5.18604	1.37277	1.04516	1.05044	0.955469	1.20896	0.827156	0.301185
Unigene13801_All	533 1438 minus strand PREDICTED: uncharacterized GPI-anchored protein At4g28100-like [Vitis vinifera]	8.28	1	2	32.4182	8.03076	1.37932	1.03857	0.985311	1.01322	1.20894	0.827169	0.301228
CL1097.Contig1_All	359484662 ref|XP_003633140.1| PREDICTED: chaperone protein dnaJ 49 isoform 2 [Vitis vinifera]gi|359484664|ref|XP_003633141.1| PREDICTED: chaperone protein dnaJ 49 isoform 3 [Vitis vinifera]	3.61	1	1	40.0271	8.03076	0.798364	0.843167	0.869281	1.11606	0.820765	1.21838	0.301375
CL8891.Contig3_All	151 1566 PREDICTED: uncharacterized protein LOC100268151 [Vitis vinifera]	12.29	6	3	52.3445	4.61475	1.17743	1.24022	0.999709	1.00007	1.20882	0.82725	0.301514
Unigene29280_All	122 1696 minus strand PREDICTED: uncharacterized protein LOC100266187 [Vitis vinifera]	1.9	1	1	56.4425	8.63135	1.30627	1.11107	0.908421	1.07291	1.20867	0.827353	0.301873
CL6993.Contig1_All	297734570 emb|CBI16621.3| unnamed protein product [Vitis vinifera]	32.23	3	15	59.1481	6.354	1.10701	1.31033	0.996114	1.00363	1.20867	0.827357	0.301888
CL9913.Contig1_All	147770840 emb|CAN74174.1| hypothetical protein VITISV_019222 [Vitis vinifera]	5.11	1	2	37.1516	9.48096	1.02617	1.39079	1.06484	0.942644	1.20848	0.827485	0.302336
CL8491.Contig1_All	7 243 minus strand unnamed protein product [Vitis vinifera]	12.66	2	1	8.91078	6.50732	1.10917	1.30702	1.02461	0.978388	1.2081	0.827749	0.30326
CL9988.Contig2_All	89 1147 minus strand PREDICTED: isoleucyl-tRNA synthetase, cytoplasmic-like [Vitis vinifera]	9.07	2	3	40.3291	5.94775	1.19121	1.22494	0.969393	1.02723	1.20808	0.827762	0.303307
Unigene28591_All	174 2507 minus strand PREDICTED: uncharacterized protein LOC100252003 [Vitis vinifera]	0.9	1	1	86.0421	7.76709	1.29886	1.11715	1.17552	0.844633	1.208	0.827811	0.303478
Unigene37981_All	98 754 unnamed protein product [Vitis vinifera]	3.65	1	1	25.3184	9.20264	1.27686	1.139	0.929181	1.06296	1.20793	0.827863	0.303659
Unigene6095_All	45 488 minus strand PREDICTED: upstream activation factor subunit spp27 [Vitis vinifera]	6.76	1	1	16.2368	10.3745	0.795942	0.847629	1.01356	0.988176	0.821785	1.21686	0.304033
Unigene4231_All	1 420 minus strand glyceraldehyde 3-phosphate dehydrogenase [Daucus carota]	35	2	2	15.0467	6.55127	0.87669	0.767087	0.909937	1.07919	0.821889	1.21671	0.304303
CL5297.Contig3_All	118 564 unknown [Lotus japonicus]	15.44	1	1	16.4977	6.34131	1.1886	1.2267	1.1249	0.889494	1.20765	0.828052	0.304323
Unigene38048_All	296085718 emb|CBI29518.3| unnamed protein product [Vitis vinifera]	2.67	1	1	48.4371	5.03369	1.09783	1.3169	1.02615	0.977023	1.20737	0.828249	0.305014
CL6308.Contig5_All	132 1352 PREDICTED: eukaryotic initiation factor 4A-3-like [Vitis vinifera]	22.6	6	7	46.0339	5.89697	1.13397	1.28054	1.03973	0.964932	1.20725	0.828326	0.305286
CL7527.Contig2_All	223540598 gb|EEF42161.1| peptidyl-prolyl cis-trans isomerase, putative [Ricinus communis]	13.29	2	1	19.2998	6.53662	0.795561	0.849286	0.969564	1.02717	0.822424	1.21592	0.305704
Unigene39729_All	222842298 gb|EEE79845.1| predicted protein [Populus trichocarpa]	30.35	6	2	35.7674	5.17334	1.17877	1.23519	1.10526	0.906379	1.20698	0.828512	0.30594
CL5900.Contig1_All	51 509 minus strand phospholipase C [Populus tomentosa]	5.88	1	1	17.6687	6.771	0.892179	0.752944	1.08653	0.923505	0.822562	1.21571	0.306067
Unigene12946_All	8 709 minus strand unknown [Populus trichocarpa]	5.13	1	1	26.2819	9.18799	0.835023	0.810137	1.05968	0.947304	0.82258	1.21569	0.306115
CL4839.Contig1_All	460405761 ref|XP_004248343.1| PREDICTED: fasciclin-like arabinogalactan protein 1-like isoform 2 [Solanum lycopersicum]	41.26	2	12	43.3172	6.29053	1.30283	1.1107	0.953112	1.04173	1.20677	0.828661	0.306465
Unigene66024_All	2 298 PREDICTED: uncharacterized protein LOC101311652 [Fragaria vesca subsp. vesca]	19.19	9	1	11.4312	10.0815	1.31687	1.09601	0.900198	1.08667	1.20644	0.828884	0.307249
CL1277.Contig20_All	302142128 emb|CBI19331.3| unnamed protein product [Vitis vinifera]	19.93	23	10	58.805	7.2251	1.21974	1.19314	0.967739	1.02879	1.20644	0.828885	0.307254
CL576.Contig6_All	21554163 gb|AAM63242.1| 2-nitropropane dioxygenase-like protein [Arabidopsis thaliana]gi|332010478|gb|AED97861.1| Aldolase-type TIM barrel family protein [Arabidopsis thaliana]	37.63	11	9	31.1228	8.00146	0.813628	0.832492	0.972967	1.02412	0.82306	1.21498	0.307377
Unigene11465_All	2 295 PREDICTED: pyruvate decarboxylase isozyme 2-like [Solanum lycopersicum]	20.41	2	1	10.9572	4.86865	0.777184	0.869282	1.13485	0.880677	0.823233	1.21472	0.307832
Unigene28995_All	3 515 hypothetical protein PRUPE_ppa004883mg [Prunus persica]	9.36	1	1	19.717	8.67529	1.23623	1.17611	1.0362	0.96811	1.20617	0.829072	0.307913
Unigene22104_All	250 651 minus strand hypothetical protein PRUPE_ppa012921mg [Prunus persica]	19.4	2	2	14.1726	10.3306	0.828786	0.818434	0.910519	1.07604	0.82361	1.21417	0.308826
CL4867.Contig27_All	112 396 minus strand PREDICTED: DEAD-box ATP-dependent RNA helicase 16-like [Solanum lycopersicum]	10.53	2	1	10.4068	9.15869	1.21333	1.198	1.04334	0.961781	1.20566	0.829419	0.309142
Unigene8727_All	192 1400 minus strand PREDICTED: lysine-specific demethylase 8-like [Vitis vinifera]	2.48	1	1	45.1217	5.80811	1.21979	1.19113	1.0571	0.949588	1.20546	0.829559	0.309635
CL2425.Contig3_All	2 1438 PREDICTED: UDP-glucose 6-dehydrogenase-like isoform 1 [Vitis vinifera]	25.89	3	4	52.7551	6.72705	1.20948	1.20136	0.994545	1.00491	1.20542	0.829584	0.309725
CL9590.Contig1_All	70 990 unnamed protein product [Vitis vinifera]	10.42	2	3	33.5471	7.48877	1.21313	1.19758	0.988964	1.00998	1.20535	0.829633	0.309896
CL9149.Contig1_All	302144040 emb|CBI23145.3| unnamed protein product [Vitis vinifera]	1.68	2	3	242.099	6.96143	1.40734	1.00308	0.994698	1.0049	1.20521	0.829732	0.310247
CL3513.Contig6_All	296086273 emb|CBI31714.3| unnamed protein product [Vitis vinifera]	35.65	14	1	23.9582	7.10791	0.776595	0.871763	1.08263	0.926964	0.824179	1.21333	0.310332
CL12120.Contig1_All	3122228 sp|Q39818.1|HS22M_SOYBN RecName: Full=Heat shock 22 kDa protein, mitochondrial; Flags: Precursorgi|710432|gb|AAB03096.1| Hsp23.9 [Glycine max]	38.46	1	3	10.3504	4.88135	1.25278	1.15745	0.916318	1.07437	1.20511	0.829797	0.31048
CL1172.Contig11_All	1080 1709 PREDICTED: glucose-6-phosphate isomerase isoform 1 [Vitis vinifera]	71.43	5	2	23.0516	5.2749	0.887725	0.760746	0.985204	1.01258	0.824236	1.21325	0.310482
Unigene21410_All	222842649 gb|EEE80196.1| predicted protein [Populus trichocarpa]	34.78	1	2	8.04493	7.63525	0.530597	1.11813	1.00161	0.998766	0.824365	1.21306	0.310825
CL1435.Contig6_All	74 883 L-galactose-1-phosphate phosphatase [Actinidia deliciosa]	36.3	9	8	29.1698	5.63037	1.13655	1.27314	0.981284	1.0166	1.20485	0.829981	0.311131
Unigene530_All	873 1304 unnamed protein product [Vitis vinifera]	12.5	1	1	15.8714	9.96436	0.588774	1.06036	1.09	0.920427	0.824566	1.21276	0.311359
Unigene17795_All	532 1623 hypothetical protein PRUPE_ppa007664mg [Prunus persica]	7.42	1	2	40.1345	7.56201	1.34588	1.06361	0.976502	1.02102	1.20474	0.830052	0.311382
CL1992.Contig1_All	297738083 emb|CBI27284.3| unnamed protein product [Vitis vinifera]	9.52	5	3	36.2375	6.69775	0.965823	0.683372	1.03768	0.966668	0.824597	1.21271	0.311442
CL6613.Contig1_All	475 1197 CXE carboxylesterase [Actinidia deliciosa]	35.68	1	5	26.3083	6.01123	1.30064	1.10878	0.97479	1.02247	1.20471	0.830075	0.311463
CL10162.Contig2_All	223544592 gb|EEF46108.1| heat-shock protein, putative [Ricinus communis]	41.46	2	4	18.1392	7.32764	1.34576	1.06362	0.897784	1.09079	1.20469	0.830091	0.311519
CL1281.Contig4_All	326 556 minus strand PREDICTED: GTPase Der-like [Vitis vinifera]	14.29	4	1	8.44252	10.4185	1.31396	1.09539	0.898461	1.09019	1.20467	0.8301	0.311553
Unigene24679_All	1 2469 lipoxygenase [Camellia sinensis]	1.7	3	1	93.7967	5.98584	0.984541	1.42463	0.752149	1.21987	1.20459	0.830161	0.31177
CL2012.Contig10_All	193 945 unnamed protein product [Vitis vinifera]	6.37	7	1	27.327	5.33838	1.35188	1.05651	1.12231	0.891796	1.2042	0.83043	0.312725
CL6683.Contig1_All	197 658 unnamed protein product [Vitis vinifera]	21.43	6	1	17.4648	8.74854	0.892038	0.75821	0.984208	1.0137	0.825124	1.21194	0.312843
CL955.Contig8_All	297736508 emb|CBI25379.3| unnamed protein product [Vitis vinifera]	17.22	6	5	45.8648	5.19873	0.832145	0.818261	0.971378	1.02557	0.825203	1.21182	0.313054
CL3647.Contig3_All	249 4715 minus strand PREDICTED: nuclear pore complex protein Nup155-like [Vitis vinifera]	1.14	2	2	162.749	5.79541	0.954538	0.696027	0.786375	1.16588	0.825283	1.21171	0.313265
CL3068.Contig1_All	353 3205 PREDICTED: villin-2-like [Vitis vinifera]	45.53	2	3	104.555	5.88428	0.785007	0.865657	0.996132	1.00363	0.825332	1.21163	0.313397
Unigene17030_All	222868035 gb|EEF05166.1| predicted protein [Populus trichocarpa]	27.21	1	5	28.6896	7.03467	0.75281	0.898091	0.971106	1.02581	0.825451	1.21146	0.313714
Unigene2645_All	222846148 gb|EEE83695.1| predicted protein [Populus trichocarpa]	11.96	4	1	10.354	4.24658	0.819552	0.831625	1.01016	0.991189	0.825589	1.21126	0.314082
Unigene12318_All	2877 6413 PREDICTED: myosin-J heavy chain-like [Vitis vinifera]	1.27	1	1	132.929	7.78174	0.80886	0.842439	0.944597	1.0493	0.825649	1.21117	0.314244
Unigene37932_All	194 808 minus strand PREDICTED: mitochondrial inner membrane protease subunit 1-like [Fragaria vesca subsp. vesca]	8.78	1	1	23.334	6.80029	1.21978	1.18718	1.08409	0.925666	1.20348	0.830921	0.314472
Unigene5034_All	223540457 gb|EEF42025.1| porphobilinogen deaminase, putative [Ricinus communis]	8.26	1	2	37.6407	6.90283	0.794865	0.8567	1.01887	0.97884	0.825783	1.21097	0.3146
CL13935.Contig2_All	86 1141 minus strand PREDICTED: cytosolic Fe-S cluster assembly factor nubp1-like [Vitis vinifera]	13.07	2	3	37.6878	4.88135	0.880751	0.770983	0.963078	1.03292	0.825867	1.21085	0.314825
CL9526.Contig2_All	223542725 gb|EEF44262.1| monoxygenase, putative [Ricinus communis]	4.32	2	2	55.3212	8.32373	0.821865	0.830032	1.00147	0.998429	0.825949	1.21073	0.315044
CL4551.Contig8_All	54 326 superoxide dismutase [Fagus sylvatica]	10.99	1	1	9.36752	6.7124	0.643219	1.00877	1.20069	0.820281	0.825995	1.21066	0.315168
CL2705.Contig1_All	248 2023 minus strand PREDICTED: inactive poly [ADP-ribose] polymerase RCD1-like [Fragaria vesca subsp. vesca]	2.53	1	1	66.9714	8.00146	0.836757	1.56964	0.562781	1.38771	1.2032	0.831117	0.315171
Unigene4617_All	297740331 emb|CBI30513.3| unnamed protein product [Vitis vinifera]	23.31	6	8	50.2652	5.75732	1.2086	1.19766	1.0282	0.9752	1.20313	0.831165	0.315342
CL2930.Contig1_All	200 1090 minus strand unnamed protein product [Vitis vinifera]	12.46	2	2	33.5981	7.62061	0.813436	0.838706	1.00205	0.998378	0.826071	1.21055	0.315372
CL5606.Contig1_All	356507897 ref|XP_003522699.1| PREDICTED: protein PEROXIN-4-like isoform 2 [Glycine max]	16.56	1	2	17.76	8.45557	0.801171	0.851045	1.06247	0.94483	0.826108	1.2105	0.31547
CL6025.Contig1_All	297736268 emb|CBI24906.3| unnamed protein product [Vitis vinifera]	14.4	1	3	39.793	5.03369	1.23854	1.16758	1.00384	0.996798	1.20306	0.831214	0.315518
CL4323.Contig1_All	223530954 gb|EEF32812.1| vacuolar ATP synthase subunit G plant, putative [Ricinus communis]	28.18	1	3	12.3024	9.30518	0.744678	0.907688	1.15908	0.859205	0.826183	1.21039	0.315672
Unigene17402_All	111 311 minus strand PREDICTED: uncharacterized protein LOC100800807 [Glycine max]	16.42	2	1	7.60306	9.84717	0.784405	0.86802	1.01682	0.985291	0.826212	1.21034	0.31575
CL560.Contig5_All	207 1967 unnamed protein product [Vitis vinifera]	32.2	2	7	65.399	5.07178	1.11761	1.28827	0.950682	1.04529	1.20294	0.831294	0.315804
Unigene25338_All	52 930 minus strand xyloglucan endotransglucosylase/hydrolase [Diospyros kaki]	3.07	1	1	33.4222	6.72705	0.761909	0.891084	1.08933	0.92102	0.826497	1.20993	0.316513
CL7159.Contig1_All	296087528 emb|CBI34117.3| unnamed protein product [Vitis vinifera]	8.59	4	4	61.4307	6.68311	1.362	1.04272	1.04715	0.957107	1.20236	0.831697	0.317245
Unigene33167_All	82 609 minus strand unnamed protein product [Vitis vinifera]	5.11	1	1	19.9377	9.99365	0.791294	0.862293	1.14527	0.871445	0.826794	1.20949	0.317311
CL5179.Contig3_All	296088718 emb|CBI38168.3| unnamed protein product [Vitis vinifera]	7.14	2	1	22.4055	6.66846	1.36301	1.04166	0.966725	1.02969	1.20233	0.831716	0.317311
CL3269.Contig1_All	297743037 emb|CBI35904.3| unnamed protein product [Vitis vinifera]	11.79	5	3	41.513	5.2876	1.30586	1.09799	1.07809	0.930983	1.20193	0.831997	0.318319
CL2738.Contig8_All	302143032 emb|CBI20327.3| unnamed protein product [Vitis vinifera]	9.25	2	2	24.8128	5.10986	0.792591	0.862088	0.963616	1.03244	0.82734	1.20869	0.318781
CL1894.Contig1_All	190 1245 PREDICTED: 1-aminocyclopropane-1-carboxylate oxidase homolog 4-like isoform 2 [Vitis vinifera]	2.56	1	1	39.2182	6.39209	0.810681	0.844101	0.935195	1.05763	0.827391	1.20862	0.318919
CL6591.Contig3_All	367 1299 hypothetical protein PRUPE_ppa008165mg [Prunus persica]	21.54	2	5	34.196	6.30322	0.871608	0.783199	0.977348	1.01993	0.827403	1.2086	0.318953
CL12567.Contig6_All	355490424 gb|AES71627.1| Receptor-like protein kinase [Medicago truncatula]	9.35	18	2	27.154	5.46533	0.780357	0.874583	0.990482	1.00833	0.82747	1.2085	0.319131
CL12129.Contig4_All	222831938 gb|EEE70415.1| magnesium transporter [Populus trichocarpa]	12.69	2	2	22.2034	6.72705	1.31225	1.09085	1.11871	0.894054	1.20155	0.832256	0.319246
Unigene36523_All	297734958 emb|CBI17192.3| unnamed protein product [Vitis vinifera]	3.26	1	1	41.0088	7.29834	1.19291	1.21002	1.08927	0.921078	1.20146	0.832318	0.319467
CL866.Contig2_All	223531507 gb|EEF33338.1| glycerophosphoryl diester phosphodiesterase, putative [Ricinus communis]	9.13	3	1	78.1125	5.03369	1.47131	0.93149	1.07755	0.931464	1.2014	0.832363	0.319631
CL9469.Contig3_All	1180 1662 PREDICTED: ATP-dependent zinc metalloprotease FtsH-like [Vitis vinifera]	4.35	4	1	18.8676	5.31299	1.12798	1.27469	0.892776	1.09523	1.20134	0.832407	0.319788
CL631.Contig3_All	223550506 gb|EEF51993.1| Pantothenate kinase, putative [Ricinus communis]	22.11	7	7	100.528	5.71924	1.08119	1.32144	0.960008	1.0539	1.20132	0.832421	0.319838
CL5048.Contig2_All	233 1237 minus strand PREDICTED: coatomer subunit beta&apos;-2-like [Fragaria vesca subsp. vesca]	41.79	1	2	38.1551	6.94678	0.863722	0.792183	1.0395	0.957305	0.827953	1.2078	0.320436
CL1474.Contig8_All	458 922 40S ribosomal protein s10 [Camellia sinensis]	15.48	7	2	17.7571	9.48096	0.686085	0.970069	0.826364	1.15402	0.828077	1.20762	0.320772
Unigene26089_All	49 870 minus strand hypothetical protein PRUPE_ppa008170mg [Prunus persica]	2.55	1	1	29.8668	6.44287	1.22869	1.173	0.966189	1.03016	1.20085	0.832747	0.321008
CL8285.Contig1_All	65 394 minus strand vacuolar ATP synthase subunit G1 [Jatropha curcas]	42.73	1	2	12.2183	8.51416	0.791067	0.865442	1.03687	0.967522	0.828255	1.20736	0.321254
CL7942.Contig1_All	449501428 ref|XP_004161363.1| PREDICTED: ubiquitin-conjugating enzyme E2 27-like [Cucumis sativus]	14.95	2	3	21.2647	4.80518	0.745363	0.911239	1.1014	0.910327	0.828301	1.20729	0.32138
CL1045.Contig10_All	378 599 minus strand unnamed protein product [Vitis vinifera]	13.51	5	1	8.55569	6.0874	1.24929	1.15128	0.917587	1.07324	1.20029	0.833133	0.3224
Unigene34202_All	224131364 ref|XP_002321066.1| predicted protein [Populus trichocarpa]gi|222861839|gb|EEE99381.1| predicted protein [Populus trichocarpa]gi|222870324|gb|EEF07455.1| predicted protein [Populus trichocarpa]	5.14	1	2	39.6033	4.91943	1.36092	1.03923	0.964303	1.03181	1.20007	0.833282	0.322937
CL10568.Contig1_All	215 2470 PREDICTED: uncharacterized protein sll0005-like [Vitis vinifera]	3.19	2	2	85.1259	8.39697	0.907079	0.750677	0.941801	1.04271	0.828878	1.20645	0.322947
CL3806.Contig2_All	147 671 minus strand PREDICTED: uncharacterized protein LOC100260424 [Vitis vinifera]	11.43	4	1	19.2251	8.63135	0.822124	0.835647	0.933284	1.05933	0.828885	1.20644	0.322967
CL409.Contig8_All	569 1900 JHL05D22.13 [Jatropha curcas]	3.83	2	1	50.891	5.92236	0.848566	0.809208	0.805233	1.17282	0.828887	1.20644	0.322971
Unigene28901_All	2 226 senescence-associated protein [Vitis quinquangularis]	21.33	2	1	8.35617	9.1001	0.892138	0.765718	1.02283	0.979965	0.828928	1.20638	0.323083
CL1016.Contig8_All	2741 3808 PREDICTED: uncharacterized protein LOC100255131 [Vitis vinifera]	8.15	2	3	38.1199	9.11475	0.811122	0.847182	1.00773	0.993349	0.829152	1.20605	0.323693
Unigene20380_All	380 5494 minus strand PREDICTED: brefeldin A-inhibited guanine nucleotide-exchange protein 2-like [Vitis vinifera]	1.06	2	1	189.112	5.77002	1.46926	0.930018	0.774359	1.20018	1.19964	0.833583	0.324023
CL3874.Contig4_All	217 2478 minus strand PREDICTED: subtilisin-like protease-like [Vitis vinifera]	17.37	3	10	81.1851	9.36377	0.895039	0.763641	1.03383	0.970204	0.82934	1.20578	0.324204
CL9705.Contig2_All	223540217 gb|EEF41790.1| Protein pob, putative [Ricinus communis]	23.58	2	4	27.8004	9.5249	0.806799	0.851926	0.984817	1.01364	0.829363	1.20575	0.324267
Unigene18179_All	122 631 minus strand hypothetical protein 29 [Hevea brasiliensis]	12.35	1	1	18.9288	8.83643	0.804548	0.854188	0.978893	1.01891	0.829368	1.20574	0.32428
CL7558.Contig2_All	162 1094 minus strand hypothetical protein PRUPE_ppa009069mg [Prunus persica]	14.79	1	1	34.1662	6.53662	1.28734	1.11132	0.926406	1.06542	1.19933	0.833799	0.324802
Unigene28804_All	135 950 putative pyruvate dehydrogenase E3 subunit [Capsicum annuum]	24.26	1	3	28.0949	9.5249	0.892267	0.766859	1.00468	0.996047	0.829563	1.20545	0.324813
Unigene12821_All	297738489 emb|CBI27734.3| unnamed protein product [Vitis vinifera]	2.81	4	2	68.0886	6.26514	1.16373	1.23477	1.0387	0.96569	1.19925	0.833856	0.325007
Unigene36570_All	100 2118 unnamed protein product [Vitis vinifera]	4.46	1	2	75.8089	5.31299	1.1818	1.21669	0.942013	1.0447	1.19924	0.83386	0.325021
Unigene59914_All	1 129 minus strand cyclophilin, partial [Rhododendron micranthum]	51.16	1	2	4.46147	9.42236	1.13801	1.26015	0.946094	1.04793	1.19908	0.833974	0.325435
Unigene25496_All	302143331 emb|CBI21892.3| unnamed protein product [Vitis vinifera]	5.24	1	2	46.0487	5.94775	0.879506	0.780271	0.927769	1.06422	0.829888	1.20498	0.325701
CL6896.Contig3_All	61 765 PREDICTED: N-alpha-acetyltransferase 35, NatC auxiliary subunit-like [Solanum lycopersicum]	13.19	1	2	26.0649	5.14795	0.792566	0.867266	0.915941	1.07434	0.829916	1.20494	0.325778
CL8081.Contig1_All	187 1812 minus strand hypothetical protein PRUPE_ppa003893mg [Prunus persica]	8.3	1	4	59.0839	8.92432	0.875965	0.783876	1.04413	0.961086	0.829921	1.20493	0.32579
CL2597.Contig6_All	908 4117 hypothetical protein PRUPE_ppa000645mg [Prunus persica]	1.68	1	2	122.02	6.354	1.19499	1.20284	0.944795	1.04731	1.19892	0.834085	0.325838
CL14305.Contig1_All	222847461 gb|EEE85008.1| predicted protein [Populus trichocarpa]	18.48	2	2	10.2421	5.79541	0.64118	1.01883	0.990873	1.00829	0.830003	1.20481	0.326017
CL14358.Contig1_All	223548594 gb|EEF50085.1| pyruvate dehydrogenase, putative [Ricinus communis]	23.04	4	6	39.7112	5.63037	0.860302	0.800085	0.967583	1.02893	0.830193	1.20454	0.326537
Unigene16905_All	7259352 dbj|BAA92781.1| nonclathrin coat protein zeta1-COP [Solanum lycopersicum]	19.46	2	2	20.4204	4.79248	0.822176	0.838374	0.98868	1.01023	0.830275	1.20442	0.32676
CL8463.Contig2_All	65 556 uncharacterized protein LOC100499720 [Glycine max]	12.2	3	2	18.5414	10.8579	0.45269	1.20787	0.822789	1.15726	0.830282	1.20441	0.326779
CL13631.Contig3_All	296084337 emb|CBI24725.3| unnamed protein product [Vitis vinifera]	9.28	7	6	85.1579	5.84619	0.765662	0.89493	0.933111	1.05737	0.830296	1.20439	0.326818
Unigene17327_All	222866798 gb|EEF03929.1| predicted protein [Populus trichocarpa]	42.31	5	3	23.9705	5.93506	0.87889	0.782296	0.961533	1.03396	0.830593	1.20396	0.327633
CL7402.Contig1_All	100 1239 PREDICTED: O-acyltransferase WSD1-like [Vitis vinifera]	16.32	2	6	42.4245	8.88037	0.833589	0.827639	0.922442	1.06889	0.830614	1.20393	0.327691
CL650.Contig8_All	296083994 emb|CBI24382.3| unnamed protein product [Vitis vinifera]	14.88	7	9	101.316	9.0415	1.24604	1.1503	0.987947	1.01083	1.19817	0.834606	0.327726
CL2489.Contig1_All	288 5312 unnamed protein product [Vitis vinifera]	0.54	1	1	188.228	6.91748	1.1196	1.27661	1.13704	0.878741	1.1981	0.834654	0.3279
CL11527.Contig1_All	13 2481 minus strand unnamed protein product [Vitis vinifera]	2.92	23	1	88.7662	6.41748	0.975837	0.685777	0.961344	1.03446	0.830807	1.20365	0.32822
CL10800.Contig1_All	15 644 unnamed protein product [Vitis vinifera]	3.33	2	1	23.5312	9.26123	1.38795	1.00788	1.07861	0.930521	1.19791	0.834784	0.328371
Unigene28612_All	155 2506 minus strand PREDICTED: uncharacterized protein LOC101253747 [Solanum lycopersicum]	4.59	1	2	87.7458	4.70361	1.35601	1.03959	1.31522	0.625424	1.1978	0.834864	0.328662
Unigene17848_All	190 1476 minus strand hypothetical protein PRUPE_ppa005333mg [Prunus persica]	39.86	1	14	49.1668	6.66846	1.08617	1.30919	0.998175	1.00182	1.19768	0.834948	0.328967
CL6491.Contig1_All	228 4097 minus strand PREDICTED: protein PIR-like [Vitis vinifera]	2.87	1	3	146.954	5.97314	1.19373	1.20147	1.09244	0.917073	1.1976	0.835005	0.329174
Unigene24632_All	80 1225 cinnamate-4-hydroxylase [Gossypium arboreum]	22.77	3	2	44.2894	9.12939	1.15264	1.24253	0.936197	1.05591	1.19758	0.835014	0.329206
CL13048.Contig1_All	203 2173 PREDICTED: transmembrane 9 superfamily member 4-like [Solanum lycopersicum]	19.63	3	8	74.2624	6.78564	1.25066	1.14441	0.99582	1.0039	1.19753	0.83505	0.329338
Unigene26340_All	384 2216 PREDICTED: DEAD-box ATP-dependent RNA helicase 37-like [Vitis vinifera]	20.79	5	9	66.2099	7.62061	1.35391	1.04059	1.00469	0.996043	1.19725	0.835248	0.330059
CL9045.Contig2_All	449513005 ref|XP_004164202.1| PREDICTED: uncharacterized protein LOC101226006 [Cucumis sativus]	5.56	3	1	25.8981	6.63916	0.712382	0.950628	0.674893	1.28834	0.831505	1.20264	0.330143
CL9867.Contig2_All	2 220 minus strand PREDICTED: alpha-1,4-glucan-protein synthase [UDP-forming]-like [Fragaria vesca subsp. vesca]	42.47	1	1	8.22809	8.90967	0.970787	0.692264	0.935115	1.05771	0.831526	1.20261	0.3302
CL14126.Contig3_All	71 5875 unnamed protein product [Vitis vinifera]	2.12	4	4	216.934	6.82959	1.34708	1.04729	1.04452	0.956626	1.19718	0.835293	0.330223
Unigene17534_All	35 1123 PREDICTED: d-3-phosphoglycerate dehydrogenase-like [Fragaria vesca subsp. vesca]	6.34	1	2	39.5033	6.93213	0.901434	0.761688	1.03422	0.969497	0.831561	1.20256	0.330297
Unigene3219_All	296085718 emb|CBI29518.3| unnamed protein product [Vitis vinifera]	10.85	1	1	14.4637	9.36377	1.42826	0.965458	0.979334	1.01851	1.19686	0.835519	0.331045
Unigene10576_All	296085535 emb|CBI29267.3| unnamed protein product [Vitis vinifera]	33.56	1	3	16.2725	7.23975	1.07215	1.32154	0.950273	1.04427	1.19685	0.83553	0.331084
Unigene1852_All	187 1923 minus strand PREDICTED: LOW QUALITY PROTEIN: 65-kDa microtubule-associated protein 1-like [Vitis vinifera]	18.31	1	7	64.6869	4.99561	1.09237	1.30129	1.01817	0.98409	1.19683	0.835539	0.331116
CL9610.Contig1_All	39 3005 minus strand PREDICTED: uncharacterized protein LOC101253812 [Solanum lycopersicum]	5.66	1	4	109.453	8.41162	1.14849	1.24515	1.04372	0.961074	1.19682	0.835545	0.331141
CL7008.Contig2_All	326 3340 minus strand unnamed protein product [Vitis vinifera]	14.63	9	12	112.186	6.13818	1.27243	1.12111	0.982767	1.01547	1.19677	0.835583	0.331278
Unigene7917_All	78 338 unnamed protein product [Vitis vinifera]	40.23	1	1	9.91589	5.37646	0.826908	0.837234	0.940965	1.05252	0.832071	1.20182	0.331706
Unigene4070_All	294 557 minus strand flowering locus T [Malus x domestica]	7.95	2	1	10.0831	9.59814	0.79675	0.867483	1.48171	0.573251	0.832117	1.20175	0.331833
CL3784.Contig1_All	296083222 emb|CBI22858.3| unnamed protein product [Vitis vinifera]	17.35	7	3	45.0505	5.46533	0.836299	0.828142	1.00019	1.00003	0.832221	1.2016	0.332121
CL8683.Contig7_All	69 569 translationally controlled tumor protein [Hevea brasiliensis]	40.72	5	2	18.8466	4.729	1.19109	1.20174	1.06728	0.940279	1.19641	0.835831	0.332183
CL14378.Contig1_All	297734795 emb|CBI17029.3| unnamed protein product [Vitis vinifera]	17.22	3	1	66.5785	7.29834	0.82132	0.843439	0.892251	1.0957	0.83238	1.20137	0.332562
CL7893.Contig1_All	225432428 ref|XP_002278102.1| PREDICTED: NADH dehydrogenase [ubiquinone] 1 alpha subcomplex subunit 8-B isoform 1 [Vitis vinifera]gi|297736935|emb|CBI26136.3| unnamed protein product [Vitis vinifera]	21.7	1	3	11.9197	6.72705	0.821048	0.843762	1.02779	0.975566	0.832405	1.20134	0.332632
Unigene37393_All	58 348 unnamed protein product [Vitis vinifera]	19.59	1	1	11.1797	7.44482	1.24438	1.14805	0.843108	1.13925	1.19622	0.835969	0.332686
Unigene20313_All	297741552 emb|CBI32684.3| unnamed protein product [Vitis vinifera]	28.29	15	3	23.1528	6.34131	0.806447	0.858452	1.03556	0.967631	0.832449	1.20127	0.332754
Unigene20805_All	79 258 PREDICTED: mitochondrial import inner membrane translocase subunit TIM22-2-like [Solanum lycopersicum]	21.67	1	1	5.96974	4.28467	0.919937	0.745057	0.959995	1.03565	0.832497	1.20121	0.332886
CL11221.Contig2_All	222833576 gb|EEE72053.1| predicted protein [Populus trichocarpa]	23.15	3	3	23.458	8.30908	1.27793	1.11385	1.00112	0.999206	1.19589	0.836195	0.333513
CL1909.Contig1_All	425 4258 PREDICTED: splicing factor 3B subunit 1-like [Vitis vinifera]	2.5	1	2	142.897	6.15088	1.2828	1.10844	0.908183	1.08065	1.19562	0.836384	0.334204
Unigene53295_All	449493622 ref|XP_004159380.1| PREDICTED: NHP2-like protein 1-like [Cucumis sativus]	8.4	4	1	12.7988	7.95752	1.11316	1.27809	0.981477	1.01661	1.19562	0.836384	0.334204
CL1734.Contig3_All	223544369 gb|EEF45890.1| catalytic, putative [Ricinus communis]	7.18	1	1	21.9182	4.76709	1.23283	1.15814	0.888453	1.09906	1.19548	0.836481	0.334559
Unigene29071_All	147785689 emb|CAN70911.1| hypothetical protein VITISV_043913 [Vitis vinifera]	5.71	2	1	11.3826	5.0083	0.678965	0.987317	1.07456	0.934114	0.833141	1.20028	0.334676
CL7257.Contig1_All	155 1561 PREDICTED: ectonucleotide pyrophosphatase/phosphodiesterase family member 3 [Vitis vinifera]	15.14	1	5	51.8542	5.93506	0.876805	0.789754	1.07657	0.932302	0.83328	1.20008	0.335062
CL1689.Contig1_All	376 849 minus strand PREDICTED: sucrose nonfermenting 4-like protein-like [Solanum lycopersicum]	9.49	6	1	18.1082	5.14795	1.28094	1.10919	1.00049	0.999762	1.19506	0.836776	0.335641
Unigene6020_All	223535993 gb|EEF37652.1| elongation factor tu, putative [Ricinus communis]	33.41	5	1	49.4177	7.10791	0.793993	0.873041	1.07324	0.935286	0.833517	1.19974	0.335724
Unigene1704_All	213 1406 4-hydroxycinnamoyl-CoA ligase 3 [Coffea arabica]	4.02	3	1	43.0668	6.23975	1.23517	1.15481	1.0221	0.980607	1.19499	0.836825	0.335819
Unigene53269_All	222842781 gb|EEE80328.1| predicted protein [Populus trichocarpa]	13.24	8	2	29.3499	6.72705	0.895227	0.77192	0.997447	1.00195	0.833574	1.19965	0.335882
Unigene32657_All	1 1245 PREDICTED: putative metallophosphoesterase At3g03305-like [Vitis vinifera]	3.13	1	1	48.0893	9.62744	1.63241	0.757459	0.994161	1.00537	1.19493	0.836866	0.33597
Unigene35724_All	106 1563 PREDICTED: pentatricopeptide repeat-containing protein At2g20710, mitochondrial [Vitis vinifera]	6.58	2	2	55.5342	7.47412	1.22324	1.16617	0.896833	1.07939	1.1947	0.837027	0.336561
CL12464.Contig1_All	222847507 gb|EEE85054.1| predicted protein [Populus trichocarpa]	17.92	1	4	24.1093	5.5542	1.09218	1.29702	1.00127	0.999072	1.1946	0.837101	0.336833
CL3712.Contig2_All	223541433 gb|EEF42983.1| 2-C-methyl-D-erythritol 4-phosphate cytidylyltransferase, chloroplast precursor, putative [Ricinus communis]	30.16	3	3	14.1804	6.93213	0.841795	0.826131	0.954194	1.0408	0.833963	1.19909	0.336969
CL777.Contig1_All	223529791 gb|EEF31727.1| oxidoreductase, putative [Ricinus communis]	6.28	6	1	40.6591	7.40088	0.85544	0.812627	1.00337	0.997209	0.834034	1.19899	0.337166
Unigene34235_All	355 1347 hypothetical protein PRUPE_ppa017410mg [Prunus persica]	3.63	1	1	36.6634	6.03662	0.914162	0.753979	1.00603	0.994853	0.83407	1.19894	0.337269
Unigene59963_All	106 336 small subunit ribosomal protein S27e, cytoplasmic [Guillardia theta CCMP2712]	19.48	3	1	8.34725	9.26123	1.08416	1.30453	1.1427	0.873725	1.19435	0.837279	0.337486
CL1647.Contig1_All	296083287 emb|CBI22923.3| unnamed protein product [Vitis vinifera]	24.62	8	3	58.7732	5.37646	0.689589	0.978765	1.01363	0.985708	0.834177	1.19879	0.337567
CL5884.Contig1_All	1115 2767 minus strand pyruvate decarboxylase 3, partial [Diospyros kaki]	28.68	2	14	58.4911	6.60986	0.78927	0.879379	0.992756	1.00662	0.834324	1.19857	0.33798
CL5379.Contig1_All	91 558 minus strand phosphatidylglycerol/phosphatidylinositol transfer protein precursor [Camellia sinensis]	10.9	1	1	17.0246	5.19873	0.786325	0.882662	0.897893	1.09065	0.834493	1.19833	0.338454
CL10007.Contig1_All	113 1456 PREDICTED: protein farnesyltransferase subunit beta-like isoform 1 [Vitis vinifera]	7.59	3	3	50.0267	6.1001	1.19203	1.1956	0.990157	1.00892	1.19382	0.83765	0.338852
Unigene12063_All	89 370 unnamed protein product [Vitis vinifera]	8.51	3	1	10.6829	5.10986	1.07143	1.31618	1.04396	0.961232	1.19381	0.837655	0.338868
CL845.Contig1_All	149 1333 PREDICTED: probable fructose-bisphosphate aldolase 2, chloroplastic-like [Solanum lycopersicum]	32.66	2	9	42.518	8.74854	1.20409	1.18308	1.03432	0.969783	1.19358	0.837813	0.339451
CL13626.Contig1_All	355 1779 minus strand PREDICTED: calcium-dependent protein kinase SK5-like [Solanum lycopersicum]	17.47	3	5	53.147	5.38916	0.836108	0.833698	0.954439	1.04053	0.834903	1.19774	0.339602
CL9925.Contig3_All	553 1524 PREDICTED: transcription elongation factor A protein 3 [Vitis vinifera]	2.78	2	1	36.5999	9.29053	1.12583	1.26113	1.03851	0.964485	1.19348	0.837887	0.339725
Unigene59058_All	296086304 emb|CBI31745.3| unnamed protein product [Vitis vinifera]	27.23	1	9	48.1387	5.56689	0.80558	0.864668	0.967433	1.02901	0.835124	1.19743	0.340224
CL3393.Contig1_All	3 1424 minus strand PREDICTED: uncharacterized protein LOC100246943 [Vitis vinifera]	6.75	11	3	52.8938	6.01123	1.25959	1.12681	1.03881	0.965799	1.1932	0.838083	0.340447
CL6269.Contig1_All	2805 3443 PREDICTED: cytochrome b-c1 complex subunit Rieske-2, mitochondrial-like [Fragaria vesca subsp. vesca]	20.66	4	2	23.5393	7.82568	0.838123	0.832462	1.04363	0.961167	0.835293	1.19719	0.340699
CL10102.Contig2_All	1 249 PREDICTED: DDB1- and CUL4-associated factor 8-like isoform 2 [Glycine max]	10.84	2	1	9.16463	6.26514	1.22525	1.16069	1.03683	0.967552	1.19297	0.838243	0.341035
Unigene36198_All	1915 2580 minus strand PREDICTED: protein RIC1 homolog isoform 1 [Vitis vinifera]	6.76	11	1	25.2488	5.63037	1.18338	1.20247	0.900209	1.08864	1.19293	0.838275	0.341154
CL506.Contig1_All	203 1618 minus strand PREDICTED: xylose isomerase-like [Vitis vinifera]	35.81	2	15	52.4883	5.84619	1.15117	1.2346	1.03405	0.970022	1.19288	0.838306	0.341269
CL8628.Contig4_All	297746239 emb|CBI16295.3| unnamed protein product [Vitis vinifera]	5.46	6	2	58.61	7.97217	0.764813	0.906589	1.02845	0.967888	0.835701	1.1966	0.341851
CL2707.Contig8_All	251 2467 minus strand 4-hydroxy-3-methylbut-2-en-1-yl diphosphate synthase [Hevea brasiliensis]	30.58	18	19	82.0901	6.43018	1.26937	1.11594	1.01483	0.987056	1.19265	0.838466	0.341859
CL2931.Contig6_All	1 393 minus strand betaine aldehyde dehydrogenase [Panax ginseng]	48.09	1	2	13.537	5.35107	0.820539	0.850934	0.935447	1.05739	0.835736	1.19655	0.34195
CL7684.Contig3_All	2 301 minus strand RecName: Full=Cytochrome c	8	3	1	10.9636	9.56885	0.734121	0.937598	0.884483	1.10258	0.83586	1.19637	0.342298
CL3732.Contig1_All	95 2743 minus strand PREDICTED: uncharacterized protein LOC100249879 [Vitis vinifera]	3.85	2	2	95.508	5.69385	1.22089	1.16398	1.1366	0.868392	1.19243	0.838622	0.342437
Unigene30213_All	359491001 ref|XP_003634197.1| PREDICTED: guanine nucleotide-binding protein subunit beta-like protein isoform 2 [Vitis vinifera]gi|147784318|emb|CAN61810.1| hypothetical protein VITISV_026180 [Vitis vinifera]	59.02	2	5	36.1972	7.44482	1.22683	1.15794	1.02723	0.975555	1.19239	0.838654	0.342555
CL3070.Contig8_All	3 791 PREDICTED: UDP-glucose 4-epimerase GEPI48-like [Solanum lycopersicum]	29.28	3	1	29.1627	6.40479	0.930966	0.740943	1.03383	0.970212	0.835954	1.19624	0.342565
CL9647.Contig1_All	223532941 gb|EEF34707.1| conserved hypothetical protein [Ricinus communis]	13.26	1	2	31.168	5.05908	0.976309	0.695789	0.990133	1.00894	0.836049	1.1961	0.342833
Unigene35959_All	222840957 gb|EEE78504.1| predicted protein [Populus trichocarpa]	61.11	1	2	4.11907	5.021	1.14333	1.24113	0.898245	1.09038	1.19223	0.838762	0.342953
Unigene38036_All	146 1369 PREDICTED: aminomethyltransferase, mitochondrial [Vitis vinifera]	31.86	1	9	44.3388	8.6167	0.832046	0.840193	0.944757	1.04916	0.836119	1.196	0.343031
Unigene18362_All	147858266 emb|CAN83920.1| hypothetical protein VITISV_028810 [Vitis vinifera]gi|297733901|emb|CBI15148.3| unnamed protein product [Vitis vinifera]	67.5	1	1	4.53043	9.70068	1.10288	1.28143	0.981315	1.01676	1.19215	0.838818	0.343163
Unigene33933_All	2 772 minus strand hypothetical protein PRUPE_ppa009373mg [Prunus persica]	3.89	1	1	28.4587	7.78174	1.10446	1.27984	1.01612	0.985913	1.19215	0.838821	0.343173
Unigene2194_All	136 741 minus strand remorin [Morus indica]	22.77	2	2	21.7304	6.32861	0.749494	0.923013	0.96171	1.03413	0.836254	1.19581	0.343411
CL9851.Contig1_All	147772866 emb|CAN75907.1| hypothetical protein VITISV_001975 [Vitis vinifera]gi|296087320|emb|CBI33694.3| unnamed protein product [Vitis vinifera]	43.12	3	9	29.2094	8.71924	0.818385	0.85427	1.03625	0.968057	0.836328	1.1957	0.34362
Unigene36475_All	396 4784 PREDICTED: uncharacterized protein LOC101258084 [Solanum lycopersicum]	1.85	3	2	157.99	5.18604	1.22958	1.1543	0.997689	1.00223	1.19194	0.838969	0.343721
Unigene36752_All	26 991 minus strand PREDICTED: probable carboxylesterase 2-like [Vitis vinifera]	7.76	2	1	35.2727	5.22412	0.924806	0.748017	1.02043	0.982089	0.836412	1.19558	0.343859
CL4797.Contig1_All	495 731 minus strand jasmonate-inducible protein [Diospyros kaki]	24.05	2	1	8.97532	6.34131	0.836091	0.836884	0.852847	1.13062	0.836488	1.19547	0.344074
CL1553.Contig1_All	213 839 hypothetical protein PRUPE_ppa011337mg [Prunus persica]	32.06	5	6	23.9974	6.22705	0.712712	0.96028	0.965201	1.03104	0.836496	1.19546	0.344097
CL590.Contig22_All	2 628 minus strand PREDICTED: ATPase 4, plasma membrane-type isoform 2 [Vitis vinifera]	30.62	2	1	22.4887	4.70361	0.872893	0.800199	1.07233	0.936087	0.836546	1.19539	0.344239
Unigene57842_All	93 386 minus strand hypothetical protein PRUPE_ppa000608mg [Prunus persica]	18.37	1	1	11.4306	8.71924	0.770001	0.903217	1.17617	0.844056	0.836609	1.1953	0.344418
CL4027.Contig4_All	110 2239 unnamed protein product [Vitis vinifera]	4.51	3	3	79.8869	7.02002	1.23496	1.14825	1.03674	0.966353	1.1916	0.839205	0.344594
CL8258.Contig1_All	301 5841 minus strand PREDICTED: DNA-directed RNA polymerase II subunit RPB1-like [Vitis vinifera]	1.41	1	2	205.583	6.25244	1.35561	1.02759	1.1294	0.885512	1.1916	0.83921	0.344615
CL3513.Contig9_All	296088998 emb|CBI38701.3| unnamed protein product [Vitis vinifera]	4.76	1	2	53.1118	4.91943	1.37665	1.0062	0.998349	1.00158	1.19143	0.839331	0.34506
Unigene5027_All	297745021 emb|CBI38613.3| unnamed protein product [Vitis vinifera]	7.11	2	1	49.3153	7.44482	0.818684	0.855084	1.03143	0.972345	0.836884	1.19491	0.345198
Unigene22204_All	562282 emb|CAA57725.1| PSST subunit of NADH: ubiquinone oxidoreductase [Brassica oleracea]	8.45	1	2	23.4478	9.5249	1.07395	1.30867	1.06173	0.944793	1.19131	0.839414	0.345371
CL8985.Contig2_All	297736480 emb|CBI25351.3| unnamed protein product [Vitis vinifera]	11.05	2	3	41.5438	7.6792	1.11048	1.27211	1.00605	0.994559	1.1913	0.839422	0.3454
CL4020.Contig1_All	297738156 emb|CBI27357.3| unnamed protein product [Vitis vinifera]	50.91	2	5	17.4882	5.31299	1.13866	1.24374	0.925111	1.06657	1.1912	0.839491	0.345657
CL3865.Contig2_All	222842818 gb|EEE80365.1| predicted protein [Populus trichocarpa]	7.87	1	1	14.198	8.49951	0.888944	0.78529	1.05029	0.955627	0.837117	1.19458	0.34586
Unigene5416_All	188 871 hypothetical protein PRUPE_ppa011146mg [Prunus persica]	17.11	1	2	25.5259	4.86865	1.2889	1.09331	0.968825	1.02783	1.19111	0.839554	0.345889
CL6350.Contig2_All	222846839 gb|EEE84386.1| predicted protein [Populus trichocarpa]	1.43	2	1	91.3589	5.56689	1.41271	0.969454	0.979794	1.01811	1.19108	0.839571	0.345954
CL12868.Contig1_All	302144155 emb|CBI23282.3| unnamed protein product [Vitis vinifera]	4.46	2	1	28.9326	5.97314	1.12944	1.25266	0.961874	1.03399	1.19105	0.839598	0.346053
CL2925.Contig1_All	130 1443 minus strand PREDICTED: protein CLP1 homolog [Solanum lycopersicum]	8.22	4	3	47.5067	6.34131	1.27509	1.10699	0.91099	1.07909	1.19104	0.839601	0.346063
CL2989.Contig2_All	234 2189 minus strand PREDICTED: glycyl-tRNA synthetase 1, mitochondrial-like [Vitis vinifera]	38.65	2	3	73.1841	6.3667	1.22185	1.16019	0.955214	1.03989	1.19102	0.839616	0.346119
CL13098.Contig2_All	162 2150 minus strand alpha-L-arabinofuranosidase [Malus x domestica]	14.63	1	8	73.4366	5.74463	0.898242	0.776466	0.990504	1.00861	0.837354	1.19424	0.346534
Unigene36544_All	64 867 minus strand PREDICTED: chlorophyll a-b binding protein 13, chloroplastic-like [Vitis vinifera]	2.99	1	1	28.7306	5.60498	1.27406	1.10765	1.00267	0.997827	1.19086	0.83973	0.346543
Unigene17597_All	2 253 PREDICTED: tubulin beta-1 chain-like [Fragaria vesca subsp. vesca]	29.76	1	1	9.31249	4.77979	1.37037	1.01104	0.763618	1.2097	1.19071	0.839837	0.346939
Unigene839_All	104 1660 ent-kaurene oxidase 2 [Lactuca sativa]	3.66	1	1	58.8854	7.26904	1.10286	1.27844	0.961433	1.03438	1.19065	0.83988	0.3471
Unigene20537_All	185 2407 PREDICTED: uncharacterized protein LOC101258386 [Solanum lycopersicum]	3.24	1	2	84.8792	4.66553	1.24143	1.13962	1.23946	0.712052	1.19052	0.839967	0.347423
Unigene36691_All	2 514 minus strand PREDICTED: tubulin beta-2 chain-like [Glycine max]	33.33	1	1	19.8191	4.79248	1.04232	1.3387	0.842741	1.13958	1.19051	0.839977	0.347463
Unigene60273_All	83 442 minus strand thioredoxin 1 [Galdieria sulphuraria]	5.83	1	1	13.0956	8.29443	1.13357	1.24742	1.01824	0.984029	1.1905	0.839987	0.347497
Unigene37327_All	140 2473 minus strand PREDICTED: subtilisin-like protease-like [Vitis vinifera]	7.46	1	3	82.5624	8.99756	1.31646	1.06427	0.876012	1.11009	1.19036	0.84008	0.347844
Unigene14532_All	213 782 hypothetical protein PRUPE_ppa011925mg [Prunus persica]	7.37	1	1	21.2385	6.771	0.905986	0.77004	0.970557	1.02629	0.838013	1.1933	0.348413
Unigene22100_All	144 587 nucleoside diphosphate kinase 1 [Hevea brasiliensis]	36.49	1	5	16.2215	7.50342	1.19539	1.18465	1.01273	0.988906	1.19002	0.840322	0.348745
CL680.Contig1_All	180 1877 minus strand PREDICTED: trehalase [Vitis vinifera]	14.31	4	7	63.5443	7.10791	0.887249	0.789318	1.03417	0.969911	0.838283	1.19291	0.349185
Unigene14518_All	296085858 emb|CBI31182.3| unnamed protein product [Vitis vinifera]	4.38	1	1	36.5166	6.45557	0.879976	0.796932	1.0526	0.953577	0.838454	1.19267	0.349674
CL4246.Contig1_All	297742095 emb|CBI33882.3| unnamed protein product [Vitis vinifera]	9.45	2	2	43.1386	8.82178	0.929918	0.747116	0.977983	1.01971	0.838517	1.19258	0.349854
CL4119.Contig1_All	302141800 emb|CBI19003.3| unnamed protein product [Vitis vinifera]	47.98	5	19	54.8698	5.0083	0.876935	0.800203	0.973171	1.02398	0.838569	1.19251	0.350003
CL4716.Contig1_All	337 582 minus strand Chaperone protein dnaJ 3 OS=Arabidopsis thaliana GN=ATJ3 PE=1 SV=2	34.15	1	1	8.78322	4.36084	0.913548	0.763814	0.750564	1.22127	0.838681	1.19235	0.350324
Unigene17660_All	129 335 PREDICTED: ATP-citrate synthase alpha chain protein 3-like [Solanum lycopersicum]	52.17	1	1	7.94136	10.0669	1.11083	1.268	1.06388	0.943579	1.18941	0.840751	0.350344
CL539.Contig5_All	2 508 elongation factor [Ziziphus jujuba]	39.05	1	3	19.5376	8.80713	0.764665	0.912711	0.946636	1.04703	0.838688	1.19234	0.350344
CL6449.Contig1_All	83 1381 PREDICTED: UPF0760 protein C2orf29-like [Vitis vinifera]	8.31	2	2	49.2103	6.04932	0.709404	0.968895	0.963019	1.03292	0.83915	1.19168	0.351668
CL9471.Contig1_All	223531841 gb|EEF33659.1| Glucosamine 6-phosphate N-acetyltransferase, putative [Ricinus communis]	11.76	3	1	17.3776	6.88818	1.26147	1.11632	1.10722	0.905167	1.18889	0.841119	0.351719
CL5132.Contig1_All	50 757 minus strand aluminum-induced protein [Codonopsis lanceolata]	41.95	1	1	25.2908	6.1001	1.06651	1.31125	0.65275	1.30797	1.18888	0.841128	0.351753
Unigene32836_All	152 4126 PREDICTED: elongator complex protein 1 [Vitis vinifera]	1.43	1	2	148.625	5.8208	0.786094	0.892329	0.998615	0.993886	0.839212	1.19159	0.351847
Unigene8466_All	354 4712 PREDICTED: methyl-CpG-binding domain-containing protein 9-like [Solanum lycopersicum]	0.55	3	1	162.927	6.60986	0.993456	1.38407	1.07329	0.9349	1.18876	0.84121	0.352059
CL890.Contig1_All	557 3277 PREDICTED: uncharacterized protein LOC100242176 [Vitis vinifera]	2.54	2	2	101.571	6.34131	1.25757	1.11979	1.09296	0.917514	1.18868	0.841268	0.352279
CL10204.Contig1_All	219 1532 minus strand hypothetical protein PRUPE_ppa005518mg [Prunus persica]	3.2	1	1	48.5473	6.68311	0.94484	1.43252	1.01805	0.983325	1.18868	0.841271	0.352287
Unigene38128_All	304 621 hypothetical protein PRUPE_ppa006357mg [Prunus persica]	7.55	1	1	11.8329	6.78564	0.667783	1.01116	1.06281	0.942752	0.839469	1.19123	0.352587
CL6453.Contig1_All	222831836 gb|EEE70313.1| predicted protein [Populus trichocarpa]	34.36	2	3	17.7296	5.22412	0.7664	0.912786	0.93801	1.05459	0.839593	1.19105	0.352944
CL1857.Contig1_All	223550561 gb|EEF52048.1| purine permease, putative [Ricinus communis]	1.91	1	1	56.9298	9.31982	1.29218	1.08451	1.05034	0.955134	1.18835	0.841505	0.353164
CL147.Contig10_All	296085741 emb|CBI29552.3| unnamed protein product [Vitis vinifera]	31.46	3	7	62.0768	5.23682	1.187	1.18958	1.00489	0.995865	1.18829	0.841544	0.353309
Unigene4683_All	37 4833 PREDICTED: uncharacterized protein LOC100258889 [Vitis vinifera]	1.56	1	2	179.434	5.90967	1.2761	1.10039	1.06053	0.946552	1.18825	0.841577	0.353434
CL8557.Contig1_All	36 749 PREDICTED: uncharacterized protein LOC100253998 [Vitis vinifera]	5.88	2	1	26.3537	9.20264	1.16651	1.2099	0.985892	1.0127	1.18821	0.841605	0.353538
CL5450.Contig1_All	125 688 hypothetical protein PRUPE_ppa011992mg [Prunus persica]	47.34	1	5	20.7269	4.51318	0.82071	0.858899	0.990538	1.00858	0.839804	1.19075	0.353553
CL4987.Contig9_All	998 1546 hypothetical protein PRUPE_ppa020225mg [Prunus persica]	9.29	1	1	19.0537	7.72314	0.735852	0.944238	0.977792	1.01988	0.840045	1.19041	0.354245
Unigene32921_All	86 2878 PREDICTED: DNA gyrase subunit A, chloroplastic/mitochondrial-like [Vitis vinifera]	3.97	1	3	102.959	8.08936	1.14335	1.23246	0.956579	1.03868	1.1879	0.84182	0.354344
Unigene37410_All	222842298 gb|EEE79845.1| predicted protein [Populus trichocarpa]	27.48	6	2	35.7004	5.41455	1.12875	1.24704	0.976749	1.0208	1.18789	0.841826	0.354367
Unigene13612_All	296082603 emb|CBI21608.3| unnamed protein product [Vitis vinifera]	33.63	6	10	47.9964	6.22705	1.15778	1.21779	1.03202	0.971806	1.18779	0.841902	0.354653
Unigene21567_All	296082198 emb|CBI21203.3| unnamed protein product [Vitis vinifera]	31.46	1	10	46.3899	5.22412	1.07858	1.29699	0.976954	1.02062	1.18778	0.841906	0.354666
CL4400.Contig1_All	302143912 emb|CBI23017.3| unnamed protein product [Vitis vinifera]	1.83	2	1	94.7225	6.37939	0.828904	0.851815	0.985393	1.01314	0.84036	1.18997	0.355155
CL1064.Contig3_All	1477 3165 minus strand PREDICTED: nicotinate phosphoribosyltransferase-like [Vitis vinifera]	14.74	4	3	63.238	6.7417	1.3059	1.06875	0.985457	1.0128	1.18733	0.842228	0.355875
CL1404.Contig2_All	297734677 emb|CBI16728.3| unnamed protein product [Vitis vinifera]	13.98	3	1	10.2262	8.67529	1.30501	1.06964	0.878039	1.10829	1.18733	0.842229	0.355879
Unigene6349_All	95 1237 PREDICTED: pentatricopeptide repeat-containing protein At3g13160, mitochondrial-like [Vitis vinifera]	19.95	2	7	43.6325	8.66064	1.15133	1.22317	1.0404	0.964394	1.18725	0.842282	0.35608
CL8515.Contig2_All	223546606 gb|EEF48104.1| Serine acetyltransferase, putative [Ricinus communis]	21.96	3	4	31.2133	7.40088	1.31185	1.06245	0.965104	1.03113	1.18715	0.842355	0.356355
CL1942.Contig15_All	69 332 WRKY domain class transcription factor [Malus x domestica]	14.77	6	1	10.0503	10.272	1.26648	1.10781	1.05942	0.947536	1.18714	0.842359	0.356369
CL7964.Contig3_All	1450 3231 hypothetical protein PRUPE_ppa002799mg [Prunus persica]	3.7	1	2	66.3682	6.31592	1.31052	1.06374	1.01001	0.991321	1.18713	0.842365	0.356389
Unigene14511_All	26 358 minus strand PREDICTED: 60S acidic ribosomal protein P1-1-like [Fragaria vesca subsp. vesca]	51.35	1	3	11.3527	4.4624	0.98829	1.38578	0.921992	1.06934	1.18704	0.842434	0.35665
Unigene21249_All	2 277 minus strand unnamed protein product [Vitis vinifera]	7.61	1	1	10.6792	5.84619	1.23959	1.13441	0.923514	1.06799	1.187	0.84246	0.356746
Unigene5509_All	131 493 PREDICTED: protein IN2-1 homolog B-like [Vitis vinifera]	5.79	1	1	13.4361	9.71533	0.726459	0.955447	0.947936	1.04634	0.840953	1.18913	0.356873
CL1710.Contig1_All	3988 4806 harpin binding protein 1 [Vitis sp. NL-2003]	37	4	7	29.5548	9.49561	0.877708	0.804217	1.00347	0.997105	0.840963	1.18911	0.356901
Unigene9928_All	297737934 emb|CBI27135.3| unnamed protein product [Vitis vinifera]	1.78	1	1	62.4281	5.85889	1.19459	1.17927	0.971872	1.02513	1.18693	0.84251	0.356936
CL6136.Contig2_All	7 2220 minus strand PREDICTED: protein MON2 homolog [Vitis vinifera]	6.1	5	5	80.76	5.57959	1.18259	1.19124	1.05588	0.950667	1.18692	0.84252	0.356973
Unigene6481_All	143 979 hypothetical protein PRUPE_ppa009611mg [Prunus persica]	20.07	1	4	31.1659	6.15088	0.932511	0.749473	0.995089	1.00448	0.840992	1.18907	0.356987
CL1676.Contig3_All	72 230 minus strand Ubiquitin-like protein ATG12 OS=Medicago truncatula GN=ATG12 PE=3 SV=1	11.32	3	1	5.94533	10.9604	1.17928	1.19443	1.04628	0.95918	1.18686	0.842563	0.357134
CL12895.Contig2_All	357 935 hypothetical protein VITISV_028374 [Vitis vinifera]	5.7	2	1	20.1167	10.0229	0.827805	0.854706	1.06239	0.9449	0.841256	1.1887	0.357752
CL3581.Contig1_All	160 2241 minus strand PREDICTED: ATP-dependent zinc metalloprotease FTSH 2, chloroplastic-like [Vitis vinifera]	21.18	4	11	74.4378	6.43018	1.18297	1.19025	1.01115	0.990313	1.18661	0.842736	0.357787
CL10313.Contig1_All	297735970 emb|CBI23944.3| unnamed protein product [Vitis vinifera]	12.98	1	3	35.6075	7.94287	0.887399	0.795306	0.999708	1.00046	0.841352	1.18856	0.358032
CL9786.Contig1_All	250 924 PREDICTED: stress-related protein-like [Vitis vinifera]	36.44	5	7	25.2554	6.69775	0.764338	0.918391	1.04703	0.958518	0.841364	1.18855	0.358067
CL4939.Contig1_All	222847773 gb|EEE85320.1| predicted protein [Populus trichocarpa]	26.19	2	6	38.2936	6.25244	1.0976	1.27435	1.00975	0.991553	1.18598	0.843187	0.359486
CL4912.Contig3_All	169 1863 minus strand hypothetical protein PRUPE_ppa001473mg [Prunus persica]	4.6	1	2	63.3399	6.60986	1.28276	1.08916	1.00749	0.990961	1.18596	0.8432	0.359536
Unigene38025_All	120 839 PREDICTED: uncharacterized protein At1g47420, mitochondrial-like isoform 2 [Solanum lycopersicum]	41.67	1	6	26.7346	7.84033	1.09474	1.27671	0.953776	1.04115	1.18573	0.843366	0.360159
CL465.Contig1_All	222851403 gb|EEE88950.1| predicted protein [Populus trichocarpa]	24.62	3	3	20.9388	5.2876	0.818351	0.866227	0.968586	1.02804	0.842289	1.18724	0.360759
CL1020.Contig10_All	147768836 emb|CAN78130.1| hypothetical protein VITISV_036088 [Vitis vinifera]	21.8	18	6	35.9141	8.70459	0.786345	0.898263	1.01415	0.987595	0.842304	1.18722	0.360805
CL4602.Contig1_All	2 793 stearoyl-acyl-carrier protein desaturase, partial [Ricinus communis]	26.89	3	1	29.9831	6.04932	0.835242	0.849413	0.906784	1.08282	0.842327	1.18719	0.360872
CL6016.Contig1_All	223536879 gb|EEF38517.1| catalytic, putative [Ricinus communis]	14.87	4	4	39.2659	7.2251	0.880604	0.804408	1.00769	0.992678	0.842506	1.18694	0.361394
Unigene25637_All	2182104 emb|CAA63004.1| CDP-diacylglycerol synthetase [Solanum tuberosum]	2.16	2	1	48.6461	9.48096	1.30738	1.06311	0.986326	1.01232	1.18524	0.843708	0.361453
CL12079.Contig2_All	297738457 emb|CBI27658.3| unnamed protein product [Vitis vinifera]	2.22	1	1	40.5204	5.93506	1.07033	1.30006	0.98141	1.01667	1.18519	0.843743	0.361585
CL12298.Contig2_All	59 652 unnamed protein product [Vitis vinifera]	22.73	1	2	21.9042	10.9458	0.986029	1.38423	1.00257	0.99792	1.18513	0.843792	0.361769
Unigene30185_All	223526253 gb|EEF28569.1| conserved hypothetical protein [Ricinus communis]	3.38	1	1	39.1339	6.37939	1.25658	1.11341	0.962595	1.03335	1.185	0.843883	0.362114
Unigene25798_All	115 483 minus strand PREDICTED: glycine-rich protein 2-like [Vitis vinifera]	33.33	1	2	11.8416	7.26904	0.797044	0.888625	0.954051	1.01971	0.842835	1.18647	0.362355
CL5310.Contig4_All	3 2333 hypothetical protein PRUPE_ppa000149mg [Prunus persica]	4.5	3	3	87.0503	6.82959	0.82127	0.864529	1.02872	0.968938	0.842899	1.18638	0.362545
CL10296.Contig1_All	108 3335 PREDICTED: methionine S-methyltransferase-like [Vitis vinifera]	10.87	3	11	120.18	5.78271	0.873976	0.811886	1.07154	0.936786	0.842931	1.18634	0.362638
CL1955.Contig2_All	98 2041 PREDICTED: nephrocystin-3 [Vitis vinifera]	3.7	2	2	72.206	6.50732	1.11483	1.2547	0.970604	1.02616	1.18476	0.84405	0.362747
Unigene1537_All	60 1154 minus strand cysteine protease Cp3 [Actinidia deliciosa]	9.59	1	2	39.7816	6.58057	0.872665	0.813439	1.01185	0.989432	0.843052	1.18617	0.362992
Unigene36334_All	510 2885 PREDICTED: uncharacterized TPR repeat-containing protein At1g05150-like [Solanum lycopersicum]	16.16	1	10	88.7021	6.72705	1.1788	1.19054	0.997224	1.00266	1.18467	0.844118	0.363003
Unigene4094_All	297734864 emb|CBI17098.3| unnamed protein product [Vitis vinifera]	25.26	5	4	43.272	6.03662	0.85526	0.830924	1.05264	0.95354	0.843092	1.18611	0.363108
CL3025.Contig2_All	327 833 minus strand PREDICTED: cytochrome c oxidase subunit 5b-2, mitochondrial-like [Solanum lycopersicum]	26.63	9	5	18.596	5.75732	0.675105	1.01132	0.995239	1.00442	0.843214	1.18594	0.363466
CL7150.Contig2_All	222843926 gb|EEE81473.1| predicted protein [Populus trichocarpa]	7.82	2	2	40.2325	7.59131	0.804982	0.881448	0.972308	1.02288	0.843215	1.18594	0.36347
CL829.Contig51_All	2 1207 hypothetical protein VITISV_021022 [Vitis vinifera]	33.58	19	8	45.7874	5.24951	1.19386	1.17513	1.02937	0.974168	1.18449	0.844243	0.363478
CL3883.Contig3_All	685 2298 PREDICTED: uncharacterized protein RSN1-like isoform 2 [Solanum lycopersicum]	4.65	4	2	61.2963	8.70459	1.06011	1.30851	0.971541	1.02542	1.18431	0.844374	0.363972
CL6.Contig14_All	2 835 minus strand PREDICTED: protein transport protein SEC31 isoform 1 [Vitis vinifera]	23.38	4	1	30.6189	5.13525	0.975227	0.711765	1.01901	0.982455	0.843496	1.18554	0.364294
CL12917.Contig2_All	223531524 gb|EEF33355.1| Heterogeneous nuclear ribonucleoprotein 27C, putative [Ricinus communis]	9.3	2	3	50.5463	8.51416	0.942019	0.744974	0.994723	1.00487	0.843496	1.18554	0.364295
Unigene23359_All	2 463 minus strand hypothetical protein PRUPE_ppa004110mg [Prunus persica]	29.87	5	1	16.0885	5.14795	1.37513	0.993088	0.962551	1.03315	1.18411	0.844519	0.364522
Unigene25583_All	173 1531 PREDICTED: uncharacterized protein LOC101252825 [Solanum lycopersicum]	10.38	1	3	49.0379	5.70654	1.41831	0.94986	0.858612	1.12551	1.18409	0.844533	0.364578
CL4246.Contig3_All	223532982 gb|EEF34748.1| arf gtpase-activating protein, putative [Ricinus communis]	16.17	1	3	43.1165	8.49951	0.894238	0.793061	0.942439	1.05112	0.84365	1.18533	0.364746
CL9503.Contig1_All	223542822 gb|EEF44358.1| conserved hypothetical protein [Ricinus communis]	6.38	1	1	24.6216	7.18115	0.799903	0.887769	1.08635	0.921721	0.843836	1.18506	0.365294
CL13988.Contig1_All	48 683 minus strand hypothetical protein PRUPE_ppa011027mg [Prunus persica]	7.08	2	1	23.8144	7.63525	1.24309	1.12443	1.02898	0.974508	1.18376	0.844764	0.365452
CL2997.Contig6_All	496 1155 PREDICTED: THO complex subunit 1-like [Fragaria vesca subsp. vesca]	17.73	4	3	25.197	5.33838	0.732225	0.956209	1.04286	0.962215	0.844217	1.18453	0.366416
CL3911.Contig5_All	223531512 gb|EEF33343.1| 40S ribosomal protein S8, putative [Ricinus communis]	25	2	2	22.0878	10.2573	0.731968	0.956659	1.02194	0.980653	0.844313	1.18439	0.366699
CL7326.Contig2_All	657 842 minus strand 14-3-3 [Cicer arietinum]	40.32	1	1	7.04661	5.40186	0.91867	1.44784	0.94064	1.05281	1.18325	0.845128	0.366836
Unigene22037_All	26 1039 minus strand PREDICTED: uncharacterized oxidoreductase ykwC-like [Vitis vinifera]	21.01	1	5	35.1484	8.83643	0.796804	0.892115	0.995279	1.00438	0.84446	1.18419	0.367132
Unigene37550_All	2 658 PREDICTED: serine/threonine protein phosphatase 2A 59 kDa regulatory subunit B&apos; eta isoform-like [Solanum lycopersicum]	12.79	1	2	25.6113	7.44482	1.28138	1.08475	0.909746	1.08019	1.18306	0.845264	0.367352
CL4497.Contig6_All	2 709 minus strand hypersensitive-induced response protein [Carica papaya]	19.07	3	1	26.0794	5.14795	1.22057	1.14544	1.12118	0.892793	1.183	0.845307	0.367518
CL9759.Contig2_All	297737269 emb|CBI26470.3| unnamed protein product [Vitis vinifera]	20.72	2	2	12.2852	6.53662	0.788182	0.901012	1.00169	0.998591	0.844597	1.184	0.367537
Unigene32782_All	142 1326 minus strand pyruvate dehydrogenase complex E1 alpha subunit dehydrogenase [Camellia sinensis]	37.72	1	14	43.6649	7.89893	0.824251	0.865018	1.01565	0.986314	0.844634	1.18394	0.367647
CL3776.Contig3_All	1 1080 PREDICTED: calcium-dependent protein kinase 29-like [Solanum lycopersicum]	11.11	1	3	40.7876	5.07178	0.935629	0.753925	1.02716	0.976123	0.844777	1.18374	0.368069
CL11863.Contig1_All	3285 4433 PREDICTED: protein notum homolog isoform 1 [Vitis vinifera]	53.52	1	12	42.0056	8.33838	0.896849	0.792858	1.04785	0.957778	0.844853	1.18364	0.368295
CL4403.Contig1_All	222842055 gb|EEE79602.1| predicted protein [Populus trichocarpa]	8.25	1	1	11.0491	9.70068	0.923748	0.76635	1.03144	0.97233	0.845049	1.18336	0.368873
Unigene1962_All	223529364 gb|EEF31330.1| spore coat protein, putative [Ricinus communis]	9.03	1	4	64.2446	7.06396	0.930413	0.759991	1.03249	0.971393	0.845202	1.18315	0.369327
CL3354.Contig2_All	1696 1833 minus strand PREDICTED: probable plastid-lipid-associated protein 4, chloroplastic-like [Fragaria vesca subsp. vesca]	28.26	2	1	5.19583	8.6167	0.947263	0.743216	1.11907	0.894667	0.84524	1.1831	0.369438
Unigene17560_All	223545637 gb|EEF47141.1| peptidyl-prolyl cis-trans isomerase, putative [Ricinus communis]	8.86	1	2	29.7429	8.29443	1.10553	1.25906	1.02658	0.976638	1.1823	0.845812	0.369442
CL1129.Contig5_All	297745586 emb|CBI40751.3| unnamed protein product [Vitis vinifera]	9.15	2	1	16.4285	9.53955	1.24235	1.12224	0.783166	1.19238	1.18229	0.845813	0.369445
CL10532.Contig1_All	223540207 gb|EEF41781.1| sugar transporter, putative [Ricinus communis]	3.76	2	2	76.8355	5.0083	1.0661	0.624681	0.967873	1.02867	0.845388	1.18289	0.369879
Unigene57856_All	61 273 minus strand PREDICTED: uncharacterized protein LOC100264514 [Vitis vinifera]	38.03	18	1	7.8581	9.62744	1.44379	0.920413	1.06344	0.943969	1.1821	0.845951	0.369971
CL9148.Contig3_All	3 986 minus strand alpha-galactosidase-like; K07407 alpha-galactosidase [EC:3.2.1.22]	16.16	3	5	36.8794	6.23975	0.884288	0.806596	1.02745	0.975867	0.845442	1.18281	0.370039
Unigene6071_All	223538487 gb|EEF40092.1| 60S ribosomal protein L11, putative [Ricinus communis]	33.7	4	7	20.702	9.92041	1.12678	1.23725	0.992471	1.00687	1.18201	0.846013	0.370209
Unigene34290_All	3 680 minus strand PREDICTED: uncharacterized protein LOC101258680 [Solanum lycopersicum]	4.87	1	1	24.9204	10.1255	0.409159	1.28196	1.65396	0.420588	0.845559	1.18265	0.370386
CL5503.Contig5_All	223538020 gb|EEF39633.1| Paramyosin, putative [Ricinus communis]	16.29	1	8	72.0457	5.73193	0.866325	0.824926	1.0084	0.992727	0.845625	1.18256	0.370582
CL10551.Contig2_All	147789426 emb|CAN66609.1| hypothetical protein VITISV_017556 [Vitis vinifera]	15.13	3	4	46.0692	8.54346	1.33725	1.02651	0.903986	1.0853	1.18188	0.846112	0.370585
CL1342.Contig1_All	265 1143 PREDICTED: PI-PLC X domain-containing protein At5g67130-like [Glycine max]	5.8	7	2	32.1495	5.21143	0.849724	0.841576	1.06167	0.945538	0.84565	1.18252	0.370655
Unigene16402_All	1135 1491 PREDICTED: uncharacterized transporter YBR287W [Vitis vinifera]	14.29	6	1	12.581	9.01221	0.883039	0.808443	1.17365	0.84629	0.845741	1.18239	0.370927
CL4282.Contig1_All	223534353 gb|EEF36062.1| 60S ribosomal protein L8, putative [Ricinus communis]	29.5	1	4	28.2588	10.9751	0.743739	0.948006	1.00637	0.994521	0.845872	1.18221	0.371316
CL1304.Contig12_All	296087790 emb|CBI35046.3| unnamed protein product [Vitis vinifera]	15.1	3	6	49.1822	8.14795	1.13462	1.22827	0.991532	1.0077	1.18144	0.846422	0.371768
Unigene71003_All	3 203 minus strand PREDICTED: pyruvate kinase, cytosolic isozyme-like [Solanum lycopersicum]	17.91	1	1	7.00765	8.17725	1.21494	1.14783	0.950346	1.04421	1.18139	0.846462	0.371921
Unigene35227_All	355505539 gb|AES86681.1| Ras-related protein Rab7 [Medicago truncatula]	66.67	3	2	13.6845	4.64014	1.14095	1.22178	1.02076	0.981798	1.18136	0.84648	0.371989
Unigene16304_All	223531464 gb|EEF33297.1| Inositol-tetrakisphosphate 1-kinase, putative [Ricinus communis]	36.17	5	2	10.5807	7.38623	1.24265	1.11993	0.986748	1.01051	1.18129	0.846535	0.3722
Unigene29768_All	222 1610 PREDICTED: probable UDP-arabinopyranose mutase 5-like isoform 1 [Solanum lycopersicum]	24.41	1	9	51.7104	6.78564	1.19882	1.16369	1.00485	0.995901	1.18126	0.846557	0.372285
CL5032.Contig1_All	338 1648 minus strand PREDICTED: phosphoribosylamine--glycine ligase, chloroplastic [Vitis vinifera]	13.96	2	4	46.0095	5.14795	0.90189	0.790709	1.07284	0.935638	0.8463	1.18161	0.372587
Unigene2144_All	297738677 emb|CBI27922.3| unnamed protein product [Vitis vinifera]	5.58	1	1	23.9952	8.35303	0.712696	0.979909	1.04288	0.961955	0.846303	1.18161	0.372596
CL6156.Contig8_All	1 954 minus strand phosphoenolpyruvate carboxylase [Jatropha curcas]	49.06	2	1	35.8177	8.85107	0.885274	0.807422	0.808285	1.17002	0.846348	1.18155	0.372731
Unigene25529_All	2 268 minus strand PREDICTED: argininosuccinate synthase, chloroplastic [Glycine max]	24.72	1	1	10.0031	8.49951	0.940295	0.752485	1.06747	0.940402	0.84639	1.18149	0.372857
Unigene29439_All	69 317 minus strand RNA recognition motif-containing protein [Vitis pseudoreticulata]	9.64	3	1	9.41378	4.93213	1.15119	1.21089	0.910626	1.07941	1.18104	0.84671	0.372871
Unigene33819_All	2 1912 minus strand unnamed protein product [Vitis vinifera]	1.57	1	1	70.1119	4.90674	0.955908	0.736974	0.995847	1.00388	0.846441	1.18142	0.37301
CL3654.Contig3_All	38 421 PREDICTED: probable isoaspartyl peptidase/L-asparaginase 3-like [Fragaria vesca subsp. vesca]	9.38	1	1	13.5716	6.13818	0.829592	0.86347	0.950889	1.04372	0.846531	1.18129	0.373276
CL1659.Contig1_All	133 1245 minus strand PREDICTED: glycerol-3-phosphate acyltransferase 3-like [Solanum lycopersicum]	2.7	1	1	42.8423	8.60205	1.11815	1.24362	0.992841	1.00654	1.18088	0.846824	0.373305
CL2296.Contig1_All	242 1408 enoyl-[acyl-carrier-protein] reductase [Camellia chekiangoleosa]	24.94	5	3	41.3053	8.54346	0.866907	0.826176	1.00921	0.992016	0.846541	1.18128	0.373308
CL46.Contig2_All	45 2852 minus strand PREDICTED: zinc-metallopeptidase, peroxisomal-like isoform 2 [Brachypodium distachyon]	4.38	8	4	108.267	6.48096	1.23254	1.1292	1.04216	0.962822	1.18087	0.846833	0.373343
Unigene7495_All	222837249 gb|EEE75628.1| predicted protein [Populus trichocarpa]	9.06	5	3	37.4655	6.56592	0.89196	0.801552	0.975452	1.02195	0.846756	1.18098	0.373948
CL4800.Contig4_All	316 3282 PREDICTED: exportin-T-like [Solanum lycopersicum]	2.53	2	3	111.658	5.65576	1.0028	1.3584	1.07003	0.938132	1.1806	0.847025	0.374078
Unigene25598_All	222868087 gb|EEF05218.1| predicted protein [Populus trichocarpa]	25.64	1	1	4.7221	4.28467	1.08813	1.27299	0.999529	1.00062	1.18056	0.847056	0.374194
CL9109.Contig1_All	216 1718 minus strand hypothetical protein VITISV_003497 [Vitis vinifera]	2.2	2	1	55.0134	8.25049	0.83311	0.86058	1.09606	0.91506	0.846845	1.18085	0.374214
CL8770.Contig1_All	2 2509 glutamine synthetase [Camellia sinensis]	3.83	1	3	93.1428	6.354	0.851559	0.842228	1.03274	0.970852	0.846894	1.18079	0.374359
Unigene34017_All	156 1085 minus strand hypothetical protein VITISV_041203 [Vitis vinifera]	4.84	1	1	33.6426	4.80518	1.39618	0.963937	0.851678	1.13166	1.18006	0.847417	0.37558
Unigene30168_All	119 775 PREDICTED: membrane steroid-binding protein 2-like [Glycine max]	37.44	2	5	23.5697	4.53857	0.828588	0.866035	0.979159	1.01865	0.847311	1.1802	0.375608
CL2670.Contig2_All	297737010 emb|CBI26211.3| unnamed protein product [Vitis vinifera]	8.07	2	4	63.665	5.60498	0.964879	0.729853	0.943048	1.05067	0.847366	1.18013	0.375772
CL9054.Contig1_All	297743768 emb|CBI36651.3| unnamed protein product [Vitis vinifera]	11.04	1	2	38.1169	5.38916	0.860639	0.834382	0.836506	1.1451	0.84751	1.17993	0.376204
CL2223.Contig6_All	222854503 gb|EEE92050.1| predicted protein [Populus trichocarpa]	12.62	9	1	11.6729	8.41162	0.828732	0.866377	1.039	0.965635	0.847554	1.17987	0.376336
CL286.Contig1_All	321 2735 sucrose synthase [Coffea canephora]	41.99	2	24	92.5438	6.48096	1.18213	1.17733	0.970965	1.02593	1.17973	0.847652	0.376481
CL1436.Contig4_All	2086 2241 minus strand hypothetical protein VITISV_042276 [Vitis vinifera]	23.08	3	1	5.80697	4.43701	1.16032	1.19893	0.873437	1.11237	1.17962	0.847729	0.376776
CL10868.Contig1_All	449480168 ref|XP_004155818.1| PREDICTED: cleavage and polyadenylation specificity factor subunit 5-like [Cucumis sativus]	12.12	2	2	22.7579	9.24658	1.15214	1.20675	1.10384	0.908163	1.17945	0.847855	0.377261
CL2148.Contig3_All	296081769 emb|CBI20774.3| unnamed protein product [Vitis vinifera]	1.83	1	1	73.5838	5.74463	0.918252	0.77753	0.937663	1.05545	0.847891	1.1794	0.377347
CL4376.Contig2_All	242 2023 PREDICTED: tRNA uridine 5-carboxymethylaminomethyl modification enzyme MnmG-like [Cucumis sativus]	1.68	1	1	66.4511	8.49951	0.838991	0.856839	1.12524	0.889195	0.847915	1.17936	0.377418
CL10496.Contig1_All	101 2209 minus strand PREDICTED: uncharacterized protein LOC100263264 [Vitis vinifera]	5.26	1	3	77.6253	4.62744	1.15355	1.20522	0.965611	1.02815	1.17939	0.847899	0.377432
CL1579.Contig1_All	143 2041 ethylene receptor [Diospyros kaki]	4.9	1	2	70.8411	6.66846	0.819399	0.876643	1.01597	0.983176	0.848021	1.17922	0.377737
Unigene1358_All	455 1735 minus strand PREDICTED: uncharacterized protein LOC101262642 [Solanum lycopersicum]	3.28	1	1	49.7305	8.27979	0.821127	0.874986	0.89247	1.0955	0.848057	1.17917	0.377844
CL8826.Contig1_All	59 1891 minus strand PREDICTED: leukotriene A-4 hydrolase homolog [Vitis vinifera]	22.09	3	11	68.7047	5.5415	1.21141	1.14705	0.991071	1.00807	1.17923	0.848009	0.377854
Unigene22067_All	669 1040 unnamed protein product [Vitis vinifera]	20.97	3	2	14.5268	10.1108	0.833938	0.862199	0.942696	1.05099	0.848069	1.17915	0.377879
Unigene24347_All	632 4048 PREDICTED: probable ubiquitin-conjugating enzyme E2 23-like [Vitis vinifera]	2.72	1	2	125.387	4.75439	0.852602	0.843757	0.971196	1.02573	0.848179	1.179	0.378213
CL11271.Contig1_All	222864645 gb|EEF01776.1| predicted protein [Populus trichocarpa]	18.26	2	4	25.1739	5.23682	0.901996	1.45605	1.05219	0.953937	1.17902	0.848159	0.37843
CL9865.Contig1_All	297740795 emb|CBI30977.3| unnamed protein product [Vitis vinifera]	10.55	7	12	179.083	8.22119	0.870733	0.825876	1.07982	0.92945	0.848304	1.17882	0.378588
Unigene6277_All	223529469 gb|EEF31426.1| Protein grpE, putative [Ricinus communis]	30.38	1	8	37.6779	4.81787	1.14863	1.20908	1.04275	0.962303	1.17886	0.848279	0.378892
CL10124.Contig1_All	132 1757 Dihydrolipoyllysine-residue acetyltransferase component 3 of pyruvate dehydrogenase complex, mitochondrial OS=Arabidopsis thaliana GN=At1g54220 PE=1 SV=1	30.44	4	1	58.2759	8.1626	1.13501	1.2227	0.993458	1.006	1.17885	0.848281	0.378901
Unigene11360_All	146 1609 hypothetical protein PRUPE_ppa004781mg [Prunus persica]	5.12	1	2	53.9504	5.51611	0.881577	0.815322	1.06077	0.94484	0.848449	1.17862	0.379025
Unigene8295_All	21 731 minus strand unnamed protein product [Vitis vinifera]	11.39	1	2	25.8342	5.61768	1.12577	1.23158	1.07082	0.932863	1.17867	0.848411	0.379402
CL8927.Contig1_All	66 338 F15H18.21 [Arabidopsis thaliana]	41.76	2	2	9.32287	8.49951	1.32399	1.03329	1.01629	0.985762	1.17864	0.848434	0.37949
Unigene20732_All	296085532 emb|CBI29264.3| unnamed protein product [Vitis vinifera]	8.03	3	1	30.0163	8.07471	0.907657	0.789578	0.79044	1.18593	0.848618	1.17839	0.379532
CL8119.Contig5_All	296081322 emb|CBI17704.3| unnamed protein product [Vitis vinifera]	4.18	1	1	36.6868	6.80029	0.824873	0.872739	0.989645	1.00891	0.848806	1.17813	0.380099
CL6113.Contig4_All	288 1013 minus strand hypothetical protein PRUPE_ppa010564mg [Prunus persica]	12.81	3	2	27.0514	4.69092	0.897217	0.800531	0.957315	1.03661	0.848874	1.17803	0.380305
Unigene38019_All	112 624 minus strand PREDICTED: protein ELC [Vitis vinifera]	4.68	1	1	19.6049	9.27588	0.763207	0.934631	0.994649	1.00494	0.848919	1.17797	0.380439
CL9213.Contig2_All	144 3125 minus strand PREDICTED: probable ATP-dependent RNA helicase DHX36-like [Vitis vinifera]	0.7	2	1	111.022	7.84033	1.03999	1.31651	1.00739	0.99365	1.17825	0.848716	0.380578
CL9530.Contig1_All	1749 3617 PREDICTED: plastidic ATP/ADP-transporter [Vitis vinifera]	6.26	2	3	68.215	9.49561	0.866082	0.832015	0.9985	1.00137	0.849048	1.17779	0.38083
CL13711.Contig4_All	1684 1785 Ubiquitin-conjugating enzyme E2 2 OS=Triticum aestivum GN=UBC2 PE=1 SV=1	50	3	1	4.01005	9.53955	0.783439	0.91508	1.00724	0.993324	0.84926	1.1775	0.381468
Unigene24282_All	166 1125 Probable mannose-1-phosphate guanylyltransferase 3 OS=Arabidopsis thaliana GN=At4g30570 PE=2 SV=1	18.75	8	3	35.5455	7.48877	0.836811	0.861954	1.02139	0.981235	0.849382	1.17733	0.38184
CL2840.Contig1_All	253 858 PREDICTED: putative G3BP-like protein-like [Solanum lycopersicum]	4.95	3	1	22.3838	4.52588	1.06139	0.637379	0.858726	1.00741	0.849386	1.17732	0.381849
CL2495.Contig18_All	462419635 gb|EMJ23898.1| hypothetical protein PRUPE_ppa006388mg [Prunus persica]	15.2	12	1	45.1798	6.3667	1.00326	1.35216	0.999584	1.00057	1.17771	0.849106	0.382084
CL2897.Contig1_All	193 2853 PREDICTED: transducin beta-like protein 3-like [Vitis vinifera]	3.38	3	2	97.375	6.44287	1.34891	1.00597	1.12739	0.879429	1.17744	0.849302	0.382841
CL1951.Contig4_All	296087660 emb|CBI34916.3| unnamed protein product [Vitis vinifera]	7.3	3	3	62.9961	8.77783	1.22079	1.13402	1.02622	0.97696	1.17741	0.849323	0.382922
CL12057.Contig2_All	24 1148 PREDICTED: uncharacterized protein LOC101256295 [Solanum lycopersicum]	2.93	1	1	41.6117	5.12256	0.847788	0.851925	0.939762	1.04769	0.849857	1.17667	0.383275
Unigene34139_All	146 820 minus strand uncharacterized protein LOC100500082 [Glycine max]	55.56	1	10	24.5604	4.7417	0.756854	0.942879	0.97694	1.02064	0.849866	1.17666	0.383305
Unigene4563_All	111 3929 PREDICTED: DNA polymerase V-like [Vitis vinifera]	0.94	1	1	142.903	6.27783	1.3204	1.03392	1.04737	0.942529	1.17716	0.849502	0.383613
CL866.Contig1_All	223531507 gb|EEF33338.1| glycerophosphoryl diester phosphodiesterase, putative [Ricinus communis]	13.49	4	3	82.7377	5.13525	1.42239	0.931904	1.03647	0.967871	1.17715	0.84951	0.383646
Unigene25860_All	62 1720 PREDICTED: UPF0051 protein ABCI8, chloroplastic [Vitis vinifera]	2.17	1	1	61.8199	5.77002	0.915825	0.784227	1.0056	0.995235	0.850026	1.17644	0.383788
CL9111.Contig2_All	343 1221 Dicarboxylate transporter 2.1, chloroplastic OS=Arabidopsis thaliana GN=DIT2-1 PE=1 SV=1	7.51	1	1	31.3423	5.19873	1.28963	1.06438	1.12303	0.891158	1.17701	0.849613	0.384042
CL6776.Contig29_All	116 403 PREDICTED: protein MON2 homolog [Vitis vinifera]	22.92	10	2	10.5737	5.38916	1.12323	1.23077	0.947439	1.04678	1.177	0.849617	0.384058
Unigene17143_All	61 825 minus strand Pre-mRNA-splicing factor SF2 OS=Arabidopsis thaliana GN=SF2 PE=1 SV=1	7.45	8	1	28.9207	10.9897	0.851025	0.849355	1.01749	0.984696	0.85019	1.17621	0.384287
CL10332.Contig3_All	222858488 gb|EEE96035.1| predicted protein [Populus trichocarpa]	34.12	3	8	28.0317	7.02002	0.793959	0.906495	1.04874	0.956996	0.850227	1.17616	0.384398
CL1454.Contig4_All	129 584 minus strand JHL05D22.12 [Jatropha curcas]	11.84	2	1	16.2716	7.45947	0.798896	0.901626	0.912809	1.07748	0.850261	1.17611	0.384503
CL1172.Contig2_All	162 986 PREDICTED: glucose-6-phosphate isomerase isoform 1 [Vitis vinifera]	17.82	1	1	30.0365	8.70459	1.26151	1.09218	0.993137	1.00628	1.17684	0.849733	0.384506
CL7021.Contig2_All	223537064 gb|EEF38699.1| 26S protease regulatory subunit 6b, putative [Ricinus communis]	38.5	2	3	46.3411	5.8208	0.730362	0.970334	0.99717	1.00271	0.850348	1.17599	0.384766
Unigene4914_All	223543022 gb|EEF44557.1| serine carboxypeptidase, putative [Ricinus communis]	29.55	1	10	54.0972	7.04932	1.32932	1.02395	0.978	1.0197	1.17664	0.849878	0.385069
CL7309.Contig1_All	554 1543 hypothetical protein PRUPE_ppa008401mg [Prunus persica]	46.36	4	9	34.5534	9.0415	0.839482	0.861679	1.00112	0.999158	0.850581	1.17567	0.385473
Unigene29980_All	96 458 minus strand putative ribosomal protein L31 [Lactuca sativa]	21.49	1	2	13.9607	9.99365	1.23558	1.11719	1.05137	0.954669	1.17638	0.850063	0.385788
CL2243.Contig2_All	223539244 gb|EEF40837.1| aldose 1-epimerase, putative [Ricinus communis]	8.15	6	2	35.5558	7.89893	0.925015	0.776741	1.04417	0.961049	0.850878	1.17526	0.386379
Unigene24906_All	1548 1964 PREDICTED: dol-P-Man:Man(7)GlcNAc(2)-PP-Dol alpha-1,6-mannosyltransferase-like [Fragaria vesca subsp. vesca]	5.76	2	1	16.0148	8.104	1.14427	1.20803	1.02903	0.974469	1.17615	0.850231	0.386439
CL773.Contig1_All	77 2212 minus strand putative 1-deoxy-D-xylulose 5-phosphate synthase [Hevea brasiliensis]	3.79	1	2	76.3864	7.98682	0.932192	0.769734	0.91793	1.05811	0.850963	1.17514	0.386637
Unigene4579_All	116 604 PREDICTED: ubiquitin-conjugating enzyme E2 variant 1D-like [Glycine max]	13.5	1	2	18.481	6.27783	0.822535	0.879548	0.918901	1.07208	0.851041	1.17503	0.386877
CL2098.Contig49_All	220 2451 cullin 1-like protein B [Prunus avium]	24.19	21	2	86.9024	7.25439	1.20857	1.14341	0.975901	1.0215	1.17599	0.850349	0.386894
Unigene25975_All	118484173 gb|ABK93968.1| unknown [Populus trichocarpa]gi|118485033|gb|ABK94381.1| unknown [Populus trichocarpa]gi|222842732|gb|EEE80279.1| predicted protein [Populus trichocarpa]	65.96	1	5	9.9353	7.25439	0.665131	1.03711	0.960995	1.03477	0.851119	1.17492	0.387114
CL7219.Contig1_All	223543669 gb|EEF45197.1| conserved hypothetical protein [Ricinus communis]	25.33	1	1	8.45939	9.70068	0.756251	0.946139	1.11615	0.897253	0.851195	1.17482	0.387345
CL12218.Contig2_All	179 802 PREDICTED: ras-related protein RABH1b-like [Solanum lycopersicum]	44.23	4	2	23.0288	7.13721	1.16335	1.18822	0.943029	1.05066	1.17579	0.850495	0.387464
CL7431.Contig1_All	223533353 gb|EEF35104.1| conserved hypothetical protein [Ricinus communis]	5.03	1	1	19.7561	5.30029	0.790723	0.911847	0.981849	1.01628	0.851285	1.1747	0.387619
CL5465.Contig3_All	297736395 emb|CBI25118.3| unnamed protein product [Vitis vinifera]	11.11	2	1	14.8926	4.97021	0.876586	0.826032	0.990958	1.00821	0.851309	1.17466	0.387694
CL494.Contig4_All	355479009 gb|AES60212.1| NADH-quinone oxidoreductase subunit F [Medicago truncatula]	31.68	3	9	53.1891	8.26514	0.816887	0.88594	0.987817	1.01094	0.851414	1.17452	0.388012
CL11938.Contig2_All	734 1720 hypothetical protein VITISV_015733 [Vitis vinifera]	13.37	2	3	36.0224	7.51807	1.24222	1.10895	1.02035	0.982164	1.17559	0.85064	0.388027
Unigene1551_All	118482879 gb|ABK93354.1| unknown [Populus trichocarpa]gi|222851378|gb|EEE88925.1| predicted protein [Populus trichocarpa]	17.82	1	2	11.795	8.45557	0.628511	1.075	0.974734	1.02257	0.851756	1.17405	0.389058
Unigene5094_All	297741661 emb|CBI32793.3| unnamed protein product [Vitis vinifera]	32.99	1	1	10.5648	8.96826	0.755392	0.948253	0.967918	1.02863	0.851822	1.17395	0.389262
CL13415.Contig1_All	171 1505 unnamed protein product [Vitis vinifera]	16.63	1	6	47.2495	5.35107	1.21992	1.13027	0.979636	1.01825	1.17509	0.850997	0.389413
CL1075.Contig3_All	222836105 gb|EEE74526.1| predicted protein [Populus trichocarpa]	34.83	4	2	9.31984	5.31299	0.893076	0.81071	0.988733	1.00954	0.851893	1.17386	0.389478
CL11586.Contig2_All	297735584 emb|CBI18078.3| unnamed protein product [Vitis vinifera]	15.61	5	10	101.977	5.75732	1.19388	1.15611	1.01994	0.982527	1.17499	0.851067	0.389688
CL1851.Contig1_All	57 1904 minus strand unnamed protein product [Vitis vinifera]	14.61	6	7	66.601	6.18896	0.88701	0.817067	0.98116	1.01689	0.852039	1.17366	0.389925
Unigene28756_All	325 1056 hypothetical protein PRUPE_ppa010384mg [Prunus persica]	12.3	1	2	26.2817	5.60498	0.863975	0.840119	0.96565	1.02932	0.852047	1.17364	0.389948
CL5205.Contig2_All	460372901 ref|XP_004232261.1| PREDICTED: protein SEC13 homolog isoform 2 [Solanum lycopersicum]	45.7	4	9	32.653	6.30322	0.819243	0.884973	0.979853	1.018	0.852108	1.17356	0.390137
CL6866.Contig2_All	130 1158 minus strand hypothetical protein VITISV_042386 [Vitis vinifera]	4.96	3	1	36.0718	4.83057	0.933074	0.771393	0.955454	1.03968	0.852233	1.17339	0.390521
Unigene4954_All	70 1425 serine carboxypeptitase-like protein 1 [Diospyros kaki]	18.36	1	6	49.9141	4.97021	1.12231	1.22709	0.986833	1.01184	1.1747	0.851283	0.390529
CL1903.Contig10_All	779 4612 minus strand hypothetical protein PRUPE_ppa000319mg [Prunus persica]	12.6	12	12	141.556	6.60986	1.23316	1.11615	1.02197	0.980726	1.17465	0.851316	0.390655
Unigene29313_All	135 854 PREDICTED: lysosomal Pro-X carboxypeptidase-like [Solanum lycopersicum]	10.83	1	2	27.1534	6.53662	0.863106	0.841721	0.969826	1.02694	0.852413	1.17314	0.391072
Unigene37913_All	60 1121 PREDICTED: UDP-glycosyltransferase 89B1-like [Vitis vinifera]	6.21	1	2	39.1597	6.15088	0.84116	0.863768	1.06139	0.945403	0.852464	1.17307	0.391228
Unigene10280_All	65 877 PREDICTED: uncharacterized protein LOC100243286 [Vitis vinifera]	28.41	2	7	30.5206	8.63135	0.890176	0.81493	0.992402	1.00691	0.852553	1.17295	0.3915
Unigene53245_All	30 1079 minus strand PREDICTED: aladin-like [Vitis vinifera]	5.43	3	1	38.0921	5.85889	0.882152	0.823179	0.889995	1.0977	0.852666	1.17279	0.391847
CL904.Contig1_All	76 705 minus strand hypothetical protein VITISV_028074 [Vitis vinifera]	28.57	13	6	23.3522	5.40186	1.18753	1.16058	0.926241	1.06528	1.17405	0.851749	0.392345
CL1096.Contig3_All	297738889 emb|CBI28134.3| unnamed protein product [Vitis vinifera]	21.91	7	10	70.6709	7.75244	1.31716	1.03075	0.988894	1.00998	1.17396	0.851819	0.392618
CL4282.Contig2_All	239 1018 PREDICTED: 60S ribosomal protein L8 [Vitis vinifera]	26.15	1	3	28.1639	11.0776	0.695646	1.01057	0.971699	1.02528	0.853108	1.17218	0.393209
CL12511.Contig2_All	119 628 PREDICTED: uncharacterized protein LOC100252976 isoform 1 [Vitis vinifera]	11.18	2	2	18.6193	7.50342	0.92961	1.41782	0.932368	1.05245	1.17372	0.851995	0.393304
CL3075.Contig1_All	43 942 minus strand unnamed protein product [Vitis vinifera]	25	1	5	34.3027	9.11475	1.20745	1.13986	1.00015	1.00006	1.17365	0.852041	0.393482
CL6662.Contig3_All	128 1687 minus strand PREDICTED: leucine-rich repeat protein soc-2 [Vitis vinifera]	3.08	2	1	57.7362	5.30029	1.42273	0.92448	0.869498	1.11586	1.1736	0.852076	0.393618
CL5194.Contig1_All	1337 1495 minus strand PREDICTED: putative lactoylglutathione lyase-like [Glycine max]	69.81	1	1	5.65003	5.10986	1.11065	1.2363	0.956445	1.0388	1.17348	0.852167	0.393974
CL5480.Contig6_All	261 488 chorismate mutase 01 [Vitis vinifera]	40.79	6	2	8.57629	4.77979	0.92627	1.42056	1.10954	0.903056	1.17342	0.852213	0.394157
Unigene717_All	147770903 emb|CAN65231.1| hypothetical protein VITISV_007600 [Vitis vinifera]gi|239056173|emb|CAQ58606.1| unknown gene [Vitis vinifera]gi|239056193|emb|CAQ58630.1| Unknown gene [Vitis vinifera]	3.64	1	1	23.5361	9.34912	1.26059	1.08622	0.936012	1.05691	1.1734	0.852223	0.394192
CL473.Contig28_All	173 2086 minus strand hypothetical protein PRUPE_ppa002742mg [Prunus persica]	4.39	16	2	73.402	8.36768	1.28373	1.06304	0.970046	1.02675	1.17338	0.852236	0.394244
Unigene7465_All	355514429 gb|AES96052.1| Ovarian cancer-associated gene 2 protein-like protein [Medicago truncatula]	3.65	1	1	24.7065	7.15186	1.13055	1.21617	0.973094	1.02404	1.17336	0.852255	0.394321
Unigene59550_All	147811558 emb|CAN74268.1| hypothetical protein VITISV_036834 [Vitis vinifera]	8.79	2	1	9.77015	10.3452	1.15267	1.19385	1.04116	0.963719	1.17326	0.852326	0.394597
CL3428.Contig9_All	185 853 minus strand PREDICTED: transmembrane 9 superfamily member 3-like [Solanum lycopersicum]	5.38	1	1	26.121	6.15088	1.2292	1.11705	0.963694	1.03238	1.17312	0.852426	0.394988
CL7177.Contig2_All	2743 3228 minus strand hypothetical protein PRUPE_ppa007434mg [Prunus persica]	13.58	2	2	19.2909	9.48096	0.80848	0.89898	1.07565	0.933147	0.85373	1.17133	0.395126
CL9059.Contig5_All	449528917 ref|XP_004171448.1| PREDICTED: 39S ribosomal protein L47, mitochondrial-like [Cucumis sativus]	11.38	2	1	14.3084	9.61279	1.29555	1.0503	1.03135	0.972359	1.17293	0.852567	0.395539
Unigene20896_All	297738080 emb|CBI27281.3| unnamed protein product [Vitis vinifera]	8.27	1	3	69.0548	6.31592	1.02632	1.31952	1.03837	0.957956	1.17292	0.852576	0.395573
CL11793.Contig1_All	24 3263 minus strand PREDICTED: tRNA wybutosine-synthesizing protein 2/3/4-like [Vitis vinifera]	1.02	1	1	118.651	7.56201	1.08635	1.25939	1.04822	0.957458	1.17287	0.852609	0.395703
Unigene30149_All	116 760 PREDICTED: coiled-coil domain-containing protein 25-like [Cucumis sativus]	6.98	1	1	25.2278	8.07471	1.08589	1.25981	0.996014	1.00373	1.17285	0.852624	0.395763
CL2144.Contig1_All	302142682 emb|CBI19885.3| unnamed protein product [Vitis vinifera]	50	15	27	70.6804	4.90674	1.19828	1.14734	0.984953	1.01353	1.17281	0.852653	0.395878
Unigene20618_All	195 2615 PREDICTED: probable elongator complex protein 2-like [Vitis vinifera]	1.24	1	1	88.7886	6.53662	1.09704	1.24853	0.963098	1.0329	1.17278	0.852672	0.39595
Unigene54548_All	296082271 emb|CBI21276.3| unnamed protein product [Vitis vinifera]	39.47	1	3	13.3653	5.14795	0.91182	0.796395	0.99067	1.00847	0.854108	1.17081	0.396292
Unigene52994_All	80 478 minus strand PREDICTED: uncharacterized protein LOC101250636 [Solanum lycopersicum]	9.77	4	1	15.1459	9.59814	0.927031	0.781413	0.970512	1.02633	0.854222	1.17066	0.396646
CL482.Contig2_All	116 517 unnamed protein product [Vitis vinifera]	19.4	3	2	15.4998	6.34131	0.833855	0.874603	1.01437	0.987464	0.854229	1.17065	0.396668
Unigene20285_All	140 1039 unnamed protein product [Vitis vinifera]	6.67	3	2	32.6436	7.32764	1.10848	1.23641	0.973593	1.02196	1.17244	0.852919	0.396916
CL3134.Contig2_All	296089839 emb|CBI39658.3| unnamed protein product [Vitis vinifera]	5.28	26	1	41.7428	8.83643	1.12606	1.21877	1.03713	0.967293	1.17241	0.852942	0.397008
Unigene19923_All	150 1697 PREDICTED: serine hydroxymethyltransferase, mitochondrial [Vitis vinifera]	33.53	3	8	57.0061	8.00146	0.854373	0.854365	1.01976	0.982687	0.854369	1.17045	0.397101
CL6395.Contig3_All	2267583 gb|AAB72177.1| vacuolar H+-ATPase subunit E [Gossypium hirsutum]	33.33	3	3	27.9967	7.40088	0.832316	0.876526	1.04571	0.959538	0.854421	1.17038	0.397262
CL922.Contig1_All	207 2408 minus strand PREDICTED: ABC transporter F family member 4-like [Vitis vinifera]	13.22	1	7	81.3019	6.16357	0.875699	0.833234	0.936478	1.05639	0.854466	1.17032	0.397402
CL2346.Contig1_All	297736864 emb|CBI26065.3| unnamed protein product [Vitis vinifera]	6.99	1	1	20.5216	9.26123	0.863142	0.845925	1.16514	0.853832	0.854534	1.17023	0.397612
CL7547.Contig2_All	1169 1597 minus strand hypothetical protein PRUPE_ppa008135mg [Prunus persica]	57.34	2	2	15.6762	8.73389	0.833226	0.875925	1.01716	0.984752	0.854576	1.17017	0.397742
Unigene28829_All	172 1122 minus strand PREDICTED: epoxide hydrolase 2-like [Glycine max]	17.67	1	5	35.674	6.29053	0.818075	0.89154	0.98211	1.01595	0.854808	1.16985	0.398462
CL2113.Contig6_All	223549767 gb|EEF51255.1| serine/threonine protein phosphatase, putative [Ricinus communis]	9.87	1	1	35.6439	5.73193	1.12205	1.22175	0.920581	1.07059	1.1719	0.853316	0.398472
CL5388.Contig3_All	791 1519 uncharacterized LOC100259361; K11507 centromere protein O	11.11	8	2	27.604	5.77002	1.29005	1.05357	0.943914	1.04466	1.17181	0.853383	0.398737
Unigene27321_All	86 433 minus strand lipid transfer protein precursor [Davidia involucrata]	22.41	1	2	12.0729	8.33838	1.341	1.00253	0.942187	1.05144	1.17177	0.853412	0.398853
CL1461.Contig1_All	297742963 emb|CBI35830.3| unnamed protein product [Vitis vinifera]	33.03	2	7	25.5063	9.17334	0.980039	1.36307	1.02752	0.975808	1.17155	0.853567	0.399461
Unigene18522_All	145 1197 minus strand PREDICTED: V-type proton ATPase subunit d2-like [Fragaria vesca subsp. vesca]	21.65	1	6	40.5649	4.91943	0.81539	0.894951	1.10528	0.906891	0.855171	1.16936	0.399588
CL11151.Contig2_All	54 545 minus strand acireductone dioxygenase [Capsicum annuum]	72.56	2	7	19.1795	5.30029	1.04147	1.30148	0.914364	1.07602	1.17147	0.853625	0.399689
CL12492.Contig2_All	151 3609 unnamed protein product [Vitis vinifera]	4.94	2	5	127.47	6.3667	1.19939	1.14329	1.00947	0.991802	1.17134	0.853726	0.400085
CL12641.Contig1_All	2 298 minus strand hypothetical protein VITISV_042065 [Vitis vinifera]	8.08	1	1	10.9096	7.31299	0.84221	0.86858	1.06618	0.94154	0.855395	1.16905	0.400286
CL14198.Contig1_All	2 403 cytosolic class I small heat shock protein type 2 [Rhododendron ovatum]	50	1	2	15.543	5.47803	1.01707	0.69374	0.923897	1.0676	0.855406	1.16904	0.400322
CL5676.Contig2_All	301 1470 PREDICTED: guanine nucleotide-binding protein alpha-1 subunit [Vitis vinifera]	8.72	1	3	45.5423	6.23975	1.06815	1.27429	1.01812	0.984062	1.17122	0.853814	0.400429
Unigene8403_All	207 1949 minus strand PREDICTED: peptide-N4-(N-acetyl-beta-glucosaminyl)asparagine amidase A-like [Vitis vinifera]	8.26	1	4	64.4821	9.27588	0.794209	0.916697	0.981886	1.01625	0.855453	1.16897	0.400466
CL1225.Contig4_All	713 988 Histidinol dehydrogenase, chloroplastic OS=Arabidopsis thaliana GN=HDH PE=2 SV=1	19.57	1	1	9.97821	6.03662	0.837419	0.873682	0.960168	1.0355	0.855551	1.16884	0.400771
CL104.Contig19_All	254 2020 PREDICTED: phosphoinositide phospholipase C 4-like isoform 1 [Vitis vinifera]	5.77	3	3	67.4436	6.50732	1.28009	1.062	0.962047	1.03336	1.17105	0.853937	0.400912
CL11270.Contig1_All	28 942 PREDICTED: probable 3-hydroxyisobutyrate dehydrogenase-like 3, mitochondrial-like [Fragaria vesca subsp. vesca]	18.69	2	4	31.4003	7.89893	1.20496	1.13713	0.959908	1.03508	1.17105	0.853937	0.400913
Unigene31940_All	223548266 gb|EEF49757.1| phosphoprotein phosphatase, putative [Ricinus communis]	6.33	1	1	17.7685	6.18896	1.17751	1.16451	0.943423	1.05034	1.17101	0.853964	0.401018
CL14166.Contig2_All	3 788 heat shock protein 70 [Gossypium hirsutum]	26.34	5	3	28.5844	4.79248	0.876606	0.835028	0.972311	1.02275	0.855817	1.16847	0.4016
Unigene37412_All	74 1552 hypothetical protein PRUPE_ppa004111mg [Prunus persica]	2.03	1	1	53.8902	7.04932	0.955591	0.756061	1.10455	0.907537	0.855826	1.16846	0.401629
CL5413.Contig3_All	7270891 emb|CAB80571.1| putative proton pump [Arabidopsis thaliana]	57.43	3	5	11.422	8.11865	0.825177	0.886745	1.02842	0.97501	0.855961	1.16828	0.402049
CL1149.Contig9_All	177 1286 PREDICTED: alcohol dehydrogenase-like 1 [Vitis vinifera]	24.05	8	1	39.8492	6.37939	1.37293	0.968098	1.01308	0.988604	1.17051	0.854326	0.402444
CL12208.Contig1_All	297733669 emb|CBI14916.3| unnamed protein product [Vitis vinifera]	6.32	2	1	31.8934	8.76318	0.931102	0.781295	0.94995	1.04456	0.856199	1.16795	0.402792
CL13152.Contig1_All	517 2370 minus strand hypothetical protein VITISV_002335 [Vitis vinifera]	2.27	1	1	68.4058	6.75635	1.03408	1.30658	1.14526	0.871453	1.17033	0.854458	0.402964
Unigene2038_All	356556999 ref|XP_003546806.1| PREDICTED: ubiquitin-NEDD8-like protein RUB2-like [Glycine max]gi|255627501|gb|ACU14095.1| unknown [Glycine max]	37.25	14	1	17.0432	6.06201	0.779156	0.933516	0.902732	1.08641	0.856336	1.16777	0.403221
CL7627.Contig1_All	70 1194 actin [Cleistogenes songorica]	22.93	1	1	41.6129	5.69385	0.854025	0.858665	1.02139	0.981238	0.856345	1.16775	0.403248
Unigene36522_All	142 1662 minus strand PREDICTED: putative amidase C869.01-like [Vitis vinifera]	13.21	2	6	54.1797	8.73389	1.34286	0.997544	1.0115	0.989982	1.1702	0.854553	0.403339
CL3523.Contig1_All	151 2601 unnamed protein product [Vitis vinifera]	7.83	4	4	92.6067	7.04932	0.922426	0.790436	1.05035	0.953896	0.856431	1.16764	0.403517
CL10269.Contig1_All	297734771 emb|CBI17005.3| unnamed protein product [Vitis vinifera]	6.25	1	2	19.0515	10.0962	1.1013	1.23892	1.08893	0.92108	1.17011	0.854621	0.403608
CL9445.Contig2_All	297735202 emb|CBI17564.3| unnamed protein product [Vitis vinifera]	19.32	1	1	42.8285	5.17334	0.922361	0.79057	0.97173	1.02493	0.856466	1.16759	0.403626
CL9920.Contig1_All	147 911 carbonic anhydrase [Diospyros kaki]	58.04	1	3	28.4835	5.05908	0.814105	0.898832	0.942707	1.05097	0.856469	1.16759	0.403636
Unigene13527_All	70 2151 minus strand hypothetical protein VITISV_037210 [Vitis vinifera]	5.48	4	2	76.7736	6.32861	0.996289	1.34371	1.06788	0.937008	1.17	0.854703	0.403929
CL13095.Contig2_All	290 2224 unnamed protein product [Vitis vinifera]	27.44	2	1	71.2431	5.61768	0.884365	0.828768	1.07126	0.937037	0.856567	1.16745	0.403942
CL13.Contig21_All	450 770 PREDICTED: serine/threonine-protein phosphatase 6 regulatory subunit 3-like [Fragaria vesca subsp. vesca]	18.69	1	1	12.6316	5.46533	1.23276	1.10699	0.933418	1.05921	1.16988	0.854792	0.40428
Unigene18306_All	98 727 minus strand hypothetical protein PRUPE_ppa009927mg [Prunus persica]	18.57	1	3	23.0049	4.95752	0.862493	0.851016	0.994055	1.00547	0.856755	1.1672	0.404531
CL5777.Contig2_All	97 4476 PREDICTED: CHD3-type chromatin-remodeling factor PICKLE-like [Vitis vinifera]	1.58	2	2	166.365	5.5542	1.29676	1.04267	0.882433	1.10103	1.16972	0.854908	0.404739
CL1180.Contig2_All	465 707 minus strand Nucleobase-ascorbate transporter 3 OS=Arabidopsis thaliana GN=NAT3 PE=2 SV=2	17.28	6	1	8.27442	10.6675	0.697761	1.01611	1.26134	0.741753	0.856936	1.16695	0.405099
Unigene26197_All	202 1410 minus strand hypothetical protein PRUPE_ppa006521mg [Prunus persica]	10.67	1	3	45.6121	6.02393	0.889558	0.824539	1.00354	0.996969	0.857048	1.1668	0.405451
Unigene6302_All	196 942 hypothetical protein PRUPE_ppa010420mg [Prunus persica]	43.78	2	10	27.0326	6.72705	1.1628	1.17576	0.982312	1.01587	1.16928	0.855224	0.405986
CL6440.Contig1_All	223536232 gb|EEF37884.1| Acyl-protein thioesterase, putative [Ricinus communis]	11.11	1	2	26.7004	6.52197	1.19657	1.14197	0.978181	1.0194	1.16927	0.855235	0.406029
Unigene2245_All	223531483 gb|EEF33315.1| WD-repeat protein, putative [Ricinus communis]	6.11	4	1	25.862	6.354	1.24027	1.0982	1.04034	0.964442	1.16923	0.855261	0.406132
Unigene14091_All	166 2115 minus strand acetohydroxyacid synthase 1 [Helianthus annuus]	24.62	1	13	70.6617	7.1958	1.20472	1.1335	0.974766	1.02255	1.16911	0.855354	0.406499
CL5043.Contig1_All	297744229 emb|CBI37199.3| unnamed protein product [Vitis vinifera]	18.55	4	5	43.9038	9.23193	1.13455	1.20351	1.05264	0.953543	1.16903	0.855409	0.406718
CL7094.Contig3_All	323435041 ref|YP_004222256.1| cytochrome c oxidase subunit 2 [Beta vulgaris subsp. maritima]gi|346683134|ref|YP_004842063.1| cytochrome c oxidase subunit 2 [Beta macrocarpa]gi|87248025|gb|ABD36067.1| cytochrome oxidase subunit 2 [Beta vulgaris subsp. vulgaris]gi|148491430|dbj|BAA99453.2| cytochrome c oxidase subunit 2 [Beta vulgaris subsp. vulgaris]gi|317905694|emb|CBJ14086.1| cytochrome c oxidas…	28.4	3	5	29.218	5.13525	1.09732	1.24046	0.960435	1.03526	1.16889	0.855514	0.407133
CL3350.Contig9_All	223536693 gb|EEF38334.1| utp-glucose-1-phosphate uridylyltransferase, putative [Ricinus communis]	9.06	13	3	68.5907	7.53271	0.826706	0.888509	0.89304	1.09133	0.857607	1.16603	0.407206
Unigene50170_All	75 290 putative retrotransposon protein [Phyllostachys edulis]	15.28	1	1	8.53701	9.5542	1.12793	1.20965	1.01774	0.984472	1.16879	0.855588	0.407426
CL9842.Contig1_All	78 3458 minus strand hypothetical protein VITISV_002797 [Vitis vinifera]	1.06	1	1	127.115	8.82178	0.973267	0.742434	0.87387	1.11199	0.857851	1.1657	0.407972
CL2343.Contig3_All	217 1323 minus strand PREDICTED: elongation factor 1-gamma-like [Vitis vinifera]	17.62	2	3	41.9498	8.63135	1.20056	1.13657	0.926331	1.06549	1.16856	0.855753	0.408078
CL9780.Contig5_All	281 6721 minus strand PREDICTED: uncharacterized protein LOC100264630 [Vitis vinifera]	13.51	1	1	229.052	5.51611	1.31476	1.0223	1.15426	0.863478	1.16853	0.855778	0.408178
Unigene17409_All	42 677 minus strand PREDICTED: pentatricopeptide repeat-containing protein At4g36680, mitochondrial-like [Vitis vinifera]	8.49	1	1	23.343	8.92432	1.14985	1.18672	1.06758	0.940303	1.16829	0.855954	0.408873
CL10807.Contig1_All	223541941 gb|EEF43487.1| conserved hypothetical protein [Ricinus communis]	16.33	1	2	15.9277	5.96045	0.964594	0.751759	1.05677	0.949879	0.858176	1.16526	0.408998
Unigene61120_All	1 303 minus strand PREDICTED: uncharacterized protein LOC100263302 [Vitis vinifera]	10.89	2	1	11.3368	4.4751	1.2421	1.09424	0.901242	1.07898	1.16817	0.856042	0.40922
Unigene14204_All	138 623 uncharacterized protein LOC100306467 [Glycine max]	31.48	1	3	16.7164	4.83057	1.09636	1.23994	0.99671	1.00311	1.16815	0.856054	0.409271
Unigene37344_All	101 529 minus strand PREDICTED: NADH dehydrogenase [ubiquinone] 1 alpha subcomplex subunit 13-A-like isoform 1 [Fragaria vesca subsp. vesca]	20.98	1	3	16.2625	9.70068	0.856349	0.86041	1.00456	0.99527	0.858379	1.16499	0.409638
CL8775.Contig1_All	223527098 gb|EEF29279.1| 30S ribosomal protein S8, putative [Ricinus communis]	55.38	3	2	14.8109	9.78857	1.19832	1.13714	0.98494	1.01355	1.16773	0.856364	0.410498
CL396.Contig25_All	297743772 emb|CBI36655.3| unnamed protein product [Vitis vinifera]	7.34	13	2	39.1095	4.70361	1.22937	1.10604	1.09406	0.916691	1.1677	0.856381	0.410566
Unigene11752_All	296086652 emb|CBI32287.3| unnamed protein product [Vitis vinifera]	5.09	21	2	81.3169	6.29053	0.923251	0.794213	0.926028	1.06575	0.858732	1.16451	0.410751
Unigene22148_All	68 592 minus strand PREDICTED: trafficking protein particle complex subunit 6B-like [Solanum lycopersicum]	13.14	1	2	19.5637	7.23975	1.0869	1.24819	1.06243	0.927063	1.16754	0.8565	0.411039
Unigene24254_All	391 1506 minus strand PREDICTED: GDSL esterase/lipase At1g09390-like [Vitis vinifera]	26.61	7	7	41.2808	8.68994	0.912405	0.805385	1.0329	0.970644	0.858895	1.16429	0.411268
CL4652.Contig1_All	223545820 gb|EEF47323.1| beta-hexosaminidase, putative [Ricinus communis]	24.09	1	8	59.0472	7.18115	1.32251	1.01212	1.05441	0.951973	1.16731	0.856668	0.411704
Unigene24608_All	297742919 emb|CBI35786.3| unnamed protein product [Vitis vinifera]	3.93	1	1	31.4126	10.0962	1.11345	1.22114	0.951086	1.04355	1.16729	0.856681	0.411758
Unigene2172_All	116 1246 PREDICTED: uncharacterized protein LOC100260374 [Vitis vinifera]	7.43	1	2	41.4704	8.73389	0.887162	0.830964	0.986218	1.01241	0.859063	1.16406	0.411799
[truncated: 2,934 more rows]
