# Supplementary material for: An integrated analysis based on transcriptome and proteome reveals deastringency-related genes in CPCNA persimmon
Source: Sci Rep. 2017 Mar 17;7:44671. doi: 10.1038/srep44671 (PMC5356345; doi:10.1038/srep44671)
Supplement: Supplementary Dataset S15 [file srep44671-s16.xls]

## Sheet: 显著性分析
An integrated analysis based on transcriptome and proteome reveals deastringency-related genes in CPCNA persimmon
Wenxing Chen, Yalou Xiong, Liqing Xu, Qinglin Zhang, Zhengrong Luo
Supplementary Dataset S15. The ration of proteins expressed at P10T compared with P10W.
Accession	Description	Coverage	Proteins	Unique Peptides	MW [kDa]	calc. pI	P10W1/ERF	P10W2/ERF	P10T1/ERF	P10T2/ERF	P10W/P10T	P10W/P10T Significance A
Unigene28182_All	223532266 gb|EEF34069.1| clathrin heavy chain, putative [Ricinus communis]	40.43	11	27	192.845	5.37646	1.07425	0.904438	0.961653	1.01279	1.00215	0.996739
CL2825.Contig18_All	283 2997 minus strand hypothetical protein PRUPE_ppa000287mg [Prunus persica]	69.06	1	55	103.097	4.69092	1.01598	0.970332	0.935336	0.986284	1.03366	0.76359
CL11880.Contig1_All	114 2213 minus strand PREDICTED: heat shock cognate protein 80-like [Glycine max]	50	6	1	79.9399	5.10986	1.05294	1.00608	0.998587	1.06882	0.99594	0.959613
Unigene8683_All	317 2743 minus strand phospholipase D [Jatropha curcas]	54.39	4	28	92.195	6.03662	1.03766	0.980087	0.981818	1.02586	1.00501	0.974943
Unigene28183_All	223539014 gb|EEF40611.1| Patellin-3, putative [Ricinus communis]	62.48	2	4	64.2379	4.79248	1.12853	0.942304	0.926691	0.903082	1.13175	0.242237
CL1351.Contig65_All	586 2373 minus strand PREDICTED: heat shock cognate protein 80-like [Glycine max]	51.68	5	3	68.5603	5.65576	0.953323	1.06506	0.91731	1.12091	0.990269	0.919876
CL210.Contig13_All	45 2159 minus strand PREDICTED: heat shock protein 83-like [Solanum lycopersicum]	54.75	9	1	81.0442	5.12256	1.11818	0.983214	1.25102	1.02643	0.922693	0.472189
CL2126.Contig1_All	353 3205 PREDICTED: villin-2-like [Vitis vinifera]	45.53	2	3	104.555	5.88428	0.926564	0.993453	0.827006	1.01279	1.0436	0.694716
CL8812.Contig1_All	199 2931 minus strand PREDICTED: chaperone protein ClpB1 [Vitis vinifera]	42.15	7	31	101.321	6.18896	0.947735	0.889542	1.10505	1.05353	0.851149	0.15416
Unigene40473_All	436 3288 minus strand PREDICTED: villin-2-like [Vitis vinifera]	44.37	3	2	104.47	5.88428	0.973636	1.07617	0.862731	1.03351	1.08099	0.465557
Unigene32400_All	222852151 gb|EEE89698.1| predicted protein [Populus trichocarpa]	59.38	10	30	65.7009	7.85498	1.00911	0.999675	0.94891	1.0646	0.997656	0.971615
CL10124.Contig1_All	223546686 gb|EEF48184.1| malic enzyme, putative [Ricinus communis]	58.88	5	25	65.2058	6.68311	1.02199	1.01059	0.982459	1.04681	1.00163	0.999365
CL118.Contig7_All	297741633 emb|CBI32765.3| unnamed protein product [Vitis vinifera]	50	11	10	89.4044	5.2876	1.00931	0.9133	0.938937	0.96851	1.00795	0.952632
Unigene2034_All	223539014 gb|EEF40611.1| Patellin-3, putative [Ricinus communis]	63.07	1	5	63.4796	4.79248	1.10938	0.911769	1.04317	0.902756	1.03866	0.728619
CL6156.Contig8_All	118484871 gb|ABK94302.1| unknown [Populus trichocarpa]gi|222869416|gb|EEF06547.1| predicted protein [Populus trichocarpa]	75.96	8	15	47.8616	6.16357	0.952414	0.957476	0.947495	1.02325	0.969122	0.772246
Unigene12500_All	147853956 emb|CAN81694.1| hypothetical protein VITISV_017873 [Vitis vinifera]	53.13	5	4	67.1963	5.45264	0.966951	0.952188	0.982471	1.06741	0.936219	0.554111
CL13063.Contig2_All	225425053 ref|XP_002270984.1| PREDICTED: 6-phosphogluconate dehydrogenase, decarboxylating-like isoform 1 [Vitis vinifera]	71.75	1	22	53.4785	7.09326	0.951422	0.998558	0.963523	1.08493	0.951929	0.655574
CL1849.Contig3_All	222864282 gb|EEF01413.1| predicted protein [Populus trichocarpa]	41.57	11	27	115.611	7.09326	0.96041	0.908098	0.994695	0.96384	0.954034	0.669591
Unigene13648_All	557 2155 PREDICTED: heat shock cognate 70 kDa protein isoform 1 [Vitis vinifera]	55.35	5	7	58.449	6.0874	0.918579	0.909698	1.01826	1.08777	0.868114	0.210449
Unigene15573_All	200 1402 minus strand phosphoglycerate kinase [Gossypium hirsutum]	81.8	3	25	42.2435	6.354	0.964059	0.963897	0.971727	1.0692	0.944646	0.6078
CL9329.Contig3_All	69 1739 PREDICTED: ATP synthase subunit beta, mitochondrial-like [Vitis vinifera]	54.94	1	1	59.6741	6.23975	1.08423	0.993313	1.1433	0.954284	0.990447	0.921119
Unigene14227_All	2 2683 lipoxygenase [Diospyros kaki]	39.49	9	29	102.394	6.31592	0.943609	0.95631	0.912445	0.978823	1.00457	0.978261
CL5988.Contig1_All	19813 emb|CAA42660.1| luminal binding protein (BiP) [Nicotiana tabacum]	54.89	4	20	73.1999	5.23682	1.0573	0.959307	1.04474	0.99399	0.989145	0.91199
Unigene14282_All	222868554 gb|EEF05685.1| predicted protein [Populus trichocarpa]	36.45	3	32	137.093	7.21045	1.03461	0.984568	0.969718	0.994025	1.02823	0.802397
CL4185.Contig3_All	223536837 gb|EEF38476.1| eukaryotic translation elongation factor, putative [Ricinus communis]	39.6	4	10	89.9814	6.18896	1.00898	0.987786	1.04108	1.03345	0.962516	0.726885
CL210.Contig56_All	114 1832 PREDICTED: heat shock cognate protein 80-like [Glycine max]	51.31	5	5	65.82	5.33838	0.937971	0.926433	0.851976	1.11473	0.947981	0.629533
CL8148.Contig3_All	92 1738 PREDICTED: ATP synthase subunit beta, mitochondrial-like [Vitis vinifera]	53.55	1	1	58.9188	6.29053	0.955841	0.850086	0.947273	1.10667	0.879247	0.253931
CL4185.Contig1_All	616 2565 minus strand hypothetical protein PRUPE_ppa002595mg [Prunus persica]	46.92	3	12	71.1293	5.24951	0.88269	0.820309	1.06198	1.08501	0.793205	0.0411728
Unigene37985_All	223536553 gb|EEF38199.1| aconitase, putative [Ricinus communis]	43.46	18	21	108.353	7.1665	1.03155	0.989951	1.00224	1.00159	1.00882	0.946085
Unigene6462_All	297735751 emb|CBI18438.3| unnamed protein product [Vitis vinifera]	59.55	4	2	68.7289	5.45264	1.02396	0.941412	1.0682	1.00206	0.949336	0.638431
CL7594.Contig4_All	297741633 emb|CBI32765.3| unnamed protein product [Vitis vinifera]	43.73	14	6	89.4305	5.2876	0.964667	0.743278	1.02149	1.01063	0.840471	0.124679
Unigene37961_All	208 1758 minus strand G6PD1 [Actinidia chinensis]	62.09	13	20	59.3476	6.7124	0.988028	0.904639	1.06578	1.03298	0.9018	0.357947
CL8148.Contig1_All	449502554 ref|XP_004161675.1| PREDICTED: probable mediator of RNA polymerase II transcription subunit 37e-like [Cucumis sativus]	56.12	5	8	53.9118	6.46826	0.942781	0.94226	0.976608	1.03684	0.936223	0.554138
CL3478.Contig1_All	4 1521 minus strand PREDICTED: ATP synthase subunit beta, mitochondrial-like [Vitis vinifera]	59.09	1	3	54.1332	5.22412	1.02256	0.98889	0.93911	1.01687	1.02836	0.801432
Unigene39065_All	192 3083 minus strand PREDICTED: aconitate hydratase, cytoplasmic-like [Cucumis sativus]	46.16	17	22	105.267	7.18115	1.01186	0.969683	1.0348	0.996664	0.975426	0.815987
Unigene14195_All	162 1235 minus strand hypothetical protein PRUPE_ppa007714mg [Prunus persica]	72.35	1	17	38.165	8.30908	1.00481	1.01044	0.982864	1.03626	0.99808	0.974586
CL3513.Contig1_All	449498579 ref|XP_004160576.1| PREDICTED: chaperonin CPN60-2, mitochondrial-like [Cucumis sativus]	52	13	8	61.2883	5.87158	0.957795	0.95491	0.936666	1.06675	0.954722	0.674197
CL4295.Contig1_All	102 3686 minus strand PREDICTED: tripeptidyl-peptidase 2 [Vitis vinifera]	30.63	9	1	131.298	6.01123	1.26718	0.904439	1.13834	0.968747	1.03063	0.785169
CL8929.Contig2_All	9581746 emb|CAC00533.1| enolase, isoform 2 [Hevea brasiliensis]	75.87	2	11	43.5434	5.8335	0.965126	0.972828	0.972539	1.07061	0.948515	0.633033
CL10332.Contig3_All	201 4127 minus strand unnamed protein product [Vitis vinifera]	28.72	11	2	144.318	6.25244	1.15924	0.974914	0.802251	1.00788	1.17901	0.118418
CL118.Contig1_All	242 2794 minus strand PREDICTED: 97 kDa heat shock protein-like [Vitis vinifera]	34.55	3	10	93.7695	5.23682	1.06361	0.97339	0.902947	1.00199	1.06933	0.53145
CL6223.Contig2_All	297735751 emb|CBI18438.3| unnamed protein product [Vitis vinifera]	55.38	3	1	68.7999	5.51611	1.067	0.947077	1.06411	0.96079	0.994655	0.950619
CL4185.Contig4_All	1771 5118 minus strand sucrose phosphate synthase [Actinidia chinensis]	31.9	15	1	125.181	6.66846	0.946799	0.9248	0.807509	0.993586	1.03915	0.725244
Unigene32917_All	164 1585 UDP-glucose pyrophosphorylase [Paulownia sp. ZKC-2008]	64.98	17	15	51.8123	6.06201	0.961509	0.988143	1.00535	1.06304	0.942595	0.594567
CL10785.Contig1_All	15 1739 minus strand PREDICTED: leucine aminopeptidase 2, chloroplastic isoform 1 [Vitis vinifera]	49.57	6	16	60.2694	7.38623	0.952292	0.978565	0.976751	1.01728	0.96832	0.766712
CL2939.Contig21_All	222 2516 minus strand hypothetical protein PRUPE_ppa001783mg [Prunus persica]	40.26	2	14	84.5374	6.56592	1.03106	1.04892	0.940212	1.06034	1.0397	0.721407
CL10209.Contig7_All	1693 4905 minus strand sucrose phosphate synthase [Actinidia chinensis]	33.24	15	1	119.979	6.37939	0.985562	0.956056	1.0771	1.05989	0.90858	0.393237
CL11121.Contig2_All	51 1832 hypothetical protein PRUPE_ppa002187mg [Prunus persica]	55.05	7	6	68.7274	5.43994	0.932363	0.936999	0.999357	1.20863	0.846637	0.14116
Unigene286_All	86 1093 glyceraldehyde-3-phosphate dehydogenase [Beta vulgaris]	76.19	2	15	36.373	7.97217	1.01254	0.934502	1.01503	1.04573	0.944818	0.608912
Unigene17188_All	75 1790 minus strand cell-wall invertase [Coffea canephora]	50.17	3	26	64.3246	9.31982	0.639167	0.59376	0.703148	0.655715	0.907322	0.386555
Unigene4920_All	222837676 gb|EEE76041.1| predicted protein [Populus trichocarpa]	46.34	14	24	61.8541	5.41455	0.995337	0.942055	0.990378	1.05234	0.948438	0.632528
CL4799.Contig2_All	223542767 gb|EEF44304.1| chaperonin-60kD, ch60, putative [Ricinus communis]	52.71	28	7	61.0132	6.03662	0.902699	0.999048	0.965904	1.1131	0.91474	0.426817
Unigene9477_All	259156761 gb|ACV96623.1| ATPase subunit 1 [Citrullus lanatus]	55.6	4	22	55.318	6.1001	0.936249	1.0054	0.960809	1.06688	0.957568	0.693315
CL7096.Contig1_All	223532818 gb|EEF34593.1| phosphoglucomutase, putative [Ricinus communis]	47.25	3	2	63.4832	6.25244	0.959	0.954662	0.953175	1.01368	0.972956	0.798802
CL318.Contig3_All	297739754 emb|CBI29936.3| unnamed protein product [Vitis vinifera]	54.6	14	23	58.6341	5.5415	1.00773	0.995506	1.00362	1.06754	0.967209	0.759054
Unigene52135_All	302142682 emb|CBI19885.3| unnamed protein product [Vitis vinifera]	50	15	27	70.6804	4.90674	1.04256	0.961398	0.953223	1.07772	0.986716	0.894955
CL9499.Contig3_All	94 1857 PREDICTED: pectinesterase 3-like [Vitis vinifera]	33.33	3	18	64.0285	8.51416	1.11258	0.886059	1.05512	0.981805	0.981206	0.856348
Unigene37846_All	132 1745 PREDICTED: aspartyl-tRNA synthetase, cytoplasmic [Vitis vinifera]	56.13	3	26	60.2131	6.56592	1.03557	1.01534	0.986071	0.972582	1.0471	0.671177
Unigene24282_All	328 2760 sucrose synthase [Citrus unshiu]	40.81	6	29	92.3083	6.354	0.958263	0.963116	0.959426	0.994068	0.983561	0.872835
CL8100.Contig1_All	63 2981 PREDICTED: exportin-2-like [Vitis vinifera]	39.67	1	26	108.891	5.60498	0.962043	0.974037	1.00626	1.01629	0.957248	0.691158
CL9477.Contig7_All	222836048 gb|EEE74469.1| predicted protein [Populus trichocarpa]	55.41	4	2	60.4396	5.19873	0.825418	0.888271	1.26841	1.13996	0.711556	0.00277076
CL7722.Contig1_All	143 1672 PREDICTED: pyruvate kinase, cytosolic isozyme isoform 1 [Vitis vinifera]	57.45	3	20	55.1009	7.35693	0.970077	0.994403	0.948735	1.03203	0.991779	0.930461
CL13209.Contig1_All	297741448 emb|CBI32579.3| unnamed protein product [Vitis vinifera]	44.09	12	29	98.801	5.18604	1.01866	1.01106	0.980193	0.967879	1.04192	0.706198
Unigene26063_All	223453028 gb|ACM89778.1| alpha-tubulin 6 [Gossypium hirsutum]	54.89	10	4	49.6134	5.09717	1.04019	1.05275	0.990781	1.05975	1.02069	0.857376
CL10469.Contig2_All	297733807 emb|CBI15054.3| unnamed protein product [Vitis vinifera]	47.96	1	19	58.6261	7.15186	0.972251	1.03935	0.94699	1.04863	1.00801	0.952198
Unigene22300_All	361 3438 minus strand PREDICTED: lysosomal alpha-mannosidase-like [Vitis vinifera]	31.77	26	24	115.127	6.45557	0.983736	0.979908	0.976445	0.964503	1.01169	0.924381
CL11121.Contig1_All	296085535 emb|CBI29267.3| unnamed protein product [Vitis vinifera]	62.87	1	17	48.2168	5.8335	0.870937	0.972288	0.999785	1.09304	0.880735	0.260138
CL1461.Contig1_All	156 1829 minus strand PREDICTED: 2,3-bisphosphoglycerate-independent phosphoglycerate mutase-like [Cucumis sativus]	59.5	6	1	60.6418	5.99854	0.830322	0.996888	0.943346	1.10058	0.893969	0.319452
Unigene34011_All	195 1868 PREDICTED: 2,3-bisphosphoglycerate-independent phosphoglycerate mutase-like [Cucumis sativus]	59.5	6	1	60.6717	5.8208	0.940867	0.975683	1.03934	1.02064	0.930376	0.518032
CL10278.Contig1_All	1401 4757 PREDICTED: importin-5 [Vitis vinifera]	28.87	7	23	124.124	4.91943	0.995114	0.965798	0.97726	1.03455	0.9747	0.81093
CL13596.Contig1_All	223532818 gb|EEF34593.1| phosphoglucomutase, putative [Ricinus communis]	47.77	3	1	63.377	6.01123	0.920705	0.915756	0.974795	1.15599	0.861872	0.188356
CL3998.Contig1_All	76 1377 monodehydroascorbate reductase [Camellia sinensis]	59.68	2	22	46.8074	6.82959	0.959912	0.962426	0.971733	1.04756	0.951985	0.655945
Unigene28714_All	1113 2624 PREDICTED: glutamate decarboxylase 1 [Vitis vinifera]	51.59	3	16	56.6279	5.84619	0.988831	1.00029	1.06306	1.04473	0.943705	0.601714
CL1612.Contig2_All	68 1399 PREDICTED: tubulin beta-2 chain [Vitis vinifera]	65.32	13	6	49.8528	4.89404	0.961011	1.02319	1.03073	0.99552	0.979248	0.842649
CL10334.Contig4_All	167 2296 minus strand unnamed protein product [Vitis vinifera]	42.54	3	14	78.2182	5.0083	0.994248	0.971019	1.00481	1.06233	0.950718	0.64755
Unigene24410_All	296081675 emb|CBI20680.3| unnamed protein product [Vitis vinifera]	41.14	17	26	98.9725	5.2876	0.999829	1.01702	0.985472	1.03875	0.996356	0.962524
CL14198.Contig1_All	297734039 emb|CBI15286.3| unnamed protein product [Vitis vinifera]	28.97	13	7	105.256	6.65381	1.11955	1.05799	1.10161	1.04373	1.01501	0.899524
CL12218.Contig1_All	223543019 gb|EEF44555.1| Phosphoenolpyruvate carboxylase, putative [Ricinus communis]	45.04	8	10	55.8425	5.33838	0.965457	1.12622	0.911461	1.0769	1.05196	0.639155
CL1588.Contig8_All	2 2632 PREDICTED: leucine--tRNA ligase, cytoplasmic-like [Solanum lycopersicum]	37.63	1	22	99.6616	6.46826	1.07538	0.961598	1.05757	1.01182	0.984337	0.878278
Unigene1991_All	321 2735 sucrose synthase [Coffea canephora]	41.99	2	24	92.5438	6.48096	1.07393	1.07744	1.00084	1.01357	1.06799	0.539351
CL9934.Contig2_All	147819028 emb|CAN64894.1| hypothetical protein VITISV_029111 [Vitis vinifera]	64.88	13	1	50.1939	4.85596	1.1914	1.05721	1.09407	1.02897	1.05914	0.59326
CL1258.Contig3_All	203 1333 minus strand unnamed protein product [Thellungiella halophila]	69.23	3	8	41.677	5.49072	0.974958	0.951411	0.98325	1.02926	0.957198	0.690823
CL8816.Contig1_All	109 1587 minus strand unnamed protein product [Vitis vinifera]	47.26	1	18	54.9731	5.31299	0.972808	0.929262	1.00139	0.978261	0.960812	0.715283
Unigene1183_All	296 3184 minus strand PREDICTED: alanyl-tRNA synthetase-like [Vitis vinifera]	34.58	11	27	105.591	6.04932	1.02549	0.938761	0.95873	1.00082	1.0024	0.994843
CL9934.Contig3_All	225 1397 minus strand PREDICTED: 97 kDa heat shock protein-like [Vitis vinifera]	53.96	1	8	43.0505	7.78174	1.0648	0.978435	0.966252	1.0185	1.02947	0.79348
CL1541.Contig9_All	449499116 ref|XP_004160726.1| PREDICTED: clathrin heavy chain 1-like [Cucumis sativus]	40.18	6	2	64.5093	5.46533	1.00108	1.00172	1.00668	1.06992	0.964461	0.740184
CL1680.Contig11_All	302143338 emb|CBI21899.3| unnamed protein product [Vitis vinifera]	44.56	8	13	97.8792	5.10986	0.996212	0.971583	1.02564	1.02264	0.960708	0.714573
CL8285.Contig1_All	236 1426 minus strand PAE [Litchi chinensis]	57.68	8	16	43.7234	8.30908	1.04257	0.893563	0.840719	0.9284	1.0944	0.396488
Unigene58341_All	223551439 gb|EEF52925.1| phosphofructokinase, putative [Ricinus communis]	50.32	6	21	67.1694	7.21045	0.963526	1.08364	0.947452	1.03609	1.03208	0.774834
CL12345.Contig1_All	147819028 emb|CAN64894.1| hypothetical protein VITISV_029111 [Vitis vinifera]	64.88	13	1	50.2128	4.85596	1.15048	0.902405	1.10062	0.974923	0.989081	0.911539
CL1977.Contig22_All	296087296 emb|CBI33670.3| unnamed protein product [Vitis vinifera]	55.99	29	22	58.9507	6.49365	0.963847	1.01046	1.0439	1.10287	0.919659	0.454622
CL6747.Contig2_All	3 10094 PREDICTED: E3 ubiquitin-protein ligase UPL2-like [Vitis vinifera]	10.11	1	26	370.161	5.14795	0.999719	1.01717	1.00634	1.01346	0.998563	0.977958
CL11203.Contig4_All	107 3664 Cullin-associated NEDD8-dissociated protein 1 OS=Arabidopsis thaliana GN=CAND1 PE=1 SV=1	25.13	6	23	131.083	5.90967	1.00031	1.03678	0.985424	1.02926	1.01112	0.928669
CL2784.Contig10_All	2339 4456 minus strand PREDICTED: stromal 70 kDa heat shock-related protein, chloroplastic-like [Vitis vinifera]	38.53	13	13	75.119	5.43994	1.08366	0.958584	1.00109	0.994796	1.02323	0.838709
CL12982.Contig3_All	223528753 gb|EEF30763.1| alpha-glucosidase, putative [Ricinus communis]	34.81	5	24	103.24	6.44287	1.02878	0.974937	0.982784	0.975792	1.02305	0.840032
CL3623.Contig1_All	147826481 emb|CAN72808.1| hypothetical protein VITISV_010484 [Vitis vinifera]gi|297738151|emb|CBI27352.3| unnamed protein product [Vitis vinifera]	52.67	9	13	46.4787	7.1665	0.97631	0.986504	0.995795	1.01038	0.978388	0.836643
CL3237.Contig2_All	2 2626 minus strand PREDICTED: ATPase 10, plasma membrane-type-like isoform 2 [Vitis vinifera]	28.46	1	11	96.3627	6.32861	0.920147	1.05831	0.983713	0.965842	1.01483	0.900883
Unigene33862_All	118480989 gb|ABK92448.1| unknown [Populus trichocarpa]gi|222833600|gb|EEE72077.1| predicted protein [Populus trichocarpa]	57.31	5	12	57.4384	7.69385	0.98994	0.967191	0.972111	1.04135	0.972025	0.792344
CL6582.Contig5_All	155 5077 PREDICTED: UDP-glucose:glycoprotein glucosyltransferase-like [Vitis vinifera]	21.94	6	29	185.376	5.98584	1.05524	0.933974	1.01118	1.00763	0.985338	0.885288
CL8749.Contig1_All	297738729 emb|CBI27974.3| unnamed protein product [Vitis vinifera]	55.34	1	19	54.7221	7.2251	1.03459	0.939288	1.00265	1.00414	0.983597	0.87309
Unigene18547_All	195 2918 minus strand unnamed protein product [Vitis vinifera]	34.25	3	0	102.32	5.07178					#DIV/0!	1
CL10278.Contig3_All	306 6683 PREDICTED: acetyl-CoA carboxylase 1-like [Vitis vinifera]	17.36	5	20	237.158	6.50732	1.09797	0.99815	0.919301	0.916643	1.14171	0.210048
Unigene21053_All	339518937 gb|ADO64817.2| ribulose 1,5-bisphosphate carboxylase/oxygenase large subunit [Theobroma cacao]gi|371925944|gb|AEX57734.1| ribulose-1,5-bisphosphate carboxylase/oxygenase large subunit (chloroplast) [Theobroma cacao]gi|371926026|gb|AEX57815.1| ribulose-1,5-bisphosphate carboxylase/oxygenase large subunit (chloroplast) [Theobroma cacao]gi|371926108|gb|AEX57896.1| ribulose-1,5-bisphosphate…	39	2	20	53.4798	6.48096	1.17883	1.0536	0.898031	0.987689	1.18386	0.109419
CL1049.Contig2_All	147845891 emb|CAN82167.1| hypothetical protein VITISV_023269 [Vitis vinifera]	38.35	2	15	89.1791	6.06201	0.99933	0.992967	0.974259	0.985748	1.01647	0.888587
Unigene6281_All	302142482 emb|CBI19685.3| unnamed protein product [Vitis vinifera]	45.95	21	23	62.6834	6.93213	0.975673	0.942488	0.978291	1.04018	0.950306	0.644831
CL3649.Contig2_All	455 5695 unnamed protein product [Vitis vinifera]	16.49	6	22	193.468	5.38916	1.0136	1.00088	0.980389	1.0077	1.01327	0.912531
Unigene13738_All	118482646 gb|ABK93242.1| unknown [Populus trichocarpa]gi|222844017|gb|EEE81564.1| predicted protein [Populus trichocarpa]	61.39	1	21	35.9637	6.21436	0.66513	1.14756	1.24304	1.34056	0.701615	0.00183845
Unigene1019_All	302141688 emb|CBI18891.3| unnamed protein product [Vitis vinifera]	41.75	34	14	56.9498	5.88428	0.858737	1.09946	1.00941	1.10607	0.925653	0.489626
CL3717.Contig7_All	223543019 gb|EEF44555.1| Phosphoenolpyruvate carboxylase, putative [Ricinus communis]	61.11	4	7	50.7624	8.60205	0.976007	1.0357	1.0565	1.04533	0.957123	0.690314
Unigene23500_All	1831 4554 minus strand unnamed protein product [Vitis vinifera]	34.25	3	1	102.459	5.04639	0.947816	0.897687	0.995243	1.02311	0.914361	0.424711
Unigene25798_All	98 2125 minus strand PREDICTED: heat shock 70 kDa protein, mitochondrial-like [Vitis vinifera]	32.54	3	7	72.6067	6.1001	0.994781	1.01617	0.899652	1.03391	1.04002	0.719194
Unigene21560_All	297733798 emb|CBI15045.3| unnamed protein product [Vitis vinifera]	49.64	9	9	60.5837	6.02393	1.03597	1.04198	0.972336	1.02717	1.03923	0.724635
CL17.Contig2_All	161 2398 transketolase [Camellia sinensis]	31.5	2	10	80.4898	6.82959	1.09712	1.00834	0.971953	1.02926	1.05209	0.638262
CL7558.Contig5_All	118487408 gb|ABK95532.1| unknown [Populus trichocarpa]gi|222871139|gb|EEF08270.1| predicted protein [Populus trichocarpa]	42.23	8	21	64.5694	6.40479	0.955478	1.0613	0.940861	0.989121	1.04497	0.685433
Unigene12970_All	223529130 gb|EEF31110.1| dtdp-glucose 4-6-dehydratase, putative [Ricinus communis]	60.11	6	19	42.2619	6.66846	1.05165	1.1701	1.05268	1.15762	1.00518	0.973664
CL2903.Contig1_All	223539011 gb|EEF40608.1| Patellin-5, putative [Ricinus communis]	51.01	1	20	50.3752	6.13818	1.05646	0.990899	0.975857	1.03015	1.02061	0.857939
CL5636.Contig1_All	320 1114 minus strand putative chitinase [Catharanthus roseus]	63.02	1	14	28.7469	7.51807	0.513839	0.477568	0.544065	0.497838	0.951535	0.652964
CL12120.Contig1_All	218 3529 minus strand PREDICTED: ubiquitin-activating enzyme E1 1 [Vitis vinifera]	29.17	6	23	122.402	5.40186	1.03438	0.986016	0.947696	1.02119	1.02616	0.817322
CL10837.Contig2_All	223547261 gb|EEF48756.1| phosphoglycerate kinase, putative [Ricinus communis]	75.56	2	15	32.7454	5.08447	0.989444	1.00694	0.94113	1.02547	1.01515	0.898485
Unigene37833_All	145 2184 minus strand PREDICTED: heat shock 70 kDa protein, mitochondrial-like [Vitis vinifera]	32.35	2	7	72.9648	6.20166	0.973753	1.00136	0.907089	1.00072	1.03528	0.752215
Unigene21656_All	223548999 gb|EEF50488.1| malic enzyme, putative [Ricinus communis]	43.78	6	20	66.5943	7.34229	0.992114	1.07548	0.89454	1.0111	1.08499	0.444207
Unigene10150_All	93 1955 PREDICTED: glycine--tRNA ligase 1, mitochondrial-like [Solanum lycopersicum]	46.7	2	6	69.9646	6.22705	0.966025	1.0808	0.930523	1.04126	1.03806	0.732776
CL6073.Contig1_All	129 2456 PREDICTED: eukaryotic initiation factor iso-4F subunit p82-34-like isoform 1 [Vitis vinifera]	38.14	4	25	85.5974	7.89893	0.996223	1.04263	0.933306	0.985698	1.06245	0.572745
CL6481.Contig5_All	164 1600 PREDICTED: patellin-4 isoform 1 [Vitis vinifera]	48.23	3	10	54.5441	5.2749	0.952425	1.0497	0.996428	1.09343	0.958022	0.696377
CL2405.Contig4_All	195 2945 unnamed protein product [Vitis vinifera]	32.28	3	5	103.139	5.10986	1.06243	0.965861	0.969025	1.03017	1.01455	0.902918
CL497.Contig2_All	241917061 gb|EER90205.1| hypothetical protein SORBIDRAFT_10g027010 [Sorghum bicolor]	47.76	7	3	50.1427	4.89404	0.96024	1.06621	0.939034	0.946458	1.07476	0.500081
CL10688.Contig1_All	413951984 gb|AFW84633.1| heat shock protein1 [Zea mays]	50.85	3	1	38.8439	6.93213	0.76203	0.826338	0.960852	1.30799	0.70008	0.0017225
CL7438.Contig1_All	147783188 emb|CAN64242.1| hypothetical protein VITISV_022595 [Vitis vinifera]	71.05	2	5	32.9385	5.56689	0.908214	0.92411	1.01886	0.986887	0.913538	0.420155
CL12980.Contig2_All	302141800 emb|CBI19003.3| unnamed protein product [Vitis vinifera]	47.98	5	19	54.8698	5.0083	1.029	0.933501	0.881165	1.00758	1.03905	0.725909
CL8567.Contig1_All	730 2394 minus strand PREDICTED: 2-isopropylmalate synthase 2, chloroplastic-like [Vitis vinifera]	36.58	12	15	60.181	6.13818	1.03805	0.972653	0.951265	1.03669	1.01144	0.926264
CL1067.Contig3_All	167 2395 minus strand unnamed protein product [Vitis vinifera]	44.95	1	22	79.2926	6.39209	1.12789	1.00384	1.0096	1.09036	1.01513	0.898622
Unigene26098_All	135399 sp|P28752.1|TBA1_ORYSJ RecName: Full=Tubulin alpha-1 chaingi|20379|emb|CAA77988.1| alpha 1 tubulin [Oryza sativa Japonica Group]gi|1136124|emb|CAA62918.1| alfa-tubulin [Oryza sativa Japonica Group]gi|34393570|dbj|BAC83168.1| Tubulin alpha-1 chain [Oryza sativa Japonica Group]gi|50509129|dbj|BAD30236.1| Tubulin alpha-1 chain [Oryza sativa Japonica Group]gi|110617750|gb|ABG78594.1| alpha-tub…	55.1	14	3	45.4335	5.16064	0.910153	1.03355	1.10379	1.01328	0.918109	0.445768
Unigene19493_All	507 3512 minus strand PREDICTED: probable importin-7 homolog [Vitis vinifera]	24.75	35	21	114.942	5.0083	0.99164	0.948903	0.974583	0.999068	0.983226	0.870487
CL3313.Contig1_All	221 2608 PREDICTED: heat shock protein 83-like [Vitis vinifera]	37.81	20	18	90.4749	5.08447	1.08079	1.00893	0.975052	1.08064	1.01656	0.88798
Unigene26270_All	359491001 ref|XP_003634197.1| PREDICTED: guanine nucleotide-binding protein subunit beta-like protein isoform 2 [Vitis vinifera]gi|147784318|emb|CAN61810.1| hypothetical protein VITISV_026180 [Vitis vinifera]	59.02	2	5	36.1972	7.44482	1.04735	1.08707	0.894888	1.01703	1.11638	0.299084
Unigene37795_All	183 2132 minus strand hypothetical protein PRUPE_ppa002598mg [Prunus persica]	35.38	3	8	71.2864	5.43994	0.807524	0.822571	1.14544	1.05665	0.740249	0.00813896
CL10329.Contig1_All	296082595 emb|CBI21600.3| unnamed protein product [Vitis vinifera]	29.96	32	17	91.5223	6.63916	1.11153	0.944339	0.985125	1.00146	1.03487	0.755057
Unigene34086_All	147860799 emb|CAN78907.1| hypothetical protein VITISV_029788 [Vitis vinifera]	54.65	10	1	46.4755	5.65576	0.951646	1.08138	1.03875	1.00836	0.993122	0.939878
Unigene22389_All	2385376 emb|CAA69934.1| G protein beta subunit-like [Medicago sativa subsp. x varia]	63.79	2	6	33.1966	7.1665	0.980774	1.09801	0.92933	1.00237	1.07614	0.492281
Unigene5908_All	302143338 emb|CBI21899.3| unnamed protein product [Vitis vinifera]	37.56	3	5	85.2048	5.14795	1.03556	1.01286	1.06075	1.04587	0.972374	0.794763
CL2607.Contig4_All	223538043 gb|EEF39656.1| adenosylhomocysteinase, putative [Ricinus communis]	65.77	3	4	32.3192	5.23682	0.822547	1.00806	0.975725	1.01643	0.918909	0.450327
Unigene25577_All	41 1282 minus strand hypothetical protein VITISV_040122 [Vitis vinifera]	38.89	4	2	46.999	5.47803	1.04477	1.03504	1.08153	1.14465	0.934254	0.541871
Unigene17488_All	296088151 emb|CBI35621.3| unnamed protein product [Vitis vinifera]	28.63	14	5	107.581	6.55127	1.08388	0.988027	1.01287	0.952286	1.05432	0.623861
CL1385.Contig6_All	147860799 emb|CAN78907.1| hypothetical protein VITISV_029788 [Vitis vinifera]	56.4	8	1	45.0196	5.46533	1.09886	0.975421	0.96218	0.979184	1.06846	0.536533
Unigene14324_All	167 2275 PREDICTED: programmed cell death protein 4 [Vitis vinifera]	31.86	2	9	78.0608	4.97021	1.01934	0.979857	1.00602	0.987698	1.00275	0.992147
Unigene37086_All	161 1795 hypothetical protein VITISV_041895 [Vitis vinifera]	34.31	5	16	61.951	4.84326	1.09056	0.987427	0.871308	0.953947	1.13846	0.220152
Unigene25583_All	297745792 emb|CBI15848.3| unnamed protein product [Vitis vinifera]	26.62	2	19	103.837	5.64307	1.05298	1.00647	1.03759	1.03667	0.992857	0.938022
Unigene12736_All	296081867 emb|CBI20872.3| unnamed protein product [Vitis vinifera]	25.63	2	18	110.098	6.87354	1.0886	1.00422	0.950279	0.995698	1.07546	0.496113
CL6226.Contig9_All	234 3104 plasma membrane H+-ATPase [Melastoma malabathricum]	25.39	9	10	105.34	6.52197	1.01369	0.94575	1.08926	1.02211	0.928037	0.503882
CL9975.Contig1_All	281 1303 minus strand aldo/keto reductase AKR [Manihot esculenta]	56.3	3	12	37.2703	6.94678	0.910061	1.00585	1.00501	1.04273	0.935621	0.550373
CL5805.Contig1_All	213 5087 PREDICTED: ferredoxin-dependent glutamate synthase 1, chloroplastic [Vitis vinifera]	20.68	7	24	177.166	6.81494	1.00585	0.956537	0.935568	1.00746	1.00997	0.937403
Unigene37079_All	383 1999 PREDICTED: aldehyde dehydrogenase family 2 member B7, mitochondrial-like [Glycine max]	41.19	7	12	58.2439	7.45947	0.913277	0.929178	0.996432	0.943304	0.949848	0.641808
Unigene33127_All	3285 4433 PREDICTED: protein notum homolog isoform 1 [Vitis vinifera]	53.52	1	12	42.0056	8.33838	1.0739	0.96741	0.934633	0.847345	1.14553	0.198654
CL5315.Contig2_All	137 1756 minus strand T-complex protein 1 subunit gamma OS=Thalassiosira weissflogii PE=2 SV=1	40.19	3	1	59.8111	7.86963	1.37784	1.2356	0.887707	1.06852	1.33596	0.00579817
CL1680.Contig15_All	93 1817 minus strand PREDICTED: protein disulfide isomerase-like 1-4 isoform 1 [Vitis vinifera]	43.3	1	20	63.8671	4.71631	1.10344	0.99092	0.931476	1.01243	1.07739	0.485288
CL4198.Contig1_All	228 2996 PREDICTED: ATP-dependent Clp protease ATP-binding subunit clpA homolog CD4A, chloroplastic-like [Vitis vinifera]	25.35	9	7	102.254	6.7417	1.07689	1.01465	0.922346	1.04821	1.0614	0.579251
CL5508.Contig6_All	147782941 emb|CAN72294.1| hypothetical protein VITISV_037293 [Vitis vinifera]gi|297744178|emb|CBI37148.3| unnamed protein product [Vitis vinifera]	46.19	2	17	44.9517	5.90967	0.922526	0.96404	0.932512	1.04909	0.95204	0.656314
CL6226.Contig16_All	296087673 emb|CBI34929.3| unnamed protein product [Vitis vinifera]	49.74	1	15	41.8736	7.62061	0.823587	1.0576	0.904834	1.00239	0.98635	0.892389
CL8463.Contig2_All	207 1694 minus strand PREDICTED: DEAD-box ATP-dependent RNA helicase 38-like [Solanum lycopersicum]	54.84	9	15	55.0872	5.84619	0.876816	1.04495	0.982402	1.03693	0.951684	0.653948
Unigene12915_All	356558809 ref|XP_003547695.1| PREDICTED: elongation factor 1-alpha-like isoform 2 [Glycine max]gi|356558811|ref|XP_003547696.1| PREDICTED: elongation factor 1-alpha-like isoform 3 [Glycine max]	46.53	12	3	49.3298	9.05615	0.859166	1.04935	0.890927	0.988345	1.01556	0.895383
Unigene21369_All	438 3284 minus strand PREDICTED: coatomer subunit beta-1-like [Glycine max]	29.08	2	11	106.068	5.8335	1.01415	1.06931	0.970763	0.984848	1.06538	0.554972
CL2388.Contig4_All	135 1931 minus strand PREDICTED: d-3-phosphoglycerate dehydrogenase, chloroplastic-like [Vitis vinifera]	37.56	2	12	63.0545	6.26514	1.03763	0.91574	1.00496	0.997658	0.975411	0.815883
Unigene28736_All	143 1246 flavanone 3-hydroxylase [Actinidia chinensis]	56.25	1	16	41.2152	6.16357	0.954286	1.19654	0.946746	0.983297	1.11439	0.307078
Unigene7917_All	234 2189 minus strand PREDICTED: glycyl-tRNA synthetase 1, mitochondrial-like [Vitis vinifera]	38.65	2	3	73.1841	6.3667	1.07852	0.997163	0.964575	0.997578	1.05786	0.601314
Unigene15647_All	88 1083 unknown [Lotus japonicus]	54.82	6	15	35.4204	6.78564	0.980436	1.00678	0.970511	1.10316	0.958309	0.69832
CL2197.Contig1_All	181 1764 hypothetical protein VITISV_038363 [Vitis vinifera]	41.29	1	17	57.1227	7.40088	0.919327	1.0655	1.04587	1.06709	0.939356	0.573883
Unigene56614_All	118484203 gb|ABK93982.1| unknown [Populus trichocarpa]gi|118487234|gb|ABK95445.1| unknown [Populus trichocarpa]gi|222874037|gb|EEF11168.1| predicted protein [Populus trichocarpa]	48.65	1	19	49.7419	5.75732	1.00715	0.992108	0.928044	1.06154	1.00486	0.976057
CL12301.Contig1_All	105 1172 glutamine synthetase [Hevea brasiliensis]	50.56	1	14	39.2006	6.3667	0.971298	1.00492	0.954199	0.987677	1.01768	0.879597
Unigene36556_All	222864249 gb|EEF01380.1| predicted protein [Populus trichocarpa]	20.93	3	17	150.022	5.52881	1.0363	0.93354	0.942309	0.985457	1.02182	0.849012
CL3665.Contig17_All	118484805 gb|ABK94270.1| unknown [Populus trichocarpa]gi|222841536|gb|EEE79083.1| predicted protein [Populus trichocarpa]	34.87	3	3	46.7899	5.68115	0.98482	1.03641	0.949843	1.09941	0.986324	0.892207
Unigene10215_All	296084432 emb|CBI24991.3| unnamed protein product [Vitis vinifera]	23.71	10	14	132.188	5.99854	0.987031	0.968212	0.91137	0.982522	1.03239	0.772581
Unigene30358_All	147767264 emb|CAN69003.1| hypothetical protein VITISV_005408 [Vitis vinifera]	30.02	1	13	63.5714	7.21045	1.02396	0.986002	0.96033	1.03119	1.00926	0.942729
Unigene8380_All	15241179 ref|NP_197479.1| tubulin alpha-3/alpha-5 chain [Arabidopsis thaliana]gi|297808045|ref|XP_002871906.1| tubulin alpha-3 [Arabidopsis lyrata subsp. lyrata]gi|297812159|ref|XP_002873963.1| tubulin alpha-3 [Arabidopsis lyrata subsp. lyrata]gi|408407916|sp|Q56WH1.2|TBA3_ARATH RecName: Full=Tubulin alpha-3 chaingi|408407918|sp|B9DHQ0.2|TBA5_ARATH RecName: Full=Tubulin alpha-5 chaingi|13605805|g…	47.78	7	4	49.6275	5.04639	0.958912	0.993054	0.921153	0.997341	1.01745	0.881354
Unigene21080_All	297745953 emb|CBI16009.3| unnamed protein product [Vitis vinifera]	27.22	2	1	94.6679	6.55127	1.10919	0.935064	0.971735	0.908021	1.08751	0.431054
Unigene4827_All	223538703 gb|EEF40304.1| tubulin alpha chain, putative [Ricinus communis]	45.88	8	2	49.5073	4.98291	1.09215	0.94104	0.999605	0.993368	1.02018	0.861135
CL5989.Contig2_All	286 1758 minus strand PREDICTED: 6-phosphogluconate dehydrogenase, decarboxylating-like [Vitis vinifera]	46.23	1	12	53.5626	6.63916	0.962738	0.990792	0.914099	1.00227	1.01939	0.866925
Unigene29859_All	46 969 minus strand phenylcoumaran benzylic ether reductase homolog Fi1 [Forsythia x intermedia]	54.22	4	14	34.17	6.96143	1.01212	1.19647	1.07721	1.09119	1.01853	0.873292
Unigene16820_All	233 2017 PREDICTED: methylenetetrahydrofolate reductase 2-like [Fragaria vesca subsp. vesca]	36.47	5	18	66.8787	6.55127	1.0414	0.987224	1.00812	1.02825	0.996197	0.96141
CL1669.Contig9_All	94 1791 PREDICTED: asparaginyl-tRNA synthetase, cytoplasmic 1-like [Vitis vinifera]	34.28	1	10	63.0985	6.17627	0.987786	1.01564	0.988558	0.961368	1.02744	0.80811
Unigene21958_All	309 1328 minus strand PREDICTED: adenosine kinase 2 [Vitis vinifera]	52.06	1	12	37.6349	5.70654	0.984952	1.00145	0.98748	1.04758	0.976091	0.820616
Unigene27297_All	3 2528 minus strand PREDICTED: chaperone protein ClpB3, chloroplastic-like [Vitis vinifera]	20.78	10	12	95.0205	5.70654	1.01274	0.945848	1.07671	1.07087	0.911997	0.41169
CL2798.Contig2_All	489 6851 minus strand PREDICTED: uncharacterized protein LOC100264630 [Vitis vinifera]	13.67	3	1	226.394	5.49072	1.16699	0.999973	1.06779	1.04005	1.02805	0.803671
Unigene58965_All	41 1282 minus strand hypothetical protein VITISV_040122 [Vitis vinifera]	36.96	5	3	46.994	5.47803	0.895181	1.36074	1.08821	1.11431	1.02424	0.831278
Unigene6055_All	108 2441 PREDICTED: oligopeptidase A-like [Solanum lycopersicum]	29.18	12	17	87.9984	6.66846	1.03052	1.01559	1.02708	0.974376	1.02231	0.845418
Unigene21242_All	281 6721 minus strand PREDICTED: uncharacterized protein LOC100264630 [Vitis vinifera]	13.51	1	1	229.052	5.51611	1.15959	0.902513	1.22599	1.03127	0.913541	0.420169
Unigene9740_All	431 3961 minus strand PREDICTED: carbamoyl-phosphate synthase large chain-like [Vitis vinifera]	18.69	1	17	128.468	5.64307	1.06369	0.975829	0.977793	0.993659	1.03452	0.757509
Unigene33922_All	93 1238 hypothetical protein VITISV_009087 [Vitis vinifera]	41.1	5	9	41.2265	9.72998	0.711579	1.09861	1.00949	1.18641	0.824349	0.088218
CL11504.Contig1_All	223548531 gb|EEF50022.1| s-adenosylmethionine synthetase, putative [Ricinus communis]	62.91	3	4	44.0262	6.53662	1.08605	1.05994	1.11445	1.03494	0.998418	0.976944
Unigene37875_All	449503435 ref|XP_004162001.1| PREDICTED: ubiquitin carboxyl-terminal hydrolase 13-like [Cucumis sativus]	20.97	13	9	131.116	5.8335	1.03371	0.94519	0.988717	0.977276	1.00656	0.963147
CL138.Contig9_All	222841449 gb|EEE78996.1| 10-formyltetrahydrofolate synthetase [Populus trichocarpa]	32.08	1	15	67.6479	7.15186	1.02026	0.995153	0.978677	1.01864	1.00906	0.944259
Unigene33663_All	222849920 gb|EEE87467.1| predicted protein [Populus trichocarpa]	31.21	7	10	63.1199	4.77979	1.04331	0.945022	0.935407	1.0371	1.00802	0.952098
CL7087.Contig3_All	301 2880 minus strand PREDICTED: phospholipase D delta-like [Vitis vinifera]	28.6	2	20	97.8671	7.02002	1.07024	0.94084	0.986006	1.03004	0.997535	0.970773
CL1909.Contig1_All	302142369 emb|CBI19572.3| unnamed protein product [Vitis vinifera]	26.07	2	14	75.4959	5.75732	1.0251	0.967296	0.940725	1.02418	1.01399	0.907144
Unigene18187_All	223542000 gb|EEF43545.1| caspase, putative [Ricinus communis]	52.04	3	15	45.5262	5.23682	0.985092	1.01586	0.919494	1.01714	1.03321	0.766793
CL12477.Contig1_All	242 2251 minus strand PREDICTED: heat shock 70 kDa protein 15-like [Solanum lycopersicum]	27.31	3	6	74.0289	5.64307	1.11104	0.982651	0.988729	0.974708	1.06634	0.549167
CL2036.Contig5_All	206 1648 minus strand Biotin carboxylase 2, chloroplastic OS=Populus trichocarpa GN=POPTRDRAFT_673504 PE=2 SV=1	42.83	5	15	52.5509	6.30322	0.952581	0.962949	1.03725	1.00314	0.938807	0.570404
CL1857.Contig13_All	136 2292 PREDICTED: glyoxysomal fatty acid beta-oxidation multifunctional protein MFP-a [Vitis vinifera]	30.6	1	17	78.1684	8.86572	1.02965	0.915009	0.952547	1.03361	0.979109	0.841679
CL5676.Contig1_All	223541601 gb|EEF43150.1| dihydrolipoamide dehydrogenase, putative [Ricinus communis]	42.52	2	16	53.7058	7.59131	0.972889	0.966055	0.855302	0.932765	1.08438	0.447402
Unigene38099_All	297745953 emb|CBI16009.3| unnamed protein product [Vitis vinifera]	28.7	2	1	89.1642	6.55127	0.96831	1.0338	1.06399	1.00337	0.968436	0.767516
CL1082.Contig1_All	70 1323 calreticulin [Carica papaya]	44.02	16	3	47.6859	4.64014	1.45279	0.957343	0.849473	0.980707	1.31688	0.00876342
CL3593.Contig9_All	222843360 gb|EEE80907.1| predicted protein [Populus trichocarpa]	41.53	5	14	47.7252	5.19873	0.962689	0.961295	0.935421	1.01728	0.985294	0.884983
CL810.Contig5_All	129 1163 minus strand unnamed protein product [Vitis vinifera]	72.75	4	12	35.9259	8.55811	0.962427	1.04996	0.94295	1.02663	1.02173	0.849694
Unigene5475_All	166 1185 minus strand PREDICTED: probable aldo-keto reductase 2-like [Fragaria vesca subsp. vesca]	46.18	11	14	37.069	7.2251	0.980862	0.953259	0.943566	1.01139	0.989342	0.913373
CL1474.Contig8_All	223548531 gb|EEF50022.1| s-adenosylmethionine synthetase, putative [Ricinus communis]	61.71	4	4	43.582	5.93506	0.93173	0.972706	0.899162	0.995211	1.00531	0.972649
CL8766.Contig1_All	291293223 gb|ADD92155.1| 14-3-3 protein [Manihot esculenta]	63.6	8	7	29.3868	4.80518	0.771514	1.07876	1.30926	1.16893	0.746622	0.0101333
Unigene8967_All	138 2543 PREDICTED: probable methionyl-tRNA synthetase [Vitis vinifera]	23.94	3	16	90.2099	7.34229	1.01358	0.998396	0.972605	1.01217	1.0137	0.909289
CL2379.Contig3_All	4539545 emb|CAB39975.1| PRCI [Nicotiana tabacum]	61.79	2	16	27.4531	6.55127	0.978345	1.01634	1.00317	1.05151	0.970801	0.78386
CL4673.Contig3_All	223546102 gb|EEF47605.1| conserved hypothetical protein [Ricinus communis]	24.96	1	13	78.2901	6.50732	1.02027	1.02976	1.13158	1.21471	0.873731	0.23173
Unigene14465_All	297734128 emb|CBI15375.3| unnamed protein product [Vitis vinifera]	36.7	3	17	66.9243	5.2876	1.07767	0.988127	1.00583	1.02724	1.0161	0.891407
Unigene18046_All	223548682 gb|EEF50172.1| beta-glucosidase, putative [Ricinus communis]	35.96	1	15	55.9442	8.99756	1.17288	1.08207	1.00276	1.05912	1.09364	0.400242
Unigene22186_All	449525490 ref|XP_004169750.1| PREDICTED: LOW QUALITY PROTEIN: 26S protease regulatory subunit 6A homolog A-like [Cucumis sativus]	58.38	13	15	38.5509	5.31299	0.959483	1.0292	1.00517	1.02469	0.979713	0.845903
CL7367.Contig1_All	297743048 emb|CBI35915.3| unnamed protein product [Vitis vinifera]	31.49	3	2	60.468	7.85498	1.07608	0.833199	1.03891	1.00583	0.933757	0.538791
CL8785.Contig2_All	120 1508 minus strand PREDICTED: 3-ketoacyl-CoA thiolase 2, peroxisomal-like [Solanum lycopersicum]	44.28	3	12	48.6758	7.92822	1.01988	0.939928	1.06287	0.951634	0.972848	0.798056
CL9079.Contig1_All	2 1081 actin [Chrysanthemum seticuspe f. boreale]	66.39	8	6	39.9552	5.98584	0.976604	0.941245	1.02717	0.999582	0.946269	0.618343
CL1713.Contig2_All	297736859 emb|CBI26060.3| unnamed protein product [Vitis vinifera]	29.3	29	4	86.8715	7.21045	0.99638	1.01802	0.982531	1.0814	0.976001	0.81999
Unigene10310_All	449491091 ref|XP_004158796.1| PREDICTED: 26S protease regulatory subunit 7-like [Cucumis sativus]	46.24	12	15	47.6805	6.29053	0.975687	0.997284	0.976495	1.04867	0.974227	0.807638
Unigene16507_All	297741929 emb|CBI33364.3| unnamed protein product [Vitis vinifera]	45.64	3	5	53.6427	5.85889	1.1248	1.07146	1.08131	1.00426	1.05307	0.631912
Unigene18294_All	60 1331 minus strand hypothetical protein PRUPE_ppa006207mg [Prunus persica]	41.27	2	14	46.2848	6.44287	0.946921	0.985868	0.972609	1.00807	0.975823	0.818749
Unigene22235_All	296088202 emb|CBI35717.3| unnamed protein product [Vitis vinifera]	32.56	8	15	60.5756	7.06396	0.995986	1.00115	1.02317	1.06935	0.954412	0.672121
Unigene6167_All	1080 1709 PREDICTED: glucose-6-phosphate isomerase isoform 1 [Vitis vinifera]	71.43	5	2	23.0516	5.2749	0.980469	0.868355	1.0979	1.08757	0.845961	0.139283
Unigene6311_All	251 2467 minus strand 4-hydroxy-3-methylbut-2-en-1-yl diphosphate synthase [Hevea brasiliensis]	30.58	18	19	82.0901	6.43018	1.09053	0.98021	1.10056	1.0188	0.977059	0.827367
CL6978.Contig3_All	200 1231 minus strand hypothetical protein PRUPE_ppa008135mg [Prunus persica]	59.59	1	10	37.8404	6.20166	0.990291	1.00571	0.964977	0.934687	1.05071	0.647277
CL12024.Contig1_All	296083287 emb|CBI22923.3| unnamed protein product [Vitis vinifera]	43.67	7	10	58.3962	5.31299	0.939676	1.02744	1.0056	0.98215	0.989618	0.91531
Unigene13530_All	101 2959 PREDICTED: aminopeptidase N-like [Fragaria vesca subsp. vesca]	33.16	7	22	107.61	6.55127	0.957026	0.98913	0.919141	0.981213	1.0241	0.832322
CL4049.Contig1_All	297733798 emb|CBI15045.3| unnamed protein product [Vitis vinifera]	42.27	3	2	51.0913	7.15186	1.05398	0.994213	1.28655	1.03649	0.881688	0.264164
Unigene37807_All	223537541 gb|EEF39166.1| AP-2 complex subunit beta-1, putative [Ricinus communis]	22.79	2	15	100.09	5.10986	1.02861	0.975268	0.93811	0.993713	1.0373	0.738075
Unigene9660_All	145 1203 minus strand PREDICTED: UDP-arabinopyranose mutase 1 [Vitis vinifera]	59.77	2	14	40.1252	5.92236	0.885871	0.993536	0.980087	1.08261	0.911142	0.407031
Unigene36855_All	95 1018 minus strand allergenic isoflavone reductase-like protein Bet v 6.0102 [Betula pendula]	52.27	1	11	34.0421	5.71924	1.03374	1.01526	0.9676	1.09264	0.994544	0.949839
CL6690.Contig1_All	1987 3819 PREDICTED: arginine--tRNA ligase, cytoplasmic-like [Solanum lycopersicum]	36.33	5	17	68.7393	6.1001	0.885977	1.08326	1.03198	1.04053	0.950165	0.6439
CL11910.Contig1_All	29 1933 PREDICTED: succinate dehydrogenase [ubiquinone] flavoprotein subunit 1, mitochondrial-like [Fragaria vesca subsp. vesca]	34.8	6	14	69.9456	6.60986	1.00044	1.00003	0.927791	0.990921	1.04261	0.701444
CL6507.Contig2_All	109 1164 minus strand alcohol dehydrogenase 3, partial [Diospyros kaki]	67.61	5	15	38.0494	6.37939	1.14274	1.09198	1.06176	1.05351	1.05647	0.610103
Unigene34077_All	297737799 emb|CBI27000.3| unnamed protein product [Vitis vinifera]	29.81	5	16	91.0976	6.37939	0.97157	1.06762	0.92946	1.0062	1.05348	0.629254
Unigene24679_All	223532112 gb|EEF33919.1| dtdp-glucose 4-6-dehydratase, putative [Ricinus communis]	49.57	2	0	38.938	7.79639					#DIV/0!	1
CL13644.Contig1_All	223526810 gb|EEF29030.1| Late embryogenesis abundant protein Lea14-A, putative [Ricinus communis]	59.31	1	15	35.2093	4.95752	1.04422	1.07669	0.993092	1.12181	1.00284	0.991462
Unigene29204_All	178 927 cytosolic ascorbate peroxidase [Vitis vinifera]	67.6	4	15	27.635	5.92236	0.809301	0.915565	0.97006	1.0592	0.849996	0.150763
Unigene37327_All	792 1781 PREDICTED: uncharacterized protein yqjG-like [Vitis vinifera]	50.61	2	13	37.6961	7.2251	0.855206	0.973728	1.1564	1.1498	0.793052	0.0410056
Unigene12559_All	427 1806 minus strand Probable 26S proteasome non-ATPase regulatory subunit 3 OS=Daucus carota GN=21D7 PE=1 SV=2	35	12	14	52.7968	8.83643	0.900577	1.12511	0.992705	1.04549	0.993863	0.945069
CL2700.Contig3_All	333 1820 hexokinase [Citrus sinensis]	35.28	2	0	53.2656	6.32861					#DIV/0!	1
Unigene22254_All	150 1697 PREDICTED: serine hydroxymethyltransferase, mitochondrial [Vitis vinifera]	33.53	3	8	57.0061	8.00146	0.98544	0.989513	0.938237	1.02528	1.00582	0.968763
Unigene25794_All	207 1967 unnamed protein product [Vitis vinifera]	32.2	2	7	65.399	5.07178	0.848029	1.10125	1.156	1.16525	0.839756	0.122861
CL5524.Contig3_All	314 1279 hypothetical protein PRUPE_ppa008501mg [Prunus persica]	57.76	1	14	35.0222	5.31299	1.10629	1.04054	1.00038	1.09694	1.02361	0.835932
Unigene10564_All	121 1140 minus strand anthocyanidin reductase [Diospyros kaki]	40.29	9	11	36.4288	7.29834	0.959687	1.0754	0.95401	1.0279	1.02683	0.812485
Unigene1955_All	50 1861 minus strand PREDICTED: L-galactono-1,4-lactone dehydrogenase, mitochondrial [Vitis vinifera]	30.63	8	16	68.8814	8.11865	1.05874	1.03966	1.01373	1.04234	1.02059	0.8581
Unigene20566_All	449502554 ref|XP_004161675.1| PREDICTED: probable mediator of RNA polymerase II transcription subunit 37e-like [Cucumis sativus]	49	5	5	38.4196	6.7124	1.08079	0.918256	1.09514	0.916748	0.993618	0.943351
CL9862.Contig2_All	90 1406 beta-tubulin 10 [Salix arbutifolia]	34.4	6	3	49.3645	4.97021	1.1769	0.993381	1.1749	0.982054	1.00618	0.966065
Unigene5999_All	220 1005 14-3-3e protein [Gossypium hirsutum]	66.03	6	7	29.7289	4.80518	0.760327	1.12328	1.22477	1.18644	0.781186	0.0296031
Unigene36684_All	223532112 gb|EEF33919.1| dtdp-glucose 4-6-dehydratase, putative [Ricinus communis]	61.34	1	5	38.7869	7.54736	0.923282	0.90386	1.07057	1.03754	0.866718	0.205365
CL4893.Contig3_All	203 1618 minus strand PREDICTED: xylose isomerase-like [Vitis vinifera]	35.81	2	15	52.4883	5.84619	0.992451	1.05858	0.935806	1.01927	1.04908	0.658032
Unigene17143_All	297734570 emb|CBI16621.3| unnamed protein product [Vitis vinifera]	32.23	3	15	59.1481	6.354	0.920348	1.10142	1.04455	1.11423	0.936531	0.55607
CL12500.Contig2_All	296085741 emb|CBI29552.3| unnamed protein product [Vitis vinifera]	31.46	3	7	62.0768	5.23682	0.929694	0.926268	1.00097	1.13868	0.867416	0.207896
CL2612.Contig2_All	208 1737 minus strand PREDICTED: succinate-semialdehyde dehydrogenase, mitochondrial-like [Fragaria vesca subsp. vesca]	39.41	1	14	54.395	6.45557	0.982643	1.01678	0.920998	1.02365	1.02816	0.80286
Unigene35095_All	2 2890 minus strand hypothetical protein PRUPE_ppa000755mg [Prunus persica]	21.08	1	10	108.82	5.68115	1.03597	0.980373	0.933337	1.00512	1.04018	0.718105
CL9235.Contig1_All	231 3089 PREDICTED: uncharacterized protein LOC101314705 [Fragaria vesca subsp. vesca]	23.92	1	2	103.95	4.84326	1.1444	0.976907	0.937991	1.00346	1.09264	0.405165
Unigene36848_All	449505277 ref|XP_004162423.1| PREDICTED: serine hydroxymethyltransferase 1-like [Cucumis sativus]	35.67	1	14	51.8543	7.07861	0.973806	1.01124	0.961348	1.02462	0.999536	0.984755
Unigene66376_All	222873154 gb|EEP10W285.1| predicted protein [Populus trichocarpa]	45.74	3	11	43.4038	8.35303	0.990835	0.972321	0.904833	1.00951	1.0255	0.822161
CL10414.Contig5_All	52 1266 minus strand alcohol dehydrogenase 1 [Diospyros kaki]	42.72	25	5	44.0954	6.78564	1.10645	1.02084	0.966725	1.00692	1.07784	0.482795
Unigene20067_All	237 1934 minus strand PREDICTED: L-ascorbate oxidase-like [Vitis vinifera]	32.16	1	6	63.0454	7.40088	0.977205	0.993935	0.902612	0.917902	1.08274	0.456133
Unigene34065_All	136 1302 minus strand hypothetical protein VITISV_021647 [Vitis vinifera]	43.7	1	12	42.4861	7.13721	0.993206	0.973549	0.947074	1.03969	0.989927	0.917472
CL3590.Contig1_All	208 1620 minus strand PREDICTED: probable LRR receptor-like serine/threonine-protein kinase At4g08850-like [Vitis vinifera]	48.41	1	15	50.8215	8.47021	1.14216	0.955939	0.978518	0.994687	1.06329	0.567612
CL6433.Contig2_All	127 1107 peroxidase a [Eucommia ulmoides]	47.71	2	12	35.7961	7.1958	1.07386	1.01069	1.01607	0.995875	1.03609	0.746534
CL3292.Contig1_All	52 984 minus strand PREDICTED: leucine aminopeptidase 2, chloroplastic isoform 1 [Vitis vinifera]	51.77	1	10	32.6382	6.78564	0.930794	1.06978	0.962673	1.0432	0.997359	0.969539
Unigene33436_All	297742797 emb|CBI35477.3| unnamed protein product [Vitis vinifera]	34.75	13	13	61.5406	6.48096	1.02947	1.03524	0.969827	1.08257	1.006	0.96746
Unigene6322_All	2 1003 PREDICTED: phosphoribulokinase, chloroplastic-like [Vitis vinifera]	64.07	1	15	37.3641	5.50342	1.05889	1.11353	1.03335	1.20851	0.969025	0.771578
Unigene37099_All	66 1652 PREDICTED: probable mitochondrial-processing peptidase subunit beta [Vitis vinifera]	42.91	1	17	59.0082	6.69775	0.995615	1.0285	0.950943	1.02489	1.02444	0.829876
Unigene25962_All	460405761 ref|XP_004248343.1| PREDICTED: fasciclin-like arabinogalactan protein 1-like isoform 2 [Solanum lycopersicum]	41.26	2	12	43.3172	6.29053	1.13592	0.998204	0.96614	1.05725	1.05473	0.621243
CL810.Contig3_All	524 1786 minus strand staphylococcal nuclease domain-containing protein 1-like; K15979 staphylococcal nuclease domain-containing protein 1	44.89	15	2	46.4172	8.93896	1.09408	1.011	0.994122	1.00873	1.05104	0.645139
CL124.Contig9_All	12643760 sp|Q42605.2|GALE1_ARATH RecName: Full=UDP-glucose 4-epimerase 1; AltName: Full=Galactowaldenase 1; AltName: Full=UDP-galactose 4-epimerase 1gi|8698725|gb|AAF78483.1|AC012187_3 Strong similarity to UDPglucose 4-epimerase from Arabidopsis thaliana gi|2129759 and is a member of the NAD dependent Epimerase/Dehydratase PF|01370 family. ESTs gb|AI100184, gb|T22969, gb|T22968, gb|H76416, gb|AI9…	54.02	11	12	38.6914	6.25244	0.972409	1.02509	0.948596	1.02962	1.00974	0.939072
CL6463.Contig7_All	90 737 chalcone isomerase [Camellia nitidissima]	62.04	1	12	23.2431	5.43994	0.918204	1.11538	0.980281	1.05068	1.00129	0.997005
CL4291.Contig2_All	3962 5860 unnamed protein product [Vitis vinifera]	28.59	4	9	68.4865	7.66455	0.981986	0.938191	0.951542	1.04306	0.962689	0.728065
CL3098.Contig2_All	662271 dbj|BAA05643.1| phenylalanine ammonia-lyase [Camellia sinensis]	32.71	3	0	75.4818	6.41748					#DIV/0!	1
CL7684.Contig3_All	213 1700 PREDICTED: NADP-dependent glyceraldehyde-3-phosphate dehydrogenase-like [Solanum lycopersicum]	43.55	1	9	53.4175	7.56201	1.09223	0.987343	0.982412	0.992605	1.05294	0.63279
Unigene5046_All	220 1350 hypothetical protein PRUPE_ppa006179mg [Prunus persica]	45.62	2	13	42.0812	7.94287	1.09219	0.82764	1.03182	1.00469	0.94271	0.595302
CL9807.Contig2_All	153 1541 PREDICTED: aminoacylase-1-like [Vitis vinifera]	50.54	1	18	51.3051	7.00537	0.962915	0.964855	0.981878	0.972124	0.986575	0.893965
Unigene2336_All	223535993 gb|EEF37652.1| elongation factor tu, putative [Ricinus communis]	39.56	5	2	49.1417	7.34229	1.07818	1.06567	0.837201	0.846989	1.27293	0.0216843
Unigene8791_All	68 2101 unnamed protein product [Vitis vinifera]	29.94	4	18	76.5731	5.19873	0.963631	0.977838	0.933647	1.06408	0.971837	0.791043
Unigene1551_All	298204833 emb|CBI25778.3| unnamed protein product [Vitis vinifera]	38.29	10	13	43.4081	6.45557	1.02071	0.993812	0.946269	1.05406	1.0071	0.959106
CL11335.Contig1_All	459 3512 minus strand PREDICTED: probable ubiquitin conjugation factor E4-like [Solanum lycopersicum]	21.51	10	17	115.059	5.47803	0.992865	0.989509	0.999913	1.0438	0.969988	0.778234
Unigene1704_All	216 1730 minus strand cinnamate-4-hydroxylase [Gossypium arboreum]	35.05	9	9	58.0098	9.14404	1.0057	1.24748	0.935777	0.96367	1.18623	0.105247
CL1407.Contig2_All	207 2477 minus strand hypothetical protein PRUPE_ppa001837mg [Prunus persica]	30.38	5	16	83.4406	5.70654	0.999245	0.980499	0.982123	1.04363	0.977289	0.828969
CL2081.Contig8_All	223545680 gb|EEF47184.1| Serine/threonine-protein kinase PBS1, putative [Ricinus communis]	44.97	5	12	38.6786	6.90283	1.0907	0.910045	0.999748	0.984507	1.00831	0.9499
CL2285.Contig2_All	464 1900 minus strand hypothetical protein PRUPE_ppa003994mg [Prunus persica]	35.49	3	11	52.8196	6.48096	1.0311	0.994831	1.04366	1.0188	0.982288	0.86392
CL2435.Contig2_All	297743526 emb|CBI36393.3| unnamed protein product [Vitis vinifera]	19.35	3	4	79.9805	5.46533	1.04292	1.03842	0.960337	1.00282	1.0602	0.58665
CL12173.Contig2_All	251 1270 minus strand UDP-glucuronate decarboxylase [Camellia oleifera]	47.35	2	3	38.2337	7.84033	0.854145	0.942203	1.1208	1.06048	0.823528	0.086605
CL5087.Contig1_All	231 2858 hypothetical protein PRUPE_ppa001129mg [Prunus persica]	24.09	1	1	95.8279	4.99561	1.16821	1.02728	0.999142	1.00378	1.09615	0.388053
Unigene29971_All	63 1553 hypothetical protein PRUPE_ppa004637mg [Prunus persica]	27.57	2	3	53.6398	7.06396	1.00193	1.00896	1.00181	0.950419	1.03005	0.789305
CL10064.Contig4_All	223548531 gb|EEF50022.1| s-adenosylmethionine synthetase, putative [Ricinus communis]	53.51	6	4	41.9852	5.80811	1.18334	1.04379	0.967789	1.0853	1.08476	0.445377
Unigene4835_All	351 1940 unnamed protein product [Vitis vinifera]	33.77	5	5	57.9088	5.88428	1.0233	0.948748	0.909295	1.02011	1.0221	0.846966
Unigene32653_All	139 1110 minus strand polygalacturonase inhibitor [Actinidia deliciosa]	44.44	1	9	35.9817	8.67529	1.16447	1.03257	0.965708	0.973679	1.13285	0.238484
Unigene28509_All	297740845 emb|CBI31027.3| unnamed protein product [Vitis vinifera]	35.53	6	14	44.5281	6.69775	1.01344	1.01108	1.06044	1.06084	0.954386	0.671944
Unigene25286_All	223534183 gb|EEF35899.1| dynamin, putative [Ricinus communis]	36.1	9	8	68.76	8.03076	1.02029	1.01695	1.0412	0.997263	0.999402	0.983816
CL4889.Contig1_All	132 1757 Dihydrolipoyllysine-residue acetyltransferase component 3 of pyruvate dehydrogenase complex, mitochondrial OS=Arabidopsis thaliana GN=At1g54220 PE=1 SV=1	30.44	4	1	58.2759	8.1626	1.12597	1.21413	0.904767	0.858553	1.3271	0.00703444
CL4601.Contig1_All	222860845 gb|EEE98387.1| cytochrome P450 [Populus trichocarpa]	40	1	15	48.0346	7.82568	1.00307	1.07165	0.932324	1.08324	1.02935	0.794345
Unigene22339_All	297734861 emb|CBI17095.3| unnamed protein product [Vitis vinifera]	21.39	26	10	113.668	6.1001	1.06137	0.983966	0.95349	1.00158	1.04617	0.677375
CL5982.Contig1_All	151 909 minus strand PREDICTED: triosephosphate isomerase, cytosolic-like [Glycine max]	62.06	2	11	27.2292	5.70654	1.00245	1.01727	1.01673	1.04606	0.979115	0.841724
CL9980.Contig2_All	56 769 unnamed protein product [Vitis vinifera]	66.81	1	12	26.058	4.88135	0.807479	1.10309	1.05548	1.09004	0.890492	0.303162
CL8624.Contig1_All	182 2470 PREDICTED: pyrophosphate-energized vacuolar membrane proton pump-like [Solanum lycopersicum]	18.61	3	4	79.9716	5.2749	0.935215	1.08109	1.00904	1.00785	0.999708	0.985954
CL2373.Contig1_All	223535993 gb|EEF37652.1| elongation factor tu, putative [Ricinus communis]	33.41	5	1	49.4177	7.10791	0.897732	0.988059	0.790381	1.00846	1.04834	0.662961
Unigene3276_All	84 1298 minus strand acetyl-CoA C-acetyltransferase protein [Camellia oleifera]	57.04	4	14	41.3543	6.88818	1.01095	0.987671	0.982405	0.987294	1.01469	0.901939
CL10763.Contig2_All	296090332 emb|CBI40151.3| unnamed protein product [Vitis vinifera]	19.86	1	17	125.108	6.06201	1.03168	1.01087	0.946236	1.00808	1.04515	0.68425
Unigene36602_All	1739 4132 PREDICTED: ATP-dependent Clp protease ATP-binding subunit clpA homolog CD4A, chloroplastic-like [Vitis vinifera]	20.3	2	1	88.4869	6.94678	1.28575	0.968939	1.03434	1.09586	1.05844	0.597674
CL5997.Contig1_All	127 1656 minus strand PREDICTED: bifunctional glutamate/proline--tRNA ligase-like [Cucumis sativus]	40.39	1	14	57.9863	6.85889	1.02214	1.00191	0.97216	1.00785	1.02224	0.845922
CL1345.Contig8_All	188 892 unnamed protein product [Vitis vinifera]	46.38	1	3	26.8319	5.35107	0.93123	1.03374	0.887628	1.08626	0.995484	0.956421
CL8217.Contig5_All	54 1316 minus strand unknown [Medicago truncatula]	32.3	1	11	46.5715	5.31299	0.606581	0.554776	0.629798	0.579045	0.960717	0.714637
CL7214.Contig1_All	3023197 sp|Q96453.1|1433D_SOYBN RecName: Full=14-3-3-like protein D; AltName: Full=SGF14Dgi|1575731|gb|AAB09583.1| SGF14D [Glycine max]	50	6	5	29.7117	4.97021	0.870915	1.0655	1.18135	1.06732	0.86114	0.18587
Unigene10361_All	2 1960 minus strand hypothetical protein PRUPE_ppa000755mg [Prunus persica]	28.18	3	10	73.2693	7.15186	1.19202	0.908805	1.00001	0.95611	1.07397	0.504545
Unigene24668_All	112 2166 hypothetical protein PRUPE_ppa002285mg [Prunus persica]	29.2	9	16	74.5536	6.32861	1.01883	0.962405	0.937652	1.01076	1.01685	0.885796
Unigene25915_All	662271 dbj|BAA05643.1| phenylalanine ammonia-lyase [Camellia sinensis]	34.1	2	5	75.792	6.58057	1.11531	1.08198	1.01367	0.971545	1.10683	0.339011
CL7724.Contig1_All	446 2206 minus strand unnamed protein product [Vitis vinifera]	23.68	5	4	65.3859	5.09717	0.739996	1.29737	1.02847	1.14117	0.939037	0.57186
CL8182.Contig2_All	2 967 elongation factor 1 alpha [Stevia rebaudiana]	54.35	2	1	35.4192	7.72314	0.786608	1.33452	0.744313	1.01807	1.20356	0.0785916
CL10369.Contig2_All	45 1229 putative aspartate aminotransferase 2 [Gossypium hirsutum]	40.25	3	13	43.2002	8.1626	0.995183	0.957433	1.02564	1.02725	0.951154	0.650435
Unigene14169_All	126 1712 minus strand unnamed protein product [Vitis vinifera]	36.29	3	6	57.9349	5.61768	1.00123	1.06009	1.00431	0.925466	1.06816	0.53831
CL2840.Contig1_All	113 1090 minus strand PREDICTED: triosephosphate isomerase, chloroplastic-like [Solanum lycopersicum]	45.71	1	10	34.7918	7.86963	0.937339	1.01411	0.944173	1.02437	0.99132	0.927245
CL6334.Contig1_All	222844209 gb|EEE81756.1| predicted protein [Populus trichocarpa]	36.75	2	11	45.8454	5.16064	1.04996	0.96406	1.08851	1.00283	0.963031	0.730403
Unigene32160_All	5900 9226 minus strand PREDICTED: uncharacterized protein LOC100248009 [Vitis vinifera]	19.39	7	16	125.189	5.88428	1.04162	1.03331	1.02446	0.981062	1.03461	0.75693
Unigene8981_All	224 3691 hypothetical protein PRUPE_ppa000449mg [Prunus persica]	14.19	1	14	128.551	5.94775	1.10066	0.957238	1.07134	0.956207	1.01497	0.899814
Unigene43998_All	355516595 gb|AES98218.1| Glucose-6-phosphate isomerase [Medicago truncatula]	73.42	3	4	24.3142	5.10986	1.06884	0.977907	1.06488	0.967109	1.00726	0.957861
Unigene23710_All	312 2051 minus strand PREDICTED: zeta-carotene desaturase, chloroplastic/chromoplastic [Vitis vinifera]	28.1	6	13	63.7466	8.36768	0.868164	0.800093	0.934189	0.924225	0.897678	0.337374
CL3664.Contig7_All	152 1837 minus strand PREDICTED: pyrophosphate--fructose 6-phosphate 1-phosphotransferase subunit beta-like [Cucumis sativus]	32.74	13	3	61.3802	6.55127	1.034	0.941512	0.873276	1.02011	1.04337	0.696274
Unigene57856_All	449480506 ref|XP_004155914.1| PREDICTED: aldehyde dehydrogenase family 7 member B4-like [Cucumis sativus]	33.6	7	4	54.0947	5.57959	0.894823	0.918227	0.831746	1.02956	0.974075	0.806584
Unigene60214_All	203 2029 phragmoplastin [Camellia sinensis]	34.65	3	15	68.4528	7.56201	1.02446	1.03037	0.929687	0.987969	1.07153	0.518593
CL6537.Contig10_All	84 1688 PREDICTED: T-complex protein 1 subunit epsilon-like [Solanum lycopersicum]	27.66	12	12	59.0335	6.02393	0.84708	1.13057	0.968389	1.14114	0.937489	0.56208
CL3225.Contig11_All	182 2317 minus strand phenylalanine ammonia-lyase [Camellia japonica]	26.69	4	5	77.0726	6.58057	1.15551	1.14351	1.02017	0.879384	1.21029	0.0699246
CL1355.Contig5_All	136 1461 minus strand PREDICTED: 26S proteasome non-ATPase regulatory subunit 12-like [Vitis vinifera]	42.31	1	16	50.5607	7.15186	0.776828	1.15804	0.988795	1.08007	0.935229	0.547932
CL9510.Contig2_All	241 2337 PREDICTED: uncharacterized protein LOC100255355 [Vitis vinifera]	22.32	1	14	80.9252	4.85596	1.01954	1.03171	0.949682	1.01703	1.04298	0.698917
Unigene36544_All	147828132 emb|CAN64084.1| hypothetical protein VITISV_006935 [Vitis vinifera]	34.63	14	17	66.9501	6.17627	1.01275	0.991658	0.967776	0.978833	1.02969	0.791875
CL6138.Contig1_All	136 1767 PREDICTED: asparaginyl-tRNA synthetase, cytoplasmic 1-like [Vitis vinifera]	31.25	2	7	61.0205	6.30322	1.01237	1.03277	1.00677	0.976191	1.03136	0.779961
CL13339.Contig2_All	305 2968 unnamed protein product [Vitis vinifera]	16.1	18	12	98.3336	5.37646	1.10921	0.934275	1.07448	1.05387	0.960121	0.710589
CL10995.Contig4_All	297743995 emb|CBI36965.3| unnamed protein product [Vitis vinifera]	16.2	3	13	130.155	6.18896	1.12645	0.969893	0.923783	0.949199	1.11925	0.287757
CL2385.Contig1_All	190 1476 minus strand hypothetical protein PRUPE_ppa005333mg [Prunus persica]	39.86	1	14	49.1668	6.66846	0.885089	1.07442	0.991135	1.08473	0.943951	0.603303
CL4567.Contig2_All	258 1925 PREDICTED: NEDD8 ultimate buster 1-like [Solanum lycopersicum]	23.02	4	10	60.7493	5.31299	1.02508	1.00507	1.01231	1.0166	1.00061	0.992269
CL6580.Contig3_All	422 1348 5-methyltetrahydropteroyltriglutamate--homocysteine methyltransferase OS=Catharanthus roseus GN=METE PE=2 SV=1	44.98	2	2	34.7936	5.70654	1.11746	1.11841	0.866672	1.07539	1.15129	0.182384
CL6660.Contig2_All	252 1373 PREDICTED: V-type proton ATPase subunit C-like [Solanum lycopersicum]	36.9	1	12	42.4695	5.66846	0.977885	1.02182	0.977586	1.06546	0.978786	0.839424
CL5558.Contig3_All	297735811 emb|CBI18498.3| unnamed protein product [Vitis vinifera]	50.81	2	3	28.5457	10.0669	1.01147	0.943388	0.940116	0.98284	1.01659	0.887734
Unigene67847_All	418 1842 minus strand PREDICTED: beta-glucosidase 42-like [Vitis vinifera]	35.37	2	9	54.416	5.87158	1.02564	1.06395	0.944547	1.05137	1.04693	0.672286
CL6894.Contig3_All	229 1704 catalase [Gossypium hirsutum]	26.42	3	11	56.9184	7.13721	1.04865	0.970302	0.952398	0.93942	1.0672	0.544012
Unigene9720_All	359 1771 minus strand citrate synthase [Rhododendron micranthum]	36.94	5	12	52.6653	7.12256	0.876535	0.998863	0.962187	1.03861	0.937327	0.561066
Unigene29293_All	2 3247 PREDICTED: LOW QUALITY PROTEIN: proteasome activator complex subunit 4-like [Vitis vinifera]	19.04	5	16	120.27	7.38623	1.01862	1.01966	1.0033	1.01616	1.00932	0.942282
Unigene5400_All	297743095 emb|CBI35962.3| unnamed protein product [Vitis vinifera]	37.99	6	0	43.2288	4.52588					#DIV/0!	1
CL2702.Contig2_All	195 2183 minus strand putative luminal-binding protein [Vitis vinifera]	20.21	6	3	73.1307	5.12256	1.09418	0.914851	0.962725	1.06725	0.989681	0.91575
Unigene64801_All	296085308 emb|CBI29040.3| unnamed protein product [Vitis vinifera]	17.78	6	12	108.654	5.32568	1.04657	1.04215	1.01066	1.00838	1.03451	0.757614
CL2671.Contig1_All	296088317 emb|CBI36762.3| unnamed protein product [Vitis vinifera]	38.89	8	15	51.516	6.49365	0.951392	1.04796	1.01103	1.00235	0.993034	0.93926
CL5067.Contig1_All	222 851 minus strand unknown [Glycine max]	66.19	3	14	23.096	4.86865	0.894412	0.949259	0.906472	1.05756	0.938719	0.569843
CL8642.Contig2_All	297735418 emb|CBI17858.3| unnamed protein product [Vitis vinifera]	39.55	2	8	35.12	6.55127	0.944786	0.96419	0.95957	1.02104	0.963831	0.735869
Unigene53510_All	73 1653 minus strand PREDICTED: pyruvate kinase, cytosolic isozyme-like [Vitis vinifera]	38.14	2	10	57.9433	7.15186	0.858543	0.903395	0.865376	0.961446	0.964482	0.740328
CL1189.Contig16_All	108 1190 PREDICTED: protein disulfide isomerase-like 2-1-like [Solanum lycopersicum]	40.44	4	10	39.9833	6.02393	0.850504	1.02237	0.952382	1.09645	0.914118	0.423363
CL3854.Contig1_All	222851734 gb|EEE89281.1| predicted protein [Populus trichocarpa]	33.49	1	12	66.983	6.85889	1.16276	0.956487	1.03507	1.11929	0.983698	0.873798
Unigene5639_All	3318611 dbj|BAA31582.1| mitochondrial phosphate transporter [Glycine max]	32.89	5	12	39.9267	9.21729	0.966642	1.02664	0.933569	1.0274	1.01648	0.888539
Unigene5876_All	223547104 gb|EEF48601.1| glucose-6-phosphate isomerase, putative [Ricinus communis]	76.12	2	4	22.2194	5.85889	0.943334	1.03002	0.953252	1.02448	0.997789	0.972545
CL7817.Contig1_All	297743095 emb|CBI35962.3| unnamed protein product [Vitis vinifera]	37.47	5	3	43.1999	4.52588	0.900235	0.980285	0.973948	1.02311	0.941645	0.58847
CL6230.Contig2_All	142 1326 minus strand pyruvate dehydrogenase complex E1 alpha subunit dehydrogenase [Camellia sinensis]	37.72	1	14	43.6649	7.89893	0.965872	0.961467	0.959294	1.01756	0.974951	0.812674
CL3832.Contig4_All	223535024 gb|EEF36707.1| hydrolase, hydrolyzing O-glycosyl compounds, putative [Ricinus communis]	40.19	6	18	68.1892	8.06006	1.06502	0.948721	0.942347	1.00322	1.03504	0.753865
CL5365.Contig1_All	166 1236 anthocyanidin synthase [Camellia chekiangoleosa]	40.34	1	14	40.3707	6.29053	0.95881	1.12925	0.963652	1.02129	1.05195	0.639207
Unigene33933_All	72 1559 minus strand inosine-5&apos;-monophosphate dehydrogenase [Camellia sinensis]	36.49	1	13	52.7717	6.03662	0.995461	1.01569	0.955028	1.04327	1.00644	0.96412
CL1290.Contig1_All	189 9146 PREDICTED: uncharacterized protein LOC100247154 [Vitis vinifera]	8.57	8	19	326.516	5.98584	1.0949	0.945186	1.04244	1.02202	0.988194	0.905318
Unigene14532_All	245 3034 minus strand PREDICTED: eukaryotic translation initiation factor 3 subunit C-like [Vitis vinifera]	23.76	2	16	105.135	5.59229	1.08424	0.939975	0.977354	1.02002	1.01344	0.9113
Unigene17032_All	449524050 ref|XP_004169036.1| PREDICTED: 14-3-3-like protein-like [Cucumis sativus]	50.4	6	7	28.2632	4.95752	0.763491	1.06803	1.16081	1.24571	0.761065	0.0162327
CL5504.Contig1_All	296081963 emb|CBI20968.3| unnamed protein product [Vitis vinifera]	41.77	11	13	47.0817	8.86572	0.882604	1.08856	0.974109	1.03648	0.980392	0.85065
CL5366.Contig1_All	203 3115 PREDICTED: eukaryotic translation initiation factor 3 subunit A [Vitis vinifera]	16.58	12	11	112.85	9.11475	0.95831	0.974716	0.994118	0.995286	0.971661	0.789818
CL7835.Contig1_All	211 2163 unnamed protein product [Vitis vinifera]	25.81	3	2	71.7592	5.60498	1.13575	0.956794	1.14838	0.957938	0.99346	0.942246
CL1046.Contig2_All	355509887 gb|AES91029.1| Nucleotide pyrophosphatase/phosphodiesterase [Medicago truncatula]	25.68	9	13	70.6554	6.60986	1.15514	0.964156	0.994546	0.966952	1.08045	0.468481
CL2912.Contig1_All	49 1857 minus strand unnamed protein product [Vitis vinifera]	25.04	4	13	68.4565	6.31592	1.01783	1.03053	0.934597	1.03112	1.04204	0.705332
Unigene31940_All	223537064 gb|EEF38699.1| 26S protease regulatory subunit 6b, putative [Ricinus communis]	38.5	2	3	46.3411	5.8208	0.876634	1.09992	1.0396	0.995959	0.971013	0.785331
CL230.Contig3_All	290 2224 unnamed protein product [Vitis vinifera]	27.44	2	1	71.2431	5.61768	0.939239	0.881039	1.25338	1.01397	0.802822	0.0528235
CL409.Contig8_All	223536371 gb|EEF38021.1| Plastid-lipid-associated protein, chloroplast precursor, putative [Ricinus communis]	47.59	3	13	33.5468	5.59229	0.806329	0.788448	0.774684	0.816245	1.00242	0.99468
Unigene2200_All	220 2451 cullin 1-like protein B [Prunus avium]	24.19	21	2	86.9024	7.25439	1.03398	0.979178	1.1177	1.03883	0.933516	0.537298
Unigene8919_All	62 547 minus strand thioredoxin-dependent peroxidase [Plantago major]	79.63	1	9	17.363	5.85889	0.718603	1.05758	1.1037	1.2016	0.770478	0.02167
Unigene17530_All	276 1577 PREDICTED: vacuolar protein sorting-associated protein 4 [Vitis vinifera]	36.41	5	4	48.0627	7.84033	0.98149	0.987735	0.981178	1.02033	0.98387	0.875002
CL1526.Contig11_All	1842115 gb|AAB47571.1| non-phosphorylating glyceraldehyde dehydrogenase [Nicotiana plumbaginifolia]	30.04	1	6	53.0593	6.78564	1.20204	1.08793	1.02783	1.04727	1.10354	0.353623
Unigene2245_All	297744439 emb|CBI37701.3| unnamed protein product [Vitis vinifera]	44.32	1	11	37.7643	4.66553	0.851243	1.11049	0.930598	1.06162	0.984696	0.880791
Unigene28567_All	101 850 minus strand cytosolic ascorbate peroxidase [Vigna unguiculata]	62	8	10	27.392	5.90967	0.885824	0.998225	0.957742	1.1705	0.885262	0.279605
CL3132.Contig1_All	119 2143 minus strand PREDICTED: probable rhamnose biosynthetic enzyme 1 [Vitis vinifera]	29.04	6	16	75.9394	7.07861	0.928564	0.998067	0.943863	1.08104	0.95147	0.652533
CL3668.Contig8_All	360 1133 minus strand G6PD1 [Actinidia chinensis]	48.84	10	1	29.4201	6.94678	1.048	0.933065	0.859411	1.0826	1.02011	0.861626
Unigene28591_All	58 1236 unnamed protein product [Vitis vinifera]	37.66	4	8	44.9821	10.228	0.91193	1.03719	0.971926	0.984497	0.996266	0.961892
Unigene19483_All	51 1124 hypothetical protein VITISV_013812 [Vitis vinifera]	33.8	1	11	39.4642	6.20166	0.926842	0.977314	0.939681	1.11592	0.926327	0.493637
CL7777.Contig1_All	296082169 emb|CBI21174.3| unnamed protein product [Vitis vinifera]	19.2	1	1	69.4889	5.77002	1.0987	0.963321	0.866572	0.978303	1.1177	0.293825
CL2637.Contig2_All	182 2002 pyruvate decarboxylase 2 [Diospyros kaki]	25.37	2	2	65.2028	6.31592	1.07573	1.06516	0.884962	1.02482	1.12101	0.280991
Unigene29291_All	325 1797 PREDICTED: monodehydroascorbate reductase, chloroplastic [Vitis vinifera]	35.64	7	12	53.6958	8.54346	0.995946	0.992675	0.958942	0.990631	1.02003	0.862228
CL3920.Contig3_All	147778657 emb|CAN62897.1| hypothetical protein VITISV_020300 [Vitis vinifera]	35	3	4	53.0623	6.78564	0.95544	0.926576	0.917663	0.979749	0.991886	0.931208
CL11607.Contig2_All	1 879 minus strand hypothetical protein PRUPE_ppa000041mg [Prunus persica]	44.37	6	5	31.8705	5.32568	1.13782	0.968346	0.983746	1.05308	1.03404	0.760914
CL10380.Contig2_All	223540798 gb|EEF42358.1| protein transporter, putative [Ricinus communis]	56.82	1	14	43.8942	4.81787	1.00701	1.00306	1.10157	1.03795	0.939496	0.57477
Unigene43977_All	24954813 gb|AAN64317.1| type 5 serine/threonine phosphatase 55 kDa isoform [Solanum lycopersicum]gi|28141084|gb|AAO26214.1| type 5 protein serine/threonine phosphatase 55 kDa isoform [Solanum lycopersicum]	23.3	4	9	54.7775	5.88428	0.955191	1.02799	1.00364	1.06277	0.959719	0.707862
Unigene26173_All	73 1626 minus strand PREDICTED: argininosuccinate lyase-like [Solanum lycopersicum]	27.03	2	10	57.8567	6.23975	0.900914	1.05496	0.943361	1.01533	0.998562	0.977953
Unigene13723_All	296082169 emb|CBI21174.3| unnamed protein product [Vitis vinifera]	15.72	5	1	82.9806	5.16064	1.18067	0.904292	1.05317	0.98066	1.02514	0.824749
Unigene628_All	59 1261 calreticulin [Carica papaya]	39.15	14	4	45.9631	4.69092	1.12403	1.02089	0.874588	0.898285	1.20986	0.0704624
Unigene13944_All	296081892 emb|CBI20897.3| unnamed protein product [Vitis vinifera]	19.11	3	12	91.5633	5.56689	1.01363	1.05551	0.941486	1.00252	1.06437	0.561063
CL12259.Contig2_All	120 1577 PREDICTED: elongation factor Tu, chloroplastic-like [Vitis vinifera]	25.93	1	9	52.5922	6.48096	1.1301	1.05266	0.921775	1.05078	1.10657	0.340174
Unigene1559_All	185 1492 PREDICTED: IAA-amino acid hydrolase ILR1-like 4 [Vitis vinifera]	36.01	1	10	47.437	6.0874	1.09103	1.01336	0.972619	0.98804	1.07331	0.508336
CL10049.Contig1_All	92 4999 PREDICTED: proteasome-associated protein ECM29 homolog [Vitis vinifera]	12.04	12	14	180.098	7.03467	1.04083	1.07387	0.914173	0.920437	1.15267	0.178646
CL3428.Contig9_All	965 2275 hypothetical protein PRUPE_ppa005923mg [Prunus persica]	43.25	1	15	51.105	5.33838	0.836978	1.04187	1.04809	1.09958	0.874829	0.236047
CL12418.Contig1_All	222853891 gb|EEE91438.1| predicted protein [Populus trichocarpa]	49.54	1	12	24.7798	4.75439	1.04788	0.959321	0.968078	1.00553	1.01702	0.884493
Unigene24595_All	296083222 emb|CBI22858.3| unnamed protein product [Vitis vinifera]	30.6	7	9	54.7385	5.41455	0.882697	0.937129	0.97075	0.925367	0.959765	0.708173
CL4863.Contig1_All	297738588 emb|CBI27833.3| unnamed protein product [Vitis vinifera]	61.54	4	2	26.1999	9.5249	1.12685	0.949313	1.11041	1.03438	0.968004	0.764536
CL6390.Contig4_All	133 1401 minus strand hypothetical protein PRUPE_ppa006204mg [Prunus persica]	39.72	1	13	47.2781	6.56592	0.844914	1.07171	1.03498	1.08674	0.903335	0.365778
Unigene16990_All	171 3785 minus strand unnamed protein product [Vitis vinifera]	15.27	4	13	130.366	5.84619	1.06649	0.916661	1.01953	0.965691	0.998959	0.980728
Unigene2357_All	316 3072 PREDICTED: golgin candidate 6-like [Vitis vinifera]	19.48	6	13	101.359	4.89404	0.989707	1.05319	0.926284	1.02194	1.0486	0.661236
Unigene66439_All	2090 2656 UDP-glucose pyrophosphorylase [Cucumis melo]	61.38	9	1	20.6592	9.11475	1.17121	0.919398	1.09242	1.09595	0.955328	0.678253
Unigene7305_All	243 1019 minus strand G6PD1 [Actinidia chinensis]	45.95	16	1	29.4912	7.21045	1.10009	0.925723	0.841798	1.20168	0.991358	0.927508
Unigene37932_All	37 819 14-3-3 [Cicer arietinum]	41.76	6	3	29.6386	4.84326	0.848064	1.11761	1.0569	0.981266	0.964433	0.73999
Unigene13088_All	2 1558 minus strand pyruvate decarboxylase 2 [Diospyros kaki]	29.67	3	2	56.2933	6.60986	1.07421	1.05765	0.983988	1.03874	1.05395	0.626231
CL12310.Contig1_All	222853388 gb|EEE90935.1| predicted protein [Populus trichocarpa]	45.38	1	10	40.2812	6.87354	0.933753	0.922418	1.01654	1.04751	0.899286	0.345316
CL8764.Contig3_All	297743253 emb|CBI36120.3| unnamed protein product [Vitis vinifera]	31.87	1	9	58.6243	5.021	1.08461	1.03591	0.960665	1.00304	1.07986	0.471705
Unigene21695_All	297741153 emb|CBI31884.3| unnamed protein product [Vitis vinifera]	32.58	14	11	59.8328	8.54346	1.13269	0.943506	0.984662	1.00041	1.04591	0.67916
CL60.Contig14_All	172 1665 minus strand UDP-glucosyltransferase [Panax notoginseng]	26.31	3	9	55.5045	5.94775	0.993597	0.98824	0.932897	1.03336	1.00792	0.952837
Unigene8350_All	3 956 PREDICTED: fasciclin-like arabinogalactan protein 10-like [Vitis vinifera]	32.7	1	8	32.0326	4.84326	1.11618	0.906804	0.964657	1.07328	0.992665	0.936676
Unigene21330_All	222865831 gb|EEF02962.1| predicted protein [Populus trichocarpa]	13.52	4	3	104.603	6.69775	0.99968	0.956835	0.866784	1.00339	1.04617	0.677414
Unigene5998_All	297735422 emb|CBI17862.3| unnamed protein product [Vitis vinifera]	15.47	3	3	104.678	7.29834	0.937255	1.04067	0.952557	0.923801	1.05413	0.62508
CL2805.Contig2_All	2 1198 N-ethylmaleimide sensitive fusion protein [Nicotiana tabacum]	44.36	1	12	43.7827	5.10986	1.04654	0.959595	0.994046	1.03373	0.98933	0.913285
CL4100.Contig2_All	297744566 emb|CBI37828.3| unnamed protein product [Vitis vinifera]	22.64	20	14	99.3766	5.05908	0.846789	1.04543	1.02101	1.04057	0.917852	0.444306
CL13382.Contig4_All	96 725 nucleosome assembly protein 1-like 1-like; K11279 nucleosome assembly protein 1-like 1	62.86	6	0	23.8561	4.89404					#DIV/0!	1
Unigene19911_All	1 864 phosphoenolpyruvate carboxylase [Gossypium hirsutum]	57.29	2	5	33.1863	9.1001	1.04831	1.06348	1.11479	1.00271	0.997303	0.969151
Unigene9755_All	265 1638 minus strand RecName: Full=Arginine biosynthesis bifunctional protein ArgJ, chloroplastic; Includes: RecName: Full=Glutamate N-acetyltransferase; Short=GAT; AltName: Full=Ornithine acetyltransferase; Short=OATase; AltName: Full=Ornithine transacetylase; Includes: RecName: Full=Amino-acid acetyltransferase; AltName: Full=N-acetylglutamate synthase; Short=AGS; Contains: RecName: Full=Argin…	38.65	4	13	47.4713	5.8335	0.952155	0.959413	1.01353	1.00009	0.94932	0.638327
CL2380.Contig1_All	449480506 ref|XP_004155914.1| PREDICTED: aldehyde dehydrogenase family 7 member B4-like [Cucumis sativus]	46.2	12	1	32.436	8.03076	0.925927	0.774704	1.00452	1.07101	0.819372	0.0787734
CL6698.Contig5_All	552 1073 hypothetical protein VITISV_008818 [Vitis vinifera]	54.6	4	10	19.6539	5.08447	0.996943	1.01822	0.945986	1.07922	0.99504	0.953315
CL5523.Contig2_All	449487656 ref|XP_004157735.1| PREDICTED: proteasome subunit alpha type-2-B-like [Cucumis sativus]	50.21	1	12	25.6682	5.69385	0.93469	1.00867	0.907122	1.01584	1.01061	0.932534
Unigene32428_All	1 1755 unnamed protein product [Vitis vinifera]	26.5	2	5	64.6912	4.64014	0.752854	0.987091	0.917139	1.10823	0.859076	0.178984
Unigene24533_All	326 3340 minus strand unnamed protein product [Vitis vinifera]	14.63	9	12	112.186	6.13818	1.09177	0.977793	0.997555	1.05723	1.00719	0.958372
Unigene12735_All	128 1672 minus strand PREDICTED: uncharacterized aminotransferase y4uB-like [Vitis vinifera]	43.5	7	13	56.5071	8.1626	0.993014	1.01811	1.02144	0.950186	1.02003	0.862197
Unigene25298_All	223548912 gb|EEF50401.1| cytohesin 1, 2, 3, putative [Ricinus communis]	10.18	2	13	155.608	6.04932	1.08864	1.02843	0.94053	1.03169	1.07344	0.507571
Unigene52169_All	174 1529 hypothetical protein PRUPE_ppa005592mg [Prunus persica]	34.07	2	13	51.3811	6.66846	0.786564	1.15211	1.02938	1.1344	0.895967	0.329038
CL10573.Contig2_All	223528410 gb|EEF30445.1| NADH-ubiquinone oxidoreductase, putative [Ricinus communis]	23.69	6	12	81.2944	6.66846	1.10855	1.02941	0.953932	0.991705	1.09885	0.375206
Unigene5563_All	376 1629 PREDICTED: elongation factor 1-gamma-like [Vitis vinifera]	35.17	2	9	47.4935	6.60986	1.03448	1.02797	1.00662	1.01287	1.02127	0.853044
CL9515.Contig1_All	531 1466 minus strand unknown [Populus trichocarpa x Populus deltoides]	65.38	14	12	33.1675	6.60986	0.968049	0.978084	0.998308	0.968199	0.989639	0.915455
Unigene11609_All	112 855 minus strand 14-3-3 protein [Solanum tuberosum]	47.18	6	6	27.8661	4.79248	0.951508	0.951195	1.14663	1.0203	0.878065	0.249067
Unigene54497_All	223551331 gb|EEF52817.1| multicopper oxidase, putative [Ricinus communis]	32.31	22	9	50.9749	9.24658	1.22912	1.01202	1.00481	0.997585	1.11923	0.287855
CL3570.Contig4_All	34 996 cinnamyl alcohol dehydrogenase [Camellia sinensis]	37.38	1	9	35.1001	5.75732	0.93318	0.970858	0.930737	1.05023	0.961165	0.717679
CL10568.Contig1_All	386 1648 minus strand PREDICTED: mannose-6-phosphate isomerase 2-like [Solanum lycopersicum]	33.73	3	12	46.3485	5.32568	0.993907	0.983424	0.984855	1.01406	0.9892	0.912377
CL8990.Contig2_All	3551245 dbj|BAA32821.1| P40-like protein [Daucus carota]	36.54	1	7	33.9011	5.24951	0.981534	1.0046	1.02323	1.02374	0.97028	0.780256
CL12982.Contig1_All	136 3078 minus strand hypothetical protein PRUPE_ppa000846mg [Prunus persica]	17.23	5	8	109.428	6.87354	0.954096	0.919176	1.0907	1.04668	0.876434	0.242447
CL1155.Contig7_All	223537064 gb|EEF38699.1| 26S protease regulatory subunit 6b, putative [Ricinus communis]	38.5	2	3	46.343	5.8208	0.942548	0.97758	1.04663	1.07023	0.907065	0.385199
CL12777.Contig1_All	147 911 carbonic anhydrase [Diospyros kaki]	58.04	1	3	28.4835	5.05908	0.875909	1.01488	1.01469	0.95879	0.958097	0.696889
Unigene21410_All	355504208 gb|AES85411.1| 40S ribosomal protein S3 [Medicago truncatula]	52.99	4	1	26.1679	9.5249	0.981875	0.974338	1.0516	0.979512	0.963123	0.731027
Unigene52882_All	355493194 gb|AES74397.1| Isocitrate dehydrogenase-like protein [Medicago truncatula]	50.16	8	9	34.9038	7.23975	0.873151	0.927839	0.958601	1.05835	0.892928	0.31452
CL7219.Contig1_All	218 2800 PREDICTED: alpha,alpha-trehalose-phosphate synthase [UDP-forming] 5-like [Vitis vinifera]	24.85	4	7	96.8392	6.06201	1.09295	0.919065	1.07042	1.07179	0.939223	0.573036
CL8940.Contig1_All	297734385 emb|CBI15632.3| unnamed protein product [Vitis vinifera]	25.57	1	8	48.0451	6.59521	1.0039	0.993495	1.02085	0.96629	1.00516	0.973806
CL7971.Contig3_All	223547236 gb|EEF48731.1| glyceraldehyde 3-phosphate dehydrogenase, putative [Ricinus communis]	27.14	10	6	44.5918	8.66064	1.02189	0.947812	1.00523	1.01559	0.974707	0.810977
CL4835.Contig2_All	223540518 gb|EEF42085.1| UDP-n-acteylglucosamine pyrophosphorylase, putative [Ricinus communis]	23.55	6	11	68.3677	6.32861	1.0203	0.917895	0.986831	1.04946	0.951827	0.654902
CL7080.Contig1_All	83 1471 minus strand PREDICTED: KH domain-containing protein At4g18375 isoform 1 [Vitis vinifera]	31.32	3	10	48.6219	6.21436	1.09481	0.92392	1.07866	1.0129	0.965176	0.745087
CL5653.Contig1_All	1 954 minus strand phosphoenolpyruvate carboxylase [Jatropha curcas]	49.06	2	1	35.8177	8.85107	0.884376	0.807379	1.13983	1.01201	0.786191	0.0340499
Unigene33785_All	152 1831 minus strand hypothetical protein PRUPE_ppa003518mg [Prunus persica]	27.5	10	2	61.0099	6.53662	1.14675	1.02689	1.14797	1.11253	0.961578	0.720493
CL8928.Contig8_All	3 2480 PREDICTED: isoleucyl-tRNA synthetase, cytoplasmic-like [Vitis vinifera]	16.22	7	12	94.0144	6.68311	1.06878	0.952567	0.941461	1.02652	1.02712	0.810405
Unigene17402_All	160 2241 minus strand PREDICTED: ATP-dependent zinc metalloprotease FTSH 2, chloroplastic-like [Vitis vinifera]	21.18	4	11	74.4378	6.43018	1.1223	1.0778	0.93531	0.954127	1.16442	0.149263
Unigene1834_All	136 951 minus strand 20S proteasome alpha 6 subunit [Nicotiana benthamiana]	40.81	1	10	29.714	6.07471	0.903075	1.06715	1.03105	1.01391	0.963453	0.733284
CL6049.Contig5_All	143 1702 minus strand 5-enolpyruvylshikimate 3-phosphate synthase [Camptotheca acuminata]	26.35	1	13	55.5395	7.75244	1.09543	1.04356	1.0002	1	1.06939	0.531063
Unigene20690_All	297739230 emb|CBI28881.3| unnamed protein product [Vitis vinifera]	37.79	3	12	47.1982	5.45264	1.01566	0.950833	1.00283	1.03207	0.966383	0.753376
CL11851.Contig1_All	36 1307 PREDICTED: phosphoserine aminotransferase, chloroplastic-like [Vitis vinifera]	27.59	1	9	46.7669	8.23584	0.985411	1.02356	0.946592	0.94503	1.06204	0.575307
CL7727.Contig2_All	6 1358 minus strand Hop-interacting protein THI028 [Solanum lycopersicum]	30.82	9	10	50.4969	5.18604	1.02363	0.978867	0.986508	1.016	0.999994	0.987949
CL13597.Contig2_All	90 1196 PREDICTED: strictosidine synthase 1 [Vitis vinifera]	33.33	1	10	40.4511	6.30322	0.991397	0.953652	1.0043	0.992022	0.974315	0.808251
Unigene8466_All	302143532 emb|CBI22093.3| unnamed protein product [Vitis vinifera]	20.96	1	13	93.6663	6.50732	1.04147	1.00065	1.03431	1.00741	1.00019	0.989341
CL1484.Contig2_All	166 2115 minus strand acetohydroxyacid synthase 1 [Helianthus annuus]	24.62	1	13	70.6617	7.1958	1.09053	1.02882	0.996656	1.00202	1.06038	0.585563
CL5616.Contig1_All	118488197 gb|ABK95918.1| unknown [Populus trichocarpa]gi|222846906|gb|EEE84453.1| predicted protein [Populus trichocarpa]	46.99	2	10	27.4128	6.31592	0.955358	1.02262	0.918926	1.0324	1.01366	0.909627
Unigene574_All	52 567 putative cyclophilin [Aralia elata]	73.26	14	3	17.8999	8.45557	0.888781	1.08348	0.989841	1.05597	0.964048	0.737352
CL552.Contig2_All	185 1114 minus strand unnamed protein product [Vitis vinifera]	42.9	2	4	34.1956	6.17627	0.990826	0.950068	1.01033	1.13893	0.903055	0.364342
CL10160.Contig4_All	297741929 emb|CBI33364.3| unnamed protein product [Vitis vinifera]	35.29	3	2	53.5497	6.65381	1.00202	0.86465	0.875921	0.947448	1.02375	0.834923
CL9581.Contig2_All	196 2004 minus strand PREDICTED: protein transport protein SEC31 isoform 1 [Vitis vinifera]	23.55	20	8	65.1381	4.99561	1.04949	0.85843	1.10489	1.04205	0.88867	0.294824
Unigene1504_All	230 862 minus strand unnamed protein product [Vitis vinifera]	42.65	1	7	23.3701	5.021	1.08263	1.06424	1.00731	1.01741	1.06033	0.585854
Unigene16434_All	314 1186 minus strand Peptidyl-prolyl cis-trans isomerase FKBP62 OS=Arabidopsis thaliana GN=FKBP62 PE=1 SV=2	34.71	6	2	33.4882	8.25049	0.910661	0.907985	0.995023	1.19215	0.831505	0.103258
Unigene6186_All	2 4414 PREDICTED: uncharacterized protein LOC101247774 [Solanum lycopersicum]	12.85	14	13	160.095	8.36768	1.06162	0.960212	1.01201	0.922587	1.04509	0.684646
Unigene41740_All	223548446 gb|EEF49937.1| importin alpha, putative [Ricinus communis]	33.69	10	7	61.9848	5.2876	0.889061	0.986471	0.988549	1.14252	0.880092	0.257443
CL1483.Contig3_All	466 1530 minus strand unnamed protein product [Vitis vinifera]	41.69	1	5	39.8849	6.16357	1.04569	0.95429	0.889979	1.08053	1.01496	0.899917
Unigene33307_All	130 1518 minus strand PREDICTED: eukaryotic translation initiation factor 2 subunit 3 [Glycine max]	26.57	6	5	50.6708	8.55811	0.994519	0.980538	0.99499	1.0176	0.981353	0.857372
CL1180.Contig2_All	1 1488 PREDICTED: clathrin heavy chain 1-like [Solanum lycopersicum]	28.63	2	3	57.3871	5.05908	1.07742	0.962212	0.950183	0.999971	1.04588	0.67934
CL2389.Contig3_All	223549018 gb|EEF50507.1| synaptotagmin, putative [Ricinus communis]	13.24	2	11	113.043	9.23193	1.05851	0.930541	1.02411	0.944237	1.01052	0.933252
CL7455.Contig2_All	222864894 gb|EEF02025.1| predicted protein [Populus trichocarpa]	27.9	3	11	68.5779	8.11865	0.989582	0.976512	0.998266	0.972484	0.997637	0.971488
CL43.Contig4_All	1 1266 minus strand PREDICTED: threonyl-tRNA synthetase, mitochondrial-like [Vitis vinifera]	29.15	1	12	49.1131	6.91748	1.02156	1.0505	0.939694	1.03345	1.05013	0.651113
CL26.Contig7_All	160 987 voltage-dependent anion channel [Nicotiana tabacum]	42.39	2	6	29.4962	8.76318	0.836838	0.99628	0.916482	1.05809	0.928362	0.505837
CL1041.Contig1_All	234 1721 hypothetical protein PRUPE_ppa004758mg [Prunus persica]	36.29	1	12	53.6364	8.1626	0.987835	1.01059	0.926002	1.0261	1.02373	0.835027
CL9045.Contig2_All	120 1598 PREDICTED: monothiol glutaredoxin-S17-like [Fragaria vesca subsp. vesca]	25.35	1	1	53.7505	5.70654	1.09764	0.953473	1.1165	0.940596	0.99709	0.967659
CL608.Contig10_All	222867003 gb|EEF04134.1| predicted protein [Populus trichocarpa]	23.16	1	13	81.0728	6.58057	1.01895	0.95489	1.03111	1.03327	0.956141	0.68371
Unigene839_All	223548214 gb|EEF49705.1| cysteine synthase, putative [Ricinus communis]	44.92	12	5	34.387	5.32568	0.975447	1.06652	0.943588	0.983363	1.05969	0.589852
Unigene29339_All	203 946 minus strand chloroplast chaperonin 21 [Vitis vinifera]	52.82	6	10	26.0452	9.30518	0.899892	1.03948	0.930074	1.04132	0.983758	0.874215
Unigene56684_All	223543153 gb|EEF44685.1| NMDA receptor-regulated protein, putative [Ricinus communis]	19.01	18	13	102.881	7.21045	0.986137	1.01577	0.946766	1.00378	1.02633	0.816103
Unigene14953_All	119 2659 minus strand hypothetical protein PRUPE_ppa001390mg [Prunus persica]	20.9	5	11	92.3709	5.45264	1.0745	0.971098	1.07466	0.960874	1.00494	0.975462
CL6954.Contig2_All	347 4234 minus strand PREDICTED: uncharacterized protein LOC100248418 [Vitis vinifera]	15.59	3	13	138.783	8.1333	1.12196	0.958939	1.04387	0.944239	1.04667	0.674035
CL12788.Contig1_All	135 1166 PREDICTED: eukaryotic translation initiation factor 2 subunit alpha-like [Solanum lycopersicum]	33.43	10	12	38.7638	5.33838	0.936768	1.03699	1.05976	1.06609	0.928454	0.50639
Unigene2385_All	287 12790 minus strand PREDICTED: uncharacterized protein LOC101262246 [Solanum lycopersicum]	4.17	22	13	464.91	6.53662	1.12584	0.998178	1.00628	0.975059	1.07201	0.515811
CL1052.Contig2_All	96 1376 minus strand PREDICTED: DEAD-box ATP-dependent RNA helicase 56-like [Solanum lycopersicum]	36.53	10	12	48.3406	5.64307	0.971078	1.07349	0.966351	0.987621	1.04636	0.676105
CL6074.Contig5_All	300 1313 PREDICTED: quinone oxidoreductase 1-like [Solanum lycopersicum]	34.62	2	8	35.8895	6.99072	1.01089	0.938747	0.940113	1.00914	1.0002	0.989391
CL1117.Contig3_All	297739096 emb|CBI28585.3| unnamed protein product [Vitis vinifera]	10.72	3	11	164.172	7.04932	1.08806	0.903859	1.01738	0.984895	0.994829	0.951832
CL2533.Contig2_All	402 3422 PREDICTED: presequence protease 2, chloroplastic/mitochondrial-like [Vitis vinifera]	20.26	9	13	113.714	5.63037	0.991805	0.946765	0.955161	0.995744	0.993677	0.943765
CL88.Contig42_All	449497261 ref|XP_004160355.1| PREDICTED: 60S ribosomal protein L9-like [Cucumis sativus]	57.73	1	8	21.9789	9.5542	1.13988	1.04439	0.975008	1.03018	1.08932	0.421824
CL1881.Contig3_All	140 1885 polyphenoloxidase [Camellia nitidissima]	24.23	2	11	65.0257	6.97607	0.796745	0.834567	0.803493	0.765325	1.03984	0.720481
CL2423.Contig1_All	54648780 gb|AAV36808.1| arginase 1 [Solanum lycopersicum]	41.42	2	11	36.8171	6.30322	0.875147	1.06744	0.96513	1.02891	0.974196	0.807421
Unigene14176_All	108 3053 hypothetical protein VITISV_002311 [Vitis vinifera]	18.53	2	14	111.613	6.69775	0.978021	0.971205	0.921871	0.98384	1.02283	0.841598
CL8900.Contig1_All	115 1374 minus strand PREDICTED: elongation factor 1-gamma-like [Vitis vinifera]	36.67	1	6	47.8675	6.59521	1.01046	0.95581	0.988548	1.01964	0.979126	0.841803
Unigene60182_All	18 1451 PREDICTED: uridine 5&apos;-monophosphate synthase-like [Solanum lycopersicum]	26.57	3	9	51.5572	7.43018	0.9986	0.997916	0.989412	0.983196	1.01212	0.921176
CL5554.Contig4_All	261 1628 minus strand PREDICTED: putative UDP-rhamnose:rhamnosyltransferase 1-like [Solanum lycopersicum]	35.31	2	10	51.2364	6.17627	1.12498	1.04056	1.04543	1.0997	1.00952	0.940761
Unigene32843_All	25 1116 minus strand PREDICTED: omega-amidase NIT2-like [Solanum lycopersicum]	35.16	6	11	39.8873	7.69385	1.05718	1.00988	1.04513	0.992419	1.01448	0.903447
CL2578.Contig2_All	225462545 ref|XP_002266877.1| PREDICTED: proteasome subunit alpha type-4 isoform 1 [Vitis vinifera]gi|147799989|emb|CAN77245.1| hypothetical protein VITISV_018657 [Vitis vinifera]	50.6	2	2	27.2447	6.22705	0.969845	1.12606	0.860541	1.02939	1.10898	0.329693
CL9487.Contig1_All	297734796 emb|CBI17030.3| unnamed protein product [Vitis vinifera]	16.58	13	8	99.3305	8.93896	1.03815	1.00773	0.886481	0.991977	1.08913	0.422778
Unigene44394_All	149 1333 PREDICTED: probable fructose-bisphosphate aldolase 2, chloroplastic-like [Solanum lycopersicum]	32.66	2	9	42.518	8.74854	1.07475	1.0647	0.955073	1.01857	1.08401	0.449386
Unigene23435_All	359 1231 minus strand unnamed protein product [Vitis vinifera]	40.21	4	8	31.9472	9.5249	0.893985	1.07107	1.02011	1.04724	0.950518	0.646231
CL3865.Contig2_All	296084966 emb|CBI28381.3| unnamed protein product [Vitis vinifera]	23.09	4	15	99.9543	5.23682	1.04036	0.953483	1.01395	0.998396	0.990805	0.923632
Unigene16710_All	44917159 dbj|BAD12180.1| 14-3-3 h-1 protein [Nicotiana tabacum]gi|44917161|dbj|BAD12181.1| 14-3-3 h-2 protein [Nicotiana tabacum]	49.8	6	5	28.5973	4.88135	0.901992	1.08758	0.96298	1.20151	0.91919	0.451933
CL4355.Contig3_All	129 791 minus strand hypothetical protein PRUPE_ppa008371mg [Prunus persica]	48.42	9	9	25.0986	6.93213	0.856985	1.05968	0.936352	1.03308	0.973207	0.800547
CL1797.Contig2_All	414 1100 Thaumatin-like protein [Camellia sinensis]	48.03	1	3	24.4873	4.90674	0.515668	0.523043	0.52924	0.564043	0.950084	0.643364
CL2755.Contig3_All	296083994 emb|CBI24382.3| unnamed protein product [Vitis vinifera]	14.88	7	9	101.316	9.0415	1.05538	0.972544	1.11938	1.03531	0.941165	0.585397
Unigene16672_All	41 709 minus strand PREDICTED: proteasome subunit beta type-1-like [Solanum lycopersicum]	54.26	1	9	24.6671	6.32861	0.960433	0.952891	0.994006	1.05711	0.932821	0.533009
Unigene25465_All	114 1196 leucine-rich repeat protein [Nicotiana tabacum]	34.35	1	10	38.8624	8.33838	0.745624	0.639614	0.650977	0.62965	1.08169	0.461779
Unigene8372_All	297741338 emb|CBI32469.3| unnamed protein product [Vitis vinifera]	36.27	4	10	43.4683	7.15186	1.00914	0.94932	0.971487	0.97801	1.0046	0.978069
Unigene26141_All	1115 2767 minus strand pyruvate decarboxylase 3, partial [Diospyros kaki]	28.68	2	14	58.4911	6.60986	0.933827	0.966572	0.961174	0.979269	0.979364	0.84346
CL1982.Contig11_All	99 1163 nitrilase [Camellia sinensis]	34.37	2	10	38.4311	5.68115	0.990643	0.969064	0.944034	1.02946	0.993012	0.939106
CL5894.Contig1_All	177 956 minus strand PREDICTED: 14-3-3 protein [Vitis vinifera]	50.77	8	3	29.3226	4.729	0.72431	1.16267	1.15255	1.34877	0.754396	0.0131151
Unigene10203_All	77 2029 minus strand unnamed protein product [Vitis vinifera]	23.5	3	9	73.5209	6.62451	1.18994	0.923042	1.04637	1.01061	1.02723	0.809621
CL13141.Contig2_All	297737461 emb|CBI26662.3| unnamed protein product [Vitis vinifera]	25.34	2	10	64.3268	6.66846	1.00395	0.916958	0.99434	0.91121	1.00806	0.951816
CL8095.Contig1_All	67 867 minus strand 26S proteasome regulatory particle non-ATPase subunit 12 [Camellia sinensis]	62.55	5	13	30.9768	5.16064	0.768971	1.08658	1.27748	1.25908	0.731525	0.00596022
Unigene61446_All	222845930 gb|EEE83477.1| predicted protein [Populus trichocarpa]	35.33	1	2	53.3305	5.99854	0.99219	0.896296	0.963742	1.05109	0.937292	0.560845
CL8832.Contig1_All	84 1496 hypothetical protein PRUPE_ppa005257mg [Prunus persica]	26.33	3	9	51.5232	7.03467	0.983392	1.01727	0.949408	1.00961	1.02126	0.85317
Unigene17126_All	594 3161 minus strand PREDICTED: uncharacterized protein LOC100246702 [Vitis vinifera]	20.68	3	13	95.9081	6.13818	0.976763	0.959997	0.914894	0.981868	1.02109	0.85442
Unigene15533_All	309 1562 molecular chaperone [Ricinus communis]	24.16	11	1	46.5209	6.48096	0.960972	0.875043	1.16118	0.980007	0.857477	0.17377
Unigene39266_All	222857830 gb|EEE95377.1| predicted protein [Populus trichocarpa]	21.78	4	8	55.3096	5.42725	0.876121	0.90906	0.659505	0.677239	1.33547	0.0058609
Unigene717_All	120 1340 PREDICTED: 60S ribosomal protein L4-1 [Vitis vinifera]	40.29	3	2	44.9561	10.3306	0.995718	1.02011	1.01863	0.927474	1.03583	0.748345
Unigene58203_All	223546978 gb|EEF48475.1| Periplasmic beta-glucosidase precursor, putative [Ricinus communis]	20.45	2	11	82.4483	7.35693	1.20605	0.983648	0.959472	1.00815	1.11286	0.313372
CL2780.Contig1_All	159 1214 PREDICTED: peroxidase 12-like [Fragaria vesca subsp. vesca]	27.27	3	8	38.2432	5.74463	1.03953	0.871713	0.939816	0.852028	1.06664	0.547404
Unigene36253_All	263 2077 minus strand unnamed protein product [Vitis vinifera]	17.52	1	9	68.1954	7.69385	0.978596	0.939323	0.965506	0.992636	0.979458	0.844122
CL4191.Contig5_All	103 2094 minus strand hypothetical protein VITISV_000871 [Vitis vinifera]	20.48	12	11	74.1547	8.00146	0.946399	0.96516	1.02275	1.04632	0.923872	0.479101
Unigene34290_All	13 1002 minus strand unnamed protein product [Vitis vinifera]	28.18	1	6	35.3053	9.39307	1.00631	0.943606	1.01706	0.944457	0.994086	0.946629
CL1287.Contig2_All	1 1764 unnamed protein product [Vitis vinifera]	25	2	5	65.1754	4.57666	0.855975	1.11419	0.96382	1.02606	0.990091	0.918623
CL14047.Contig3_All	84 1241 26S proteasome non-ATPase regulatory subunit [Cucumis melo subsp. melo]	32.12	4	10	44.164	5.90967	0.725979	1.38121	1.11565	1.25076	0.890458	0.303004
Unigene24672_All	296086448 emb|CBI32037.3| unnamed protein product [Vitis vinifera]	30.9	1	10	53.0397	6.39209	0.85223	1.12231	1.02181	1.0992	0.93094	0.521474
Unigene12740_All	406 1500 PREDICTED: uncharacterized protein LOC100258445 [Vitis vinifera]	42.47	2	12	39.3195	8.82178	1.15416	0.997398	0.896251	0.903064	1.19576	0.0897629
CL10916.Contig1_All	251 1012 minus strand PREDICTED: 14-3-3 protein [Vitis vinifera]	42.13	7	2	28.6783	4.79248	0.753655	1.09707	1.19937	0.99399	0.843787	0.133359
